# Supplementary material for: Optimizing Genomic Prediction of Host Resistance to Koi Herpesvirus Disease in Carp
Source: Front Genet. 2019 Jun 12;10:543. doi: 10.3389/fgene.2019.00543 (PMC6582704; doi:10.3389/fgene.2019.00543)
Supplement: Supplementary file 1 [file Data_Sheet_1.ZIP]

Archive with 9 entries (8 files):
- File_S1.txt
- __MACOSX/
- __MACOSX/._File_S1.txt
- File_S2.txt
- __MACOSX/._File_S2.txt
- File_S3.txt
- __MACOSX/._File_S3.txt
- File_S4.txt
- __MACOSX/._File_S4.txt
