# Supplementary material for: Optimizing Genomic Prediction of Host Resistance to Koi Herpesvirus Disease in Carp
Source: Front Genet. 2019 Jun 12;10:543. doi: 10.3389/fgene.2019.00543 (PMC6582704; doi:10.3389/fgene.2019.00543)
Supplement: Supplementary file 1 [file Data_Sheet_1.ZIP › File_S1.txt]

Id	Chromosome	Ref_genome_position	Allele1	Allele2	MAF	Sequence
28	LN590701.1	165235	G	A	0.066	ACTGCTGCGTTTCAATAACGCATATGAGAACATTTTTTGTTCGACCGGTTGTGAAGCATATGTGTCAAACATGGCAAGAATTGGCTTAAATAACCTCGGT[G/A]GGTGACGCCATTTTATTACTTGCACCTGCAGGGTTATAAATAGACGTGAAAATGACACACCTTCAGGTTTCTTTGTCTTCAGAGAATGCATTGTGTGTAC
90	LN590701.1	442730	T	G	0.162	ACCTTTTTAAGCTATTTCCGTCCAGTCCCGCAGAACAGGGTATTTTTAGTCTGTGGTACTGTACCTTTTGCTCACTTTCCCCTGCAGGAAGCTGTCGTTC[T/G]CTTGACATTTTGACTGGCCTGAGACACTTTCACATTCACGAACACCGCACAGGCCAGGACCTTCAGCTGTGAAGGTGAGCTTGTTATTTGCATTATCAAG
91	LN590701.1	442668	A	G	0.4	GTTTCTAAAAGATGCAGAGCATCTCAAGAGTCTTTTTTTTTTTTTTTGTAGACTGAGCCCTTACCTTTTTAAGCTATTTCCGTCCAGTCCCGCAGAACAG[A/G]GTATTTTTAGTCTGTGGTACTGTACCTTTTGCTCACTTTCCCCTGCAGGAAGCTGTCGTTCGCTTGACATTTTGACTGGCCTGAGACACTTTCACATTCA
95	LN590701.1	457369	C	T	0.192	ATGTTGGTTCGGGAACAGATGGCGGAGTGTACGCTGTCCTTCAGCATCCCGAAGCAGCTCATTGCCCTCTACATTCAGGAGGACACCTGCAGGTAAGAGA[C/T]GTTCAGACCCCGCAGAGCAAACAGGACAGGAGGAAGTAGTGAAGCAGACAGGATTGTTAAAGTGGCACAAAAAGTTTTACGCCCACAGTGATGAGTCTTG
96	LN590701.1	457344	C	G	0.15	GTTTCAGACGGTGGACAGTAAAGGGATGTTGGTTCGGGAACAGATGGCGGAGTGTACGCTGTCCTTCAGCATCCCGAAGCAGCTCATTGCCCTCTACATT[C/G]AGGAGGACACCTGCAGGTAAGAGACGTTCAGACCCCGCAGAGCAAACAGGACAGGAGGAAGTAGTGAAGCAGACAGGATTGTTAAAGTGGCACAAAAAGT
103	LN590701.1	468102	C	T	0.142	TCTTTGTTGGCTCTAGAGCTCACGTAAGCATAAAACCAGTTTATTAAGCCTCAGACGCTGATTTGTTCCCCAGAACCACTGCAAAACCACAGACAGTCTG[C/T]GCTATATGAGCCTGCAGGCCGCAGACACCACAGCCTACTCCTGCTGCTGTTGCCCAGGGACTTCAGTGCATGTTTGACGGGAGGGAAACCCTGAAAACCC
135	LN590701.1	559530	T	C	0.428	GGCTAGAGAAAGTGAGTGAGATATATGAAAGAACAAAAGGCAGACTTGCTCCTATCTTGCATGCTTTCAAAAGGACTGATGTGCAAGTGCGGAGGGCTGC[T/C]GGTTTGAATATGTCCTGCAGGGCACAGTGTTCAGCTGCACTCCACTGACTAGAGCTCTGACACGGACACAGCCCATATCAATCATGAAATCTGAACCATT
196	LN590701.1	742143	T	C	0.125	TCATGATATTCTCAGAGCCACCGAGTCACTCATTACAATGCGATTATGCTTCATTTAAATTATACTCTGGACAGAAATATTCCCATAATTCTCGCTCTGG[T/C]CACCTGCAGGATTTTGTAGCGGCGTTGCTGGAGAAGGTCCGAGGGATGCAGAAACTCAGACCCCCCAGAAGAAAGGGGAGCTGACGCCATGAGGTCACCA
249	LN590701.1	995710	T	C	0.053	TATGTTTGTGCCTCGCAGCACCCGTACCCATCTGAGGAACAGAAGAGGCAGCTGTCCCAGGACACTGGACTGACCATCCTGCAGGTCAACAACTGGTGAG[T/C]GAAAACACCATTCATTTCAAATATAAATCTTTCATAATATTATAAATGTCTTTATTGTCACTTTTGATCAATTTAATGCATCCTTGCCGAATGAAAGTAT
281	LN590701.1	1121579	C	T	0.236	TTAATGAGAAGCCCTGGCGTTCCTTTGGCTCTGACTCTGTGGTGTTTTGACCTTTCACCCTGCAGGTGCGCGGGGCTCCTGCCTTGGCCATCGTGGGGTG[C/T]CTGAGCCTGGCGGTGGAGCTGCGGGCGGGCGCTGGGGGCGACGACCTCGTGTGCTTCATCAGGGACTCTCTGTGCCACCTGACGTCTGCGCGACCCACGG
282	LN590701.1	1121521	T	C	0.134	AATGGATCATCTCTGAGGACAGCAGGCGTGTGAAATTAAGCTCCTGGTAATGAGGCTCTTAATGAGAAGCCCTGGCGTTCCTTTGGCTCTGACTCTGTGG[T/C]GTTTTGACCTTTCACCCTGCAGGTGCGCGGGGCTCCTGCCTTGGCCATCGTGGGGTGCCTGAGCCTGGCGGTGGAGCTGCGGGCGGGCGCTGGGGGCGAC
296	LN590701.1	1197329	A	G	0.063	GTTGTAGAGGGAGAAGAGTGCACTTAGAAGTAGTTTATTTTTTATGTTGCAGAATAAGGAGAGGTGGATGAAGGTAAACCTGCAGGAGTATGAAACCACC[A/G]CCGGAGAAGTCTTTTTCATCCTTTTAAACTGGCTACTATTTTTTTTTTCTTCTTTTTTAAATAATTAAAGCTCCTTAAATGATTATTTTGATGTGGATAT
304	LN590701.1	1241766	A	G	0.11	ATCAGAAGAGGCAGCTGTCCCAGGACACTGGACTGACCATCCTGCAGGTCAACAACTGGTAAGTGCTCATCAGATCAAACTAACACAACATCAACTCAAA[A/G]CTAAACACAAGGATGAGCAAGTGATCTGAAATGTGATGTCTGTTGTTATTTCTAGTAAGAATCAGAAAGGATTTTACAGCATGATGTCATAGTAGAACCT
385	LN590701.1	1514135	C	A	0.159	CAGGTCTTGGCTAGTGCAGGTGCTTTAAATGCATTAATAATTTTAACGTTATTATTAATTATCAGCAAATTAATACATTAAATTGACAGCCCTAATCAAA[C/A]TTCTTAATAACCTGGAGTATAAAGTCAAACAATGAAGCTATTTCTGGTGCTGTCACACTCTCACCAAGGGCAAAAAGCACCATAAGAGTATTTCATATGA
405	LN590701.1	1578388	G	A	0.051	GGGGCAGGAGCAGGTTGCCGTTGGTGGTGGTGGACGGGCGACTGATCCGCAGGCGTCTCAGGTACTCGGCGTGAACAGGTTTGTGGCCCTGCAGGACCTT[G/A]ATGGCCTCATCAACGGGGAACCACTCACGCTTCCGGCCTACGGGACAAAAACTGCAGCATGAGCAAAATACACTGCAAAGACTGTAAATATTAGAATATT
420	LN590701.1	1609860	G	A	0.076	GTAGTAAACCAGCCGAGGGATCATGTCAGAGGTGAAGGCAATGATGGCAGCCTGGAGGGGAAACACCCAAAGAGTGAACGTGACCTTAGTTACACATGAT[G/A]CAAAAACAACGACTTCCTCTCAACCCACATTTGTGGCCACAGCTAGAATTGCCACCCCCTGCAGGATGGGCTGCCACGCGCCGATGTCTTGGGCCTTTTC
489	LN590701.1	1989008	C	T	0.068	CTGCGGGTGGGCCAGATATTATTGCAGGCAGGCTTGGCCCGTGGGCTGCCTGTTGCTAACTACTGGTATAGTGTCTTCTGCTACGGTCATTTTTCTGCTA[C/T]GGCGAAGCAAAAGTTTTAATAGAACTGGATTCCTTAAATCCAGGCTTGATGGGCCAGTGTCCTGCAGGTTTTGACTCCAACTCTGATCAAACAAGATCAA
493	LN590701.1	2010211	A	C	0.298	AGAAAATGCTTTTCTGGGGCACTCAGCTTTTGCACTGAGAAAGGTGAAAGGTCAGAGATTATAGGCTCACATTTTACATTTAAATGTAACATCAGCCCTT[A/C]ATGCATTGCTTTCCTTAAACTGTCCTGTGGCCATGGGTTTACATGAGGTGAGAAATTAATATGAAGTGGGCTCTTTTTACTTGCACTCTACACCTCACAA
516	LN590701.1	2176202	A	G	0.393	ATCCCGCTCCCAAATATAAGGTCTATCTACAAACAGCAAAAGGAAAAAATAAATATTCTCAGCTCTTGAGTCAAGCCGTTCATTTTGGTATGCTAGAAAA[A/G]TCAACCAATCATACTCACCACCACAACCCTGCAGGCATTTCTGGACTGGAGCTATTTCCACACACACACACACACACACACACACACACACACACACACA
556	LN590701.1	2285764	T	G	0.058	TTCCACAAGATTTGGAAGATCACATCGTCATTTTCTAGCCAGTGGTTAGGATGTGAAAAATGTGACCCTGGAGCACAAAACCAGTCTTAAGTCTCTGGGG[T/G]ATATTTGTAGCAATAGCAAAAAAATACATTGCATGGGTCAAAATTATAATTTTTTATTTTATGTCAAAAATCATTAGGATATTAAGTTAAGATCATGTTC
574	LN590701.1	2345944	T	C	0.073	TTTAAGTTGATGGTAAATAATTTAATTTGGATTTCTAAACTGTTACTCACAATGAAGCCGCGCTCCTCTTCTCCTCAGAAACACTGATGAGTTAGTACAG[T/C]CTTGATTGAGGATGGTGTACATTTTTCTCCTTGTTTTAACGTCCCCTTCTCGTTCAGTAGGCTATTCCATTTCACTGTACAAGTAGGTATTTTGCGGTCG
594	LN590701.1	2424688	C	T	0.065	CGGGCCTGTGCTGGGCGCAGATGTAGAAGTCTGTGAAGGGGGTTTGGGGCTGGTTGCCCCCTGCAGGCTGGGAGGTTGGGGTGGGGGGCAGAGCATTCCC[C/T]TGCTGTGCTGAAATGCCGTGGGCCGGGTGTCCGCCTGGACCTGGTCCGAGACTGCCATCGCTCAGCAGCAAATTGAGCCGGCGTGTGCAGAAATACGCCA
598	LN590701.1	2443652	T	C	0.083	AGTCTGAATGCCTCAGGGTGTTGAAGGAATCGACCAGGATTCACCAGGCTGGGAACTTACTGGCAGAAGATAAGCGCACATATCCTAACCAGAGGAATGG[T/C]GCTGCAAGCAAGACACCAACCAGACCTCCCGCAAATGACCTGTTCGTACCCAACACACGGGAAGAAACTGACTCCACCCAGAGATTATAGAACCTTGTGA
634	LN590701.1	2550666	T	A	0.4	TCTTAATGTAATTTTATCTTGTATCATGATGCTTAGATACTTTAATTGGAAAACAAGACAAAACTGTACACTTGATTTCCTTTCATACAGACATGATCCT[T/A]ACCTGCAGGTTTAAACACCTTTGTATTTTACACATGATTCAGTTATTTAATTGCACAGTTATTTGCCTGCTGTCAATAACACCCTACATTCTTTAACTCT
649	LN590701.1	2630183	T	G	0.078	TTAAAAACAAGACAAAAACTAAAGTGATTTTTAGTGTACACTTGATCTCCTTTCAAGGCCGAGCCTGATGCATGATCCTTACCTGCAGGTTTAAACACAT[T/G]AATATTTCACAGATCATTCAGTTATTTAAACAGTTATTTGCCTGCCCTATCAATAGCACCCTAAATTCTTTAACTCTGAGATATTATTGCGCAAATTTTT
650	LN590701.1	2630162	T	A	0.051	ATGATGTTTAGATGCTTTAATTTAAAAACAAGACAAAAACTAAAGTGATTTTTAGTGTACACTTGATCTCCTTTCAAGGCCGAGCCTGATGCATGATCCT[T/A]ACCTGCAGGTTTAAACACATTAATATTTCACAGATCATTCAGTTATTTAAACAGTTATTTGCCTGCCCTATCAATAGCACCCTAAATTCTTTAACTCTGA
671	LN590701.1	2711761	A	T	0.473	GTTTGTGACAGCACCCGTCTGCCGCCTCAGCCGGAATCCAGCGTCTTAAGCTGAAAAAGTCTTACCCAGAATTCCCCTGTCACCGTGTCCCACCTGCCAC[A/T]GCGACAACCTGCTGCTCTATCCTCCTGCAGGGCTGCAACCCCAGCAAGCTTTTAGCTGTATCCAGCATTTCATTATTTATTTTGCTGTGTGTTCTGTCTG
738	LN590701.1	2995694	G	T	0.217	CAAAATTGAATGAAACATTAGAATGAAACAAGTTTCTGTTAATTCGATGCACGTTGCCCGAACTGCTAGACTTAAGTGAATTTGACTTTTCCTCTTATTT[G/T]AGGGAGCACTTTCTTTATGCTCCAGAATAAATCACATCACCTGCAGGACAAAATACCAAATATAGTGTGTCACAACAGTCTGTCAAAATTCCAGTATATC
911	LN590701.1	3835775	A	G	0.374	TATTTTAATGAAAAACAGCAAATGTGAAGTGTCCTGCAGGGAATTCTGGGAATGTCAATTTTCATTTTCTGTAAATTTTATATATATATTGCCGTATGGC[A/G]GCCACCAAAGGCAAACACATCTGGCCATCCCATTATGTGTTACTGGTAGGTTCAATTTTCATTTTCTGTAAATTTTATATATATATTGCCGTATGGCGGC
932	LN590701.1	3925729	T	C	0.082	TCATAAATGCTATTTTTGTGAGGACGAAGCTGCAAACAAACACAAAGCTCCATTCGGAGGTTAAGTAAAGCCTGCAGGTTAGGTATCTCAGGGCTCATGA[T/C]TTGAGCACATGATTTGGTTGCAATTATTTATTTTATTTATTTTTTGCTATTTTATATTTGCTACCTTTATCATAGTTTATAGTTATATGGAAACGAAAGA
933	LN590701.1	3925684	G	A	0.06	CTAACTGGATACATTTGCTTTATGCTTCTGTGGCATGTAAATGTTTCATAAATGCTATTTTTGTGAGGACGAAGCTGCAAACAAACACAAAGCTCCATTC[G/A]GAGGTTAAGTAAAGCCTGCAGGTTAGGTATCTCAGGGCTCATGATTTGAGCACATGATTTGGTTGCAATTATTTATTTTATTTATTTTTTGCTATTTTAT
949	LN590701.1	3973083	C	T	0.133	AGATCACCGCACTCACCACAATGTGCAGAGGAGACTGCCTGCCTTTAGTCAGCAAGGAGTAAACAAAAGTCCTGCAGGAACAGCGAAGAGTGTGAGGAAA[C/T]GGAGAAATCAGATATGTTTTCTGCTTTTTATTATCGTCTTGTTTAATTCTCAGCTGAGCTTGTCTCCTTCTCCTTTTGAAAGTGAGTGAAAGTGACGTGA
967	LN590701.1	4010206	C	T	0.098	GTTTGGCCATTGTCTCTTGGTAGTGCTGTTTTGATGAAATCAGACATATGCTTCCTGCAGGGCTGTTCAACACTAATCTACAGCATGTATTACCTTTATA[C/T]GACAGGAGAATTAGGTAAAGACAACCATGAAAAGGTCTCCTGGAATAAAAAGTCTTTATAGAGGCACTCTATTATACAAATGTGCACTATTATACAAATG
968	LN590701.1	4010128	G	T	0.1	TGCACATTGTAAAACATTGTCCAGATGCATTACCTGCACAGGCTCGAGCGCAGTAATTATCACTGGTGTGACCTGAGGGTTTGGCCATTGTCTCTTGGTA[G/T]TGCTGTTTTGATGAAATCAGACATATGCTTCCTGCAGGGCTGTTCAACACTAATCTACAGCATGTATTACCTTTATACGACAGGAGAATTAGGTAAAGAC
986	LN590701.1	4116108	G	T	0.076	GAATAGTCAATGGCGTTTACTACCACTGATTTTAAACCTGGCATGCCACATTTTTGACATGGCAAGTTACATTTTGGTGTGTTTTTCACACAATGCTATT[G/T]TATGGTTTTAGAAGACATGGAATGTGGCTGTATTTTCTATTTTTACAGTACTTTAATGATTCTTTTTTGAAGCTACTGTGAATAGTCATCTTAAAAAAAG
1000	LN590701.1	4175524	T	G	0.076	TCGATGAAACGGTCCCCCATCAGCCTCACAAATGAGTTTGGTTTGTACCGACCTGCAGGAAGTTCCTCGAACCCTCTGCGTACGACGTTCAGCAGCTGAT[T/G]TATTCGGTGTGTCATGATGAGAGGCGTTTCTGGATAAAAGCTCTTTTATGGACACCATCAGGGATGAACACATGGACACAAAAAGAGTCATGTTAGGAAA
1010	LN590701.1	4210916	T	A	0.139	GTTGACTTGACTTCACATTTGATAGATTTAGATGTATTCAGCTTTTTTATATACACAGTAAAGTCTTGTCTATACAGAAGAAAATAAACCTGGTTTCTGG[T/A]GCCACTCAGTGGAAACCTGCAGGCACAGACAGTAATTGTGTTGTATTTTCTTCTGACATCAATTTGTGTCTGCGGATAAATTATTATTATTATTATTATT
1021	LN590701.1	4253210	T	C	0.051	CTTGTGGAGGAACTAAACGTTTGATCTTTTTTTCTGTTGCAGGACAATAGAACTGGATTTGTTAGGAATTGTATACCTGCAGGAAACGCTTGTCCCTGAC[T/C]ATACAGCGGCGTTTCCTGACCACTCAGATCTGTGATGTCATTACATATCTCGCTCTTGAGTTTTTACCCAATTTTTTGGCATAAAAATGATTGGCAAATA
1022	LN590701.1	4253138	T	G	0.057	GTGAACAGGTCAGGAGTTCCCCTCATCTCTGAGGGCTGGGTTCCGCATGATGTCATACTGTCTGCTGGTGGCCTTGTGGAGGAACTAAACGTTTGATCTT[T/G]TTTTCTGTTGCAGGACAATAGAACTGGATTTGTTAGGAATTGTATACCTGCAGGAAACGCTTGTCCCTGACTATACAGCGGCGTTTCCTGACCACTCAGA
1038	LN590701.1	4303398	G	T	0.245	TATAAGAAGCGATTGACAGAAGGCGGGCTGCACTGGCTTCCCTCCAGGTCATGGAGAGGGAACTATGGAAAAAATCCCCTCTGTCCTTAGTTCCATAATA[G/T]GCTAATGGATCCTGCAGGGCCTCAGAGTCTTACAGAGTGGTTACAAAGTCACGCATCCCAAAAAAAAAAAAAGTAATAAAAAAACCCCCGGCAGAATGCA
1054	LN590701.1	4365140	T	A	0.059	TCAGCTGCACTCAGAGATGGAGTAAGACGGAGAGATTTACATAAACCAACTGCTGGTGTTTGTTTCAGTTACAGTCACCTTCCAACACTGAAGATTATTC[T/A]CCCATTCGCCCTGCAGGCCCAGATCAACACCTGCCATTTAAATCATATTGAATCTACATATACACCACCATATATTTATTTTTACCATGATTTGGTATAG
1107	LN590701.1	4539702	C	G	0.088	AGACTCAGAAGCACGGATCAGGTACCTGCAGGATGAGGATAAAGAAGTCCACGGCTCTGCCGCGCAGGTACAGGTAGTGATGCGCTGATTTCTTGTTGTT[C/G]TCGTTGAATTTGATCTCCTGGATCACGTCGGGGTGTTTGAGAATACGCAGAAGCACTTTCTCTGAGATCTGAGAGGGACTGAACAGATTCACCTCTGAGG
1119	LN590701.1	4590530	G	A	0.169	TGCGGCTGCGACGTCTCTCCAAGCCCCGCCTCTCTGCTCCACCCACACTGGAGCGGCGTCTGTCCCGCCGGCTGGAGGATGGAGGCAAAGCGTCCTCATC[G/A]CCGTCCTCGTGCCGAAGAGTCGCCTGCAGGAAGGAGGACGCGATCAGAACCGAGAGACTGGATCAGACATCAGTCAGACGGGAACCTGTCAGACCTCGTA
1127	LN590701.1	4628988	G	T	0.06	ACTCCAGCAGAAGTTATTAACTTCAGGATATTTCCACCCTATATTCCCAGACAAACCTGCAGGTAAGGAAACTTAGCATCTCATTCATTAGCATTTGTAG[G/T]TAGTGCTGTTTTGGCTTTTTAAAGTAATAGTTAACAAAGCGCTATATTTCTAAGAAAAAACCAAGTGGAAAATGAAAAAGGCACAGGCCATTTTGGGGCA
1128	LN590701.1	4628881	A	C	0.31	CAAGTAATTTGTATGCATTTCTGGATGGATAAATGTCTAGGTCGTGATACAAAAACATGCAAAAGCTGTGTCGGAAAAGACTGCAGTGACAACATTCTCC[A/C]AGAGGTACTCCAGCAGAAGTTATTAACTTCAGGATATTTCCACCCTATATTCCCAGACAAACCTGCAGGTAAGGAAACTTAGCATCTCATTCATTAGCAT
1138	LN590701.1	4652075	C	T	0.072	GTGATAACATTCTCCCAGAAATACTGCTGCAAAAGAAACTAACCTCAGGATATTTCAGCATTTTCTCCTCCACAAAACCTGCAGGTAGGGAAGCTTATCA[C/T]CCCATGTGTAGTGTTGATTTCCTCTGTACTTCATCAAAGACCACAGGATGGCTGGAATAGGCACCACAAATCTATGCTCACATAATTTTCTTTCAGGCAA
1208	LN590701.1	4928798	C	G	0.073	CTTCGAGTATGAATGAAACAGACCCTGCAGGAGAGTGTTGAGCGCGCCATAACGTTCACATCGATTTGGATACGAATAAAACCTATACAAAACTATGTGA[C/G]TATTTTGTCTCTTTTAATTTAAATCTAGATTTATACATACTGGCCCTTGAATATTCTATGCCCATGCTACAGGGAGCCACTGCGGAGGAGTCAGATGAGC
1347	LN590701.1	5427263	A	T	0.13	ACGTAAAGTAAACACCTGTGTGCACCTGTTGTGTATCTGTGATTAACGTCACCTGCCTGAATAAAAGATAAAAGGATATTATATTTTCATGAAACTATGT[A/T]AAGGCTCGAAACGACTGCGCACCTGTTACTGTGCGCAACCTGCAGGTTTAGTTATGATGACCTTCTCAATAGAACCATTCAAGATAATATTTAACTTGAT
1366	LN590701.1	5518675	G	A	0.148	GGAACCGCCTTCCTTTTAAGAAGCACTTGTTAGGGGACTCTGTGCATTCACACACACATTTGGTGCGGTTGAGAGGCTGACTACTAGGACACACCTTGGC[G/A]CAGGTGCACTGGCAGGTGTCCTTGTTGAAGCTCTGTTGTGGCCTGCAGGAAGAAGGCTTCGCTTTACACACACACTGACAGGTGTTCTTGTCCAAATAGT
1404	LN590701.1	5667437	A	G	0.35	AGGTCATAATTACACAAAGAGAGAGTATTAATCCCACCCAAGAGAGCAGAAGGATTAATGCCCCGATACAAGCTCCTGTTATCGGCCACAGAGAAAGAGA[A/G]TGTGAGAGATGGAGAGAGAGAGCCCTGCAGGAGAGTGGAGCAGGGCAGCACATTGACAGCTCACACTATATGAGGGAGGTCGAGTAATTTAATAAGCCAC
1434	LN590701.1	5824595	A	T	0.055	CTAGTAATGAAGGCAGGGTGAAATCTAAGATAAAAAAAGCAGAGTAGGAAATTTAAATTGATTAAAATGATTGTCCTGACTAGCATCAACCAGTTATACT[A/T]ACTGGTTTCATCAGAGCAAGTCATAATGACCTCGAGAGGTCTGTTTACAACACAATTACAGAAACTAATAACTCAACAATGTGGAAAGGAGCTGCTGGAA
1437	LN590701.1	5850004	C	T	0.068	TGGTCTTACCTTCGCACAGTGAGCCGCAGTGTTTTGTACGATCCTTTAACAAGAGATATGGCCTCTTGCCTCCACCCGCTCAACTCCACCTCGTTAATGA[C/T]GACCACCTCGTCTCCGGCCTGCAGGGGGTGCTGCAACTGAGATGCCTTCCCGCCCTCCTCTACCTGCAGGATGTTAAGAAAACACACACAAACAGACTGT
1439	LN590701.1	5850004	C	T	0.07	TGGTCTTACCTTCGCACAGTGAGCCGCAGTGTTTTGTACGATCCTTTAACAAGAGATATGGCCTCTTGCCTCCACCCGCTCAACTCCACCTCGTTAATGA[C/T]GACCACCTCGTCTCCGGCCTGCAGGGGGTGCTGCAACTGAGATGCCTTCCCGCCCTCCTCTACCTGCAGGATGTTAAGAAAACACACACAAACAGACTGT
1449	LN590701.1	5931622	A	C	0.068	CTTTATTTTTATAACTTAAAGGGAACATTCCCTGCAGGTTATCTTTAAGATTAAAACTTTGCAGATGTTTCTGGTTATTCGCTGAAATGTGTATTTTTAT[A/C]ATCATAAGCAAACAATTTTATTTATTTTTTTTGTAGAGTTTCATGTCTGAAATAAGCTTTTAATAAAGTGTAGACATCAATTTAGTCAAATAGCACAATG
1465	LN590701.1	6003708	G	C	0.073	GAACAGTTTGACTGTCCTCAGTGCAGAAAGAGATCCAGAACAAACAGAGCCATGAAAAGATCCAGTTCTGCTGGTTCTGTTGACCTGCAGGAGGAGACTG[G/C]AGACCTGCATAAACCACTGAATGATGAAATACAGAGAGTCAAAAACCAGCACAAAACCAGCATGAAGAACAAGTATGAGAGATTATTTGAGGGACTGAAA
1466	LN590701.1	6003670	C	T	0.496	TCAATTTCTACAGAAATCAGTCCAGACCATCACCATCAGAACAGTTTGACTGTCCTCAGTGCAGAAAGAGATCCAGAACAAACAGAGCCATGAAAAGATC[C/T]AGTTCTGCTGGTTCTGTTGACCTGCAGGAGGAGACTGGAGACCTGCATAAACCACTGAATGATGAAATACAGAGAGTCAAAAACCAGCACAAAACCAGCA
1468	LN590701.1	6006712	G	C	0.078	TTTTGCTGGCTGTAATATCACTGCTCAGTCCTGTGAAACTGTGTCATCAGCTCTACAATCCTCAAACTATGTCCTGAGAGAGCTGGATCTGAGTAACAAT[G/C]ACCTGCAGGATTCGGGAGTGAAACTGCTCTGTGATGGACTGAAGAGTCCAAACTGTCAGCTGCAGATACTGAGGTATTAAGAACATATAAGAGATCATTT
1488	LN590701.1	6136658	G	T	0.188	TCTGTAACCTACCGCTGCTCCTCCTCCAGTCGCGCTATGATTCGCTCCAGCTCTCCTCGCTCCTCCCTCTCCACAGCCTGCAGGATCTGGGCGGGGCTCT[G/T]GAGCAGGTAGGAGGGGCTATGAGTGTCATGGGCGGGGCTCCTGCTGATGTGGGCGGGGGTTTGGGGCTGGCTGAAGGATGAGCCCTCCCCTCCTAAAGTC
1489	LN590701.1	6136396	C	T	0.075	CAGAGGATTCGTCAAATGAAGATATTATGACGTAAATCACTTCTTAAATGAGGAAAAAAAAATGCTTTTTGATTTTCAAATTGATTGGATTAGAGGAAAA[C/T]TGTTGTTTGCCAACTGCTGTGATCTAATGCCAGTGACTGGTTGCTGGAGGGGAGGGATTATTGTGCACAGATAATATGTTTATAATAAACAAAACATGCA
1530	LN590701.1	6268001	A	G	0.437	CTGTTGTTCATGACTTACTCACCCGTTGTGAGAACACTACATAGTATCCTGTCCCTTTGGCCCTGCAGGTGAGTTTGCACATGTCTTTGGGAAGCACACC[A/G]GCAAACTTTGGCACCCATTCCACAAAGGTCTTCACTCCTTTAGGGTCCGTCTGAGGGCCGTTTCGCACCTCACACTGTTCCTGACGGAAACTCTTACCTA
1563	LN590701.1	6366270	T	C	0.166	CACACTGCAATATTCCATTTAAACAAATGTCAGTTTTGATTTTAAGGTGACTTTAAAGCGGACATGAACTATTTGTAGCCTACCGCTGCTCCTCCTCCAG[T/C]CGCGCTATGATTCGCTCCAGCTCTCCTCGCTCCTCCCTCTCCACAGCCTGCAGGATCTGGGCGGGGCTCTGGAGCAGGTAGGAGGGACTGGAAGTGTTAT
1609	LN590701.1	6525368	G	T	0.18	AGAAACTGGGAGATTTAACAAGATGCTGCTTAGTTTGTTTACTTTATTTTACAAAACTAAGACGATCAAAGGGTGTAACATGATTTTGTTCAGTGTTTTG[G/T]GAAAATATATTTGCAAAGTTTAAACATTACTAAAACTATCTCGTAATATCTATCATAACAAATACAGCACTATTTTGTAAATATTTTTTAGTAACCTAGC
1704	LN590701.1	6894461	T	C	0.097	GTTCTTAATATTACAGTCTGTTTCTCAAAAGCATCGTAACTTAAGTAGCACTTGAAAATCATTGTAGATCTACGGGTGCTCTGGAGTAATCGTAAAGCCC[T/C]AAGTGCATTGTAAGAAGACAGATTTATACAGTCACCTGCAGGAAAATCGGCAGATTACACCTTTAACTTGATTCAAGTGCAGTGTGATTATAATATAAGA
1722	LN590701.1	6941157	T	C	0.496	GGACTCTTCAGTCCATGAGAAAGCAACTGCACCCCAGAATCCTGCAGGTCACTGTCACTCAGGTCCAGCTCTCTCAGGAGAGAGTTTAAGGATTGTAGAG[T/C]TGAAGACAATCTTTCACAGGATTGAGCAGTGAGATTACAACCACATACCCTGTGTGGAGAACAAAACAGCAATATTAACGTGTTTATCAGGTTAACTTTA
1807	LN590701.1	7335856	T	C	0.091	AATAATTTTGATAATGGAGTCACCAGTCAATTATTCTGACGATTAATGGAGTAGTCGGATATTTTTTTTGTGGTAATAAAAATAGACCTAAGTGAAACAA[T/C]AGACTTTAAAATGACTTAAAATACATATATAATAGCAATGAGGCAATAATAATTGGTTTAAAATAAAATATCAAAAGAAAATAATCATGGTTTTATTGAA
1808	LN590701.1	7335489	T	C	0.194	TTTTTGGTAATAGCACAGGATTGGACGGAGCCGTATGCACTCACTGAGCCTTCGAGGCCAAGGCGATGCTCTTGGTTGTCATGGCAACGGTATTTTGCTG[T/C]AAGTCACTGGCCACCTGCAGGTTGAGAGCTCCGCCTCCAGCCCCACCTGCTGTCAGCAGATTGGCTGGTAGTAGAGAGAGGCTGGATGGGTTGAGGAAGA
1839	LN590701.1	7423594	A	C	0.055	CATTATTGTTTTTACATAAACAAATGGACATCTCTAAACTCATTTGTGCATTTCAGATGATGTCACATCCTGCAGGCTCGTCGCCTACAGAGAAAAAAAA[A/C]CCAGTGAAAACTGTGAAAACCCAGCTAAAGTCTCTCTCTCTCTCTCTCTCTCTCTCTCTCTCTCTCTAACGACTAAGTACTCTCTCTCTCTCTCTCTCTC
1947	LN590701.1	7806514	A	G	0.104	TTTATTTGTCGATCAAATATGAGAGAGGAGTCAAAAATGACTCCCAAGTTCTTTACTTGATCCTGCAGGTACACCTTTTTCACATGCTTTCAGATGGAGC[A/G]GCATGTACTACACAGAGCCGTAGTTCACTGAGAAGCTAAGCAAACAGCTTTCATAATCGCGGAACGATTTAATCGATTTCATAATCACACGATTAAATCG
1959	LN590701.1	7843484	A	G	0.098	ACTCAAGCACTTCTCATCTGGACATTTAAAGTTCATTTCAGATGATTGACATCACATAATCCACTGGTATTTGGTGCTGTGTGTGAATAGTAACTTGACA[A/G]TAAAAAAAGATAGCCGTTGCTTGTGTGCACAGCAGATGATGTATCAAAACATTTTACAGTAATTTACCAGGTTTAATGTGTGAAAGCTGCTGTTCTGTCT
2011	LN590701.1	8061961	A	G	0.454	ACTAGCACAAATTACATCAAATATATTCATGCATTTTCTTGTCATTTTAACAAAAATGTTTTGTTATTCACCTTGACAGCTGACTGTAAACGTGGTTAAT[A/G]TCTGTCATGTGCAAGCACTTTCTCCCATCTTCCCCTGCAGGCTGAAAGATGAACTGTTGCAGTGTATCTTGAAGACTGTAGTGCGTGAGTCGTGTCTTCT
2015	LN590701.1	8076871	G	C	0.232	CTGTTCGCCTTCATAGGAACCACTCCTGATCAGACCGTAAGATCAGACAGTCGCATTGCTCCCAGACAAACATCCCTGTGGCCATTCAGCTCTAAAGTGC[G/C]TCTTCTGCCTGCAGGTGTCCAGCAGCAGCTTCCTGTCCGCGGCTCAGACGCGCTGGAGGAGAGGCCGCACCCGGAGACAGGCTCTGGTTCACATGAGGGA
2024	LN590701.1	8104159	T	C	0.248	GGTGGCCATCAGCAGAGCCCTGCATCAGGGAGAGGACAGCCTCCTCGAGCTCACGAAACAGATCTGCTGCTTCCTGCAGGTACAAACACCTCAAAACTGA[T/C]CCGTGTCCACTTCTCAGGATCTTTCTCTACAGTGTATTTCATAAATCATGATTTCTGTACAAATAAAAGTGATTGACAGAAAGTAGAGAATCAGTGTTAT
2038	LN590701.1	8186550	C	G	0.215	TCGGATAATTGATACATTCCTCTCCTTCCCACCTTGTCCACGCCTGCTGCTAACGCAGGCTTACCATCCTGCTGGTCCTCACCTCCTCTGTGCCTGCTCG[C/G]ACCTCCTGCAGGACCAGATGACACCTGTCCTTGCTGCATGTCCCAGCCCTGCTTACCCCCTGCCACCGTTCCCACAAGCACTCTGTATCTCTGTCGGCAC
2062	LN590701.1	8316033	T	C	0.451	TTCTGTCTGCATCCCAATGTCATCAGTTCTGTGTCACAGAGAGATGCTCTCTGTCACCTGCGGCCGTGTTCCTAACGTACCTGCACCTGCAGGTGAATGA[T/C]GTCATGCCCAGAACTGTCTCCTCAAAATAAGGAGTTCCTCTTGTGCCCTTTAAGACCCATTCCAGACGTTCCTCCCTGTGGCCCTAACTCAGCACACACA
2067	LN590701.1	8362039	C	T	0.166	GATCATGGAGCCGAGAGACTCTGTGTCTGCACACTCTTTATATAGTTTTTCCTCAAGGAGTGTTTAGCATTTCATACACAGTCCTTCTACCCCCATACAA[C/T]GTACACATGTTACTCTCCTGCAGGAAACATATGATCATATTAGTAAAATAACTTGATTACTCTCCTGCAGGCCTCCTTACATACAGGAAACACATACATG
2068	LN590701.1	8362149	G	A	0.173	TTACTCTCCTGCAGGAAACATATGATCATATTAGTAAAATAACTTGATTACTCTCCTGCAGGCCTCCTTACATACAGGAAACACATACATGTTCATAGTA[G/A]TATAATAACTTGATTATACACATGAGCATAATAGTAGATTACAAACATGGCTATATTCATATGGGTTATACCTGATTAATTCATATTTTGATTAATAAAT
2078	LN590701.1	8430915	T	C	0.19	AGCAGGATGCAGTGATGCTTTCTTCTTGAGTTGCTCTGGCCTGCAGGGAGATTCGGAGTGAGAATCATTTAAGCTAAACCAGAGTCAACTGAGACTTCAT[T/C]AGTGGGTTTCCGTGTCCATTTGGGAGATGGTAGGAATACATGATTATCTGCCTTTGTTTGAATGTTCAGATGGACACATACAGCAAGAAATGATTCAGAT
2105	LN590701.1	8580015	C	T	0.083	AACCTGGAAGAAGTCCCACATTCTGGTGTTTTCCAGTATCAACATCGGTTTGCCCTGCAGGTGCAGGTGACTTAACCTCTGAGAATTAATCTTATGAGGA[C/T]TGATAAGCGGACTGCCCTTCGGCCTTATCACCTTGTGCACAAAGACAACCTAGACTGTTCTCAGATCAGCTGCTGTTAGCAACCCACTAGTTCAGCTGAT
2135	LN590701.1	8668870	T	G	0.154	TTTTATTGGTGATATTTGTGCGGCCATTGGCTGGTTGTCACCATCTACCTTCACCAGGTTTTATAACTTGGAAGTCCCTGCCCTGCAGGCACGGATTTTG[T/G]CCACTTAATTTTTCCTAATCCCCTTTGTAAGTGGAGAGGTTTTTGTTATGTAGTCCTCAGCCTAAAAGGCTTGGGTCTAGTTATTGGTTCATGCTTACAG
2164	LN590701.1	8764663	A	G	0.122	GTGTCAAGAGAACAAGATTACCTCCTCTTTGTGTTTGTCTGTAATGATGAATGAATGTGTCTCAGGAAAGAACACGCTGCTACACTGTTGAGCCTTGGCA[A/G]TTGATGTCTGCCTGCTGTTTTCATCCTTGGCAATCCAGAATAAACAGGAGGGATTTGCTCCTGCAGGGAGGGGGAAAACCTGGCTATTGTGTTTGTGTCT
2167	LN590701.1	8777174	G	T	0.215	TTCTATTCTATTCTATTCTATAAATTTCATGTGCAGAATACAACATTGACCACCAGGTGTCCCTCAAGCTACACAAAGTAGAATCGTAATCATACTGTAG[G/T]ACCATCAGTGCCCTGCAGGGGACGATGTCACTGGGTTTACAAGGGAGGAAACAATTTAGCAACATAAGGCAAATTAATCTTTTCAACCAAAATGTCTCTG
2186	LN590701.1	8851397	G	T	0.065	CAGCACAAAGATGGACTCAGACTGCTAAGTGAGGAGGACCGTTATGTAAAAGGATGCTCGTATAGCTGGTAGGGCCTGCAGGCATAGAGCAGATGAAATG[G/T]TGCGTTTGAATGCTTGTTCATTACTGGCCATCTGGATGATGTCATCTGATCCCAAAACCCAAGACCTGCGGGACACACACAAGGAGAAAATCCTAAACCA
2194	LN590701.1	8877483	T	C	0.311	CATTACCGCCATCTACTGAATATCTATTACACTTAATGAGTACATGTTCCACTGTTTGTTTAACAGCACACCAATCACACAATCCTGCAGGGTGTTTCCT[T/C]TTATATGTTAATTGTTGAATTAAGACCTGTATGTCCAAGTCTAAATCTATCTTCTCCCTCTTGAATTCCTTCCTCTTCCCTCCAATGGTTTTATTAAGTG
2231	LN590701.1	9027669	C	T	0.204	ACGCCCTGCTTGCCATGTTGAATGAAATCCCACCCGCTGTACAGAGCCGCATTTCCATGAGCTGTCTCTGCTTGGACATCCTCAGCCTTCTCCTGGAGCT[C/T]ATCTCCCCCAAACTACGGCCGGTGAGTGATTTTAAATTCCTGCAGGCCCGCTGCTGCTTTCAAACTCTCTATTCATCAAAGAATGCTGAAAACACTATAT
2253	LN590701.1	9105534	A	G	0.083	AATCTTACTGCTGTTTGTGTTGATCAGGACAGCTGATAGAGGTCAGTGTGATATGTTTGCCAGTGAGAGGATTTGTGGCAATCAGCGTAAAAAGAGATGC[A/G]TTACTCTCATCATCACACACATTTCCTGCATTCTGAAGCAACACACACAGCACCCCCTGCAGGAAAGAAAGCACAAGGTTATCACTGGCACACACTCATT
2254	LN590701.1	9107956	T	C	0.055	GACAATTTAGCACATATCACTGCATTGCATATCAACAAATTATTTATTTTAGTTTATAGATACCTTAAAAGTGTGCATCTCCTGCAGGACTGCAGAACAA[T/C]GAACTTCATCAGTGAATGAAGTGCCAGTTAGGGATTCCTCATGCACTGATGTCCGGTTGTTGGACGGAACAGAGTTACGCTCCTCTAACGGAGTACTGTT
2316	LN590701.1	9318754	T	A	0.254	GACCGGACGGTGCATGAATGATGAGTTTTGGTGCCTGCAGGTGGTTGACACGACGGGATCTGCTTCTGTGTGCTGTTGTATGTGCAGGACACTGTGAGAG[T/A]CACTCCTGATCTCAGTAGGTTTGTGTGACTCAGACGCAGTCGCTCGCGTCACACAGAGCGAGCGCAGGATCTGTGGGCGAAACCAGAAGAAACACCAAGG
2317	LN590701.1	9318677	A	G	0.126	ACTAGACTGATTGTCACCTGGTTAACTGCTAATTAGTCAAACTGGCTCTTAAGACCAGGGTTTGGCAGGTTTGGAATGACCGGACGGTGCATGAATGATG[A/G]GTTTTGGTGCCTGCAGGTGGTTGACACGACGGGATCTGCTTCTGTGTGCTGTTGTATGTGCAGGACACTGTGAGAGTCACTCCTGATCTCAGTAGGTTTG
2319	LN590701.1	9328514	C	T	0.09	AGAAAGCAATGATCCAGTGTTACAATGAACCAAAGCAGCCTGCAGGGCCCAGGAGGACCACCCACTTAAGGCCAATTTATACTTCTGCGTCAAGTGTACG[C/T]CGTAGTGTACGTCGTAGGCTACGCACGTAGGCTACGCCGTCGTGAGCATTTATACTTCTGCGTATGTCTGTTTTGCTCTGCAGTTACACCGCCGAAACGC
2320	LN590701.1	9328400	G	A	0.358	AGAAAGGGGGCAAGCCACTGATGCCCAGGGCCACTAACATAATTCGGAAAAATGGGGAACCCAGCCAATCAGGAGGGAAATCCCATTAGCAAAGCTAAGA[G/A]CACAGCTTTCCTCAGAAAGCAATGATCCAGTGTTACAATGAACCAAAGCAGCCTGCAGGGCCCAGGAGGACCACCCACTTAAGGCCAATTTATACTTCTG
2333	LN590701.1	9361595	T	A	0.131	GGGCGAGTAATTAACTGATCATATGACTAAAAAACACAGACTTTTCCCCACCTGCTTTGCATTCATCCTGCAGGAGCAAGATATGACCTCACACACTCTC[T/A]ATATTTTGCTCTCATCTCTTTACCTACTTCACATTATTAGTGCTCAAGATAAGTATCACTGTATTGTGTTTGATTAGATTTGAGATTTTCACCTGGTGGA
2334	LN590701.1	9361495	G	A	0.279	TTCTGCACAGCTCAGGTGCGACTAATTATTTTGAAGATGTTGGAAACAAAAGGGTTTTCCTTACACCATCGGTCCCATAATCCCAGTGGTGTGGCTTGGC[G/A]GGCGAGTAATTAACTGATCATATGACTAAAAAACACAGACTTTTCCCCACCTGCTTTGCATTCATCCTGCAGGAGCAAGATATGACCTCACACACTCTCT
2378	LN590701.1	9566712	A	G	0.261	GAGTAGTGCAGGATACGTGGAGAACTCAGCGGCTTCACAGGCTCTGATACACCACCTAAGGGAATGTATACCAGCTTAGAACAGATTTAATAACTAGATT[A/G]TATAACAGAATTTTGACATGCTAATGTTCAAACCTGCAGGGTGCTGACTGAATCTTTGCTGATGGTTACTCGATGCACTGCACAGTGCCAGTGCTTGTTG
2382	LN590701.1	9573590	C	T	0.055	GGAGAATCAAACAACAGTGACTTCCACTAAACAAATACATTAAACAAATTCCAATCCTGAGAGCTCATTGAATTATTTTGTTTAGGATGGCTGGATGACC[C/T]TGCGATGAGTAAAGGAAACACATTTCCTGTACAGAACGGAAGCGGAGTCAGAGCGGGGGGCTGTTTTTCCCACTATGAGAGGAACAAAAGCCCAGCACTC
2422	LN590701.1	9754291	A	G	0.38	TATTCTCTCAGTCCATTCAGGTACAAGGTGAGGTCCAAACCAGCCTGCAGGCTCCTAGAGTTACTGACGTCCTTGCGTGCATCTGCGTAGACTCTCAAGC[A/G]ACTGCAAAAACGTGCGCCGTGCTTTGTCTTCCTCCACTGTGAATGCTCCTTCCTCGTCCACCTCCTCAGCAATCCTGTCACAGCTGAACTGGCTCGGCCT
2454	LN590701.1	9815256	C	G	0.175	TCACAACAGTCAATGAGAAAACAAATGGTCTGTGCTACCGGTGTTGAGCTTCAAGCCGCTGCTCCAGCTTCTGCTGACAGAGGACGGCATGTTTCCTCCT[C/G]AGGGCCTGCTCAAAGCCAGGCTGAGCCTGCAGGGCCTGCTCATAGCACAGCACGGAGTGATTATACTCCCCCAACATCTACCAGAGAGACAGGAGGAAGG
2474	LN590701.1	9850325	A	T	0.328	ATAGTTTAGTAGTTTATATCAGCAGTTTAGATATTAACAACTCAAGAAAAGATAAAGTTTTGTGGGAATACTCTTGAAGCAGTCTAAATCAAGTATGACT[A/T]ATCATTTAAGCTGACGGTTTGTTTTGCTGTCCCTCTCAGAGCAGCCCCGCTCAGGACTCCTGCAGGCTTCCATCATTTGCTGCTATGTCATGTACCTGAC
2497	LN590701.1	9957643	A	G	0.413	ACAAGTGTTGCGCAATGCTGGATAAACCAGCCTAGACCTACAGAAAGAGCTCAAACTAGACGCTTTTCATGTTTGTTTATAGTTTTCAAGATGTTGATAT[A/G]TATTTGAATTCTTCAAAGAACACTAAAAAGTTAATTGCTTGTAAGATTCAATAAAAAATACAACTTATAGCACACTGTCAAATCAGATTTAATGTCTTAT
2498	LN590701.1	9957080	T	G	0.058	AAGTATTCATTGAAAAAAGTGGAATTTTCTTAACTTAATGGATCCATGTAATAGATCTAAAATAACAAAAAATAACATATAGTAGAGCAACTTCAGCAGC[T/G]CCACGGGAAGTTGCGTCACTTCCGCGTTGTGCCACTGACGTGTCTGATCGTGAGTGTTCATGCTGACGGCGGACAGCGCTGCGCACGTTAACGCAAGCGC
2529	LN590701.1	10070390	C	T	0.397	CTCCTGGCACCATTCGATGCCACCAGGCTGCTCGTATAGGATATGGGAAGACTGTTCGGATGTTCCCACGAGAGTGACATGAGGGTGCGCATTTGGGGAT[C/T]TGTGGAACTACACCTGCAGGAGAAACTAGCTGAGGACTCTTTCATGTAAAGCTAAGGAGCTCCTACAGATAATACAGTGTCCTGACCCTGACTGGCTATA
2535	LN590701.1	10076850	A	G	0.486	CTTCTGTTCTCTCACCGAAACAATAGTTTAGTAGTTTATAGCAGCAGTTTTAAAATAAACGAATCAAGAAACGATAAAGGTTTTGTGGGAATACTCTTGC[A/G]ATAATTCAACCTGTCCCGTTTTGCTGTCCCTTTCAGAGCAGCCCCGCTCAGGACTCCTGCAGGCTTCCATCATTTGCTGCTATGTCATGTACCTGACCTT
2541	LN590701.1	10085811	A	T	0.313	CTGCAAGGCACTGAACCGCAGAATTATGACCCAGGCTGCTCTTTTCTCATCTCCTTTGACTTTTGACCCTCTTTACAGAGGTCTGTGCTGGCAGCTTCGA[A/T]TCTGTTATCCTACTCTCAGAAATCCAGATGCGGAGAAGAGCGTGGGAAACCAAGTATTTTTTGGGTGGCCAAACAATGCCAGTATTATCGCTGTGTGTTC
2573	LN590701.1	10212054	A	G	0.288	AGGTGAGATAGTCCCCACCCTCCTCACGCGCAGCTTTCTTCAAACGCATCAACTCATCTATATACCTGCAGGGAAACAACAAACAGTGGCTAAAACTAGG[A/G]GAGAAATCAACACCGACATTCACAAGCTCTGTATTGGGGCATATTGCTAAGCAAAAACAAAAAGTAAAGTAGTATGAGAGCTGATTTTACTGATTTAGTC
2574	LN590701.1	10212005	A	G	0.102	TCTTGAATAGTACTGTTGACCTGGTCCACACAGGCCTGGATGTCATTCCAGGTGAGATAGTCCCCACCCTCCTCACGCGCAGCTTTCTTCAAACGCATCA[A/G]CTCATCTATATACCTGCAGGGAAACAACAAACAGTGGCTAAAACTAGGAGAGAAATCAACACCGACATTCACAAGCTCTGTATTGGGGCATATTGCTAAG
2581	LN590701.1	10256915	A	G	0.384	TCCACTTTTGATCTGCATTTGCAAGACAAACATCACTGAGAGATAGTAAAAGATGCAAATGCATCTTGATAAATAGAGTACATCATTTATGGTATATCAT[A/G]AAGCTCCTACTTGATTTCCTCCTGCAGGGCCGTTTTGAAGAGATTGAGCAAGAGGTACTCTTCACGCTGATTAGAAGCGTAGTTGTACAATGTGAAAATG
2610	LN590701.1	10390727	T	G	0.07	CCCAGAATATCTGTGAAGCACATTTATAACTGGAATATAATTTAATTTCATTCACATGTGTTTCATAAAATCTTTCCTGGATTACAATCCGCCATCAAAT[T/G]TTTTATTTTTTTGACATTTTTAATTATTGTAGCTGCTATGAGAAAAGATATAAATGATCCGCCACCTGCAGGATCCTCACATGTGATAGCCTAGTAGCCG
2700	LN590701.1	10715747	C	T	0.135	GGGCACGGCAGGCCACAATGGCAGCCCGCCACATAGACCTTTAGGGTGGAGTGGGTCAACCCTGTGGAGAGAAGGGCCTGCAGGAACTCCAGAACTGTAC[C/T]AACTGTTTGTGTTTACTTCTTGTTCCATTACCAGAGCCTCCTCGGGACTCACCAAAGTGGGGGTAACCCTGTTGATCCGAGGAGGAGGAGAAGCAAACTG
2710	LN590701.1	10770284	G	T	0.139	CAGTCTGACATCTCATTCTCCTCCCACCCCTGATGTACCGCCGGTCTTCTCCTCTCAGCCTGCAGGGCTTCGCTCTGCCCTGTGGCACTGATGGGCATGT[G/T]GCATTACTAATTAAGGCACTGGAACAGTTAGACTCCATCATGTCATCACCTAAACGCCACAGGCTATTTACAGTCTGTGCATGCCATCATCAAAAAGAAT
2737	LN590701.1	10872743	A	G	0.084	CTTAACCTTGTTAACCTTGGTAATCTTAATTTCTACATTCTCCTCTATTCAAGACTTTTATCTGTCTGGTATCTTCTCTATGCACTGACATTGTTGCTCA[A/G]TTCTCTTTTTAAAAAGAAACCTTTCTTGTGAATTAAATGTAGAAGTACTAATGGCTAATCCCCAGAGAAAAACCACGGAAATCAGGTCAACAGTAGGAAA
2783	LN590701.1	11024056	T	C	0.1	TCAGGAGCACAGCACAGTTCTAAGACGGCGAACACCGTCCTTCGACTCCGCATTACCACGGGAGTCCATAGATCTTCCTGACCTGCAGGATGAACCTCTT[T/C]TGCCAAGTCGTTTGCCCCTCCCACAATTCTCTTTTGACCAATCGGATGTAAGTTCGCTTAGCAGCCTGTCGGAACTGCTTTCGGATAGTGACCAGTCAAC
2784	LN590701.1	11023986	G	A	0.269	AGAAAATGAGCCCGCCCTGTATCTCCATCGACCCTCCCACCGATGCAGAGTTTCCGTCTCCAGCGGTCAGTCAGGAGCACAGCACAGTTCTAAGACGGCG[G/A]ACACCGTCCTTCGACTCCGCATTACCACGGGAGTCCATAGATCTTCCTGACCTGCAGGATGAACCTCTTTTGCCAAGTCGTTTGCCCCTCCCACAATTCT
2829	LN590701.1	11174317	G	A	0.086	CTTCAGAGACTCAGTGTGCTCTCAAACACAGCAGAACACTCCGGAGCTCCGTCAACATGACACACCAGCAGTATTACACCTGCTTCCTCTCTAGCAGCAC[G/A]TCGTATTTACAAATGCCACAAAATAAGAGGTAATGAGTGGACAAATATGCATTAGAAGTACCATTAATGCTTATATAAATATATATATATGGATGTATTT
2854	LN590701.1	11245563	A	T	0.264	GGCATTTCTCCACTTTGTTTAACTGCCCCCATAAAATTAACAGCAGTGATAAAACACATACTGGGAGAGTATGTTTCTGATTATACCTGCAGGCCCTAGG[A/T]CATTTGTGCTAGAATTTATATAGTAAAATATTACTGAGAGTTGTGCTTGGGTCCCATCAGCTTCTTAATGGCACATGTAGTACAAATACTGACTTTATGA
2992	LN590701.1	11705844	T	A	0.098	TCCTTTCTGGATTGCAATCCACCATCAAAAGATACATTTAATTATTCTAGCTGCTGTGAGAACAGGCTATAAACTATCCACCACCTGCAGGATGCTCACA[T/A]GTGATAGCCTAGTAGCCAGGGCAACTTCTTTATGTTTAAAGATGTGACGTTATGACACAGCAGCATGCTCGAATTTCCCGCGAAAACAGATTGCAGACTT
2993	LN590701.1	11705818	T	G	0.285	TTCAGATGTGTTTCATAAACACATAATCCTTTCTGGATTGCAATCCACCATCAAAAGATACATTTAATTATTCTAGCTGCTGTGAGAACAGGCTATAAAC[T/G]ATCCACCACCTGCAGGATGCTCACATGTGATAGCCTAGTAGCCAGGGCAACTTCTTTATGTTTAAAGATGTGACGTTATGACACAGCAGCATGCTCGAAT
3066	LN590701.1	12024136	C	T	0.069	CCTTCTGTGATCTGCTGGAGATTCAGGTGTCTGTTTCTTTGTCTCTCCTTATCTTTGCTTAGGTTTATGTGGGGCGTGTTAAATCCAACAGTAAACATCA[C/T]ATAATCCAGTTTTTAAGGTCACAAACACTTTTCTTAATATTTAAAAAATATATAGCATCATTTAGACACCATTTAGATCTGTGGTTCCTCGCTCATTTCC
3094	LN590701.1	12131415	G	A	0.125	TTTCTTGCGCCAGGTGCATGGTGCCCTGTATTTATGTGTTCGCTGAGCAAGAGTGCAGGCACACAGATTTAATTAGAAACATTTTTTTTTCCTGCAGGCT[G/A]TGTGTGTTTATTTCATTTTGTACTTTACTTTACTTGTTAACACCAGAGGTGGAAAGACTAAGAGTACTAAAATATTCTACTCAAGTAATAGTACCATTAC
3095	LN590701.1	12131359	G	A	0.11	CTATGAAGAATCGATCATGCCACTAAATGGCATATCCATGCGTTAAATGGATGGTCTTTCTTGCGCCAGGTGCATGGTGCCCTGTATTTATGTGTTCGCT[G/A]AGCAAGAGTGCAGGCACACAGATTTAATTAGAAACATTTTTTTTTCCTGCAGGCTGTGTGTGTTTATTTCATTTTGTACTTTACTTTACTTGTTAACACC
3315	LN590701.1	13147730	G	A	0.191	GGATTAATACCGGCCAGACGTTTGGACGTTCCAAAATCAGAGATCTTCAAAACTCCACTGTAGGTGTTTATCAAGACATTATCCCCCTGCAGGTCATTGA[G/A]AGTATTAATTGCATCAATCATTTCTGCTAATCAGTCACTTTTTCTTTGCCCTATCAGAATGTCAAAGAAATGTGAATGAGATGAAAACTTTGCAGCAATA
3341	LN590701.1	13265508	G	A	0.212	TGCTCATATTATATTACTTTTACTTGTGCAGGTCTTAAACAGTCTTAAAATACATTTTAAAAGTCCTGCAGATACCCTGCAGGTACACTGCTTAAATGCT[G/A]TTGTTTTGTTGAATCATAGTGCCATGCTTTTGTCAGTTCATAGAACCAAATCCAACTATCACAATCTCTCTCCTTCATATTTCTTTTTTGCTGTGCTATG
3342	LN590701.1	13265448	A	G	0.209	CTATATCATAAGTTTTGCTGTCATTTTACAGTTTATGTTACGATAGACATTGCCCTACCCTGCTCATATTATATTACTTTTACTTGTGCAGGTCTTAAAC[A/G]GTCTTAAAATACATTTTAAAAGTCCTGCAGATACCCTGCAGGTACACTGCTTAAATGCTGTTGTTTTGTTGAATCATAGTGCCATGCTTTTGTCAGTTCA
3368	LN590701.1	13373901	G	C	0.105	AAATTTCATGTTTGTTCCTCTCAGTTCCTATTAGGATGCGTTACAGGTGTCCAGATCAAATGAAGCTCCTGCAGGGTGAAAAATGAGAGACGCTGAGCTG[G/C]GGATGGAAAGTATTGTGGTATGTAAGCCGATGCTGATCTTTTGCAAGCGATGATCCGTGACATTCACTCCCGCATTATTGATGGCTGCTGGCTTGGGCAG
3481	LN590701.1	14218260	C	T	0.205	TTTACATATTACCCAAAACTGCAGACCTGCAGGGCACTGTGGTGTTGTTGCGAGAGATTCAGGTCAATGGCTCAATTTAGACAATTTTACAAAATTCCGG[C/T]GTAAAAAGGCTAAAAATGGTTTTTATTTTTTATCAATTCTTTGATTGATAAAAAATATACTTTTATTTTAGCAAGAATACATTAAACTGACCAAAAAAGG
3491	LN590701.1	14248111	C	A	0.166	TTTTGTTCAGTCTGACTGTACCTAGAATAACCCCTTCATGGGGTAGAAACACCCACCTGATTCCTGCAGGGTTGTGTGGGGAAATGTGAGACGTTTCTAT[C/A]TACCTGACCTTCACACTCTCTGTGGGAGCCACACTGCAAATGATAAGAGTCCTCATTGTATGAACAAGGAGAGGAAATGGAAGGAGTGAGAGGGAAGAAT
3492	LN590701.1	14248018	C	A	0.095	GCACTCACACAATATGTGTTATTTTTCAGACACAAAAATGTCCATTGACCTACACCATCTTTTAAAATTTGATATGATTTCATATTTGGCTCATTTTGTT[C/A]AGTCTGACTGTACCTAGAATAACCCCTTCATGGGGTAGAAACACCCACCTGATTCCTGCAGGGTTGTGTGGGGAAATGTGAGACGTTTCTATCTACCTGA
3541	LN590701.1	14463044	A	G	0.199	CAAAAGTAAAGACAGCGCAGATATGCAATACAGGAAAGAATGTGTGAAATATCTACTAACAATGTACCACATGTTGGACCACTTGGGATCGTTGAAGTGG[A/G]TGTAGCTCGGGTCACTCCTGGCGTGACGTTTGACTCGCGTCTTCACCACCTGCTGCTGCGCCCAGTCAACCTGCAGGAAGAGCCTAGGTTATCAAAGACT
3617	LN590701.1	14782039	G	A	0.076	CCTGCATCCAGCCGGTGCAATCAATGTTATCTATCTTTCTACTTGTCTGACCTGCAGGCTGTTCTGCTGCTGCTTTTACAAGAAACACAATGCAATGTTT[G/A]GAGTCAGAATTGTTTTGTCCTTGGGTTTCCTGGCTGCTACAAATAGGTCAAGTCCCTAAAGGAGTGGAGTAATGCAACATGGGCAATTCCCTAGAATTAA
3651	LN590701.1	14923235	T	G	0.166	TAGTTCCCCTTTTGCAGTCTTTTCCTCCAACTCAGACAACTGAGCCTCTTTTTCAATGAATCCCTTTTCTGGGTCTTCTACATCTTCATCTTCAGCCTCC[T/G]TGCTTCCCTTGTTCATTTCCACAGCTCCTCTTCCTGATTCGTTTTCTTTTTGTGTGTCAGGATATGACTGGACAGGTGATTCCTCTGAATGGCTTTCCTC
3663	LN590701.1	14943030	T	A	0.052	CATTTTTAAACCACCTCATGATCTGATTCAGGTTAAGTTATGATTATGTTTATCATCATGACATACGAATACGGTTTTGTCAGTCATACCTGCAGGTGTC[T/A]TATAGTGTAATCAAGGAGAAGGTTCAGATATGACAACGAAGACTATTAAGACACAGCACTGACATTCTGATTGTGATATACACCATTCAAGTACAAAATC
3664	LN590701.1	14942995	C	T	0.224	ACATTGTCTATTTAGCCTTTTAAAGATCCTTTACACATTTTTAAACCACCTCATGATCTGATTCAGGTTAAGTTATGATTATGTTTATCATCATGACATA[C/T]GAATACGGTTTTGTCAGTCATACCTGCAGGTGTCTTATAGTGTAATCAAGGAGAAGGTTCAGATATGACAACGAAGACTATTAAGACACAGCACTGACAT
3691	LN590701.1	15037221	A	G	0.372	CCTGAGGTGTGATTGGAAACCAATCTCTTAATACAGATATTGCACAAACAGACACACACGCAGCACTGTGAACTGTATCTTTATTGTATGCACAGTACAC[A/G]TTCAGTTCAAATTCATCACTGCCTGCAGGCTATAGCACAAACATTTAATGAAGCACACAGCAAAAGTATCATCTGGTTGCTATGGCCAATCACAATAACA
3778	LN590712.1	109264	T	A	0.09	AAAATGTACATTTTAAATTGACCATATACAGCACGGTATGCAATAAATAGACTTTTCTGAATGTAGCCTCCATCAGTGCAGAAAAGTGTGCAGCTGATGT[T/A]GGTCTTGTTTTGTCTCTTGCACCTGCAGGGATGGAGCTGTTTGAGGAAGCCCTGCGCAAGTGGGAACTGGCTTTAAACATCAGACACGGAGCTCATTCCC
3780	LN590712.1	114235	A	G	0.473	AGTGCAAATTAAATAAACAATATAACATTCTTTAGTTTTATTTGTGGGTATATTAGTGAAAGCATACCTGTTGTTCTCCACCTGCAGGTGCAAAGGTGAC[A/G]TCCACGGACCTGCCGGATGTCCTGGGTAATCTGAGACACAACGTGAACCGTAACACCAGAGGACTCTGCAGACACGAGCCGCTTGTGACCGAGCTCAGCT
3799	LN590712.1	168958	T	C	0.06	CATCCGAAACAAGCTGCATTTTCCCATGGACATCCACACTCTGCACCCACAGAGACAACCTGCAGGTCAACTAACCATAATGTCCCTATTATCCGTAGTA[T/C]AGAATATAATGGTTTCAAAACGCAAATCAAATTAAGCTAAATGTGACCCAGGCTCATTGGAAAAACTTTACATACAACTCACTGCAGTTTCCATCTGAAA
3820	LN590712.1	290436	T	A	0.218	GCAGGTTGTGGTGGACACCAGTTTGGAAAGCCCTGCAGGTCTAGCTATCGATTGGCTTACACACAAACTGTACTGGACTGATGCAGGTACTGTTCTGTTA[T/A]TGATTCATCTTAGTATCAGATCTACGCTGTATGCCTCTTTTCATGTAATAATTTCCATTGTTTAATTCCATTTAAGACCAAACACACACTACAAGACAAA
3825	LN590712.1	299708	A	G	0.287	CCTTACTTCGCTGATGTGGTTCTGCCAGTCAGTGTGTCTATGAAGAACACTATTGCCATTGGAGTGGATGCAGTAGAAGGTGTGAGGAAATTCTCAATGT[A/G]TGGACACTTTCACTTATAATGTTCATTTAGGGAACATCATTATGAATGTTTTCCTGCTCCTGCAGGTAAAGTGTACTGGTCAGACAGTACATTAAAGAAA
3832	LN590712.1	339515	A	T	0.081	TGTGGTTCTGCCAGTCAGTGTGTCTATGAAGAACACCATTGCCATTGGAGTGGATGCAGTAGAAGGTGTGAGGAAATTCTCAATGTATAGACACTTTCGC[A/T]TAGAATGTTCGTTTAAGGAACATTTTTGTTTAGGGAATATTTTCATGCTCCTGCAGGTAAAGTGTACTGGTCAGACAGTACATTAAAGAAAATCAGCAGA
3833	LN590712.1	343633	C	T	0.097	CTTCGCAGACACTGGCATGTAATAATACAAAAATGATGTAACTTTCTGGCTTAATCGTCTTTCCTCTCCCTGCAGGCTTCAATAAATGTGGCAGGAGAAA[C/T]GGTGGCTGCTCTCACCTGTGTCTGCCTCGGCATAATGTGACATCCTGTGCGTGTCCCACCGGTATTCTGCTGAGAAGTGATGGGAGATCATGTGACAATT
3834	LN590712.1	343556	T	A	0.415	CCAGTAAACAATTACAAAAATGTGCTTAAAGTACTTAAATAGTAGATAATTGGTGAATAATCTTGTGCATTCAATGGCTTCGCAGACACTGGCATGTAAT[T/A]ATACAAAAATGATGTAACTTTCTGGCTTAATCGTCTTTCCTCTCCCTGCAGGCTTCAATAAATGTGGCAGGAGAAACGGTGGCTGCTCTCACCTGTGTCT
3844	LN590712.1	390457	G	A	0.244	ACGTGCTGTACTCCGTCTCATTATAAAGATGTCCAGTCAGCATCTGAGAGGAAATAGCCTTGCAGGGAGGGCCGGAGAGAGACTGTGGCTACAACCACGC[G/A]CTGAGTTTAGGACAAAATCATATTTAAACAAAAATACATCATTGTATTAATCACGATTTACAGTCACTCTGTCTCATTTCCATGTTCCTAATTTTCCCCA
3852	LN590712.1	426634	C	A	0.104	GAAGAGAGTGATGGGATGAAACGAGCCATGTTTAAATGTGCTAATTGTTGATGTGAAGCTCAAGGGCAATGTGCAAAGCCCTGCAGGAACACGTCTGCTC[C/A]CTCTCTGAGAACTCATGTCAACAGCAAGGAAAACATTTACACTCCTGCTCATAAAATTCAGACTAATACAACAACTGGGTTGCATATTTGGATTTAAGAT
3853	LN590712.1	426607	C	T	0.236	CTGACCTTTGTAAGGCAAAGTGTGCATGAAGAGAGTGATGGGATGAAACGAGCCATGTTTAAATGTGCTAATTGTTGATGTGAAGCTCAAGGGCAATGTG[C/T]AAAGCCCTGCAGGAACACGTCTGCTCCCTCTCTGAGAACTCATGTCAACAGCAAGGAAAACATTTACACTCCTGCTCATAAAATTCAGACTAATACAACA
3896	LN590712.1	612350	C	G	0.437	CTTTTACATGCTAACACATTGATCTTGTCCTGTCACAGTGAACCAGCTGACAGATGGGAGCTCTTGGAAGACTCTGGCAACTACAGTGTGTGTTTACGGG[C/G]TCCTGAAGTTCCTGCAGGGAGGTGGAGCTGGTGAGGGGAACATCTCCTAATTTAATGATATCTCGGTAGCATGACATGGAATATCCTTTAGAATCTGACC
3945	LN590712.1	730298	C	T	0.266	GTTACTTACCTGTGACTTTTAATGCCACAGTGTTGCTTATCTTGTGCTTGTTGTAGATGTGGACACTGCACTGATAGCGACCAGAGTTGGACACCCTGGC[C/T]GGAGATAATCTGCGCTCCATCTCTAGGGCACTGATATTTTTGGAGTACATCACCTGACCCTCCTGCAGGAGGCTAAAGGTGTAGGTCAGCTGCTGGTGGA
3972	LN590712.1	843455	G	A	0.067	ATTGTAACCAATAAAATAAGAGATTTTATTGTTACTACTGCCTCCCGTGAGACTTTACTTTTAACTAAAAACTGAGCCTCAAACAAGAACAACCACAAGG[G/A]AGTCTTCTACATCACTCCTGAAGGACTTCAACCTGCAGGCGGGTGAGTGCTTTATGGTTAAGGCTAGATTTGACTATCCTTACCCTACCTGAATAATCAT
4025	LN590712.1	1057454	T	A	0.068	CGTTATTTGGGATTGATGTGTAGTTGGAGTCCAGGGTTTCTGGTTAATCCCTGCAGGCTGGTTTTTAACCGTTATACTGACACTCTGATTTTCACAAGTC[T/A]GTTTGGAGTGTGGCGGACATCACGGTGCCAGAGGGGAATCATGGTCTAACTCAACATGATCTGACTTTAGTCACCGCTGACACTGAGGGATTATTACACT
4026	LN590712.1	1057366	T	C	0.243	ATTGCTTTGTGGTTTGCTTGTAGAGCTTGACATGCAGTCGACCAGATTTCCTGGGTATTTTTTCAGTTAGCTGCCAAGGCATCAAATCCGTTATTTGGGA[T/C]TGATGTGTAGTTGGAGTCCAGGGTTTCTGGTTAATCCCTGCAGGCTGGTTTTTAACCGTTATACTGACACTCTGATTTTCACAAGTCAGTTTGGAGTGTG
4030	LN590712.1	1082715	A	C	0.291	AAAAAACATCACAAAGTCTAAACATGTCACCTGCAGGACCAGCGAAACACAATGCACACCTTTCTTATGATGCTTCCATCCGTGCAAACTAAAATAACTG[A/C]TGGAAATGTCTGTCCGGACAGTTTTTTTTTCGGTACATATTGTGATGCATTTACAAAATCTAAACGTTGTGATTGCAAATCTCTGCCTTGAATGATGGAA
4103	LN590712.1	1368034	A	G	0.394	TGAAAGAAGTGAATTCCTGAGGTGAGAAAAAAATTGGCATCATTTACTCAAACTCATGTCATTCCAAAACCTGCAGGCTTTCTTCTGTGGAACACAGAAG[A/G]GAAAATAGTCTTATTTTTGTCCATACAATGAAAGTCAATGAGCAAAAACAGTCCAATATAATTTTCAAAAAGTTCAAACAATCAAATGTCCTTAAGAATA
4131	LN590712.1	1436583	A	G	0.152	ATCAGAACACATTCACTGAGCAGGTAGACTCAAACACACGATATGAGGATTTCCAGGTACGTCGGCGTCTTTACAGTGCTTTTTAAGTATGTGTGTGTTT[A/G]TGTGTGCAGTAAACAGAAGAAGACTCCTTTGAGCCTGCAGGATTTCCGACTAATAGCAGTTCTTGGCAGAGGTCATTTTGGAAAGGTAGTCTTCATCCTC
4152	LN590712.1	1549589	G	A	0.151	ACACTGTGTTGAGTTTGTCCATGACCTCTTTGACCTTGCGCGTGTCGTCAGCGGCATATTCCTGCAGAAGCTGATTGGACAGTTCATTAAAGGACGTCAC[G/A]CTCTCCTGTCCTCGACTGAGCTCCTGCAGGAACGCCTGACAACAAAAAGAAATCAATACATAAAGCCACCATATAAACAGCACGACAGAGAGTGGAGTCG
4155	LN590712.1	1553476	T	C	0.1	ATCACAGTTTTTATTTTCAATCTGTGGAAAAAGCTACTAGCTATCTGCCACCCTACTGAGCCAAACATCCTCAAACACCGTCTCAGGTGTGACTCTGCGG[T/C]CTGACCTGCAGGCGGCCGATGGTGGTGTGGATCTCCTCTTTGTCTCCCACCGTGACGATGTTGGATTTGAGCATCTGGTGGATGAGGAGCAGCCAGTCCG
4175	LN590712.1	1600907	G	A	0.16	TCCATGGGATTAAAACAAATTATAATATGGCGTACTGTATGTGTAAATATCATCATTTGATTGAAAGCGTTACCTGCAGGTGTTTCTCCTGAGCTGCCCA[G/A]TCTTCTTTACAGAAATTTCCTTGAGAACGGAGATCTGTCTCTTTTTTTTGCTGGGTTTTCATATTTTGCTATATACACACCATGAAAGGGTGAGACAGAC
4176	LN590712.1	1600846	T	C	0.226	TGTCACTAAAATGCTATGAGCTAAAATATGGAAATAATTCTGAAGAGTTTTTACAGACACTTCCATGGGATTAAAACAAATTATAATATGGCGTACTGTA[T/C]GTGTAAATATCATCATTTGATTGAAAGCGTTACCTGCAGGTGTTTCTCCTGAGCTGCCCAGTCTTCTTTACAGAAATTTCCTTGAGAACGGAGATCTGTC
4191	LN590712.1	1664193	C	G	0.101	TCACCAGAACAGCACTGAGCCAGTCCTCGATCAGTGTGTGCACTCGCTCCCAGTCCTCATTGAGCTCAAACAGCTGATCCTCCAGCTGAGCCTCGCTGCC[C/G]TCCACTAAGGCCTGCAGGGCGGCGCTGTTCTCCATCACCACAGACAGATCGCTCTTCTTGAGCTCAGACTCCTTCAACAGGCCCTGCAGACAAACACTCA
4222	LN590712.1	1760125	C	T	0.051	CTGATTCCACAAATCAGGAACATACGCCGCAACCTTTTGAAAGTGAGAACCTCATTCACCTGCAGGTGTGAATCCCCTAAATTATCATTCCAGACAGACT[C/T]GTGTCAAAATTCGCCAATAGCAAAAAAACTACGAGAGGCTGTGCAAGATTATGAAAAAAGCGATGGTTTAAGCCTGTTGTCAGGGTTGACATTAAAGGGC
4223	LN590712.1	1759820	T	A	0.237	TCTGGAGGAAAAGGTCATCTGATGAAAATATTCAGCTGGAATTCCCAGCTCCGTCCCACATGCTGGATAAAACGCTCTTCTTTCTGTTCGACTGTAGAAC[T/A]GTGTGTGTTTGGAGGGCGGTGAGCAAAGCTGGAATAAGCAGCATTGAAATATTTGTGATCTGACAGATGCAGAACCACCCAAATGCCCCACAGGGTCCCA
4266	LN590712.1	1922020	A	G	0.154	AACTGAAATTTTTAAGCAGAAAAACTGTATTTTCTTGTAAAACGCACTCTTTATTATGTTCTTGTAAAAAACCACATCGAAAAATCATTTTTGACTGGTA[A/G]AATGCGTCAATCAGTGTTCTGACATTTCCTGTTTTTGTGATCGTGCTTGGCATTGATGTGTATATGAGGCTCATGGGTGTCTCTCGTATCACACTCCAAA
4323	LN590712.1	2218380	C	G	0.073	TGTTTGCTCTGGCTGAAGTTATGAGCATCTAAGCGCTCCATGCCATTCAGAGTGGATGCCAGTGCACTCATGTAGAGAGCTACCTTCAGATTCCTGCAGG[C/G]TTTCCAAATCACAGCCCCATCTTGATTAATGCTCGCTCTCTGACTAATGGGATGGTCTACACATCACTCATAGGTAGAAACTCTGCAGTCGAGAGCTCTC
4324	LN590712.1	2218131	C	T	0.198	CAAAAAGATGATGAAGAAAAAAAAGACATGTATGATATTTGAATAATGGATCATTTATAGAAAGAATGCACTCACACTTATACACTCATCATTTGAAGTA[C/T]AGTACAGCTAGACACAATTCCCTCACATACTGTAGAGGGTCTGCACTGTACACCACGGCCTGCACTCTGAGCTTCCTCATTATGTGAAGTAAATCAGTTC
4351	LN590712.1	2295127	T	C	0.208	CCTCCTCATTCTGGCCTCCAGTGGCCGCCGCGTACAGACGCCGTGACTGTACAATGTACTTAAACAAGTACTCAGACGCCTGCAGGTATATGATTTCAGA[T/C]AATTGTTATTTAAATAAATATTTAATTGGATTTTTAAAAATTCCAAACGATCCAAAAAATATTAACCCTGTAAACCCTGTTGAGCATCATAGTCAATACA
4357	LN590712.1	2311528	G	T	0.385	TCTCAAATTCACCCCTCTCAAGGGTCACATACAGGTCATTTCTTATTTCACCTGCAGGAGGAAGATAACCGTATCTCAGAAATCATTTTCAACCAACACA[G/T]CACTTCCAGTCGGTTATCATTGGTTGAAATCAGCTTATCAGGAGAAGTTGCTGAAAATGGAGTCGGTTTTTCAATTGTGTGCTGATACTTTGATAAGTGA
4358	LN590712.1	2311465	G	A	0.205	GCCCATCACCTCCCAGCAGATAGACAGTGACTTCCACATTACGTGCCACGCTTTTTCCACCTTTCTCAAATTCACCCCTCTCAAGGGTCACATACAGGTC[G/A]TTTCTTATTTCACCTGCAGGAGGAAGATAACCGTATCTCAGAAATCATTTTCAACCAACACATCACTTCCAGTCGGTTATCATTGGTTGAAATCAGCTTA
4384	LN590712.1	2407146	A	G	0.248	GCACATGTCAGTATTAAGTGCAGTAAATGCACCCCTGCAGGTATCAAAATGCTTTACAAGCTTCATGTTGTGTGTTCTTTCTCCTGTACTACTTCCTCTC[A/G]CTCTCTCTTCCTCAGAAATGTGCTACTTAGCTGAAAGAATCTCAGCATGGGTGAGTTTAACATCGAGAACTGCGCTGACTTATTTAACTCAGCAAGGGTG
4404	LN590712.1	2506839	G	T	0.08	GAAATAGGCAGATTAAGCAGATAAGATCCATGCCTGCAGGGCAGGTAAGTCTAAATAATAGAATCTGGCAAATGTGGATGGTGACAATCAGTTGGCGTCT[G/T]CACAAATCTCATCAATAGAAATCCCGCTGTACCAAGCCCAGGAGGAAGCCATTCCTCTGGTGGAGTGGGCCCACACACCTATAAAGGCACTGTAAGCCTT
4405	LN590712.1	2506733	T	C	0.152	CATGTGGTCAAACAAACACAAAGTGACATCTGGTGGCCAACTAGGGCACACCAGCAGATCCGTGACACAGAGGATTACAGATGTAACCATTTCCTCCCTT[T/C]AGGGAGAAATAGGCAGATTAAGCAGATAAGATCCATGCCTGCAGGGCAGGTAAGTCTAAATAATAGAATCTGGCAAATGTGGATGGTGACAATCAGTTGG
4448	LN590712.1	2731735	C	A	0.088	GAAATAGCAGCATCCATCTTCACTTAAACACTGAACGGAAACACAGATACAATCCTGACCACCCATGCACATGTTCCAGCAGCCTGCAGGTCATGTGTTT[C/A]CCAGGCTCCCTGTATTAGACTAAGAACCTATATAGAAACATCAGTGCTCTCAGGGGCCTGTAAACATGGGCATTCAACCTGACCACAGACTTCAGCGGAT
4449	LN590712.1	2731665	C	T	0.151	CATACACAATACACCTTTAGGTCCAATCTCTAAAATTCTTCAAAGGTATTTGGTTGCTGCATTCAGTAAAGAAATAGCAGCATCCATCTTCACTTAAACA[C/T]TGAACGGAAACACAGATACAATCCTGACCACCCATGCACATGTTCCAGCAGCCTGCAGGTCATGTGTTTCCCAGGCTCCCTGTATTAGACTAAGAACCTA
4470	LN590712.1	2844056	A	G	0.08	GCACAAGTTGTCAATTGACAACGACCTGCAGGTCCCCAACTTGTTTAACAGAGGTTAATGCGAACAGGAGCACAGTCTTGAGAGAGAGAGCATGCAAGCT[A/G]GTAGACTATAATGGCTCGAACACAGTAAATTTTGGCTTACAGTAGGGGGTGGGACAATAAACATAAAACATTCTCAAGAGCAATTTTTGAAGGGGACACA
4471	LN590712.1	2843977	C	T	0.07	CACTTTAGGTCCATAAACTTAGGTACAACAACTTCCTAGGCTTGAAAGTGACTCTGCAATCACCTGGCCCAAAATCAGTGCACAAGTTGTCAATTGACAA[C/T]GACCTGCAGGTCCCCAACTTGTTTAACAGAGGTTAATGCGAACAGGAGCACAGTCTTGAGAGAGAGAGCATGCAAGCTGGTAGACTATAATGGCTCGAAC
4477	LN590712.1	2867546	T	A	0.058	TGATTTTGGTTCATTTTTAACCAAAAAAAATAGTTATGGGCTGCAGCTTTAACTATAATAATAATAACCCCATGCAAAGAACTTACCTGCTTTAATTTTC[T/A]TTCATCCTGCAGGGAGCAGGCACTGATGACAAGACATTGATTAGGATCATGGCTTCCCGCAGTGAGGTGGACATGTTGGATATACGTGCTGAATTCCGCA
4509	LN590712.1	2957235	G	A	0.41	AAACGCCAGAGCTAAAGTGCTTTCTGTGCAAAGAAATAACAAGCTGATGACTGCATTGACCAGCCATTGGCCTAGAAAAATCACTTGAGATGGTTTTGGA[G/A]GATCCCCTGCAGGTGTGTGTGTGTTACCTGTGAGTTGGTGGAATAGCGTCCAGGTGTGCGGGCTGTACTGGTCTTTGTTGAAGTGGAGATGGTTGACTCC
4598	LN590712.1	3291541	G	T	0.07	CCAGATTTATTGCTTCCTTGCTGCTTAACGTCCTGCAGGGGAAGCATAAATGTGGTTTAAAGACTTCATACGTCAGACACGGAGGAAGGGAAGTGTTTGT[G/T]TGTGTTTTCTCACTTTAGGCTCATGTGTGAAGCGAGCTCCTGTATGATGCGGCTGTGTTTGCCAGCTGATGAGAACTTGCCCAACCAGCTGGGAAAGGTC
4631	LN590712.1	3450836	C	T	0.135	TCTGAGTGAACTGAACTGGTAGATGATGATGTTTTTAATGCAAAGTCCCGCTGATCCCGTGCTTCTGCTCTTAGGTTTACTGTAAGAGACTGATCACTGC[C/T]GCCAGCACATCATCCACACTCACTGAGAAGAAGAGAGACATTAAAGAGGACGGCCTGAACCTGCAGGACTTCATATCTGGAGAGCTGTCGGAGAAGAGCA
4675	LN590712.1	3605235	A	G	0.38	AATGAAACCTCAACGCAACAGGAGGGTGTGACTTAAGCGAGTGCACATGAACCTGTCTACATCAGTCCAGTAAACCTGAACCCCTCAATACATCATTGCA[A/G]GGAAGCAGGTGATAATGTCCACAGATAAACACGTGTTACCTGCAGGTCTCTTTGGTAATCAGCACTAAAGCCCCTTAAGTCCGGGTGCAATGACAAAGTG
4676	LN590712.1	3605693	T	G	0.268	GTGTGTGTGTCCCCCGCACTTCCTCCTCTGTTTGTTTAACTGAGCTTTAGAATGGACCTGCAGGTCTGTTCGCCACGTTTGTTTCCTCCACTGGAGAATT[T/G]GCCTTTTTTTGGGCACACAGGGGGTCAAAACTGGGAATAGAAATGCTGACTAATGATTATGCGAGCATTGGGCTCGGTGAGGTGAAAATGTCAGTGAAGT
4686	LN590712.1	3642862	C	T	0.055	CTGCTGCTGCTGTCACCCAGCTGTGAGGAGAGGTTGGCACTGCTCTGTCAAGTGTTTCCACCCAGGTGCTGTGTACCTGCAGGCCTGCTCTCGCACTCTC[C/T]TCTCACATTCTAGCCGTGCGCTCGAAGCATTTGAGGAGAAAGAGGCTCTCAGGAGCATGTGAGAGTCTGCAGACATGCAGAAACACACGCGTCTCAGCAG
4687	LN590712.1	3642795	T	A	0.086	TGTGGCTCCGTCTCCATTTGTCTCTGTGGTTTCTGGGCTGGAATGTCTGCTCAAACATCACCTCTCGCTGCTGCTGCTGTCACCCAGCTGTGAGGAGAGG[T/A]TGGCACTGCTCTGTCAAGTGTTTCCACCCAGGTGCTGTGTACCTGCAGGCCTGCTCTCGCACTCTCCTCTCACATTCTAGCCGTGCGCTCGAAGCATTTG
4718	LN590712.1	3771257	G	T	0.121	GAGGAGCCCACCGGCTGGTTTCTGGCAGTCATCATGCACTTCTGCGTTCCGTGGGTTGCTCCACTGGATCGGAGGTGCAAGAGGAGTGGTGGTCCCCAGA[G/T]AGTTGGTTACCTGCAGGGTTTGACACCACTGTGACCCTCAAACTGCCCGTGCTACTGCCGGAAGTGGTTCTCGTCTGTCCGCCAGGTGAGCCCCAGATCG
4719	LN590712.1	3774859	G	A	0.069	CAGGTAGGGTAAGGATAGTCAAATCTAGCCTAAACCATAAAGCACTCACCCACCTGCAGGTTGAAGTCCTTCAGGAATGACCTAGAAGACTTTGTAGTTT[G/A]TAGTTAAAAGTAAACTCTCACTGGAGGCAATAGTAACAATAAAATTTCTTATTTTATTAGTTACAATACAAAGCAGTTAATGCAAAAACAAAAAAAACAG
4729	LN590712.1	3812373	G	A	0.262	TGAAACCACTTACTGCAGAGTGTGAGGCAGTGGGGATATGTACTATGCACAATATATATTCATAATGATTTTTTCCTCCATGATTCAAGGTCTGATTCAG[G/A]AGCATATCTTCATGGGTCAGCAGTCTGCAGTGTAGTACTCCCTGCAGGGCGTAAGTGAATGATTCTACTGAGATGATACTGTCTGGTGAGTCGTTTACAT
4819	LN590712.1	4204420	T	A	0.075	AAAGTTCTTTGGGGAACCAAAAACTGGTTCTTTAATGGCATCATTGTTAAAGGTTCTTCATTGAACCATCAAAGCCAATAAAGAACTTTTATTTTTTAGG[T/A]GTGTATGTGTTACCTGGTTTTGTTTAGCAGCCCTGCTTGTAAGACTAAGTGCCGGGGCATTAACGGTCAGCGGGACACTGGACCGAGTGTTGCGGTGCCA
4882	LN590712.1	4546542	A	T	0.118	GGGCCAACAACACGCTGAGACAACCACCATGCAAACAGGTACGACTTAGGATAACTAGTGACTTTTCAAGTACATGTCAACTATCTCTTATTAGAGTGTT[A/T]GTAGACTGTTAGGTTAGGGTTAATAGTAAAAGTTGACATGTACTTGCAAAGTTACTCAATAGAATGTGTGTTGGGGAACCTAGTGTTAGCAGACATTAAG
4883	LN590712.1	4546235	G	A	0.226	TACAATCATCCAAAAATCAAAACAGGAACCGAAAAACACAACAACAATCACTCAGCATGCATGGTTAAGCAAAAATGGAGTTGACTTTTATCATCAAAAT[G/A]AAATTTGACATGAACGGTTTCACAGCATATGAAACGTCTCGGTTCCTGCAGGAGAGCCTTTAAGCGTCAATGCACAGAAGATGGCCGCTGGTTAGAGGGC
4916	LN590712.1	4656338	G	A	0.13	GCAAGGTGATTTGTGTCAGAGACCCAATCATGGTAATAAATGTGTATAGGCTATTTAAGGTTCTGATCAATGTTAGCTGTAGGGGATGTATTAAATCACC[G/A]GCCATGTTAGCCTGGCAGGTGCCCAGAGCCTGCAGGATGAGCTGAAGCTCTCTGACGGCAGCTGCTGCCTCCTCTCCGCAACACATCTCTGGCTCCATCA
4925	LN590712.1	4690298	C	T	0.09	GGATCGAAAGCACTTAAAGAGGTCTTTGTACCATTGAAACATCCTGCAGGTTTCATAGCTTAAAACGTCCTCCTCATTATAAACAAAGCATAACCAAAAT[C/T]GTCTCGTTTTGGATCCGAGGGACAAGGTGATGTCACCTGGGCACAAACATTTGCATAAAGCCATGAACACTCCCTCCAGAGCAGTCATCTTCTCACCATA
4926	LN590712.1	4690235	A	C	0.142	TGGTGTGAATGGAAACTACCATTCTCTAGGAACTACCATGCTGGCTAGTTCCTAGAACTATGTGGATCGAAAGCACTTAAAGAGGTCTTTGTACCATTGA[A/C]ACATCCTGCAGGTTTCATAGCTTAAAACGTCCTCCTCATTATAAACAAAGCATAACCAAAATCGTCTCGTTTTGGATCCGAGGGACAAGGTGATGTCACC
4929	LN590712.1	4699385	A	G	0.142	GTCCTAGAGCTGTTACCTTTCTTCTGCCATCTTAAAACAAAAACAAACTTAAGAGCAGAGTACAGCTAATATTCAGGTTCACCAGCCAACCTGCAGGACA[A/G]TTATATAGATGCTGGCCCAGCAGTACACCTGATATTTTACAGCAGACAGCAGTTTTAACACTGGACAACAGCCAAAACTTTCTCTGACCATGGGAAAATA
4934	LN590712.1	4718106	G	A	0.072	GGCAGGTCAGGTCTAATTAGACAGGACTCAACACCTGCAGGCACAGCTATGGAATGTGTGCAGCTGTTCTCCCAGCTGTCAAATAGTTGATCACTGCTTC[G/A]TCCATCACATTCCCATGCGTCTGAACTCAGTGCATTGAAATGGTCAGCTCTTTAACTTGCCTGCCCTTCTACAGTATATCAGTGACAGACAAAAATGGGA
4935	LN590712.1	4718016	G	A	0.085	TCTATCTTAAGCTCTTCAACATAAACTGTTACAGCTTCAGGTACATTAGCTGATTGTGTGCCATCACTCTAAGGCTGACTAACAGTGGCTGGCAGGTCAG[G/A]TCTAATTAGACAGGACTCAACACCTGCAGGCACAGCTATGGAATGTGTGCAGCTGTTCTCCCAGCTGTCAAATAGTTGATCACTGCTTCGTCCATCACAT
4943	LN590712.1	4748210	G	T	0.063	CAAGTGTGCAAAATGGGCAGAGATGTTGTTCCCCAAGACCAGGATTGAGAACCACTAATCTAAACCTGCAGGACTCTGTCTAATTTCAAAGCCGGTTAAA[G/T]GAGTCATGAACTGGTTTTTCAGATCTTTATATAACATTTCTGGAGGTTAGCTTTGGAAGTTTTTTTGCACCAAAAAATTATAATTTTTTCTTCCTCATTT
4944	LN590712.1	4748145	A	G	0.208	CTCCCTTATCTAAAACAATCAGTTCAGTTCATGGAGCTCTCTCATAATGAGCTGATGATCTGAATCAAGTGTGCAAAATGGGCAGAGATGTTGTTCCCCA[A/G]GACCAGGATTGAGAACCACTAATCTAAACCTGCAGGACTCTGTCTAATTTCAAAGCCGGTTAAAGGAGTCATGAACTGGTTTTTCAGATCTTTATATAAC
5032	LN590712.1	5202740	G	A	0.079	GATACTGTGTGCAAACAATAAATCCCAGCATTTTCCAAATGCCAAATCATGATTTCAGTTTGATTTCAATGAATCGTTCAGCCCTACCCAGGAGCTGAGA[G/A]CAAGTTAGGCATCTCTCGTATGCGCCAACGCTGAACCGTGAACAAACAGAACTATTAGAAAACACCTCCTGTGCCAAGGTCTCACACAGCTGACGCCTTG
5059	LN590712.1	5317153	A	T	0.134	TCATTCTCTTTTTGCGTAAATGCTTCTGTTGTAGTATTTCAGATGGCCTGTCAGTGCTGGTATTGTATAGTGTAGTGATTTAAAAGTCAAGTCAATCATT[A/T]TGATTTGATATGATGGTTATGATTCCTGCAGGGACCTAATGGAAAAGATGGAGAAGAAGGTCCAGCGGGAACACCAGGACCTCTGGTGAGTCTTCCAATT
5073	LN590712.1	5352008	T	C	0.155	CTGATTCTTTTCTCGTTGTTTTATTTTATATTGATATTGAGGTCAAACTATATGTTTTATTTTACATTTTGAACCTTTTATAGTTTTTTTTATTATTATT[T/C]TATTCTTGTGAAGCACTTTGAGTTTCATTTAATTTTTGATCGAGGTGTCACAAACCATGCTGCATTTCAGCATTTCTGCTCGAAAAGTATGTTCCTAGTA
5091	LN590712.1	5494830	T	C	0.295	AGGAAATCTCATCGACTAAATCTGTGGATAAGACAGTTGTAATAGACTGTATTTATCCTTCAGCCTGCAGGGACTACATTCACTGGTATCAGTTAAAAGA[T/C]GGACAAATAAGAAGAATATTATATTCAGGAATTTCAAGTGGAACCACAAACAATGATGCTGGTTTTAAATCATTTACAGTAGTTAGGAAAACGTCAAATT
5092	LN590712.1	5494728	G	A	0.279	AACATTATTATATCTATATTATATTTTACCTATAGGGCAACATACTGCTTTTATGACAAAACTGTTACTTTATTGCAGTGGATGGAGATGTGAAGCTGCA[G/A]CAGGAAATCTCATCGACTAAATCTGTGGATAAGACAGTTGTAATAGACTGTATTTATCCTTCAGCCTGCAGGGACTACATTCACTGGTATCAGTTAAAAG
5167	LN590712.1	5721010	G	C	0.145	TCTTCTTTTATAAGACGCTCGTTCACCTTCAGGGCCTGACCACACGCGTCTGCGAACTGCCTGCAGGACCACACACAAACCACGATCACAGTCACTACAG[G/C]ATCGAAAAACTGTTGTAGCAACCTGTGTGTATTTGCTTCAAGAGCGCAATCATACATTTGTCTTGTGTTTTAAATCCATTCAGTCTGAGAGCGGAAACCT
5176	LN590712.1	5732375	A	G	0.111	AGCGTAACCCAATTACAGACAGCCACACATCAGAAGAGCAGAGTAACAGAAGCCTGACCTGCAGGTGTGAGCGGACGATGCATTTGCCGTCTGTAAACTC[A/G]AAGTTCCTCCTCATGAGGAAGTAGAGCAGCGCGGAGGCTTCGGTCAGTGTGGAGCTGGAGCGATGGTTACAGCACTTCAGGATCTCATAACACAGACTGC
5214	LN590712.1	5829146	T	A	0.08	TGTGGAAAACATCCAGAAGTTAAATGTCCTTCCTGCAGGATCCTCTGCGAACCTTTGCTAACAGTGTGGAAAGAGAGTTTTTTTCCCACTTCTAATACAA[T/A]CAAACACACCTAATCAAGGTTGTGGGCTTCACTGGAAAAGTACAGGCTAGTGCATTACAACAGGGTTGAAACTAAGCTCTCTGGTAAAGTAGATTGTGCA
5215	LN590712.1	5828762	T	C	0.119	GTTTATTCAAGTACAATGAATACCCAGTGATGCCTTAAAAGAACAATTTTTGGTTCCATAGTGTGAAGAACATTTGATAATTTAAAGGATCTTTTGCCAC[T/C]ATAGGGAAAGGTTCCATAGATGTTAAAGGTCCTTCGTGAAACATAGATGTCAGAGTGTGCATCAATAGTAACTTTTAAGGGAATAACATGTTAAAAAGTA
5221	LN590712.1	5860671	G	A	0.484	TTGTGCATATAGCAGAGGGGCCAGATGAAGAAGCAGAATCAGTTTCTGGACCAGTCTGTCCTGCTCTGGGGTGGTACTGGGGGCAATGGGGTCTTGGACA[G/A]TCATCTGTCCTGCAGGCCTGTTGTGACCTTCTCTACAGTTAGGACACAGAGCAGCGGATTTCTCCATAGCGTCTGTCAGCGCTGGCACATGACATGCCAG
5243	LN590712.1	5974137	C	T	0.069	CGCTCTGCTGCAACAGGTGGAGGAGCTGGAGCGCAAAGTCACGTCTGCCAGCCTGCAGGTCAAAGTGAGCGTTTGTACAGCTTCCAGAAATGAATCAAAT[C/T]GTTGTCATTTCTTCTACTAACCTATACCCCATAAACCTTTGCTTTTCAGGGCTGGACATATCCTGAACCACAGTCTGAAAGAGAGGACCTGGTCTATTAT
5284	LN590712.1	6129795	G	T	0.108	AGATTGAAAGTGAAACTGCAGATTCAAACCTTCTCCTGCAGGCATATTGGGCCTCTCTTGTGGTTTTGAAGGGGTTTTAAATCATGGTTTTAATTTGGTT[G/T]CCCAATATGTATTGTATTTTGCGATACTTGACGATAAACCCTGTTGATGAAAACAGCACATTTACAGTCTTTCTGTTTTTGTCTTCTAGGAGGCGCTGAT
5292	LN590712.1	6156406	T	A	0.31	GTGCTGACATTACTTTGGAGAAGGACGAGAAAATGAAAGCCTGCCTGCAGGTTATTTATGACTACCAGTTGGCACAAACACACGCACACAAACCAAATAG[T/A]CTAGAAATTGGTTTTGATGTATTGTTTGTGCATATACAGTGTCAGTCTCAGTGTCTAGCTTGGATTAAGAACTCCTTAGTAGATTTGTTCTTGTTTAATT
5329	LN590712.1	6263042	A	G	0.243	CTCGCAGCAAAATACACCAGGCCAACTTCATCACATAATTAAACCCTGCCTAGTGTATCTCATAATAAATGCACGTTGAGCTAATAGCTACCTCTCTGCC[A/G]CACCACAGCTTTGATTTAGCCATTGCGTTCCTGCAGGTATGTTTTTGTCCTGCCTTTCATTCCTTTTTTTTTTCTTTATTTAATCTCTGATTGAAGTACT
5349	LN590712.1	6357789	C	A	0.262	CAATTAAGACCAGCTAACCATCTTGATTTAACCCATTTTCCCCCTGCAGGCAATAGAGAAATAAAAGCATACTGCATCTTTTATGAAACTATAATTAAGA[C/A]CTGTATGACATAAATTAATCTGAAGTGAGTAAACAAATTTAAATATATAGTATATATTTAAATAAGTATTACTAAACAAAAGGAGGATTAGTTGTACTAA
5408	LN590712.1	6727070	T	C	0.307	ATCAAAGAAACCTGATACAGCTCATCAGCTCATGATGGGGTGCCCAGTCCTGTACCTGGAGATATACCTTCCTGCAAAATTCCTGCAGGTAGGTATATCT[T/C]CAGGTACAGGATTATGCAGCCCTGCTCTGTCCATTATATTGCTTTATCCAGTGAAAATGTCTTGTCTGAATCAGGAGAGAAATATGCACAGATCAAGCAC
5409	LN590712.1	6726999	T	A	0.26	TGTAGATGAGTTTGTTCATAGGAACAGATTTGGAGTTATTAAGCATTACAACTTCGGTGCATGTCTCCTTAATCAAAGAAACCTGATACAGCTCATCAGC[T/A]CATGATGGGGTGCCCAGTCCTGTACCTGGAGATATACCTTCCTGCAAAATTCCTGCAGGTAGGTATATCTCCAGGTACAGGATTATGCAGCCCTGCTCTG
5419	LN590712.1	6751187	C	A	0.389	TAATTACATACTACTTGGTACACATATTTGTTAAATTTGTGCAAATATTTTGAATGTGTATTCATTCATTCACCTTTAATTACACTCATAAGAACTACTT[C/A]TCTTATATTACTCTGTTTGTATCTATTAGTACCTGCAGGTGTATAAGAAGACTAAGTAGGGTTTTAGAAAATTACTTGAAAAAAATCTGTAGTGAACTAT
5542	LN590712.1	7234406	T	G	0.101	GAAACTCAGCCCATGCTGATTAAACACTTCTTCTTCCGAGACTGTATCATTTATAATAATATCTTTATACTCTGAATGAATTTCTTTTAGTTTTCTTAAA[T/G]CAGACAAAACTTTATGCATATTCACAGTCTGAAACTGATAGTGACCTTTTTAGCACAGACGTCTTTTTAGTTTCACAGTTAACAGCTGAGCTTCAGTTCT
5575	LN590712.1	7314462	A	G	0.377	AAATGTACTTTAAAAAATACTCTGTGGTCTCCTAGTGATTTAGATCATGGAGTGTAGCATTACATCGCATCAAAAGAAAATATTTTGGTCATCACCTGAT[A/G]CAGCCTTATTAGGACTCCTAGAGTCCTGCTCCTGGAGGGCCAGTGTCCTGCAGGGTTTAATGCCAAACTGCCTGTAATTTTGTAGTGCCTTGAAATTGTC
5668	LN590712.1	8490176	T	C	0.269	GTTCAGAGAACAAACACACAACCTTTCGACCTGCAGGTGTACCACCCATCTAGACAACCGCAAGGTAATCTTCCAACTTAATTTCAATGTTACTCTGATA[T/C]TGATATTACTAATGGCTAGTAAAATGAAAACAGTGGGATATATCAAAGTACCGTGGTATCACCATCTAATACTGATTCAAACTGATTCAAAACACATCTA
5669	LN590712.1	8489871	C	G	0.09	GACAGTGAAATTTTGTAAATTTGGTGGCTAATATCTACCTGTTTTCATAGTAATCTTTCTATTTTCTGATTCATATTAGAAACGAATGACCCTAGAAATG[C/G]TTATTTTATATCTTGTGTCTCAGATCTGATGCAATCTATTCAGCTAAGTACGACGGGTCCGGACTGATCGAGGTGCTCCGTGGACACGAGTACCTCTCGC
5706	LN590712.1	8625533	G	A	0.161	AATTTGCATGTTCAAAGGTTAACTTAGGCCTAATTGTTTTCTGATGGAGATACATATTGAGATACTGCATTTCACCTGCAGGATTTCACCATACAAAGGT[G/A]AAAGTGACCACACCCTATTGAAGGTGCTAGCTAAATAACATGCCCACAGCATTTTGTCATTGGCTGACACAGGCAGTTAAAAGCAGGTCAGTCAATAGTA
5723	LN590712.1	8690984	A	G	0.331	GAAAGGCATACCTGTCAAGGATGGCGTGTTGTTTTAACCTTTTTGCTTTGCCTGCAGGTGAGCCGCTCCCGCCGTATGCCATGTGGCTTATGAGTGTGCT[A/G]GAAATTAATCAGCCGCTTCCTCTTCCCATGCCAGTTAACGGAGGCTGCTGGGCACCGCTGGTCGACTATCTTCCTGAAACAGTCACCCCACGTGGACCCC
5731	LN590712.1	8709001	G	A	0.244	ATCTGAGTTTGATTAAGACATTTGTTACTGGAATAGAAAAAGTCTAGCTTGCAAATCGTACTTATTTAGGACAGAGCCCCATGTGTGTTTAAATGTTCTC[G/A]CTTTTAGCTGCAGAACATGTCCAGGGAGTTGAGTGAGTTGAGGAGCAACCTGCAGGCAGCAGCAGCATCAGTGGACGATGAGACAGCAGCCGAGCGGAGA
5732	LN590712.1	8709795	G	T	0.234	CGCTTTAGTCTGCAGAACATGTCCAGGGAGTTGAGTGAGTTGAGGAGCAACCTGCAGGCAGCAGCAGCATCAGTGGACGATGAGACAGCAGCCGAGCGGA[G/T]AGATCCTACCGCTGAATCCCCCTACCAGCTCCTCTGAGTCTGCTGTGCAGGCCATTCTAGAAAGACCTGAAAACCAAATGAGTTCTGCAGAGCCATCCGT
5745	LN590712.1	8760672	A	C	0.07	ATGGATATGTACAAAAATCCACAGACTTATCCAAATATAAAACAAAAAGTTTAGATGCTGACTGTATTATACAAATTTGACCTGCAGGACCTTTAAGGAA[A/C]AAAATCTCCAAACTTGTCCAAATGTAAAACAAATTATGTTTAGATGCAAGCTAGCTTTACAAGTAACCTTGTAACCTTACGAGCAGAGCTCCCCAAACTA
5746	LN590712.1	8760646	G	A	0.065	AGCATTTTTTATACTTATCTATGGACATGGATATGTACAAAAATCCACAGACTTATCCAAATATAAAACAAAAAGTTTAGATGCTGACTGTATTATACAA[G/A]TTTGACCTGCAGGACCTTTAAGGAACAAAATCTCCAAACTTGTCCAAATGTAAAACAAATTATGTTTAGATGCAAGCTAGCTTTACAAGTAACCTTGTAA
5888	LN590712.1	9252965	T	C	0.053	TACAGTGCACAAGTCATACGGACTACTTTGATTATTCTGTTTTTTATAATTTTAGATATACACTAACCCCTATTTCACTTTCATTGTATTGAAAAGCACA[T/C]TCTAATTTGTGTTCCATTGAAGAAAGAAAGTAAAATAGGTTTGGAGTGACAAGTAAATTGACAAATTTGACATTTTTGGGTGAACTAAAGTCAATTGGAT
5895	LN590712.1	9270970	G	C	0.228	GTGTGTCCGCCAGGAACTGACTCACCTGCAGGTTGGACTCCAGCTGGTGGAACTCTTGGACCTTTCCAGAGAAAGAATTTCATGTGAAATCACTGCAGAG[G/C]GTCACGTCACAGCACACGTTCAGATGTGTCCGTACCTCCACGAGAGCCTGAATGAGCTGCACAGTCTTCCTGCCGGCTGCGGTCGAGTCCTCATAGTTCA
5896	LN590712.1	9270862	G	A	0.156	ACCTGTCAATGATCTGCCAGGCGTAGGACAAATCTCCCACTATCTGCATGGTGATGAGCACTTCCTCTTTGATGTTGATGGTGCGGATCATCTGATGGAG[G/A]AACTTGCGTGTGTCCGCCAGGAACTGACTCACCTGCAGGTTGGACTCCAGCTGGTGGAACTCTTGGACCTTTCCAGAGAAAGAATTTCATGTGAAATCAC
6024	LN590712.1	9793503	G	A	0.184	ACGGCCTCGCTCCCCAGGCCCCCGACGCAGCCCTGCACAAGTCCACTAGCATGCCCTGCAGCGTAGAGGAGCCCGAGCCGTCCAGCCTGCAGGCCTTTCT[G/A]GGTCCCTCCTTCACCGTAGACTCCATCTTTAGTGAGCCAGCGGTGACGGGCGGCGCTAGAAACCAGGCCATCCTGTCCCTCAACACGGCGCTCGTTAGTA
6033	LN590712.1	9867321	T	A	0.176	CGGACCCTGAGCTGCCCGATGACATGCTGGGGGGATGGACCTCTGACAGGTAGTCCCGGGGAGGCTCTGCCTGCAGGGGCAGCTTTAGATGCAGATCCTC[T/A]GCCATAGGAGCATCCATGATGCCACAGGTCAGGATGTGAGACAGGCTGCAGTCATCACAGGTGCATCTGGAGGTAAATGCATTAACTCATTAAGTACACA
6041	LN590712.1	9891500	T	C	0.176	AAAGCACACGCAACCTCGCACTCTTTCATAAACACCTGTGTGTGCATTTCACCCCTGCAGGATGCAGACTTTGACTAGCTAATTATATAATCTGGGTAAT[T/C]AGAATCATAAGTCAGAACTGTAATAGCAGCTCTGAACCATTCAATAGAGGCTCATCTGAGAGAAGAGAGATAACAGTCTCGGCCTTGTACTACAGCACCT
6042	LN590712.1	9891107	C	T	0.156	ATTTTTAATAGGGGAACACTGTGGATGTCTCTGGATCATATTAGACTGCTTGTTCATACATTTGCAAATATTTTGAAAATACTGGATTTATAAATATAAT[C/T]TTGCATATTTACAGTGCAAAAGTCTGTAACCTCAGTCTGAAAGTAGAAAAACTACTTGAGATATGAACAAAACAGGACACAGGAGAATCAAAGGCTACTG
6098	LN590712.1	10107450	C	T	0.206	TTCACTCAGATAGACGTCACAGTAGAGAAAAATAGACAATCGCTTCTTCCGATCAAATAATAAATCAACTGAACTGGTACAGTTGTGTTCTGATTCAAAT[C/T]AAAGTGGAAACGTTAGTGTTTTAAAGCTACAGTCCTGCAGGTGGTGGATCGTTTGTAGCCTTTTCTCACAGCAGCTGGAATAATTAAACATCAAATAATC
6257	LN590712.1	10779488	T	A	0.152	AGCATGATGCATCAAATATAATACAAAACAAAAACACTTTTTATATTTTATCTAAAAGTTCTATTTTTTTTCTTATTATTATTATTGCACAAGTCAGGCC[T/A]TAAAGGGTTAAAAACTAGCATAAATCTGCATACAAAGTATAAAGATGTTGCTATTTTACTCCAGTTTTTTCTTCAAGTGGTAGCCTAGGCGCTATATTAG
6271	LN590712.1	10825289	G	A	0.169	TGCACAAAATGATTTACTCTCTGTGCATGATCAGGTGTTATCAACACACCTGATGACACATCTAATATACGTTAACCCCTAAAGCGAACTGAAGAACAAG[G/A]AGCAAGTGTAGGCACAGAGAAGGTCAAAAAGACTAAATTTAATTATACGGCACTTATTAAAGACATTACTCGTACTGTATTAGAGTCTTTAAAAAGCACT
6272	LN590712.1	10824776	A	G	0.088	GAAAAAGTTAAAAGTACATTTTAAAAAAATTAAATGCATCATTACAGTAGCTTAATAAAGCTTTTTTATTTTACATGGAGCAGTTTTCTCATGGAGGTCG[A/G]CATGCTGAGTGCTGAATACAGTCCATTTTAATGTGGTAACCTCCTGTTTCCAGACACTTTTTTCCATGGAATGAATTAATCATGGCTTTTGCTTTTGTGT
6309	LN590712.1	10941833	T	C	0.135	ATTTACAAAAAGAAAATTAAAAAATGATCAATTGGATTAATTTCAATTAGGGAGATCAGGGCTAGTTTTATAGTTTTCAAAAGGCTACATATCAATACGG[T/C]TTGAATTAAAATAATTACATAAATATGTATTTTCTCAAAAAAGGAGTTTGGTTTCACATGCCTAGTTATTGTTTTTAAATATTTTAAATTGTTAAGTGAA
6353	LN590712.1	11156605	C	T	0.073	TTACACTGTATCCAGTGATTTCCCTAAGGAAAGCCCTGCAGGTTACTAATGCTGATGAGAACTCAGTTCAGCTGCATCATGGGGCCTGTATTATTTATCA[C/T]CAACAAGGAAATGCTATATAGCCCTCATTTTGTGTTACAGTCATTTTGACCTGGATAGGATTTCCTTTTTTTCCAAAAATGAAAACTACCCCATGATTTA
6354	LN590712.1	11156298	C	G	0.06	ATGTCTGTCTCACTCTTTTGTGTCTGTTCTATTTTTAGACTACTTTCTCTCTCAGGCTCACACACACATACAGCCAATCCAGAAAAAAAGACAGCACCAT[C/G]ATGTGCATTCTTCCAAAGCACAGAGAATCACATTTCCAACATGTTTCCTTCATAACTCCCAGTATCAGTGAACTATAGCTTTGTTTCATCTCAGTTTTCT
6372	LN590712.1	11263290	G	A	0.295	AATGTCATAAGCAATGAGTTTGAGATGTTAATAAGTACTCTGTCCCGCTCCACAGGTTGATGAACACTGAAAACACCCTGCTGCAGACGCGTGAAGAGGA[G/A]GGTGTGACGTATGAGCGGACGCTGGTGGCCTTAGAGTTTATAGACTGGCTCCTGCAGGAAGGTGAAATGCCCACCAGACAGGAGGCTGAGCATTTGGGAC
6388	LN590712.1	11321126	C	G	0.224	GGAACAATGTGTGCATGTGAGTGAGTGAGTGAGTGAGTGAGTGAAAGATGCATTACTCCTGCAGGCTGCCTGCTCTGGTTAATGAACCAAATCAGTCACA[C/G]ATGCTCAGTCTCCTGCACAGTTGGATTTACTGTCCACCAGAGGTTACCAGTTTAAACTGTGTGGTTTCTTGAACTAGTCTTTTTTCCTGCCTTTTCTCTG
6398	LN590712.1	11355248	T	C	0.194	AGGGTGAGCACACAATACATTTGAAAGGTGTTAGACTCGTTTTGTTTCCTCTGTACAGGTGTGTTTTGAAGCATTTTGCTACAGACGGGAGAGACCTGAC[T/C]GATAAGGAGACCAAAGCATTCCTGCAGGCTGCGGACAAAGATGGAGATGGAAAGATTGGAGCAGAAGGTAAAATGAAAATAATATACCATAACACCAGGA
6478	LN590712.1	11782796	A	C	0.106	CCTGCACTGGCTGCCGAACCCAACGCCACCCCTCACGGAACGCAGAGATGTCGGGAACCACACAGAGCACACTTTCGCCACACCTGCAGGAAACAGAACA[A/C]GACGTGGAACTATGAACTGCTGACAATCATGTTATGAATATTCTCAATATACTTGTAACTACTATGATCACAAGAAAACATAAATAGAGATTAATAGATC
6541	LN590712.1	12034063	C	T	0.146	ACTTACACTGCAGACGAGTGGCTCTAGAGTTTCTGTTGTGGTTTCTATATAAGCAGGTGCTTGCAGCCTGCAGGTGCTTTAACCACAGTGTATTTCTATG[C/T]TTGACTTTGGAACCTGAACCATTCACTGGGTTATTATATTCTCTGTTTGATGACCACCATTTACATATTTTCCACTAAATTTAAATTGGAATCTGCTGCA
6542	LN590712.1	12033966	T	C	0.159	TCAGTAAATCTGCTCAATTCTCAAGGTCAGTACGGGTTCCTTTCATTTCCTCATTGCACGTTTTGTTGATCTTACGGGTTTTGGAGAAAGACACCTGACT[T/C]ACACTGCAGACGAGTGGCTCTAGAGTTTCTGTTGTGGTTTCTATATAAGCAGGTGCTTGCAGCCTGCAGGTGCTTTAACCACAGTGTATTTCTATGCTTG
6558	LN590712.1	12061947	T	G	0.159	CTGGATGACTTTTCGGGATGTGGACTCGATCTTGAAACTCTGTAGAAGTGTAAGGAACTTTTGCAAAAGAGTCCATTTGGATGCCTGCAGGATTTAAAGG[T/G]GACCAGCTGTGGCCGTTGTTCTTTGAGAAAGGAGTATCTCACGTGCACTTCTCCTCAGATCAGTCTTTATCTAAGAGTCTTTGGCTTTATGTGCTCTTAC
6559	LN590712.1	12061900	G	A	0.427	TCTCCCTCCTTATACACACACGTTCATTTTACGTACTACTACTAGAGCTGGATGACTTTTCGGGATGTGGACTCGATCTTGAAACTCTGTAGAAGTGTAA[G/A]GAACTTTTGCAAAAGAGTCCATTTGGATGCCTGCAGGATTTAAAGGTGACCAGCTGTGGCCGTTGTTCTTTGAGAAAGGAGTATCTCACGTGCACTTCTC
6586	LN590712.1	12167792	A	G	0.109	TGTTGGTGGGAGCTCAGTATGGGGTCAGTCAGGTGATCAACCACAAGCTGAGCATCATGACCACACTAACTGAATTCAGCTGCATTACCAGAGTGGAACT[A/G]TTACCTGAGTCTGACAGAGTTAGTCTGGTCAAGATCTACCTGCAGCATATAAAGGTATATAATATACAGTACATGCTTGTACTTGCATCTACATATATGT
6617	LN590712.1	12246892	T	A	0.072	ATTAATCAACAAAAAATGTAAATGGTCGGTCAGGGTACAACCCTGCAGGGTCACACAACTGCTTCTGCGGCCCAACATCCAGAGTGAACCAACTCAGACA[T/A]AAAAAAAAACTGAATTTCAAGAAACAGTCCTGGCGATATGTACAAATTTTAATATTAGTCCGAACAGTCTTAAGCTTTAGACAAAAATGTAGAAGTCTCG
6618	LN590712.1	12246787	A	C	0.406	CCCTAAGGCCTAAGGTCAAGAGGAGAAGAATATACGTAAATCGTAAAGGAAAGGGTAAAGGAAAATAGATAATTCATAAATAACAATTTATCTGATTCAA[A/C]ATTAATTAATCAACAAAAAATGTAAATGGTCGGTCAGGGTACAACCCTGCAGGGTCACACAACTGCTTCTGCGGCCCAACATCCAGAGTGAACCAACTCA
6649	LN590712.1	12394329	C	A	0.081	AGATATATAACTCATATTTGCAGCTCTCACTGATGTAACCTCTGTGTTTTTGTGTGTTTCTATCAGGAACTGCTGAAGTACAGTAAAGGCTGTGAGGGTG[C/A]GGATTACCTGCAGGAGGCGCTCTCATCTATTCTAGGCATCCTGAAAGCTGTCAATGACTCCATGCACCTTATCGCCATCACTGGATATGAAGTAAAGATG
6668	LN590712.1	12445546	C	T	0.161	CCTGCACCTGCTGCTGGTTACCTGCTGTTATATTGGACAGGAACCACACTGCCTCCTGCAGGGAAGAACAGACACATCTCAGATGTATTCTGAATATGAG[C/T]CACAGCACTTACACTGAGACTGGGCAGATTTCTCGAGTCATTTATGAAATTACGCAAGTAAATGTTCAGGTTTCATCATCTTGATTACATTTCACACAAA
6696	LN590712.1	12580791	C	T	0.083	CTAATGACAAGGAGCCACACACAGAAACGGTGGCCCAACTGGCCCAAGAGCTCTACAACAGCGGCCTGCTCATCTCACTGGTGGAAAACCTGCAGGTCAT[C/T]GATTTTGAGGTGAGGATACTGCTTGTTCTCATTTATCTTTTATTATGATTGTTATAAATAGTGTAATAGCTATTGTCTATGTGTGTTCACAGGGTAAAAG
6705	LN590712.1	12611746	A	G	0.073	GAGAGGACATCACAGTTGAGCACCACCTGAGTCTGCTCATCCGTCCCTGTTACAATGTTCCCCACCGCTCTCAGCGCCGCAGTCTGAGCAGAGGATACAC[A/G]AACACTTTTAAAAAAAATGGCTTTGTGTTGTTTTTAATGTATAGAAATGGTATTATTTTTACCTGAACTTTGACCTCTTGGTGGCTGAGCAGTGGAACAA
6834	LN590712.1	13028503	G	C	0.115	CGCCGTCACTCCAGTGTACTTGGCTTTGCTGCCTGCAGGGGCTAAAGAGCCCCATGGGCAGTTTGTTTCAGAGAAGAAAGTGCAGCCATGGTGAGAGCTA[G/C]AAAAAGGAATGGTGTGTGTTTGTGTTGCAAAGCTGGAGTCAAGTTCAGACACACCAGAGTGAACCATCAAGATTTAGACTAGGAAGTTTTGGGCTGTATT
6880	LN590712.1	13217702	C	T	0.419	TATGAAACTGTAGTACCAACTCCGATTAATTCTGATTGGATTCAAAGGCATTAAAAAATGACTTTAAAATGACAAAAAGCCTGCAGGCAGGATAATTAAC[C/T]ATATTACTTGGTAGAAGATTTGATTGTTGTTGTTCATATTTATTAATAAAATTAATTATTAATCACAAAAATTGTTATTTATTTTTTTTAAAATGAATGA
6885	LN590712.1	13228588	T	C	0.111	GCACGACTCATACAAATTTATACCAAGATGAAATTACATTGCTGTTTATGTAATCCTTCCAACTCAATTGTTTGAAATTATCTATGGCTAACCACTCTGT[T/C]GTAATTTCCTGCAGGAATGCAGATATTTTGCCAGTGAAGTATCGTCTTTCTATTTCCTGATAAGTAACTAATGCTGAGAGTCCATTTACATTACATTCTC
6890	LN590712.1	13238431	A	G	0.135	AGTACGTGAGGGGTTTGTGTCAGAAGTTGAAAGAGTCAAACGGTCTGGCATCCGCAGGTCTGACCCTGACCCAAACTCCGGCTGCGGGCAACGTGGCTTT[A/G]TTCCAGCAGGAGATCGCGCGGCTCAATGGCCTCCTGCAGGACAAGATGATGGAGTGCGAGAGACTCAGCAGAGAGAGGGATGACAGTAAAAGAAGAGACC
6981	LN590712.1	13627088	T	C	0.059	TGGTTGCAGCATGATGCTGGTTAAGTGATATTATAGTAGACCATTAAGGTAATTGGCCTGTACTTGAGAAGAGAGGAAACAAATTTATTAGAAGTTTTAC[T/C]CTGCAATCATTCCATTACTGCTAGTGTCCTGCAGGGCATCTTGCACTGGTCAACCATTTAAGTATGGGAACAGAGATGGTGTATAACAGAGATGGAACAT
7017	LN590712.1	13832753	G	A	0.071	CGTCCTGGATGAAGTGGAGCTGGTTCTCCTGCAGGTAGAGGAACTGCAGGCTGTAGAGCTTGTGGAAGATGTCATGGGGAAGGGCGGCCAGCCGGCAGCG[G/A]TGCATGTGGAGGCTCTGGAGTTTCTCCAGGCCGCGGAAAGCTCCACCCTCAAGGCGGTGCAGGTGAGGGTTGTCGCCCAGATCGAGCTCCTCCAGATCCC
7088	LN590712.1	14097783	C	T	0.178	AGGCTACTTATTGATCCAGATCTTTACTGCTGAAGACAACAGCCAATACTGCTCACTCGTGATGAATTTCAGAGCCGTTTCCTTAACCTGCAGGTGCTTT[C/T]GAATTCAGAAAATATAGAAATAGGAAAAAATGGCTTAATTGTAGGTAAAAAGAGAAATAGTTCTCAACAGGAGAAGAATTGAGATTTTTGGGGTTGGTAA
7089	LN590712.1	14097719	C	A	0.117	CATTTTAAAGGTGATGTGAAAATGATTCAAATGAAGACACACTGTGATGTAACATTTAGACAACAGGCTACTTATTGATCCAGATCTTTACTGCTGAAGA[C/A]AACAGCCAATACTGCTCACTCGTGATGAATTTCAGAGCCGTTTCCTTAACCTGCAGGTGCTTTTGAATTCAGAAAATATAGAAATAGGAAAAAATGGCTT
7124	LN590712.1	14234206	G	T	0.083	TAAAGAGGCCAAATCAACTTGTTGTAAAATGCTATATACACACACACAAACACAAACACTGTTCAGAAGTTTGCAGTTAGTAACATTTTTGTAAAGAAAT[G/T]AATGCTGTGTAGAAAGGAAGCATTAAATTGATCAAAAGTGACAGTAACGACAATTAGAATGTTACAGTAAATTTCTACTTCAAATAAATGCTGTTCTTTT
7196	LN590712.1	14491137	A	G	0.262	AAACTGTATTACAGGAGACTGGCCCTCCAGCACTGAGTTTGAACACCCCTGCACTAAACCTTTGAACGTAGTACATGTGCTCATGTCTTGCCTCTCTGGC[A/G]GCCTGTAGCTGGCTGTCTGGCACTCCTGCAGGGTAGATTACAGTAGTGAACCCAGCTGGTTCAGGCAGTTGAAAGTGAAATGGCTGTGGCACCAGGAAAG
7201	LN590712.1	14506174	G	A	0.309	AGAAGGAATTCAGAACTGAAATTAATAAATGCTTAATTGTTACTCTTAACGTTTAGCCTGTTGAATCAGCAAATTCTTCCTGTGACCTGCAGGCATATCA[G/A]ACTTGACGGCAGTGATGTAAAGACACAAAACCACTTGTTCTGAGTCTTGTTGGACATGCTCCCCTTTTCTGCTCAAACACACCCGATAAGAGATATTATG
7243	LN590712.1	14735614	A	G	0.282	GGGCGGACTTAGCCATTAGGCAAAGGTGGCGACCGCCTTGGGCTCCCTAAAGCCAGGGGGGCCCCTAAAATGCTTTTCATATAGGAGTTGCGCATTAAGC[A/G]CTGACACATGAAGAGTTGCTGTTTACAGTGTTTATTACCATGACAACCGTCTGAGTCCTTGGCGCCTGCAGGTGTACGGCTGTACGCACTGTGAGTACCA
7253	LN590712.1	14788737	T	C	0.423	ATTTATATATAGATTTTATTAAGCCCTAGTTGGGCTGCACTGAGAACTGGACTAATGCAAAAGACATGTCACACACAGAAATGGAACACAGTGGTGGAAG[T/C]AAGATTCAGACCTGCAGGCAAATTTAGTTTTAAGAGGAAACTAGAAAGAGCTTGACCTAAAACAGATTTTACAGGCAAATACTGCCGTTGAAAGTGAAAT
7262	LN590712.1	14810842	G	A	0.118	GTGTTCATCAGAAAATAGAGATGGACTGGAGAGGTGAGGTGTCAGCTGTAGGGAATGAAAACAATGGAGTTGAGTGTGGGTCTGAAAGCAGATCTGTGAT[G/A]GAAAACTGGATAAACACAAGAGTTTCCTCAAAGCCTGCAGGCCTGCCAGTTACTGCTGTCAAAACTAAGAGTGCGTCTATCTGATTAATCATACGCCTAT
7335	LN590712.1	15109895	C	T	0.173	GCTGCAGAGAGTAATGTAATTGTCTGATTCGTCCTGCAGGAACATAGCTTTCATGTGAAGATTTATCTTTCTTTCTTTCCACAAATGGGATTGACTATTT[C/T]GATTAATCCCTAGTGATAAGTGAGTAAATTCCTTGTCTTTTTAAACCTACTTTTAATAGATTTCGTTGTAGATCAAGCCATTCTCTGGTAATGAAAAATA
7353	LN590712.1	15153231	C	A	0.127	TCATTTTAAAACATCTTAAATAGCTCATCAATTGAGTATGTCACATCATTTCCACTTAATGGACCATCTGGCTCTAATTATCTGATTTCTCCAATGGCTA[C/A]ATTTAGAGGTGCCTGCAGGATTCTCATCCATGATACACAGAAGAATACATCAAGGTGGCACTAATGTATTTATACAAGAATCCTAACCTCGAGACAGAAG
7374	LN590712.1	15261279	A	G	0.124	AAAATGTCAGTAGGCTTACAGGGAGAAATATGTCCTCTCAGTGTTGCTTCACTTCAGATTTGAGTCTATTGTGTGCTCTTTGCACTCTTTTTTTCTTTTA[A/G]AATATCTTGTTATTATCTTGTGATTTCTAGAGCTGTGCTTAAACATAATGGATTTAGCTTGATTTGACCTTGAAGATCTTGACTTGGTTTTCACCCTAAA
7419	LN590712.1	15494237	C	T	0.091	GGTTGCTCAGTCGATTGCAGACATTAGCCAGAGAGGCAGATGTCGAGCGTGTCAAGGGCCTGCAGGGGATTGTGGGATCCCTGTGTCCTTGTCTAGTTCC[C/T]GTGCTTAACATTGACCTCATATATCATTATAAAACACACACACAGAGCAGTGGGCACATGCATGCTTACAAACACATATACATCAGCCCATATTGGCTCA
7420	LN590712.1	15494192	G	T	0.06	GTTCAGCTGGGACATTGTTCAGATGTTGCTTAGATGCTGTTTGGAGGTTGCTCAGTCGATTGCAGACATTAGCCAGAGAGGCAGATGTCGAGCGTGTCAA[G/T]GGCCTGCAGGGGATTGTGGGATCCCTGTGTCCTTGTCTAGTTCCCGTGCTTAACATTGACCTCATATATCATTATAAAACACACACACAGAGCAGTGGGC
7433	LN590712.1	15537868	G	A	0.102	CCATAGAGTCTCATGGAGTTGATTATGTGCCCCTAAGCAAGTCCACTTCAATGTGAAGCAGTCATTCAGAGCCTGCAGGAAGAGTTCCTCCTCCAGTGCT[G/A]AAAACGGAGTGTCTGAATTGTTCAGTTCATCTATCCCCAATTCACCACAGCCTACCGAGCTTCAGATTTACCAGCTCCAAGCCAATCAAAAGCTTAAAAT
7446	LN590712.1	15591520	A	G	0.404	CTTCAAACAGATGATATTCTGAGTAAAAAAACATAATAAAACTGCCAGTTCAGGGACCTGCAGGGGTTGAAGAGCATATACGCTCTCCAAAGAACACAAA[A/G]TGAGCCATTTGCTTCTATTCATATGTTCTTTACCACAAAGAGCACACAATACATGTGGAAACTCATGTTACTATTCTCAGACTCGCTGGGAACCACGAAC
7499	LN590712.1	15764111	G	T	0.216	GCATCTCTAAGTGCAATTTAAGCAGTTTTTCCTCATCTGAAACATTAGACTGGCCCTGCAGGATATCTTTCAGTCATTAATTGGTGTAATCAGTTAAAAC[G/T]TCTAAACCTGTAAGGGTTAAGTATACAAGGCGTACAGACAGGCCATCGGTTGAAGATTTTTTTCATCCACCCCATACACGATAACCCGTCTGTCAGGAAA
7507	LN590712.1	15771218	C	A	0.28	CTGTAGCTGCTGTTCCAGAAGCGCCATCTGCTGGCAGAGAGTGAATCTGCGTCTTATTCAGCCCGTCGGCTGTTTCTGTTTCCTGCAGGCATGTTTTATG[C/A]AGTGTTGCCAACTTCCTCTGTGCTCGCAAACTGTATTTTAATGCAGCTAATTTGTCAATAAAGCTGTTTTCACTTATATATTTTTCTGATTCTGTTGTCA
7508	LN590712.1	15771151	G	A	0.053	CGATGTAATGCTTATATTAAAACAGTATTTTCTACCTGCAGCGCTTCTTTGTGTAACCAAGGAAATGCTGTAGCTGCTGTTCCAGAAGCGCCATCTGCTG[G/A]CAGAGAGTGAATCTGCGTCTTATTCAGCCCGTCGGCTGTTTCTGTTTCCTGCAGGCATGTTTTATGCAGTGTTGCCAACTTCCTCTGTGCTCGCAAACTG
7515	LN590712.1	15799511	A	G	0.171	TTTTTCACATTTTAAATTTAAATTTATGTGAATAAATACAGCTGTCTTTTGAGGATATTAGGATGGGGGTCAATCTCTTACATGAAGACAATCATATTTG[A/G]GAACCTGTGGCATCTAAGAGACTGAAAACCCTTTCAAGACAGCAATGCAGCACAGAGCCTAATTGTTACTGATTTGATTTAGCATGAAACTGTGAATGAA
7521	LN590712.1	15834291	A	T	0.125	AGGAAGAAAGGTGGTCCTAAAAGCCTGTTCCTCTCAAAGTGCTGTTCAATCCCTGCAGGCCAATTTTGCATCAGTAAATCAACAGGATTCTCACACCTTC[A/T]GAGAAATGAATTCCCATGACTTTCTAGTCTTTAATGATGACTTAATTCAGATGCCTATGTAAAAACACTCAGAAAGCAGCGTGATGTCAGGTAAAATGGG
7522	LN590712.1	15834241	C	T	0.158	AGACGTTCAATTTATGAGCTCCCTGAGGAGATTACTGATGGATATGCAAGAGGAAGAAAGGTGGTCCTAAAAGCCTGTTCCTCTCAAAGTGCTGTTCAAT[C/T]CCTGCAGGCCAATTTTGCATCAGTAAATCAACAGGATTCTCACACCTTCAGAGAAATGAATTCCCATGACTTTCTAGTCTTTAATGATGACTTAATTCAG
7558	LN590712.1	15962661	C	T	0.172	TGAATGGTGAGTGAACAGCACACACCAAATGAACACAGCTAAAGATCCACCCACTGATCCGACAGCTCCATCAGTGATTTCCTGCAGGTATATCTTTTCT[C/T]GTGATTCTAGAAGAATTATCTTGAACGGTTTAATTTATTTTAGTCTGACTGTGTTATTAATTTGATCTGACTCCAATTAAAGAAGGTCTCAAATGTAAAC
7559	LN590712.1	15962633	A	G	0.086	AACCCTGCATTTGCAGAGCACACGACTTTGAATGGTGAGTGAACAGCACACACCAAATGAACACAGCTAAAGATCCACCCACTGATCCGACAGCTCCATC[A/G]GTGATTTCCTGCAGGTATATCTTTTCTCGTGATTCTAGAAGAATTATCTTGAACGGTTTAATTTATTTTAGTCTGACTGTGTTATTAATTTGATCTGACT
7597	LN590712.1	16177685	C	G	0.07	TTCAGGATGCCCAGAATAGATGAGAGCGCCTCCTGCAGGTCATCCTCACCCTCACAGCCTTTACTGTACTTCAGCAGTTCCTGACAGAAACACACATGAA[C/G]ACAGAGGTTATATCAGTGAGAGCTGCAAACATGAGTTATATATCTGCACATGTACTCTCTGGGTCTAGTTTACCTTCAGTAAGAGCTGGTATTTTGTTAT
7603	LN590712.1	16200052	C	T	0.142	ACTCTATTAAAAGTTAATTTACAGGACCTGACCTAAAAATTTTTTAACAAACAATAGGGGGCAGTAACATCTCTGTTGTTCATCCAAGTGCATAGCTCGA[C/T]TACTGTTCAAAAGATTGGGGTCAGTAAGGTTTTGAAATTTAAAATCAGAAAGTGATTTTTAAATTGTTACCAAAACATTTATTTCAAATAAATTATGTTC
7610	LN590712.1	16220490	G	A	0.358	TTCCGCAAGCTCTTGATAAGTCCCTCTATACCTTCCTGCAGGAGCTTTATGTCCAGATTCACCCAAAGGGTCTGTGACCACTCTGCCTTAGCCTCCTGAT[G/A]AATATATACACACTGGTGTCACAACTCCTCAGAACATTTAAACAACATAGTGAGTAAAATGTTTATATAATGGTCATTCTAACCTTCTGGCTTTTATAAA
7611	LN590712.1	16220374	A	T	0.086	TGTCCCTGAGAGCATCAGTTTTTAGGTCCAAGAGGAGAGGGATTGACTCTTTAAATTCCTTCATGCGGCCCTCCAGGAAGAAAGATACAGGAAGAGCTCT[A/T]ACATCCTTCGGCAGCTTCCGCAAGCTCTTGATAAGTCCCTCTATACCTTCCTGCAGGAGCTTTATGTCCAGATTCACCCAAAGGGTCTGTGACCACTCTG
7620	LN590712.1	16275877	A	G	0.189	ACTCGGTTGAGCTCCATCCTGCTCAGAGTGCACCTTTCCCGGCCAACCTCTTGTCTCAGGTGCCTCTATCTCTGGGGCTTCATCCTCCTGCAGGACTCAC[A/G]TATGCTGCCGCGCATAACTGTTCGTCAGCGCACTTCACATATCCTCATATCCAACACACACAAACTCTACCGGCATCAGGTTACTCTGCCACACACACAC
7621	LN590712.1	16275827	T	C	0.356	CCACTTTCAGTTGCAGCCATAGTCTGGTAATGTCCTGGCAGAGCAGGGACACTCGGTTGAGCTCCATCCTGCTCAGAGTGCACCTTTCCCGGCCAACCTC[T/C]TGTCTCAGGTGCCTCTATCTCTGGGGCTTCATCCTCCTGCAGGACTCACATATGCTGCCGCGCATAACTGTTCGTCAGCGCACTTCACATATCCTCATAT
7644	LN590712.1	16383661	C	T	0.163	TGCTCATACTGCGTGTCTTGGATCATCTCATCGCTTTTTGTCCTGCAGGTCTATGAACGCCTACCTGATTGTGTACCTCTGCATTCTGATCAGTAAAGCT[C/T]TGATCAATACTGTCCTGAAATATGCCTGGCAGGCCAACCCAAACAGAGATGAGCCCTGGTACAACCAGAAAACCGAGACTGAGAGGCAACGGCATGTAGT
7645	LN590712.1	16383572	C	T	0.244	TCAGAGACCCTCAGGGAAAGTTACTGCGGTTAGATCTTGTCACCCTGATGTATGATATGTGTCTTTGCCATTAGGTCCAAAAATGATTATGCTCATACTG[C/T]GTGTCTTGGATCATCTCATCGCTTTTTGTCCTGCAGGTCTATGAACGCCTACCTGATTGTGTACCTCTGCATTCTGATCAGTAAAGCTCTGATCAATACT
7680	LN590712.1	16675265	C	T	0.151	CTCAGCCCACAGATGTGGTGAAGGTGCGTTTCCAGGCCCAGATGAACCTGCAGGGGGTGGGCAGACGCTACAGCGGCACCATGCAGGCCTACAGACAGAT[C/T]TTCCAGCACGAGGGGCTCCGGGGATTGTGGAAAGGTGTGTTTTCTGTTCATTTCTATTGCACTACTTAAAAAAAAAAAAAGACTTACCTAAAGGTTTTTT
7719	LN590712.1	16839993	A	G	0.051	TTTACATTTTTTTGGTGATTCATTGGTGGAGAAATCACATGGTTCAACTTTAATGGTTCTTTGATTATATTAATGGTTTCATTTAGAAGCATATCTGTCT[A/G]AACAACCCTTAAGGTTCTTGACTTGTAATGAGTATTATTTAATTTTTTTAGTTTTAATGAGCAGAACATGTTTGTTGAGGATCATCGAGTTTGTGTTGCA
7740	LN590712.1	16906508	A	T	0.462	AGCAGAAGATCACGAAGAGAGTATTTCAGTTGCTCCACTGCAGACACATGCAGAAGCTCCTGCAGGTGAGACAAACTACACAGGTGTAACTACATTTATT[A/T]AAAAATATTTTATGTGATTTCATATAATTTCTAATCATTTTCTATAATTATTTCTTTTATATAATGTGTGATTTTAATTATTATTATTATTATTATTATT
7741	LN590712.1	16906463	G	A	0.349	AATGGCTCAAGGGCTCACATCAGAAGATGGTCCTCAGAAAGTGAAAGCAGAAGATCACGAAGAGAGTATTTCAGTTGCTCCACTGCAGACACATGCAGAA[G/A]CTCCTGCAGGTGAGACAAACTACACAGGTGTAACTACATTTATTAAAAAATATTTTATGTGATTTCATATAATTTCTAATCATTTTCTATAATTATTTCT
7752	LN590712.1	16935521	G	A	0.122	ACACAGTTGTTTTATAACTCTAATTCATTGATAGAGATTTCAGATGTGGATTTCTCTCAAACACTCACCTGCAGGCGGCCTCCTGCACCCTCTTGTTGCC[G/A]TCCAGGATGCGTTTGAGCAGTTCTGTCATGAGCGGTTTGAGGTGTGCGTCCGGCGGCTGGCTCACCACCCAGTGTGCGTAGCGGCTGAGTGTCCAGCAGG
7753	LN590712.1	16935457	A	T	0.155	GAGGTACGGAACCAGCTCCGTACATGCTTCCTCCTCCAGAGTCGCGAATGCACTGAAAAACATTACACAGTTGTTTTATAACTCTAATTCATTGATAGAG[A/T]TTTCAGATGTGGATTTCTCTCAAACACTCACCTGCAGGCGGCCTCCTGCACCCTCTTGTTGCCGTCCAGGATGCGTTTGAGCAGTTCTGTCATGAGCGGT
7783	LN590712.1	17007360	T	A	0.081	ACACACAGAGAACACAATCATGCTTGATTTCCTGTTGATATCAGTGACATTCAGACTGAGTGTGTGTCGCTGTGTGTTTTACAGCGGGCTGATGTTTATC[T/A]AGTGTGTTTGTCAGGACTTCAGAGGGCCGCTGATATCTGACTGTCAGTTGACTGGGACAAAGTCCTGCAGGCTCACTGGGACACGGGGGTGTTTCTGCAG
7797	LN590712.1	17028029	A	G	0.14	GTGTACGGATTTATAAGATTGTTTACACTGTAGAAATGCAGTAAACCAGGTCTGGCCGTCGTAAATGTCTCGTGTCACTGGTGCTGATGTTGCACTGCTC[A/G]TCCCTGCAGGGCCTTCGAGCTGAGCGTGCGCAGCTATGCTGGAGAAGACCCCCTGGATCCCTGGGATAAGTGAGAACACCTGTAATGTCTTTATCATGTT
7831	LN590712.1	17089593	T	A	0.071	ACACATCGAAGTACAAAAGATCTGTTCTCTCTCTCTTTTTTTTACATGCAAAAAATGGGAAACAACAATTATGGCAATTACATCACATAAGAGTAACTAT[T/A]ATAAAGCATGATCAGGTCTTGTAGTCCTGCAGGCAAGTTCACAAGGTCAGTACACAGAAAACACAAAACATTTTTACAACTTTTGACAATGTATACACAA
7858	LN590712.1	17166345	T	C	0.112	CAGTCTCCAAACTGTCCCCTCAGCCAATCATCTCTCCCGCCTCATCCTCGACCACGCCCACTGCGGGAGCTGACTTCAGTAACCCTGCAGGTTTCATGCC[T/C]AGGTTGGATAACTCAGCTGCCCGTCACCGCATGTCAGTCAAACCAAGGAACCAACGAGCCAGTACAAGAGGAAAGCGAGTGCCAACGGTAAGATGATGAA
7859	LN590712.1	17166309	G	A	0.066	CTGATCCTTTCCAGCCATCATCAAGACCTCTATCTCCAGTCTCCAAACTGTCCCCTCAGCCAATCATCTCTCCCGCCTCATCCTCGACCACGCCCACTGC[G/A]GGAGCTGACTTCAGTAACCCTGCAGGTTTCATGCCTAGGTTGGATAACTCAGCTGCCCGTCACCGCATGTCAGTCAAACCAAGGAACCAACGAGCCAGTA
7926	LN590712.1	17498148	T	A	0.147	ATGTGAGTAAGCTCAAACATACTGGATGGCTTCAGGGCCGCCGGTGAGAGACACACTCCTGTCTGGAAGACCGCCGCTGTCTAAACACACACAAAATTTA[T/A]AAATGCAAATATCAAAAACAAAGGAAAGAAGTGCCCACTTGATTCTTTAGAAGCAGTGTTTGACTCACCTGGAGCAATCTGAACTTTACAGCCAGACTCC
7927	LN590712.1	17497866	C	T	0.074	GGAACAATCCTCAAGGCAAAAGTACTCTCTGCACTCACACAGGCACAAACTCTACCTGCAGCTGTTTAATGGTCTCTCCTCCTTTGCCGATGATGAGCCC[C/T]GCTTTCCCTGCAGGAATGATCATTTCCTGCATGTGGCCGCTCCCATTGGTCGACTCGTGGAAGGAGGGCGGAGTGCCCCGCCCCCGACGAGACGATGTCA
7932	LN590712.1	17502597	C	T	0.102	CACTGTGATGCGTGTCGCTGTTGTCACTGCTCTCTGGGCTTCCTGCAGGAGAACCTGGGGGAAAAATAAAACACAACTGACGTTTTAACCAAAAAACACA[C/T]GACACTGAGATCCTGAGTAAATAAATAAAATCTTTCAACAGAAACTCTCAATTGCACTTAGAAATATTTCACATTTTATTAATAAAATAATTTGTGCACT
7958	LN590712.1	17631517	C	T	0.487	CAAGCTGTTGCCGAAGCTCAAAGAGCAAGGTGACCACTTTACTGCAAGATGTACTTCACAGGGGAAAATGTTAAATTGTCTTGACATGTTGCTTTTAACA[C/T]GCCTCTTTTCATTCCTGCAGGTTCCCGTGTGCTGATCTTCAGTCAGATGACCAGGATGCTGGACATTCTGGAGGATTACTGTATGTGGCGTAACTATAAT
7965	LN590712.1	17647003	C	A	0.401	CAAACACCAAATGCACCACCGAATCCACCCAAGATGCTGCGTAAGTACTTGGCGTGATTTTTAGCTCCTGCAGGAACTAGTACACGCGTCATTCAGGGTA[C/A]ACATATCCTCTGAGAAGAGCGTGGTTAGCAGGAGAACACCGTATTGAGACAACCTGGCGAGGTATTCTCATTACTCTTTATCCTGTCATTTGTCATCCCG
7966	LN590712.1	17646956	G	A	0.274	TATTTCTTCTCAGTGGGAAACAACAGAGCAGATGTCGATCTAGCCTCCAAACACCAAATGCACCACCGAATCCACCCAAGATGCTGCGTAAGTACTTGGC[G/A]TGATTTTTAGCTCCTGCAGGAACTAGTACACGCGTCATTCAGGGTACACATATCCTCTGAGAAGAGCGTGGTTAGCAGGAGAACACCGTATTGAGACAAC
7991	LN590712.1	17760644	T	G	0.139	GGCGGAGATTGTATTGATTTACACATCAATGCACTCCAGTAGGGAGCTGTCAAAAGACAACCATTTTTTGCCATTTGTTTTAGTACCTTTCCCTCAAAAA[T/G]AAATAAGTAAAAATAATTGAATTTTATCTTTAGCTACTTTATGTGAATCACCTGCAGGCAAAGTATTACAGCAAACACAATCACAAACCTCATAACACCT
8001	LN590712.1	17814598	G	C	0.116	CTGCCCTCTTCGGTGTCCCATCCTACGGGGATCCCTCATCCGGCGTACTGTAACTCTGTGGGCACCTGTTATGGAGAGGCCTGCAGGCTCAGCAGCTATG[G/C]CTACAGACCCACACAACCCATCACTAGCAGGGGCTGCTCGTACAACGCAGGATGCTCCAGCTGCATGCACAAAGTGGAAACAGGTAGGATGGAAAATGAA
8029	LN590712.1	17940241	G	T	0.379	CGTAAACCAAATCAAGTAGAGAACTGGCTCAGGACCTGCAGGTGAGTTACCTAACAAACTCGCTGCTCATAAAATACAAATGCAAATGGTGTGAGAATGA[G/T]CTGTGTACACGCCACAGTATGACGTGAATTGGTAAGTAAACAAAACGCTCAGATGCGGCATAGAAAAGCATTCTGTCCTTTGTCTTTGGTGTCTCTGACA
8030	LN590712.1	17940134	T	C	0.438	GTCGTCACTGTTAGATTTGTTGTTTACTCTTTGCTTGTTTTTGCTTTTAAGGAAATTAATTTGTTTATTACACGGAACAGTTACTTGTATTTTTTTTCTC[T/C]TCAGGTCGTAAACCAAATCAAGTAGAGAACTGGCTCAGGACCTGCAGGTGAGTTACCTAACAAACTCGCTGCTCATAAAATACAAATGCAAATGGTGTGA
8097	LN590712.1	18219164	A	C	0.057	TCATCGAGAAACAAACAGACAAAGATGTGTTCTAAGTTATGAACACGTTATTTGTTAATGTTCTCAGAATGTTCAGAACATCCCGTTTTTAAATTGTTTA[A/C]CAATATTTTTTCTTAGTTATGCAAACGTTATATTTTCACAAACAATATGGGAACTTGTGAGTGTTCTCTGAAACAAATAGTAAGCAGTAATGCTTATGAA
8133	LN590712.1	18346185	A	G	0.209	AGCGTCACAGGCACAGATCACTGCCAAATCCGTCCCATTGTGAGGCGTGATGAGCGTCGTTATGATCCTGTCTCTGTCGGTTTCAGGAGGCAGTGTGTGA[A/G]TAATTCAGACGCTGCTGTCACCTGAGCCGTCTCCTGCAGGTAGGAGCTGAAGTGTAAGAAGTCCGACTCTCTCTTGGCCAGCCTGGGGGTCGTTCAGGGC
8179	LN590712.1	18620569	A	G	0.157	AATGTATTTATTTAATAATTATGTATATGAATATATGGATATGCTATATCTTTCTCTTGGCAACACCACTCAAATACAGTGTTTGAATATAAAAGAAATT[A/G]GGTTTGGTGCAGCCTTCCACACACCTGCAGGAGCATCTTTACTTCTCTTCAGCTCCATCGCTTGTACTGTAGGAGGCGCTCTGACTTTCTTATTTATTCC
8195	LN590712.1	18796387	A	G	0.255	GTGGAGTCTCCCATCAAATAGACAATCTTGTTTTTAAGACAGTTTGCCATTTGTGCAGGACTGAACTGTCGAGTGTTGCATCAAAAGACTTCCAGACATC[A/G]TTCAAATAAAATCCTGCAGGAACCGGTGTTGTCATGCCAGACCTGCATTTCTCCATTGTGCCTAAAGCAAACAAACATTCAAAAAGAAAAGATTGTTGTA
8213	LN590712.1	18972340	C	A	0.159	GAAGTATTGGGGCCATTCTTGCTGTGACGATAGGCTGGGTGTGTGATCTCTCTTCGCCTGCAGGAAAAAGAGTCATGGGAGGCAGAAAGTGACATTTTTC[C/A]TAAAGTTTATGCGTATCTAGTGTTGTACAAACACAGGCTGACTTGAGGATATTTACTATGTATAAGTGACATGACACACAGCCAAGTATGGTGACCCATA
8290	LN590693.1	273081	G	T	0.125	GCCTTTACCTATATTCCCCCACTGCACAGTCAGTGACTGCTCCCGCAGGAGCCTTTATCTCACTTTTCCACTAGCCGCAGGACTTCCCGCTCCTGCAGGA[G/T]CCAATCTCTCTTTTCTAAGGCCACAGCAGTGCCGCTACTACAAGTGACATCCAGCATCCCATTAACCCTAAGCTCTGCAAGGTTAGGGGTGTTATCAAGC
8325	LN590693.1	481351	C	T	0.195	TGACTGCATTTAATTGTAATATTGCATTAATATTCTTCTGTTGGCTGCTGAGACACTGTTGCTCCTGTGTTTTGTGAGTTTAGGCGCCACCTGCAGGTCA[C/T]ACGCGTCACATGCTCATAATATATCGTAATATTTGGGCCTGATACTGGGGATTCAATAATAATACAATAATACAATATTATAATCAAACTCTGAACTTTT
8359	LN590693.1	593550	A	G	0.215	CAATAATCAGATGCCACTTTAATCAGCTGTAATGCTAGTTGCTGCCCCTCACCTCATTACTGCAGTCAAAGAAAAGAACAAACTTGACATCTGCCTTTCC[A/G]TCCATGACAGTGTTCCATCCCTGCAGGTTGTCTTGGTTACGCGGGAAACCATCGATAAGAAAGCGGAACTTCTTTTCATCGGCTTTCATGGTCTCTTCCA
8382	LN590693.1	702910	A	G	0.193	ATCAGTAGTGTAATAATTTTATTCATCAAGGATGCATTAAATTGATCAGTAAAGATTTATAATGTTAGAAAAGGCCCTGCAGGACTTTTCTAAGACTCAG[A/G]GCAGACCACAAGGGCGTTCCGAGATGAGAAGCCATAATCAAGAGAAAATCTTGATGCTTTAGTGTTGATGAGTCAAGAAGCAGTGCTTGGCTATGAAACA
8383	LN590693.1	702819	T	G	0.291	CTGGAGAGGTTCAGGTAGATCTTTAATTTATCTCATGCTATAATTTCAGTCACACACATGCATAACTACATTACAGGTAAAGACATTTGGGATCAGTAGT[T/G]TAATAATTTTATTCATCAAGGATGCATTAAATTGATCAGTAAAGATTTATAATGTTAGAAAAGGCCCTGCAGGACTTTTCTAAGACTCAGAGCAGACCAC
8412	LN590693.1	770689	A	C	0.055	ATTTGTGTATTTTGACACATAAACCAATTGCTAGAAAAAAGTCATAATTGTGAGATAAAAAGTCACAATTAAATGTTTTACTCTGTGGTGGTAAAAAAAA[A/C]CCCTCAAATTTCAAATTTATGAGAAAAAAAAAGTTATGAAAAAAGAAAAAAAAAATTATGAGATGCAAAAGCCAGAATTCTGAGTTAATGTCTCACAAAT
8464	LN590693.1	932118	C	A	0.237	CTTCATTGTTATCACATTTTTCACAGTTTTCACCTGCTCATTGTGAAATATCTTCTGCTTTCTCTTCCCTTTCTTAACAATCCTCTCTCTCACACACGTC[C/A]CTCTGCTGAATAACAGAAGAATAAACTCATCCTTACCTCCCGCTCTAACCCTCCTGCTCCTCCCCGTCCCCGACAGGTCCAGCCAGACATGGCTCCCCGT
8518	LN590693.1	1215279	A	C	0.124	GGATGGACGGAGGCGTCGCCCCGCCGGGTGAGATGGGGATGAGCTCCCCTTTGCTGCCCTTGCTGAGCTCCTGCAGGGTGCTGCCCTCCAGACGAAACTG[A/C]AGCAGCTCGGAGCTCTGGCTCTCCTCCGGCAGCTCAAAGTCCGACATCGTACACCAGCCCTCCAGATCCTTGGAGAAGAAATTATTACTATTGTCAGACC
8519	LN590693.1	1215204	G	A	0.056	CCGGTGTGCTCTTGGGGGTCATGGAGTCGCTGGAGTCTGGGGAAAGGGCGATGCGGCGGCGACTGCGGCGGCTCAGGATGGACGGAGGCGTCGCCCCGCC[G/A]GGTGAGATGGGGATGAGCTCCCCTTTGCTGCCCTTGCTGAGCTCCTGCAGGGTGCTGCCCTCCAGACGAAACTGAAGCAGCTCGGAGCTCTGGCTCTCCT
8522	LN590693.1	1235767	A	G	0.071	GCAGTCTGTGGGACAGTCTCAAGCCTGCAGGTTTTCATCCAAAATATCTTACATTTTGTTCTGAAGACGAATGGAGCTTTTACGGGTTTGGAACGACATG[A/G]GGGTAAGTGATTAATGACAGCATTTTCATTTTGGGGTGGAGTATCCCTTTAACAATGCCCTTAAAGGGATAGTTCACCAAAAAAAAAAAAAAAAAACAAC
8540	LN590693.1	1300037	A	T	0.061	ATGGATGGAACTTTTTTGGCAAGGAGAATTGTGTGTATCACAGTCAGGTACAAGGGATAAGGCTTCTTACATTAGGTAAGACAAAAAGTATCATTTTCGC[A/T]GCTTGTTTATCGACTAAATAATAGCAATTTGCTGTGGAATATGTGCCGATCATGTCCAGTCGGGTCTGTGTCTTGCTGGCCGGGTTCAGGTCCAGCTTTC
8593	LN590693.1	1533995	C	T	0.12	ACTTTAGGCACATAACCCTTCCTAGGCTTTAAGTTGAGTCTGCAATCACCTGTCCCGAACTCAATACACGAGTTGTCAGTTGACAATGCCTGCAGGTCCC[C/T]AGCTCGCTTAACAGAGGACAGCGCGAGCAGGAGTCTACCAGCATCTCCACCAGTTTTGGGAAACATGGCTGATTGGGCCATTTCAGTGCCACTAACAGAA
8623	LN590693.1	1633213	G	A	0.194	AGGATTCACTACCTTCAGGGGGCGGAGTCCCATTGCCACTGCCACAATCTGGCGGCTGACAGATCAGAACCACTTCCAGCAGTGGCACGGGCAGCTTGAG[G/A]GTTACAGTGGTGGCAAACCCTGCAGGGAACCAACCCTCTGGGGACCATCACTCCTCTTGCACCTCCGATCCAGCGGAGCAACCCACAAAACGAGCAGGGC
8630	LN590693.1	1680776	A	G	0.068	AAATAAGGTTGAGAATCCTAGGATGCAGCCTCCACTACCTTGATGTCTGTCCGTAACTCAAAAAAGTATCCACTGTATAATTCAGACTTCACGACATGGA[A/G]GCCCTGCAGGTCTGATGAAGTAATTCAAGGCTAGGGAGAACCGCCATCAACTATAGGCAATTAACGTGCCACTTGAGAAGCCTTCCAACCATCATCCTTC
8660	LN590693.1	1811376	T	G	0.144	GTTTTAGCAGTCTGCTGGCTGTCTGGGGACTCAAATCTCAGAGCAATTTTCGGGCCGGGTGATTGGCAGCTTGATGTGTATTCTTCCCCTGCAGGAGCGG[T/G]GCGATAACTCTGGCCTAGTCGCCCATCTCGGGCCTGTTGTGGGGCTATTACAATGACAATGCCGATAAGGGACATTTATCACTCCTGTGGCACGCTGACA
8664	LN590693.1	1825469	T	C	0.36	GATATGTTCTTGTAACATGGATTGTGTAGGCAAAAGTTAGTCATGGTGACCTGGCTTGCCTTGCTTCATGTCCTCTGGGCTTCTGTGTACCTAGTGTCAG[T/C]CCTCCCGGGGGAGCTATCACCTATCTCCCCCGATTCAATTCCAGGCCGATTTCATTCTCTCCCTGCAGGGCCTAGGCCATGGCCACACCAGCGGCAACCT
8721	LN590693.1	2052043	A	G	0.078	TTCTTGAGAAATGTTTTATATAAAATGGACAATAAAGAACAAACCACTGAAGTGTAGTACAAAGTAAAACAAACAATCTTCACCCTGCAGGTCCTTCCCG[A/G]CTGGACATGGACACAGACGTAGGAAGTTGGATTGTGAGTAGTGAATTGAAACAATGCTGGACAGAATCCATAGGTATGTTCTGGGTGCTTATGCAGTTCA
8760	LN590693.1	2199810	T	C	0.153	GAGCTGTTTAGTGTCCCACTGATCTCAGCAGTCGTATCCGCTTATGAAGCCGCAGATACAGAGACCTGCAGGCCGTCGATCGACTGCAGACGTTATGTTG[T/C]CTTCATTGTGCTCCTGGGAAATGCTTACTTACGAGTTCGGAAATTATAATTATGAGTTCAAGAGTTATAAAACTTTTGAGTTAAAAACATTTTATGAACT
8761	LN590693.1	2199708	G	A	0.142	CTACACTTTTACTGAATGTTTGGGAGATGAGGCGTGAGAACAGGTATTTACAGACAGAGCCGCCACATTCCCAGGAAGGTAGGAAAGTCTTGGGAATGCC[G/A]AGAGCTGTTTAGTGTCCCACTGATCTCAGCAGTCGTATCCGCTTATGAAGCCGCAGATACAGAGACCTGCAGGCCGTCGATCGACTGCAGACGTTATGTT
8885	LN590693.1	2659609	G	A	0.09	TAGCCATAACCTCGAGAGGCTCCTTCCTGCAGGTGACAGAAACAACACACTTATTTAGTTTGACCAGATCACATTTATGACTACAAAGCTCTCTTCATTT[G/A]CAGTGTGTTTGAGTATACACTTGCACAAAAGTATTCATATAACTGGTAATATTGGCCAATAATTCTGAAATTAATTTCATGTACCAAAAATAATTAAACA
8910	LN590693.1	2700610	T	A	0.118	ATTTATTTGAGGATCCTCCTGCTTTTCTGTTGTCTCCTTCAAACCACTCCTTTTCTGTTCCTCTCTTTTCTCTATATAATCCGCTTCCTGTTCTAAAACA[T/A]GTCTCCTCACTGCATCCAGTTCCTGCAGGGCCTGAATACGCTCACCTCGCCCAATTTCTTTCCCATCCAACCACTGCAAAGCACAAAAGACAATCGTTCA
8932	LN590693.1	2776458	A	C	0.122	GTCTGCAAAAAGAGCATCCCAGACCACTAACAGATCCTGCAGGGGAAACTCTCGACCAAACAGCAGTCGAACCCAGCGACTGCCCACAAACACACAGAAA[A/C]AGACAGAGAACTCATAAATGATGGGAAAAAATGACAAATTTATTATAAAAAAAAAAACACTTATTGTTTAACCTATATTTAATTCTACCCCGTTTATTTT
8933	LN590693.1	2776385	C	T	0.167	TGAACTCACATGCATCTCTGATGTACAGAAGCATAGCGACAAACACGTAATCCACCAGGTCCAAAGTGATGCTGTCTGCAAAAAGAGCATCCCAGACCAC[C/T]AACAGATCCTGCAGGGGAAACTCTCGACCAAACAGCAGTCGAACCCAGCGACTGCCCACAAACACACAGAAACAGACAGAGAACTCATAAATGATGGGAA
8955	LN590693.1	2865338	G	A	0.18	TGGGTCCATATATTACCAGACCGTGATGGCGTATACCCCTGTGACTATGGTTTGTCCTGCAGGGGAGACTACCTGTATGGCTGTCACACCTAGGGTTGCC[G/A]CAGGTAACATGGCTGAGAATAGCACAGGAATGGCTGGAAATAGCATCTGTCATATTGGAAGGAAAGTGTCAACAATGACACTGGGGGCAATAATAGAGAA
8974	LN590693.1	2916634	G	A	0.113	TTCTTTCTTTGTATCGGAACACTCCTGAGCTTCATCCATATTTAATTATACTGTAAAACATGGCTTCTTTTTCCTGCAGGTACGACACACTTCACACATT[G/A]AGCTGAGCAGTCATTATCCTACTCACAATCTGTACCTGAGCCACAGACAAAAAAAAAAAAAAACCTTAGGAAAGGATGAATGTTAGAGATGGGGGGCTAG
8983	LN590693.1	2976516	T	C	0.464	CTTTGTAAAGAAACTTGCGCATGCCTATAGACTGGACACATATTATGTCTACGCATGACGTTTTTATAGTTCACATGGAGACTATACTGGTATTCTTTTT[T/C]AAAAACTTGAAAATCTATTTTAAAAGTTTGCGTTTTCCTGCCCTGCAGGCACATTAGAAGTACGTGCCTCTACCTACACTTCTGCAAAACTCAAAAAAAG
9014	LN590693.1	3124573	T	C	0.115	ACCACAAAACTGTTCACCAGACCTCTGTTCTCCACCTCCTTCCATAAATTTCATCTCATTTTCATTCTCTCCTTCCTCTATTTAGTGAACTATGTGGCAT[T/C]CAGTATATAGTGAACAGTGAATGAGTGACTAGTTTTCAGTGAACAGACTCAACCAAGGTTTTTGGGGTTTCCTACTTTGTCCTGCAGTTAACATGATTCT
9015	LN590693.1	3124330	A	G	0.456	TATAATGTACAATAAAATTGTTTCTAAGTAAAGTAAAGTAAAATGATATTACAGGTGGCCTCTTTGCTTGCACCAGATGTAAAGTGTTATAGCAGCAGGC[A/G]CAAACCTGTAGGACTTTCTGCTGCAATGATGCTGGATTAACCTACTGCTAAACATGTTCCTCTTTCCCTCATATTCCCAGTGTGTTGTCCATGACAGCCA
9021	LN590693.1	3138281	A	T	0.071	TAAGGCAAGGTATGTAGGATACATTGAAAACATAATCAAAGTTTCATAATTCATGCATGGTGCCCCTGCAGGTATGAGAAATGAGAGAGTAAATAGGCTT[A/T]ATTTCGATTTCATGTTGACTCGAAAGGAAGTGCTTGTATAAAGTTGTGATGCAACAGCACCCATGTCTGATATAGCACATATCCTCCATTATTCTGAGAT
9022	LN590693.1	3138225	C	G	0.061	AAATGTAAACATGATCTTACTTATGTTCATAATTTAGAAGTATATAATCAGGCCTATAAGGCAAGGTATGTAGGATACATTGAAAACATAATCAAAGTTT[C/G]ATAATTCATGCATGGTGCCCCTGCAGGTATGAGAAATGAGAGAGTAAATAGGCTTAATTTCGATTTCATGTTGACTCGAAAGGAAGTGCTTGTATAAAGT
9027	LN590693.1	3159669	G	A	0.086	TAACCAGGCCATGGTTTCAGGATAATGTGAAAGTCAACTGGCCCAAACACAAGGCATAGACTGAAAATGCCTGCAGGTCCCCAACCCTCTTGATGGTATA[G/A]TATCTATCATGGCCTGTTACAAGCTAGTGAAATCTGCCATATCTTGTCAAGAGGCTAAACGTGCAGGTTCCAGAAATTGGGATATGGGTGCAAGATGGTG
9042	LN590693.1	3249911	A	T	0.188	ATCTTAACAAACTTTACTTTTCTAGTTTAATATAAGAGTATGTAGGCAGTAGGTCTATGCAAAGGTGCACAAAAACCCTGGGGGAATCTGTTAGTCTTAA[A/T]GCGGTCCTGCACAAACTCACACACTCTTCCTGCAGGAGAAACTAAACCCTTTCAAAGAAACAACGCAGGGCATTCTAATGTGAAGGGTCCCCAAGGATGG
9059	LN590693.1	3338031	G	A	0.286	AAAGCATGCGGCACTTGGTGATTATGGTTCGTCTCTGGTGTGATGTGTTATTATTATATGGATGTGTCCGTGTGAATGGGCGAGCTCGGCCTGCGCGCGC[G/A]TCAGGACGCGTGAGCTTCAGCCTGCAGGCCGTGAGGACACACTGATGCGGTGCATTACAGATTATACACTCACACACGATGCTGCTCATGCCTAATAGCA
9060	LN590693.1	3338334	A	G	0.187	ACAGAAAAATATTAAGAATTGTCTTTAGAAAGGAGCTGTGCATTATATTGCTATTCATTCTCACTTAAATCCTGCAGGACTGTGTACAGGATTCCTGTTG[A/G]GATTCCCATCAATTATAATTTGGCACCGGTATTTATGGGATTAAATAAAAATCAAATAAGATGAATGAAATGAAACTAAGATTCCCACAGTCCTGTTCAA
9064	LN590693.1	3347267	C	T	0.057	TGAACTTTCATAGCCTTTGCTGAACATTTCTGACATTTTTAACCAGTGCACGGCTTCGAAAGATCAATTTCAGCTACAGAAAATCAAAAGCTCCGTCTCA[C/T]AGTTCATTTCAAAAACATTTTAAGACAGAGATGCCCAAACCAAGCCTGCAGGGGAAAGTTGATGAATTCTGAAATGGCCCGTCATGTACTAAAGCAACAA
9100	LN590693.1	3481324	A	G	0.489	GGAAACCAGAATCACCTTTAGTACCGACGACACCTTTACTGCCAGGGAATCCTGCAGGACCTGGAGGGCCGGGTAGACCAAAACCAGGCTCTCCCTTTGG[A/G]GACAAAGACACTCATTTGAGCACTTTAAGCTTAAAGCTATTAATTCCTAATGCAGTCCACTAATAACCCACTCTAATTTATTGTATAAAAAAAGGAAACA
9152	LN590693.1	3747764	C	T	0.124	TGAAAGCCCTGTCCACCACTGACACTTCGGAAACCACGCCGGTCCCACCCACTGCCCCGCCTAACAAACCTGCAGGCAACACCCCAGAGGGCTCACCTTC[C/T]AAATCGCCATCAAAGAAAAAAAAGAAGTTCAAGGCCCCCTGTTTTCTAAAGAAAAGCAAGAAACAAAAAGAGAAAGCAGAATCTTGAACTCTTACAGACA
9171	LN590693.1	3828061	G	A	0.066	GGATTCACGCTGTGGAAATGGAGAACCCGCATAATAACATGCACAGCTGCCTCTGGATGCATATTTATATTTGTCTCGAAGGAAATACGGTCCGGTGGAC[G/A]CAATGGGAAACGCTGCTTTGAGGTCTGCGGCTCCCGGTAGCAAAGGAATAGATCAGGCAAATCTATTAGGAAGCATTAAATGTCTCCAAATAATTCAATG
9179	LN590693.1	3861965	A	G	0.47	TAATTAGAGTAATGACAGTACCAGTCCACTGTGTCTTTTCCATCCAGAGCCTGCAGGATCTCCTCCCTGCATTTCTCCTGGTGCTCAGGGTTACATGCCA[A/G]ATTGTAGAAGATCCAAGATATTCCACTGGCCGTGGTGTCATGGCCTTCAAACATGAATGTGTCCACTTCAGCCCTGATATCCTCATCTGACAAACCCTGC
9225	LN590693.1	4072798	T	A	0.079	TTAAGCAATCTAATGACCATTGTAAAGCGCTGAGATGAGAGCGCTTATCTATAGATCTCTCGTACTGCATGAAAGTTTGTGTGGGTGCATGTTTATGCTT[T/A]ATAATTTGTTATTCTGTTTAAAGCAGTCCCACAGCAGACTATTATGCTGGCACATGAATGAAGGAAGATATTTTTCACTCACTCTGCTGTTTTCGCTGTG
9294	LN590693.1	4404738	A	G	0.259	CTCAAGATCATGCTTAAGTTAGTTTATTCAGTTCTGCAAAAAGAATAAAATATTACTCATGCTTCTCATTATTTTTCTCATGCATGGTTCCATGAACGGC[A/G]TGCATGTATTATCCAATGAATAAGTCCTGTTTAAGAGTTTGTATTGGCCATTTGTGTCATTGTCATGAAACAGAATTTGGCTCCTTCTCAGTGATACAAT
9333	LN590693.1	4492132	C	T	0.31	TCACAGAATCCAGTTCACTGCTCTGAGAACCTCTCAGGAACTGCTCAACTTCCTGCAGAGCAATGCCCTGGTGCTGGAGCTGTGGGGCCTGCAGGGTAAA[C/T]GTCTCTGATGCAAGAAATATTAAACTACTGTTCAAAAGTTTGGGGTTAGAAAGATTTTTTATGTTATTGATTGAAGTCTCACCAAGGCAGTAATATTGCA
9409	LN590693.1	4839407	C	T	0.128	GATCTTTAGGAAATGTGAGCACATACTGACCTCTACAGGGCATGACTTTTACTGAATTAGCTTGCAGTTGAGAACACCTGCAGGTTTAGGGTGTCAGAAC[C/T]AACATTTAAAAAAATTAACATTTTGTTCACATGTTTATTAAATCGCTTCTTACATTAAACACACCAACACAAGTTGGCTTTAAATAAGATTCTTACATGT
9410	LN590693.1	4839321	G	A	0.274	ATTTAAGTTTCTGCATGTTTAAAAAATTCACTCCTCAATTCAACGGTTTAGATTTACTGATCTTTTGGGTTTAAGAACTCTTGGAAGATCTTTAGGAAAT[G/A]TGAGCACATACTGACCTCTACAGGGCATGACTTTTACTGAATTAGCTTGCAGTTGAGAACACCTGCAGGTTTAGGGTGTCAGAACCAACATTTAAAAAAA
9426	LN590693.1	4902726	A	T	0.054	TGAATTTTCAATTCTCTCTTACCTGAAATTATTGTGACAAGTTTTAAATGAGAGTTTTTGTAATAGTGCCACCTGCAGGTCAATCAATGAATCTCACTCT[A/T]ATTAGATTGTGTATTGCGTTTAACATCACTATTAATATTACTCATACTTGATTTGAGACTCTTTTGGCTTGGGGGCATTTTATCTTTAAATTATTATTTA
9427	LN590693.1	4902679	G	C	0.051	TTTGACAATATATTTTAAAATGTATTTGGTTTCTTGTGGTGTAAAGCTGAATTTTCAATTCTCTCTTACCTGAAATTATTGTGACAAGTTTTAAATGAGA[G/C]TTTTTGTAATAGTGCCACCTGCAGGTCAATCAATGAATCTCACTCTAATTAGATTGTGTATTGCGTTTAACATCACTATTAATATTACTCATACTTGATT
9458	LN590693.1	4967779	G	A	0.268	TTAAAGGCATTTAAAATTTCTGATGGGGAATTAAATCTTAGTATTTAGTAAGGTAAATGTGTATGACACCTTTGAAAAAAACCTAGGGGTGATATTCATC[G/A]TTCAGCTTTCACTGAAATACAGCATTTAGATTGAAAACCCATCCTAGAAGGAACATATGCCTGCAGGTCAGAATATTTTGAGGTTTAACAGACAACCGAC
9489	LN590693.1	5059831	C	T	0.088	TGTATTTGTGTCATCTTTTGTTTTGCAGCTTTGGATGTCTGGTGTCAGGAAACAGACACATATCACATTAGTGTTTGTCCTTCCATCTCCTTCACTCCCC[C/T]GCTTTTTTGGCACAGCGACCCGCGGTGCTTACAGTAAGCCTGCAGGGGCCATTCCGGCCCGCTGGCCTTTTCCTGCACCTGTTTCAGAGGAGACATGTTG
9507	LN590693.1	5198467	C	T	0.13	TGCAGCAGAAGGTGCAGATGATCTCCTGCAGGAGCCGGCGCTACCGCCGCATCACTGGCACAGCGTAAGCCCTTCACATGCGCCTCTGATTAGTGGACAG[C/T]TATAGTGAGGAATTGTCTAAATAATGATCTTTCTTTTATTTGTGTCAGAAAACATACAGTATCAGTGGTTGTTAGTGTCTTTCTGTTGGAGTGGTTTGTG
9508	LN590693.1	5198355	A	G	0.13	AAGGGAAGGGTGGAGAAAGAGCTGGGGTCATGGGGTCACAGGAAGTGGCAGAGGCATGCAGTTGGCTGTAGAGATGAGCAGAGACGCTCAGACATGAGTG[A/G]TCCTCCAGCAGTGCAGCAGAAGGTGCAGATGATCTCCTGCAGGAGCCGGCGCTACCGCCGCATCACTGGCACAGCGTAAGCCCTTCACATGCGCCTCTGA
9516	LN590693.1	5230813	G	C	0.49	ACAGAACTGAGACACGCAACTAGTTAATCCCCTAAACCTGATACGTGACCCAGCACACACAGCTCCTGCAGGAGCCCGTGATTCCCCTCGTGGACAGGAA[G/C]ACGTCCAGCTGTGAGCTGCAGTCTGCGGTCAGAGGAGCTCGCGGCTAGCATTCCTGGGCTAGTGTTTGGCGGACGGCGCTCGGAAAACACATCTCTGCTT
9517	LN590693.1	5230764	A	G	0.286	GAACATAGTCATCAGGTCCAGTGCTGCTTATAGCAGTCAAACTCTCAACACAGAACTGAGACACGCAACTAGTTAATCCCCTAAACCTGATACGTGACCC[A/G]GCACACACAGCTCCTGCAGGAGCCCGTGATTCCCCTCGTGGACAGGAAGACGTCCAGCTGTGAGCTGCAGTCTGCGGTCAGAGGAGCTCGCGGCTAGCAT
9538	LN590693.1	5307246	G	A	0.062	TTTTTTTTTTTTATATATAGTGCGTAGGTTGTTTTGTTTTTTTTATTATTTAGTTTCGCGTAGGTACCGAACGCTTTGGGAATGCCATAGGTCCCCGAAG[G/A]AAATGAGACGCTGCGTCTCCCTGCCATACTCCCTGCATGCCTGCAGGCGCTCGCTTCTGCAGAAGCTAAAATGTGCTTTCCCAGATGCACCTTTATGCTT
9540	LN590693.1	5312077	A	G	0.435	AGCTCTATTGTGCCGGGCACGTCTGGTCTCTCACAGCGTTGCAGCCTTCTCCTGCAGGCGTGTGTGTGTGAGGCTCCATTCGTCTCGAGCCGAGCCGAGC[A/G]AGTGTATCAGCGTCTGGGGGATGGTAAGTGGATCCGTTCGTCTGTCAGCTGCTGTGGGAAACCCAGACGTCTTGAGTGTTTAGGGAGCGTCTGGTCGCTG
9554	LN590693.1	5362636	A	G	0.352	CATCCTCAGCAGGTGGGTTATCAAGGTCGGAATCGGTAGAGTTCTCCAGATGGTCCGCATCCATCAGACAGTCATCCTGGGCTGATTCTGTGTTTTCTCT[A/G]TCTTCTGGTAGTGTGGCCTGCAGGTTCGTCTCCAAGGAAGTACGTCTCACCTGATAAAAAAAGACCATCACATCAACAGTGGACTTACCAGACATATTAT
9567	LN590693.1	5391100	G	A	0.087	ACACACATGCACAAAGTGGCGGTCAGGCAGTTTGAAGGGCTCAGATTGCACTTTCTACTCAGACAGGATGCAGCGCCCAAGTCGGCCTGCAGGGGGAGAA[G/A]ATCCTGACCTTGCAGCCCTGAGAAGGCCAAACTAATAGCAGCACTGAACAAACCCTGGAAAGGATTGGTTTGCTTTAAACATAGGATTGAATCCTAGCTG
9568	LN590693.1	5391076	C	T	0.062	TCCCTGTTTGGTCTGGGTGAACACACACACATGCACAAAGTGGCGGTCAGGCAGTTTGAAGGGCTCAGATTGCACTTTCTACTCAGACAGGATGCAGCGC[C/T]CAAGTCGGCCTGCAGGGGGAGAAGATCCTGACCTTGCAGCCCTGAGAAGGCCAAACTAATAGCAGCACTGAACAAACCCTGGAAAGGATTGGTTTGCTTT
9584	LN590693.1	5427115	G	C	0.246	AGGTCAACATTCTATTTTCAAACAAAGCACATAGTAGACCTTATATTTGTAAGGGTTGAAGAGGCACGCTTTGTCTCCGCAGAATGTGGCAACTGCCACT[G/C]ATGCCCACTCATACATTAACTGTTAGATGAATGAAGAAAGATGGACACAGGCAGTCTTTCTTTTTCTTTCTTTCTTTCTTATAGGATGTAAATCTAGGCT
9585	LN590693.1	5426776	G	A	0.242	TCACAATCCTCTTCCTACATTTTCTTTCTCTGCCTGTCGTTGGTCTTTCCAGTCTGGTGTTGATTATATGTTTCCTGTCTGCACTGCTGACCCTCTACAG[G/A]CTGGTATATGACAAATAGCTCAGTTCATTCCTGCAGGATGCAGTAAGCAAAGACTCACATTCGCCCCCTGCTGGAGAACACTATGAAACTCGGCCCCCAT
9587	LN590693.1	5436779	A	C	0.274	AGCCGTTCTGTTAAAACGTTCAGCGGTGGAGGGAAGCCATCTGCTGCATTACAACAACCTGCAGGAGATAGAGAGGTGAAGGAGGTAGCGTATAGCGCCT[A/C]AGGTAATGATCTCACCCAGGTTGGACTGAAACAAATGCACGTGGTATTCTGCTACAGTGACTTCAATCTGCTACTAGACATTTATGAGCAGGTGACAAAA
9628	LN590693.1	5566674	G	C	0.102	GGCGGCCTCGCTCTCGCTCCAGATAAACTTCTGACTTACTGCCGTCGTCACACCGCAGAGCCTCTGTGCTCAAGCACCTGCAGGATTTCACCAGACAGAT[G/C]TCAGAATGATAAAACACACTGAAAACATGACGGGCCAGTGTTTTCACTGCAAACAATCTGTTGTATTTGTTTTTCTGTGATTTGCAACAAAGTTTGTTTA
9629	LN590693.1	5566649	A	G	0.284	GGATGAGCCAATCAGATCCCGGCCTGGCGGCCTCGCTCTCGCTCCAGATAAACTTCTGACTTACTGCCGTCGTCACACCGCAGAGCCTCTGTGCTCAAGC[A/G]CCTGCAGGATTTCACCAGACAGATGTCAGAATGATAAAACACACTGAAAACATGACGGGCCAGTGTTTTCACTGCAAACAATCTGTTGTATTTGTTTTTC
9646	LN590693.1	5653808	G	A	0.355	TCAGAATGTGATGTACGACCTGGTGTCAGAGCTGCAGGAACGCAGTGAGGAGCTGGACAAGCGTATTGGCACGTTGGAGGACAAGCTGGACGCAGTCACC[G/A]GCAGCCTGCAGGCTCTGCCCTGTCTGATCTCCCAAGCCATAACTCAGCAGCAGCAGGACCTCCTGGACGGCTTCGTGCATCGCTTCTGCCCTGCTTCACT
9745	LN590693.1	6081953	A	T	0.442	ACAGTGAACTGAAACGAAACGCCAGAGAAAAGAGCAGCAGGGTAGATGGAAATGATTGGCCTGCAGGCCACACCACCCTCTCAGTGAGGAGTGACAGTGT[A/T]ACAAGGTCACAATCAGCCTCGTCTCTGCACATCTCGGAACACAAATCAGTACAGCAAACAGCCATGCAGCCAGACACTGTTCTGCCATCGCACACCAGGA
9755	LN590693.1	6102038	A	G	0.259	CACAACAAGTCCTTTTGCTTTTGGTTTCATTTTAGCTCAAAAAGTAGCTGTGGAGAAAAATGTCATGGAAAAGCAATCATTTCAAAAAGAATAAAATGAA[A/G]GTTTCTTACCTTGTACACCTGACCATACGTGCCATTGCCCACCAGCTCCACCAGCTCAAATATTCCTGCAGGGTCCTGAAGAGAGCAAAGTTTCATGTCA
9819	LN590693.1	6322868	A	G	0.19	TATATTTTTTGGTGTTGCTTGGAGAATAAAACTGCTCTGTCCTGTGGACACATTCTCTAGTGCTCCTGCAGGTCTTATAATTCAGTAATTATAAAACTAT[A/G]GCGCAAACCAAATTATAATATACTACCATGGGAGGAGAATATCATGATGATGACAGTAATGATCGTTTAGAGTTACATTTCTCAAACAGAATGAAGAGCC
9847	LN590693.1	6429303	C	T	0.059	GTCCTGTGTCGCAGCTCTTTTACCCCGGACAGGAAAGAACCACCCAGCGCACATAAACTTTAGGTGACCTTCGGTGCCCTACGTTCCCTCTCGATAGATG[C/T]CTTGCTCATCCAGGCCTCTTGAGCACATGATCTCAGGGTCAGGAGTGTGTGTGTGTGTGTGTTTGTATGTGTGTGTGTGAGTGAGTGATTAGTTTTACAT
9864	LN590693.1	6481432	T	C	0.376	CACACTGTCTGCCGCGCCGGAACGCCTCACCACAGCGACCCCTGCAGGAGTCACCTGCCAATTACACACAACAATTTTAACACTATAAAACCGACTGTAT[T/C]ATATGGTGCCCGTAAGGTGACATGTTCGTAATATAATAACTCGTGGGAACGTGATAATATGTCGTGGCCACGAGATATTAATTTGAGGAAACATCATATT
9882	LN590693.1	6521197	G	A	0.1	ATTTAAAACACATGTGGTGATGTTTGTGTGTGCAGACGGTGCAGGAGCGTGAAGCCGAGGTGAAGAGCCTGCAGGAGCAGCTTGCACAGGTGCAGCCGGA[G/A]CTCAGCCGTCTGAGAACAGAGCTACAGGAGAAGAGTAACCTGGAGGAGCAGCTCCGACAGCAGATCGCTGATAAAGAGGAAAAGACCAAGAAAGCCTTCA
9889	LN590693.1	6533014	A	G	0.109	GAAATAAATAAAAAGAAAAAAAAAGGAAATAATAAAAGAACAGCTTTAGCTATTATCTTACTAAGAGTTTAAGAGATTTTTGTCCAATTTGGACCTCTAA[A/G]TATAAAAATGATGTATAAACAAATAAACTATTAGTCACTATTTGCAGTAATACATTTACAGTGACTGTAAAATTTTTATATTAAGGCTTTAGTTTACATA
9914	LN590693.1	6623661	C	T	0.276	ACCCCAGCCATATTTTTTTACCCTGAAACTTCCATGTTTTCTGAAAACCTGCTGTTTCAGATGTGGCCTGCAGGAGGCGCTGCAGGAAGAGTCTCAGAGA[C/T]GCAAACTGGAGGTCTCGGAGCTGAGGCAGAATGTAGACCGACTGCATGCTCAGGTGGAGAAGGATGCTGCGGTCCTGCAGCAAAAAGCCCAGGTAAATGT
9915	LN590693.1	6623570	A	T	0.27	GATTTTTTTGCAGAAAATGATTTTATATTTATAAAACATTACCGGAAAACCAAAGTATAGTATACACACAAAGTCATCATGCTATTGCCGCACCCCAGCC[A/T]TATTTTTTTACCCTGAAACTTCCATGTTTTCTGAAAACCTGCTGTTTCAGATGTGGCCTGCAGGAGGCGCTGCAGGAAGAGTCTCAGAGACGCAAACTGG
10076	LN590693.1	7326918	T	G	0.145	GGACTTTCAGTCCTCTACAAAGATGAATCACAAGCCAGCAACTCTAATGTCTGTCCAGAAGCCCTGCAGGTAATGCAGTCCTTGGAAAAAATATCCAATA[T/G]TAAAGATGAAGATGAGCTAAAGGCCAGCTTGACCAGTCTTCAAAGTTCAACTTCATCCAAATTAAAACAAAGCTGGAGAGATTTCCAAGAGCAAAATGTC
10152	LN590693.1	7692512	T	A	0.102	AGACCACACATGAACCTAGACAACAAAAAAGTACTCAATCATTACTGAGTGTTTCAGGATGCATGGCAGAGCAACTGAAAATGAAGACTGTCAGATCATA[T/A]TCCTCACCACACTGTCATGTCCTGCACTCAGCAAGAGGTTTCCTCCCTGCAGGAAGTTTAGTGACTGCGTGCAGCCGCGGTGAGCATGATAACTGCCCAC
10225	LN590693.1	9577095	T	C	0.235	CTCGACCTTTCTTTCCAGTTTTTATTTGCCCTGGGACTCTGAAAGCGGTAGGAGATCCAGCCTTTGTCTTTGAGGCTGAACAGCAATCTGGAGCTTGGTG[T/C]AAAGACCCCCTGCAGGCGGGGGACAAGATCTACTTCATGCCATGGACACCATACCGCACCGACACACTCATAGAGTACGCCTCGCTCGATGACTTGCGAA
10250	LN590693.1	9657890	C	T	0.072	CTAAAGAGCAGCTGCTGGAGACTGTTCCTCTCCTGGTGGCCCACCTGCAGGCAGAGAGCATCGTTCAGCACACCTATGCAGCACATGCACTCGAGAGACT[C/T]TTCACCATGAGAGGAGCCAACAACACCACTCTGTGAGTTTATCCAGTACAAGACATGAGAATGTTCATGTTCTGAATTTTTTCATCATTTATTTATTCAT
10251	LN590693.1	9657480	G	A	0.121	TTCTTTGTCAACCACATTCTAGTAGACCTGAAATCTCCCAACGGTAATTGGCTTTTCTCATTTCATTTAGCACTTTAAACTGTTTTAATGGAACTACAAT[G/A]ATGCTGAATGAGATATTTTCTTCTTTGTTCCTCAGTGAACGAGTTTCCAGTTTTGAAAGCAGATGCCATCAAGTATGTTATGACCTTCAGAAGTCAAGTA
10292	LN590693.1	9895524	T	G	0.25	TTAGATACCATGCATGCTGTACATAATGAAATATCAAGTGATGAAAATTACTTTTAAAAAATACAATATAAAAATATAAGATATTACAAAAATGCATATT[T/G]TTTTAGATTTGAATGTTTGAAATATTGTAACATCAAATGCCCAATGTGGATGCTTCCCAAGCAGGTTCACCTGCAGGCAGCATAACTACTGTCTTATTAA
10308	LN590693.1	9982483	T	C	0.058	AAGGTCTGTGCATTAATCATATCAGCCCTATCAGACTTAAAACCCTTCAACAAACCATGATAAATTACAGCACTGAGAGGGGACTGCAGCATGTACACAT[T/C]TCTCCCATGATCCTGCAGGGCTGCACATACACACTGTGTGCTCTGTGAGCTCAAGGCAGAGCCGGCAGGACACGTGGTCATCCCTCCACACAGATGTGGT
10331	LN590693.1	10080715	T	A	0.097	CATTTCTGCCCTCTGTTGACAGGTACGATCCTAAGACTAACCAGTGGAGCAGTGACGTTGCCCCTACTAGCACCTGCAGGACCAGTGTGGGTGTTGCTGT[T/A]TTAGGAGGGTATCTGTATGCCGTGGGAGGCCAGGATGGTGTTTCCTGTCTCAACATTGTAGAAAGGTTAGTGTTTAAGGGATACTCCACCCCAAAATGAA
10332	LN590693.1	10080633	A	G	0.4	TATCACAATTCTAGAATCCAATGAATGAATCCTCAAAGAATGAAATGCATGAAATTATTATGGATGGAAAAATTAAATTCAGCATTTCTGCCCTCTGTTG[A/G]CAGGTACGATCCTAAGACTAACCAGTGGAGCAGTGACGTTGCCCCTACTAGCACCTGCAGGACCAGTGTGGGTGTTGCTGTTTTAGGAGGGTATCTGTAT
10361	LN590693.1	10192329	C	T	0.128	GCTTTGTCAGGTATGATCCCAAGACTAACCAGTGGAGCAGTGACGTGGCCCCTACTAGCACCTGCAGGACCAGTGTGGGTGTTGCTGTTTTAGGAGGGTA[C/T]CTGTATGCCGTCGGAGGTCAGGATGGTGTTTCCTGTCTCAACATTGTAGAAAGGTTAGTATTAAGGTAATTATGCAATTATCATCTAAATATCTAAATGG
10404	LN590693.1	10406373	C	A	0.131	CTTCCCTATAGGACACAATGATTCATAAAACAGTCAGAAACACACATGCTCTGTGTGCCGTTGAGAAGATGATTAGCTACACCTGACTGAGTTTACAAGT[C/A]ATTTTTAGGAGGGGGTGATTTGAACTGATTTGATTTGATTCTGTTTTTTTTCCTGACATGTTGGTGTTATATCTTTCACTTGGATGTTATAAGTTGCACT
10405	LN590693.1	10406095	C	A	0.115	CAGCTCAAGAAACATTTAAACATGTCACATAATTAAATCATTTAAAACTCACCCTGACTTCCATGTTTGGTATGCAGAGCAGGCCTATCAAAGACTGGAC[C/A]CCTGAGTTTCCTGATTTACACAGGTTTATAATACCTGCAGGAGAACAGCAGAGGAGAGGGATGAAGAGCAGAAGTGAAGAACTTCTTTAGATGAAGATGC
10490	LN590693.1	10746685	A	G	0.051	ACTGTTTAGCATCTGTTTGCGTTCGATTTGTAGACAGGCTGTCAGTCCAGTTAGTGGTGGGGATTATTTACTCACTCTTCCTGCAGGATTACACAAGACA[A/G]GAGACTGTTTTTATGAGTGAGTTCAGTAAACAGATTTGTTTAAAAAATAAAAAATGCAGAATGAATGAATGGGTTGTTGAACAAACAATTTGTTCAAAAA
10491	LN590693.1	10746617	G	A	0.052	AATCTGATTGGTCAAACAGCTTCAAGAGTGCTGATATTAGTCCAACAACACTGTCTGTTACACTTTTCACTGTTTAGCATCTGTTTGCGTTCGATTTGTA[G/A]ACAGGCTGTCAGTCCAGTTAGTGGTGGGGATTATTTACTCACTCTTCCTGCAGGATTACACAAGACAAGAGACTGTTTTTATGAGTGAGTTCAGTAAACA
10538	LN590693.1	10917917	G	C	0.316	TTTAGCTCCAACACACCTGCCTGTAGAAGTTTCTAATGATCCTGAATACCTGCAGGTGTGTTTAATCAGGGCTGGAAGTGGCCCTCTGGGAGCAAGATTG[G/C]TCATCCCTGTGGATAGTGACATTTGCCTTTGCACGCATAACTAATTAGACTCAAAACAGAAATGTGTATTTTCAATTGTATTTACTTCCCTTTAGTGAGT
10539	LN590693.1	10917863	G	T	0.329	AATGCTTTGGCAAACCAATCTAAAAATGACCAACCAATCCATCTTCCTGCAGAGTTTAGCTCCAACACACCTGCCTGTAGAAGTTTCTAATGATCCTGAA[G/T]ACCTGCAGGTGTGTTTAATCAGGGCTGGAAGTGGCCCTCTGGGAGCAAGATTGCTCATCCCTGTGGATAGTGACATTTGCCTTTGCACGCATAACTAATT
10552	LN590693.1	10946616	C	T	0.156	CAGACAGTGTGTGCTTGTTGTCCTGTAGCTGCTCCTGAATTCGTGGGGTGAGGCCTTGAAGAGCCATTGAGGCCTGCAGGTGACTACACAGACGCTCCAG[C/T]CTCTCTCCAATCAGAGTCATCCTCTCATTCATCTGACATGGACATACATAGTTTCAGGAGTGAGCTAGCATTTATACAGCTAAATGTGGCAATGTTGTCT
10619	LN590693.1	11309528	G	T	0.099	AAAGTGAACAATGTACATTACTGCAGTGCAATGAGTGAAAATAATTCAGCCATGTATAATCTGTCTGTGATTTCCGACAGTATAGAAATTTCAAGGTACT[G/T]TCTGACTTGCATTTCCTGCAGGATACGTCTTTCCCTCAAAGCTGGTTGCCATTTTGTCAGGTGTGGAATATAGGCCAGACCCATTACAAGAAGCCATAAA
10631	LN590693.1	11376798	A	G	0.323	AGCACCAGCATTCTAGTCATTCTGCATCCTTTATCTCAGCAAACATGTTCCGGCGTCCGTTGCACTCCCTCTTGAGACGAAAGCCATCCCAAATCCTGTC[A/G]AAATGTTAATTGAATTCTTTGTCAGGGTACAACCCTGCAGGACAGGAATAATCTAATTTTGGTGCCAACCAGAAATGAAAAGCACCAGAGGAGCCGGAGA
10647	LN590693.1	11417679	A	T	0.425	AGGTTCGATCTCTCATTCGGGGATCACAATAAGGATTTGTTGTCTATCGCAACAACGGAGGGCTTATACTGCTTCTGGACAAGATGCGTCCACTCTGCAT[A/T]CCATAGCTGTCCTGCAGGTGTTCAGACCAGGGTCTACACAAGGGTGGTTCACACCCAGAGCATGCAGGAACTGTATGTGGGATGCTGAGAAAGTGTGCTT
10682	LN590693.1	11483804	T	C	0.086	GAGAATTGACATGATTAAATTGTTTTATTCCTATTACATTCATGAGGTTTGGGAAGTATTTATTTATTTATTTATTTTGACCTGCAGGCTTCTAACAGAC[T/C]ATTCCAGTGGTCACTCAAATGCCAATTCTCTCCAAATTTTCTCTTCACAGGATTCGTTTGGGGCCAGTCTGTCATATACCCATGCCCGGTGTCCCGTAAC
10683	LN590693.1	11483724	T	C	0.191	TAATCCTGACTGGACACTAAAATCCACAATCAACAATAGCAATCCAACAAGTACTGCTATTACATACAGTATACGTACCTGAGAATTGACATGATTAAAT[T/C]GTTTTATTCCTATTACATTCATGAGGTTTGGGAAGTATTTATTTATTTATTTATTTTGACCTGCAGGCTTCTAACAGACTATTCCAGTGGTCACTCAAAT
10807	LN590693.1	11899098	C	T	0.249	GTCTCCTGCTGCATCAGATCCAGTCAGCATCTAGATCTTCATCGTCTATGACAGACGAGCTGAACAGTGAAAAACCTTTGAGGAGTCCTGCAGGGCCTCC[C/T]GAGCCCAACTCAAAACATCTCCTCTTCTTTGTAGCGTTCTCTCCGGCTTCTTCCTGTCTGTCGGAGGGCTCTGTCCTCATGTTGCCTGTCTGCATTGTGG
10811	LN590693.1	11907015	G	A	0.082	TTCAGATGAGTCACGTCTGCAGGGCTACAGATGAAGAGCGTGTAATTACAGGTGACGGCAATCATCTCCTGCAGGACAGGAGAGAAAAGCACTTGGCTTC[G/A]CCACAATGCAATACAATCCATCCCACATACCTCAGGGATCAAATACAAGCCTACACGTCATCTAAAACAATCTTCACACTCTTGCTGTCTATGTCAGTCT
10812	LN590693.1	11906971	G	A	0.071	CTGCAGTGGCTACAGAGAAAATGGGTTTCAGTGAAGTGTGTTTATTCAGATGAGTCACGTCTGCAGGGCTACAGATGAAGAGCGTGTAATTACAGGTGAC[G/A]GCAATCATCTCCTGCAGGACAGGAGAGAAAAGCACTTGGCTTCGCCACAATGCAATACAATCCATCCCACATACCTCAGGGATCAAATACAAGCCTACAC
10815	LN590693.1	11911460	G	T	0.155	TGAAACAGGCAGTCAGAGGCACTCTGCGGTTTTATGGCAGCACAGATCTACCAGTGACGCAAAGAGAACAGTCAGCCATACACAAGCCACTTGTGATCAC[G/T]GGATGGTACATGTCAAATAGAGAAATAGAGGAACTGGAAATAGAGGAATTGTTTACTGTTGTGCACAAACAGGCCTAAGAGTTTCATTTGCTAGATCTGC
10832	LN590693.1	11980509	G	A	0.054	AGCACCTTGTCCTTCAGACGAGACTTTTCCGATTCCAGATCCCGAATGACCGCCTCGTGAGTCATCTGGGTGGCCTGCAGGCTTCCGATCTGACCTGGAC[G/A]GCAGAGAGAAAGCCAGAGACAGGACTGTAGCAGAGGGTCAATGCTTTGAATGTCATCTAACGCAGAGAGCAGACAGTGTCAAAGATCCTTTCAAACTGCC
10884	LN590693.1	12237653	T	C	0.084	GCAGACTGTCTAACGCTTGTCTCGGCCTCCAACCTGCAGGAAGCACACGGTCTGAAGATCTGGGGGAAAATAAAAAATAGAGCCCGGCCTCGTTAAATTG[T/C]CCATGAAGAGTTCAATTCTTGAATTAAATTGAAATAAGCAGAGCCCCCCCCTGATTTTCTCAGTTTGAATGCCTTAAAAGACCCCTTTTGTGAAGCATTA
10885	LN590693.1	12237576	G	C	0.105	GATATGTGGGAGTATTATATTGTTGCCTCTTGCTGACATTTCGACTGGATATTGCCGTTTTATTCCCTAAACAGCGAGCAGACTGTCTAACGCTTGTCTC[G/C]GCCTCCAACCTGCAGGAAGCACACGGTCTGAAGATCTGGGGGAAAATAAAAAATAGAGCCCGGCCTCGTTAAATTGTCCATGAAGAGTTCAATTCTTGAA
10923	LN590693.1	12346233	C	T	0.065	TTACTTGGTCTTTAAAAAGTTTTAAATCGAACTTCATAAACCTGCAGGAAACATGATCATGTGAAAATGGCCTTCACTGACAGCAGAGTGAACAAAGAGA[C/T]ATTGTTCGTGACAAGAGGCCTGTAACTTCACCGCAGTGGATACTTTCACAGGGTTTTTTGAGGTTGAGCTAAAGTGTGAAGTCTGCATGATTTGCAGTTT
10924	LN590693.1	12346153	C	T	0.272	ATATTGATAACATAAGTGGACCTTATAAAATAAAAAACAGAGGCAGTTCATGACCCCTTTAAGTGTAGGTGATCTTAAATTTACTTGGTCTTTAAAAAGT[C/T]TTAAATCGAACTTCATAAACCTGCAGGAAACATGATCATGTGAAAATGGCCTTCACTGACAGCAGAGTGAACAAAGAGATATTGTTCGTGACAAGAGGCC
10952	LN590693.1	12562159	G	C	0.08	AAACTAATTCCACAAGCTGAATAAACAATGTGTTGCCATAAGTAAGGAAATCTGTTGTTTAACCCCTCTAAGGAAGAGTTAGCATGAACCAACTTCTCAT[G/C]ACGGTGATCTTACCCACTCAGGCAGTTCAACTTTCCTGCAGGCTGTGCACAAGGAGGCAGCCAGGAGGCTGTGTAAGGAGGAGGCACTGGAGGGCACTGC
11073	LN590693.1	13150295	G	A	0.126	TCAGGCTAATTTTAGTGTGCACTGCCGCTTTTATCAGGCTCCAAATAGCCTCGCCGGAGACTGGCACCCTGCAGGGCAGCCGCACACAAACCCGGGGCCC[G/A]TGGCATCCTGTGCCAGAGCTCAGGGGGCCTTTCTCAACCCCAGATGCACACAGTCCCCATGTGCTGCTCTGGTTAAGGGCATTCAGTAAATTTTTTAGTT
11184	LN590693.1	13691264	C	A	0.258	TGCATATTAGTATATAAAGTGTACATATTAGTACCTTTTGAATGGATACCGCCCCATTGACTAGTTTTGTACATTTCTTTCAATCTTATAGCATTTCTTT[C/A]AGTGCATTTATCCTGCAGGGTTGCCACCTTGTTATTCATTCAGGTTGTAAAGCGAGTGTCGGACGAGAAGACTGTTCTTTTCCTGACCTCCAACTTCACG
11315	LN590693.1	14259484	T	G	0.099	TCGACCATGAAAAATTAGAACTGAATCATATAAGTCATGGCAACAGCAACTGCTTAAAATTGAAAGCATTGTTAACAGTTTTAGCTAGCCATTGTAGCCT[T/G]TGCTGCCTGTTAGTAACACACCTGTTAGTGCTGGAAACCTGCAGGTATTATTCTTCTTGTCTTTCTCAAGCATACTAACCTCTTATCATACCAATTGAAT
11366	LN590693.1	14434353	A	T	0.102	GAAATGATTCTAAGATCTTCCTCTGTGGAAATTAAGGCTTATGATAAGTTAACTAGGCATGTGTTTTTTGAAACAAATCCATTTTGTTAAAATTTCCTTA[A/T]ACGTTGCAAGTTAGTAGTTTAAACTCTCCTGCAGGAAAATTAATGTCATATTATTATAAATATATGACAATATATAAGTATGTATTTTATATTTAAATTT
11422	LN590693.1	14672547	A	T	0.453	AATGACTGGAATCATTTTCAAAAATAATCGTTATTTTAAACTATTTTCATCCTCTTTAACGATCATCATTTCAGAGTCAAATTAATCAGGGAAAAATTAC[A/T]AAATCTGAACTGAACAGCATCCCAAAACCACTTGCCAATTCTCAGGCCCAACAATTACTCCAAGAACAGTGGAAATAGGAGCGCAGTTTGGGATGTAGGA
11424	LN590693.1	14677283	G	T	0.053	CATACAAAGTCGTATTTTTTGGCCACCCAATATCTGTTTGTCGTATAATGCGGCTGAGCTTAAGCAGAAGAAAAATGATGAAAAGAAAGGGAGCAATAAA[G/T]AATGGCATGTGTGTGCCATCCATCCCTGCAGGTCTCTGTGGTGTTGCTGGAGAATGGCACCTGTTCTATAAATACTGCCACAGGGGGAGCAGCGGACGAA
11433	LN590693.1	14714861	A	G	0.142	AAAAAAAGAGCATATCTTGAAAGACTTCTTTCTTCTTTCTGTTCTAAGGGCTTTTTAAAATCATCACATAATCACTGGACTTTTTTTTTTTAATTTATGT[A/G]TTCTCAACCTTTGTAGGAGGCCAAATGCAATACTTCCCCCTGCTGTCTTGGAGGATATGTGAATAGACATCAAAACACAGTATAAAGTCTGGCTCTCAGC
11536	LN590693.1	15094271	A	T	0.261	TAGCTCTTCAACAGCATGAGCCTATGCTCTTGAGAATATTGCAACAGCTAACTAGTCTTTACTACAAGTTAGAATAACCAGAAAACCACAGACAAAAAGC[A/T]AGCAAGATGAAGGTACCACTGGCAAATCTGCTATGCATCACAGTCCTGGCAAGCTCCGGGACGAGCTTCCTGCAGGAAAAGAGAGGATCTGCTACTGGAA
11569	LN590693.1	15217221	T	C	0.164	GTTTCTTTCTTGAGAGAGTGGGTATTACTGTTGTACCATGGCACAGTACGTTTTTCTCTAACCTTTTTCAGCAGTTGGAGGTTCAGTGTGGGCCTGCATG[T/C]CAGTGTTGCTAAAATAGTCTATGCTTCCAGACAGAGTGCTGCTCACATGCTTTCCACACCTGCATTGTCCTGCAGGTTCACAACAGCTGATAATGGAACT
11623	LN590693.1	15520504	T	A	0.334	TGTCTTCCTTATAAAAGAGTCAAAGAAAGAGCTATTGATTTTGATGGTTTAATAAGTGCTTTACAATGCATCCTATGCTTTCCTGCAGGAAATGTGACAA[T/A]AAGAAATGAAGAATTAAATGGATTATGCAGTAGTTAATACAACTTTCTCCATTAATTTGCATGCTCTCTACATATTAATTCAGGCATAGCACATAAAATG
11624	LN590693.1	15520120	A	G	0.088	TTAAACATGCCTTTACTGCATACTGCAACCTTGCTGGATAAAGTATTAAAAACATTTGAATGGTAGCATATATATCTATATTGATAAACAGATGCAGTAC[A/G]AAAATACAGTATAAGAAAACAATGAAATCTGTGTTTGGCTTGTTTAACTCACTCGTATTAGATGTGAACATAAAGGGCTTGAATATAAGAGGGCAGGCAT
11630	LN590693.1	15547727	G	A	0.124	ATGGTCAGCAGTAAGTGATTCTAATGAAAAATACCTTAATCTTAGAACCAGGCTGATGGGGGTTTTGGCTGAGTCTTGCCCTGTCGTAGTAGGTCCACCA[G/A]CCTGCAGGGATACAATTTTAAGATCTGAAGTCAAACCTACATTATGAACCAAGTCCACTTGTTTAGTCATTCTCACTGCTGATACTGTTGTCATTCTCAC
11645	LN590693.1	15648913	G	A	0.327	AGTGATTGGTAACAGAAATAAGCTCAGTAGATTTAGCAGTCACTTTCTCTGTGCTTGTTTACAAGAGAGTGAGGACGCGGAAGGATGGTAAGGCAAGTGT[G/A]TATCATAGCAGTTATATCTGTGATAGACATCTGCGTCTTCTTGCCTGCAGGCCCTGCGTGTGATGGCAAAGGTCATGAGGGAATGCTGGTACGCCAACGG
11676	LN590693.1	15745237	T	G	0.098	TAATGCATGTGAGTCACGCACACACACACACACACGGAGGGGTTACCTGCACATTAACTTCAGCCGGATGGTTCTTCATGGCCTGCAGGGCCGCCAGCGC[T/G]CCGCCACACTCCATGATGACTTTACAGTTGTTGGGTTTGCGTAGAGCGAGGACACAGAGCGCCGCACATCCCTGCTCACACACCTGCACCCACAGAGAAA
11677	LN590693.1	15745152	A	C	0.06	AGCGTGGCACTAGCAACACAAGGTTGTGAGTTTTTTAAAACTTGAATGCAATCAATGTAAATCTGCTTTGGATAACAGCATCTGCTAATGCATGTGAGTC[A/C]CGCACACACACACACACACGGAGGGGTTACCTGCACATTAACTTCAGCCGGATGGTTCTTCATGGCCTGCAGGGCCGCCAGCGCTCCGCCACACTCCATG
11680	LN590693.1	15766165	G	A	0.381	TTTGATTCCTTCCCTCCTGCGCTCGCTGCTTTCCCTCAGAGTTCAGCAGAGGGACTGGACTGTACAGGGCACAAACATGACACCATTATCACCTTCAGAC[G/A]GGAAAGTCCAGTGGATTATGTAAATCTAATAAATAAAATAAAAATGGAAAATTATTCAAGTGTTTGTGTGTGGTGCTTCATTGCCGGTCAATGCAGATGT
11711	LN590693.1	15907436	A	G	0.092	CAGCTGACCTGCGCTCTAACACCGGCGGTCAGGCCTTCCCTCAGTGTGTGTTCGATCACTGGCAGATCCTGCAGGGTGACCCCAAAGACCCCGCCACCAA[A/G]CCCTTCCAGGTGGTGGCCGAGACACGCAAACGCAAGGGCCTGAAGGAGGGCATCCCGGCACTCGACAACTTCCTCGACAAGTTATAAACGGCCCGGCGAC
11720	LN590693.1	15934480	T	C	0.156	AAAGATCAAATGTAAAACTTTAAGACCTTTTTGAAGACCTGCAAAAAAAGATGGGCTTATTGAAAATGCAGATTCATTCTCTGCCTGCAGGTGGCGCTTT[T/C]GTAATGGAAGAAATATAACTGTTTTCCTGGTAGCCACAGTACTGTACACAAAGCAGCGCAGCACCGGACTCTGAAACGCACAGCGCTCATATTTATTCAA
11721	LN590693.1	15934453	T	A	0.074	GTTATTGCAGGGTTTCTGTGGGATTTTAAAGATCAAATGTAAAACTTTAAGACCTTTTTGAAGACCTGCAAAAAAAGATGGGCTTATTGAAAATGCAGAT[T/A]CATTCTCTGCCTGCAGGTGGCGCTTTTGTAATGGAAGAAATATAACTGTTTTCCTGGTAGCCACAGTACTGTACACAAAGCAGCGCAGCACCGGACTCTG
11782	LN590693.1	16168801	T	C	0.138	TACACAAGATGCATTACTCTTATCTGTATGACCAAATATGAAGAAGTATTTTAAGAGCAAAGGATCGCATCTGTCCTGCAGGAGCCCAAGCGCTCTACTC[T/C]TCAGCTTCACACTCCGCACAAACACAACTGCACACTTTTGTCTAGGCTAACAAGATTGAGCTGCCATGTTAATTTGCTACTACATACATATTTCAGATGA
11813	LN590693.1	16305033	A	T	0.086	GTATGAAGTGTGATCCCTCAGCTGTGAATCTCTGCTCCTGCAGGGCTCCCACGCTCACGGTCTGGGGTGGAGTTGGAGGCGTTGCGCTCGTGTACTTCAC[A/T]GACTGGAGGCTCATCATGGACTACGTTCCCTACATCAACGGAAAGTTCAAGAAGGATGATTAGAGGAAGGTTTGTCATGTTTAAACCGTCCGGAGTTCAA
11814	LN590693.1	16304906	A	T	0.087	AGATATTACTGCAGTTATTCTGACCTTTACTCAGCTCCAGAATTACACTAGAAGAGACCGAAAGCTTAGAGGAGATCGAGTGTGGGACAGATTTAACAGC[A/T]CAGTTTGATCGTTTAGAGAGCTCTGCGTATGAAGTGTGATCCCTCAGCTGTGAATCTCTGCTCCTGCAGGGCTCCCACGCTCACGGTCTGGGGTGGAGTT
11829	LN590693.1	16339832	C	G	0.129	GCATACTTAAAATATTTGATTTGAACTCTGATGATCTGATTTGATCTGTAGCCTGCAGGTAGATGAACCTGACCTAATTCTATCTGCATGTTATGCATCT[C/G]TCTTTTATATATATAAATTCCAATTCAGTTCAATCCAGTTACATCTGAATTAAGATGAACTACATTCGAATGCAGTCAAATCAGTACTATTTTCTCAATA
11959	LN590693.1	16801054	A	T	0.341	TTGCACTTCTCTCTGTTTCATTCGTCCAGTGACACGTGTGCCTGCAGGATCAGACTTTCAGATTAGGGTGCAGGCTAATTCAATTTCAGTTCAACCGTCC[A/T]GAGTGTGAATGCATGATTTAAAATGAACATGACAAGGGTGATGTTACCCCTGTCATTGTTTCTCAGATCGTCATCATGCTGCTTCATAAACAGCAGTGGC
11960	LN590693.1	16800944	G	T	0.256	CACCTGTCATTCATTACATTTGAGCCTTTTTAGCCAGTCCATATACTGTATTTTAACTTCATCTGTCACAGCAGGAACTAAATGAACACAAAGAGGATCC[G/T]TGTTCTCTTTTGCACTTCTCTCTGTTTCATTCGTCCAGTGACACGTGTGCCTGCAGGATCAGACTTTCAGATTAGGGTGCAGGCTAATTCAATTTCAGTT
11970	LN590693.1	16821037	T	A	0.433	CTGTTTTGTAGTGCTCTAATTAAACCAACTTTGATCCTTTTCTCTTTTTTTTGACCTGCAGGATAACAGAGGACTCCACGGCGACCACACTGGAGGCACT[T/A]AAGGCCCGCATACGAGAACTGGAAAAGCAGATCCTCAGAGGAGACCGATACAAGTGTCTCATATGCATGGTGAGAATTCTCGCTTGCCAATATTGTGCGC
11971	LN590693.1	16820931	C	A	0.104	TGAAGCTGTGTGGTAGCTGTGCAAATATAAATCACAAATTTGTGTGACCACCACTTTTAAAAAGTAATTAGCATTCCACTGTTTTCAGTATTATGTTTGA[C/A]CCAAACTGTTTTGTAGTGCTCTAATTAAACCAACTTTGATCCTTTTCTCTTTTTTTTGACCTGCAGGATAACAGAGGACTCCACGGCGACCACACTGGAG
11994	LN590693.1	16861148	G	A	0.258	GGGCCCACTATACTCAACTCTGAAGGTATATGAGAGCCACGCCAAAAATTTACAGAGGCAGCCTGTTATTTACTTCATTCCTTGTAGAACTTCACTTCCC[G/A]CAGGAGAGCAGCGTGAAATAAGATTTTTCCTGCAGGGCGCTAAAGTGGATTTTTAAGATGTTTATAGACACTGTTTACTCATTATTTACTCACCACCATG
12000	LN590693.1	16870050	T	C	0.387	CGGAGACTGTGCCGCACACATTGTGTGGGAAACTCAAGTAGCAGCATTCACAATAGCAGGTCTATTTCATACGTGCAGCGAGTCTTCTGTTGTGCTATTG[T/C]ATTTTGGGTTGAAAGCCTGCAGGTATTGACACTATGTTTTGGTTACACAATACGCAACATTGTTTTTCTCTTGCAAGAGATGTTATGTGTAATGCTATGG
12013	LN590693.1	16921149	C	T	0.169	TAACGTTTTTGTTTTTGTTTTTGTTTTGGCAATGTAGTTGACTTGTGCCATGCTAAAGTTAACCTAATACAATCCCTGCAGGTACCGAGACCCAAACCTG[C/T]GACTCTCTAACCATTAGGCCACGACGTAGTGCCCCATGTAGTTGAAAGCAAAATTGATGGTATTTAAGGTTTTGTTTTTGTAAGTCATACCACTGAGTCC
12019	LN590693.1	16953974	G	A	0.166	AAAGGTTGCAGGTTTGAGTCTTGGTACCTGCAGGGATTGTAGGTGGGGGGAGTGAATGACCAGCAATCTCTTTCACATTCCACAATACCACGACTGAGGT[G/A]AGACCCTTGAGCAAGGCACCAACAACCAACTGCTCCCCTGGTGCCGCAGCAAAAAATGGCTGCCCACTGCTCCAGGTGTGTGTTCACAGTGTGTGTGTGT
12044	LN590693.1	17028210	G	C	0.318	ATAATAGGGTGGATCTGAGTTGCGAGAGGGTCTGTCTCCTCAGCCCTCTGGGCGTCATCTCACACGCTCCTGCAGGGGACAGCCTGCCCCAGAGGAAACC[G/C]TCACTGGACCCTCCCGCAGTCCTGGTGAGACCACATATCCCCACTGCATACAGTGCTCCAGACGGTTGAGCAAACAACGCTGCAAACACATCCGGTCACA
12045	LN590693.1	17028147	C	T	0.081	TACTATTTTTACGTTTGTTTATTTGAATTGTCCTTGGTGTTCATTTATTATATAATTATATATATAATAGGGTGGATCTGAGTTGCGAGAGGGTCTGTCT[C/T]CTCAGCCCTCTGGGCGTCATCTCACACGCTCCTGCAGGGGACAGCCTGCCCCAGAGGAAACCGTCACTGGACCCTCCCGCAGTCCTGGTGAGACCACATA
12048	LN590693.1	17036824	A	G	0.094	ATTTGTTTATGCTCATTAAGCTCTGAGGTGGGAGGTGGGACACTCTCGGCAGGACAACAGGAAGGTAGATGCAGCATGAGAAGGTCAGGAAGGCACATGG[A/G]AGTGGACTGAAAATAGACTGAGAGCTCAAGTCCATCCTTAAACCTGCATGCCACCATTGGAGATGAAAAAGAACTTAAAATATTAATATTGAAGGCATGG
12070	LN590693.1	17123278	T	C	0.05	ATTTTATAAATTTAAATGTCTTAATATATATATTAAAGACATTACATTTGGATATTTTCCTAAAATTTTATGATTCATCATTTATACCTGCAGGATATTG[T/C]TTTAATATCATAGTAAACCTAGCTAAAATTATCACTAGGTGTCATTAACTTTCAAAAAAGCAAAAAGATGCCAAGAAATATTCAATTTAAACTGTTAAAG
12071	LN590693.1	17123210	A	T	0.213	GACGAAATATACAAAGTAGTGGTTAATAATAAATTATATATTTAAAACATTAAATGTTTTAATGTCATATTTTATAAATTTAAATGTCTTAATATATATA[A/T]TAAAGACATTACATTTGGATATTTTCCTAAAATTTTATGATTCATCATTTATACCTGCAGGATATTGTTTTAATATCATAGTAAACCTAGCTAAAATTAT
12136	LN590693.1	17392135	C	T	0.061	GTGATTGTGTCATAATTCTGAGTTTCAGTGTAGTACTAGCTTATTCAGTTTTTCAAACATCAAAACAAACACCAAAACTGGATTATCTAAAGATGTCTGG[C/T]GATAAGACAAAAGCTGATGATTTCTAATAGTTTTCTAAAATTATCTAAAAATAATTTTAAAAAATATTTCCAGAAAAAATAATAATAATTTAATTTACCC
12141	LN590693.1	17410078	G	A	0.319	ACCCTAGTGATAAATAAATATAAAAGTCTTTCAAAAGCATTTTAATTTATAGATTACGCTATATGTCTCTCATTTTATCCACACACATACATACATAAAA[G/A]CAGCTTACCCTGCAGGTCTGTGAGGGTCTCGGCAGTGCTCTGCTGGCATTGATGCCATTTGTGCTTTCAATAGTGTCATTTTGGAGGTTCGAAACGTTTA
12169	LN590693.1	17527932	T	C	0.073	TCTATAATGCTCTATAACCTTTTTTTTTTTTTTTTTTTTTTCTAGGTAACCCCTACCAGTACCAACCTCCGCAGTATGTCCCTTCCCGCTACATCCGGAA[T/C]CCGCCTCCAGGAGAGCCACCTTACCCAGAGCCCTACCCGGGATACGGCCCAGATCGCCAATATTCGAGCCACCACTCTGGTCCCCATTTCTCAGCCCACA
12177	LN590693.1	17554869	G	T	0.263	AGGCGCGGTCACTTTAAGAAACAATGCATCCATTATAATGATGCACATCCGGTTTCTTTCTCCACTGTTTACTTTCACTTAAGACATAACCTGCAGGGTT[G/T]TTTTGTTGTTTGTTTGTTTTCAAGGATACTCTCCAAGACGGGTATTTTGATATTATTTTGTATGTATTTGTCAGTACAAGAGCAAGAAGAGGCAAATTGG
12182	LN590693.1	17582000	T	C	0.488	AGGAGGTAGGGATATGTACATGTCATATGCCCAGATGTCAAAAGCAATTGCTGTTGTACCCATTGACTTGAGACTGACAGCTCAGGCCTCAGTCTCTTTA[T/C]ATAACTGTCCAATCAGATTAATCCTGCAGGGAGGCAGCCTAAATTATGCAGAGACACTAGGAAATGACGAATACGTTAGCATATCATTTTTTGTTTGCCG
12195	LN590693.1	17715074	A	G	0.449	TGTTTAGGGAGCGCAGGACACTCTCACAGACAAGAGCTTGTCACAATCCATTGCATGCCCTCAGAAATGTGCATTTTCCCGCGTGACGGAGCCAGATCTC[A/G]TCAGAAACCTGCAGGAGAAATCAGATCTGAATGGTAATTATTTCCCAAAACAGTACAAGCTCAGTAGTGATGTTTGCGGTTTGTTTACGCCTGTCTCATG
12299	LN590693.1	18075494	G	A	0.266	ATCAGGTCCATCACTGTCAGGCCCCAGTAGATGCCACTCATTCTCAAGTATTCTGACAGCGTGTACTCCTGCAGGAGATGGTGCACAATACATGGGAATT[G/A]ACCTCTAATTTTATTCATATTTGGAGGAAAAACCATTTTTGTAAGCCATCCACTTACATAGTCATCCTTCTTGGAGCCATAGGCTGCAATATAGTCTGCA
12355	LN590693.1	18239536	G	A	0.056	ATGCAGCATTCGGAGAATCCAAAACCAGCATAAAAAGATGAGTCCTGTAAAAAAAAACAAGGATTAAAAAATAACTTCACACTTATCATATTTAAACAGT[G/A]AAGTGTGGCATGATCATGAGTGGCACCAAACGGAATGACAAAACTGAAACATCCATCTATTAAAACTATGTATTAAAACTTAGTTTTAGAGCTATACTAA
12380	LN590693.1	18320063	A	G	0.383	TTACACATAAGGGCTAAACCGCAGCAGAGCCACACATACAAAAGCTTCCATGTTATTGGAATTTTTTTATTCTGTAATTCTCACACTACAATGCTTATTA[A/G]TGTTCTGTTGCCTGCAGGGCAAGAAATGAAACAAATTAACAAAGAGCCACTCTAGTTATATTCATAATGTTTTTATTTCAAATTATTCATTTTGCTTACC
12412	LN590693.1	18480161	C	G	0.088	TCTCCCCCCGCCTGCAACTCAGCATGTTTCCTGCAGGTGTGTACGGCAGCGAGGCAGATGGGCTCTATATATCTTGGATGGAAGATACTGGGAGGCACGA[C/G]TCATATATTTATTAGTCCGGTTTTGTTGGGATATGCGTTTTCCCTAAACCAGAACAGCATTTGGATTAGACAGTTAGGCTAAATTCTGCTAGCCATGTAA
12421	LN590693.1	18540356	G	A	0.098	ATGTGTGCTGGCAGGCAAGACACTTCCACGTTTGCCACATCCATAATCTTTCCGTATTTGGAGGGAGTGAGAGCGAGTAAGAGACGGAGCGTCATATTAA[G/A]GGCACCCCTGCAGGATCCAAGAAGGAGACAGATGAACATAAATTAGCTGTGTGTAAAACAGGCAGCGTTTGTAATCTCACAACGTAATTGGGCTCGCTGG
12519	LN590693.1	18915404	G	A	0.251	AACTGACTTAACAGGAGGATATTTATCTGATCCATCGCAGCATGAAATCATGGCCTCATCATCAGGTTGTACAAAGAAGGCCAAAGACTGACGTGTGCTG[G/A]AGTCACCTGCAGGGGGCAGCAAAACCCTATGAACCTGAGGGTCAGAACAACAGAAAAGAATTAAATGAGCATTGCCTGCACTGCACAATTAAATGAAGCA
12534	LN590693.1	19023568	C	T	0.28	AGCATACTTTGACCTCCAATGCTGGCACATGACATCGAGGACAACATTCCAAAACCTGTGCGCTCTTCTCTCCTCCCTCTTCACCTGCAGGGCTTTATTC[C/T]GGCCCTGCTAAATAGTGATCCAGGCAGAGGCGCACAGGTGCACAGGGTCTGCTTGTTGCCAAATTCCGTCCGCCCCCTTTTTGCCGACAACAGAGGCTGT
12549	LN590693.1	19094332	A	G	0.38	TTGCTGCTGCACCTGCCAGCAAAAATATCACAAACAGATTCCTGTGTGTACAGCATAAAACACACTGAAAGATCTTAAACAAATAAACTGAAGGATTCAG[A/G]CATGCTAACTGGTTTCTTCTCAACATCCTGCAGGTCCACACAAAAATCAAGTTTATCCCTGAGATGGTGGGTCCGGTTCTGGAGATGACGCTGGTTCCTG
12602	LN590693.1	19334039	T	G	0.113	ATTAGTATTCTAGCTGACGTGAGAAAAGGCTATAAACGATCCACCTCCTGCAGGATCCTCACATGCGATAGCCTAGTAGCCAGGACAACCTCTTAATGTT[T/G]ACAGACGTGACGTATTGACGCAGCAGCATGTTCGAACTTCCTGCGAAAACCTACCCGTACCACTCAAATTAAAAAACATTATTATAAGCTTACTGTTGTG
12603	LN590693.1	19333981	A	G	0.106	GTTTCATAAACACATAATCATTTCTGGATTACAATCTGCCATCAAAATGATAAAAGAAATTAGTATTCTAGCTGACGTGAGAAAAGGCTATAAACGATCC[A/G]CCTCCTGCAGGATCCTCACATGCGATAGCCTAGTAGCCAGGACAACCTCTTAATGTTTACAGACGTGACGTATTGACGCAGCAGCATGTTCGAACTTCCT
12648	LN590693.1	19458574	A	T	0.126	TGTTTATTTACCTTTTTTTTAAGCGTATGCCTCATGAATGTCATGTTTAAAAAATGCAGAGGGAAATTTGCTTTGTCATTAATGTTTCTGTTTCTTTCTT[A/T]ACACAAATGTGTAACCCTGCAGGATTATTTAAAGGGGTCATATCATGACGAATTTTCACATTTTCTTTGGTCTTTTGAGATTAAAGAGTTAATTAGACTA
12740	LN590693.1	19891178	G	T	0.162	AATAAAGGAATGGAATAGACATCGGGCCCTGCAGGGTGTTCATTTATCACAGTTTTTGCTAATGTAAACGTATGCTTCTTCAAACTGGATCCAAAGCTAC[G/T]TGATGCAATAGCTATATTGCCACCACAACAGGAACTCAACGAGTAAGAGTAAAGATCGATTTGCAGGTGAAACTGTAAACAGTTTTCACAAACCTGCTAA
12746	LN590693.1	19921034	A	T	0.132	GGATCAAGGTTTTACTGTTTAGCATGATCTTGTCAACTCCTGCAGGTAGACCCCTAACCCCTTGGTTGTCAAAGCAATTATCCTAAACTAATCCTAAAAC[A/T]ATTTTTGTTGAAATAAAGCTAAAATAAATAGAATAAAATAAAATATAAATCTTACATAAAAAATAAAGTAAAATAAAAAAATCATGAAAAACTTCAATGA
12771	LN590693.1	20006890	A	T	0.14	GTGTACAATAAAGCACAATCAAATCCTTATATTATAATCACATTGCACTTGAATCAAGTTAAAGGTGTAATCTGCCGATTGTCCTGCAGGTGATCACATA[A/T]ATCTGTCTTCTTACGATGCACTTAGGGCTTAACGATTACTCCAGAGCACTCGTAGATCTACGATGATTTTCAAGTACTACTTAAGTTACGATGCTTTTGG
12773	LN590693.1	20015635	T	C	0.285	TCTTCTCTTTCTTCTCGGTCTGGGTTTTGGGTTCAGGTTTGGCTTTGCCTTCCCCGCGGCCCTCACCTGCAGGAGCGGGTCTGTGCTCCCAACCTACGAA[T/C]GAGTCTGACTCCATCCCCGTCAGGTGAAACTCATCCACGCGCTTCTCGTCAAAGCCCTTTATCTGAGCAGACATAAAACTTATTCATTTAATTCAAAATA
12774	LN590693.1	20015584	T	C	0.052	ACAGTCAGAGCAGCGGTGAAGCGCTCACCTTGCCCTTAGAGTATTCGGCTTTCTTCTCTTTCTTCTCGGTCTGGGTTTTGGGTTCAGGTTTGGCTTTGCC[T/C]TCCCCGCGGCCCTCACCTGCAGGAGCGGGTCTGTGCTCCCAACCTACGAATGAGTCTGACTCCATCCCCGTCAGGTGAAACTCATCCACGCGCTTCTCGT
12869	LN590693.1	20442915	C	T	0.283	ATATAAAATGATCTTTTTTTTATGATTGGACACTAACTAACGTACCCACTGTTTAGGCCTGCAGGGTGAGTTTAAAGGCCCTTGTGCTCCTTCTACCACC[C/T]TACAACATCTTTCGATATGCCCAACTTGTTTACAGCACCAGCAGATAGGAACTTTTTGGTCCACACCTTGTCTCACACCTCCTTGCACTATCACTATTAG
12870	LN590693.1	20442850	A	T	0.113	TCCTGTGTCAATCAAACAAGGTGTTTTAACCCCTTGTATCACCACTTCCACAACTGGACATTCTCATATAAAATGATCTTTTTTTTATGATTGGACACTA[A/T]CTAACGTACCCACTGTTTAGGCCTGCAGGGTGAGTTTAAAGGCCCTTGTGCTCCTTCTACCACCCTACAACATCTTTCGATATGCCCAACTTGTTTACAG
12933	LN590680.1	102429	C	G	0.263	TAAATATGTAAGAGATCACGTCTGCCAAAATAAATATTTAACTATTTTTAGTCTTTTTTTGACCGTTTGGATAAATATATCCTAACAAAAGAAGCAAATT[C/G]TAGGACTGTTTATTATTATTTTTTAAAAGCAATGCACTCTGTTAATCGTTTTATTGTAAGGTCTTGCGTCACCAATTAGAGGGCACGTTTAATTATAAAG
12937	LN590680.1	122421	T	A	0.27	TGTACAGAGAATGATTTAATTAAGTTAAAAAAAAAACAACAGCCTGCAGGCTTTGGTCAGGAACCAGCCTGAAACTAGACAGTGTAGTCAGACACGTCAC[T/A]CTTATTTGAGCTGAGGAACTGAAATTGTTAGAACAATAAAATGAACTTGAACTATCTTTACTATGTTGGTCAAACCCATGTGACTTTCTGTCTTCTGTAA
13002	LN590680.1	389256	G	T	0.057	GGACAGTCAGGACACCCAGCCCACTCTCTTTTCGAACTGTTTCCTTCTGGTTAGCGCTACAGAGCACTGACCACCAGAACAGCCAGGCACAAAAACAGTT[G/T]TTCCCTGCAGGCTATATTCAGCCTGAACAATTTAACTTTCATAATTATACATTGTTCATCACAATGGACATATTTACACACAGAATCCAAAATGTGTTCA
13033	LN590680.1	531274	G	A	0.381	TTGAGCTCCCGCCCACACATCCCATCCGGCTCGGACTCGCTCTCAACTTCTCCGTCTTCTACTACGAGATCCTGAATTCCCCCGACCGCGCCTGCAGGTT[G/A]GGCTTCATCTCTCCTCACTCAAACTGTGTAATGTTTGATGATAACTTGTTTCTGTTCTATCCCATATTAATATGCACTGAAACCTATGGATGAGCAGTGA
13090	LN590680.1	684900	G	A	0.19	AAAAAGTGCCTTCCCTTTTCCACTTGCAAGAAGGAGGCTCCACTAAAAATGACAGCTGCAGACAGCTGGATATTTCCTGCAGGTATGTTTGTGACATATG[G/A]CTGACTTGTCCAAGTCTTCTGATGTTCACAGTGTGTGCAAACCTGGTCCACGCACAGAAGCGTTCCCACAGTCCTAGCATGTACAACACAGCTCCTTGTG
13128	LN590680.1	807443	A	G	0.491	CGTGTCCTCAGGGTGTCCATCGTGATCTGGACTCCATCCGGGACGAGTATCTGCGTCTGAGGGAGAAGATCTTGCGAGAGCTGGAAGGAAGCACTAACGC[A/G]GAGCAGACCCGCTACCTGCGCTCTGAACTGGACCACATCAACCAGAAACTGGGCAGCCTGCAGGGCTTCTCAACCGCTTATATCCAGAGGCAAGAAGATT
13146	LN590680.1	860338	A	G	0.404	TGGTGGCTTGTAAAGGGGGCTGGTTCAAAACTCGCAGGTCCAAGATTGGTCGTAACCCATCGCCTTTCTTGGGTACAATGAAGTAAGGGCTGTAAAACCC[A/G]AACTTCATATCGGTTGGAGGGACTGGCTCTATAGCGTCCTTCACCTGCAGGACTGTGATTTCTGCCTGTAAGACAGCAGCATCACTGGTCAGCACAGAGG
13165	LN590680.1	911778	C	T	0.065	TCACAGTGTTTTCATGGGGATTTGTCTGTGTTTCCAGGCTCACTGCTCTTCAGGCCCTGCTCCAGCACCTCCTGCAGGCTGAGGACATCGTTAAAGTCCA[C/T]GAGGCTCGTCTGACAGAAAAAGAGACGACTTCTCTTGATCTGAACGAAGTGGAAAAGTACCACATGACTCTCAAGGTGAACTTAATATTTATGAGTTTAA
13168	LN590680.1	924419	A	T	0.344	CCATGGAATACGAAGACAATGAATCCAAGTTCATCAGAAAAGCCAAGGAGAATCCATTTGTCCCTGCAGGTAAACCATTCAAGCATTATAACTCGTTACG[A/T]GTTCAGTTTGTATCTCGTTAAGTCACATGGCTTTACATTAAAGTACGAAAATGCTAAACATTATCGCTTACGATGACCTCAGGCGTGTGTGCCCTACTGT
13169	LN590680.1	924365	G	A	0.112	CGATTAATATTTATTTATTTTTTTTGTTAATATTGCCTTTAGCCGAGATGACTGCCATGGAATACGAAGACAATGAATCCAAGTTCATCAGAAAAGCCAA[G/A]GAGAATCCATTTGTCCCTGCAGGTAAACCATTCAAGCATTATAACTCGTTACGTGTTCAGTTTGTATCTCGTTAAGTCACATGGCTTTACATTAAAGTAC
13185	LN590680.1	970819	A	G	0.198	ATTTCTGAGGTCGAGCATCTGGTGTTCTGTACCGTGTTTACAAAAATACATCCATTCCTGCGCTTGATCCTGCAGGACTCCTCTAATCCACTAATATGCG[A/G]CATGCGTGGTCATAAGATCCTGGCTTTGAGGCATAATTCACATCATCTTCTCCTTTCATCTGATCTAAAGGCCATCGGAAGAGCTGAGCGGGATTCGATT
13186	LN590680.1	970740	G	C	0.406	TCTCTAATGCTATCTGATGTGATCAGAGTCCTCACGTCTCACACAACAATCCTTCTTCTCACAGCTCCAGAAGAACTTAATTTCTGAGGTCGAGCATCTG[G/C]TGTTCTGTACCGTGTTTACAAAAATACATCCATTCCTGCGCTTGATCCTGCAGGACTCCTCTAATCCACTAATATGCGACATGCGTGGTCATAAGATCCT
13200	LN590680.1	1005447	G	T	0.068	TCCAGCCAAACCACACACCGAAGAGGAACGTGGACTTCAAACACACGCTGATCTGGAGAGCAGAGAGTTAATGTGCTGCATCTGTTCCTCAGCAAACATC[G/T]GGTCCTGGTCCTGCAGGAAACTCACTGATGGCTCTTTCAGCTGAAACATTAACATGTTATCAAACAATATAAACTGTACAGAGTTCATAAGAACAACAAT
13260	LN590680.1	1178383	G	A	0.059	TTTTAAGCCTGTGAAAAGGTGTTCATGCTCAATAGACAGTATCCTCCTGCAGGAGAAGTAGTGACTTGGTATATAAAGATGTTTTTGGCGACAAGTTTCA[G/A]ACTTAAATACATCAAGAAGAGGTTGTGTGATTCTGGGATCTCACCAAAAGAAATGCAATTTGTTTACAAGGATATGTTATGTGTGTGCGTGTGTGGATTG
13350	LN590680.1	1585215	G	A	0.104	TTGCTTAGTGCTGCATCTCATGTCTCCGATGAGAAGAGGAAGGGTGGTTGTTGCTGGTTACTGTATTATGACTGAAATCTGCTGTTGTCCACAAAAAGAA[G/A]CACTGAGGTCTTCCTGCAGGTTTCTGCCAAAATAAAACCTGAGAAAAAGTGTTAGTATTGTAATTTTACTGTTGTTCCATAAAATAAAATTAAAAAGACA
13375	LN590680.1	1702743	T	A	0.171	GAAATGTAAAGGGTCTACTTTTATTTGTGCGCACTCACAATATCAACAAAACTTTGTGCTTTTACAAAATACATTGGCCTGCAGGATGTGCTTTGTGCAA[T/A]TTTGGCCAGGATGGACTGAATCACAGCGAATACTTGCCTCGCAGACTTGCTAAATATATCTATAGAAAGCTTTAAATTACTACTTTAAAACTAAATAATT
13376	LN590680.1	1702501	A	G	0.054	TCATAGCCTATGTTTGATCAATTTAGCCTTCTCGAATCATCACGACTTGCCTAGAATAAAATCTATAGATATAAAACAGTTCAAGGATATCATAACATTA[A/G]TTTAAATGTTAATTCTACATAAATGTGCGCTATTAGACGCATATCTAACCGTTTGTGTGGAGAGTTAAAGCGTGCTTTACAGGACATGGAGGCGCAGGCA
13388	LN590680.1	1740386	G	C	0.281	CAGTGCCAGGCTGGTCTACAGCATCCTGCAGGGCCAGCCTTATTTTTCTGTGGAGCCACAAACAGGTACAGTCATCAGTAATGATATTTTCACTGGTTCG[G/C]TGTTAGTTCTGTGGAGCCAGCCATGCATTCAAATATGCATCATGTGCAATTTCAAATCATGCTTGGCTTCTATTTAATTACCACAGTATGAGGATTGGGA
13471	LN590680.1	2125901	T	A	0.057	AAAGCGATAGTTTTGAACACTGGCTGGTTATGTACTTGCTCAAAAATTGATTTCGGATCATTTTTAACCAAAAGAATGTTACAGACTATAGCTTTAATTT[T/A]AAATTAAACAAATGTAATCCTGATAGTATTCTCAATTTTTCCAAAATGTTACTAATCTGAATACTTTGTTTTTTGATGTAACTGTAACGGATTACAGTTA
13472	LN590680.1	2125616	T	A	0.117	TAATTTCATTCACATGTTTCATAAACACACAATCCTTTCTGGATTACAATCCGCCATCAAAACGATACAGTTAATTATTCTAGCTGCTGTGAGAAAAGGC[T/A]ATAAACGATCCACCACCTGCAGGATCCTCACATGCGATAGCCAAGTAGTCGGGACAACTTCTTTATGTTTACAGATGTGACGTAATGACGCAGCGCCATG
13532	LN590680.1	2361286	G	C	0.106	TTTATGGAAAGCAAAATGTGAGTTTGAGTACTAATAACTGCTGTTTTAACCTGCCATGACAACATTAGAGCTCTAGAGGGCGCGCAATGAATTTAAAACG[G/C]GCACTGGCGCCTCCTGCAGGAAGTGTTTAGTTATGGTGTCATGGTAGTAGACACAATTTAGTTTTATTGTAAGCCTGTCTGATCGTTTGCAGGTTGATGA
13582	LN590680.1	2518840	G	T	0.077	TTCTCAGGGGCTGCAGATTAAAGGTTTTAGCGGAGCGAAGGGCCACATGAGCGTCTGCAGTGATACGCTGATGCTGTTATTCCAACATGAGCTTGTGTAC[G/T]GTCAAATAATGACTCACTCAGAGAAAGCACAGAAACACAAAACTACCCGACAGACCTGCAGGAAACAGCTGTCGGAGACACGGACTCCACGCTGCCCTTT
13614	LN590680.1	2628002	T	C	0.488	AGAATTATTTGTTTGGGTAACATGTAAAACAGCCAATGTTTGAATGATTGTTGGGCTAAACTAAGTCTTGTCTTTCTGCAGCCGTCCCAAGCCCTCCCAC[T/C]GGTGTGACCCTGCAGGAGAGGGTCCGTGACTACATGGTGCTGGCCTGGCAAGCTCCTGCTAATACTGGTGGAGCTGACATCAAAGGTTACTACCTGGACT
13633	LN590680.1	2687544	G	A	0.085	GTATTTGAAGAAAAGGAAGTGATTGCATTCGCTCCCACTGCCCACCCTAAAAACGGCATGCCTAAAATTAGCATCCGGGGTAATGCTGGTGTCCAGACCT[G/A]AAGAGTGAACATCCCAGAGGATCATAGCCTTTCAGGCTGACTGCTCCATATAATCACCTGCAGGAGAAAATCTCATTATTCCAGGCCCTGATCTCTGTGT
13635	LN590680.1	2691215	G	A	0.071	ATTTCAATTATCAGATGAGACTATAGTGGCCTATAATTCTTATTCAATACTCAGTCACTGCACTCCTGCAGGTATTAAAGCCCGTGTGTATTCATATTGC[G/A]AAACGGCAATATGATCTTTTAGAAAGTAAAATTGATAGCTCGCCGTTTAATTCTCATTTTCAACCAAATGTGTTTGCCCATTTGTAAGGGAACGACAACA
13674	LN590680.1	2891756	C	T	0.121	ATGGAAGCGTAAGTCAAGCGTGTTAGCTAACGTAATCGACCTGTCCCTGCAGGTATCACCGTGAGTACAGTAGACTTCAGAAATGTCATGAAACCTTACC[C/T]GTTTAATCCCAAATTTTGTGTTGGTTCACATGTTTTACTGCAGTGGACCATTTTATTCGTCTATCGGGATCCTTAGTAGGAGTGGGAATCTTTAGTCACC
13682	LN590680.1	2920459	G	A	0.475	AGAAATAAGTCATAAAAAATTATTTATTTATTTTATTGTTATTTTATTTATTTATTTGTTTGTTTGTTTACTTACCTTTGTCTTGTTGGACCTGCAGGCT[G/A]CGTATTAATTAATGTGACACTGAAGACTGGAGTAATAACTGCTAAAAATTTAGCTTTGCATAAAAAACAAACAAAGATTTGATTTGCATTTGTCTCTTTG
13708	LN590680.1	3019475	G	A	0.283	ACAGCATCTGCCATTTACATCACTCTGTGTAACACTCAAAAACAGTCATTGCTGGAAAGGGTTCAAATATGCAAAAGATGCTGGAAAACCAGAATTTGTG[G/A]GCCCTGCAGGATTTTTCTGAAGAACAGCAGGCAGTTTAACCGTTCAAGTCAAGTTAAGTCACCTTTATTTATATAGTGCTTGATTGTGTCAAAGCAACTG
13826	LN590680.1	3467546	T	C	0.308	TGCTAAACTCCTTTACAACTAAACATACCATTATGCATTTCTACAAGCCTGCAGGACAAGTAAGTGCTCTTGCTTTAAGGGTCATACTTTACTGTAAGTC[T/C]ATATTCTGCTGTAACTGTGCTTCTAAAGATACTCAGTCATGAAAAAAGATAGTAAGTGGACATCTATCTCAAAATGTCACTTTCAGACAAGTGGATTTCA
13827	LN590680.1	3467176	G	A	0.148	TGTTGTTTGAAAGCAATATTACTGTTGTGCTATAAAAGATGTTTTGATGCTCAGTTCAGCACGTTTATGACCGGTTCGATCTGACTGGCGCCGTGTTCCA[G/A]CATCAGCAGACTAAACTCAGCTGAAGTGACATTTCGAAACTCATCGGCCCCATGTGGTCTCCTTAGGGGGTCTCCGTTTTAGGATGCATTAGAAAGGGGG
13853	LN590680.1	3547753	T	G	0.07	ACCGTGTGCTTGTGTCTATGTGGCTGAAACACTGTGCATCTGCAAGCATGCATGGTGTATGGTTGAATAAACCAGCAGTCTTCACAGGGGGTCCATGGAG[T/G]TCCTGCAGGGAATGCCCTAATTATTGTTTGATCTCAAAGTTTTTTGGGGGAGGGCATAAACAAAAATGTTTAACAGGTTAAAAAAGGGAAAAAAAGTTAA
13996	LN590680.1	4175603	G	T	0.059	ACTCTAGAAATATTCTGTAAAACTTTTTTAAATGAAGAAAACTTTCATTTTTCATATTTTGAATTTAATATTAGATTGTGTTGTGTTTTAGGGTAAACTT[G/T]TCCTGCAGGGTTTTTTTTATACAATGCATATACAAGCAAGGCCAAAGAAACAGCTGCTAAAACATTTTCAAATCATAAACACTCATATGCAATCCAAGTC
14031	LN590680.1	4313338	G	T	0.057	GCGCTTCTAAAATAACATATATCTCAGCATTCAGCGAGATGACTAGTTTCCAGTGCAGCACTGATGCTATAATCCATAAACACTTCATGAGAGCTTAAAT[G/T]TGTGTTAGTGAAGGCAGAAGTCAGCACCAGATTGGATTATGGACGGGTGCTGCCTGCAGGTTCATTGCTTTTTTCCTCCAATGATGTACCTACTTTCCTG
14073	LN590680.1	4557377	C	T	0.121	CATAAATGTAGAAGTAAAAGGAACTATAGAAATGGAAAATGCAAACACCAGACAAATAAACTAACAAACAGCTGAGCATCTGACTCCTGCAGGTTGAGTC[C/T]GATTGGATGCAGAGATTGTGGCAGGTGCGGTCCAATTCAGCATCAGACGGTCAGCGAGCGGACTGTGGGCGAGCCGTCTGACACCAGTCCACCGGTGACC
14074	LN590680.1	4557345	C	T	0.101	AACAGACAGGCTGTGATTATGTGCAAGCGTGGCATAAATGTAGAAGTAAAAGGAACTATAGAAATGGAAAATGCAAACACCAGACAAATAAACTAACAAA[C/T]AGCTGAGCATCTGACTCCTGCAGGTTGAGTCCGATTGGATGCAGAGATTGTGGCAGGTGCGGTCCAATTCAGCATCAGACGGTCAGCGAGCGGACTGTGG
14097	LN590680.1	4654984	T	C	0.36	GAAATCACAACTCATCAGCTCCACACTTCACCCAATAACCTGCAGGAACATCAGATTTGTGCGGCTCTTGTTGACTTGACTGATGTTTAGTAACTCATCT[T/C]AACCCAGCACTTTCACAGCATCAGCTTAATTCTTCTCATATATCACATAAGAGCTACAGATTCTAGTATTTGTCCTTTACGCTACATTTAAAATTTCTAG
14111	LN590680.1	4714226	A	G	0.417	AGCTCAGTGAGGCTCAGGAACACTGCGACCGAGCCCTGCAGGACCTAGCGCCTTCCCAGGAGGCTTTGCAGCAGCACCAGTTGCACCCTCTGCTCATCCC[A/G]CTCCTCCAATCCAACGTCAGGCTGTCCTGGAAGGTCTCGAAGGACAAGAGGCGCTGGGAAGCTCTTCTGCAGGAGATCCAGGAGCAGGGGATTGATATCG
14128	LN590680.1	4754119	C	T	0.237	GATTTTAATTGGTTTTATTTGTTAAGCTATTTAATTAGTGTGATGTTATGTGTGAAATATAACACTAATTAAGACCTAAATAGTGAGTGCCGTTGTGTGT[C/T]TGTTTGCTGCCTGCAGGTGAGAAGCCATACAGATGTTCGTGGGATGGCTGTGAGTGGCGCTTCGCTCGAAGTGATGAACTGACGAGGCACTTCAGAAAAC
14133	LN590680.1	4763975	G	A	0.112	CTCGGTTTGATGACGAGCAGCGTCTGCGTGTGCTGGTCATGATGTCAGCTCAGGAGCTGTCCAATGGCATCTCGTACTCTGGTCACATGTACGCGATGAC[G/A]CGTGCGGCTCGAACCCTCACTCCCACAGCAGACCTGCAGGAGGCCTTCAGCGGGATGGAATGGCTTTAGTTTTACTTTCAGTTTTAGTTAACCATAATAA
14138	LN590680.1	4773046	C	T	0.094	CTGACAACCACATTTTTAAAGTTAAAGAATGAAACATATCTGTTATTATCACATTCATGCACATGCAAAAGCCAGTGCAGTTCTGACACATACCCGTAAA[C/T]GACTAGATATACAGGATATTACTGAAGTATAACACAAGCATAAAGCATGGTCCAAAATTAACTGGCCAATGGTGGGTACATAAAAAACGTTTTAAAATTG
14154	LN590680.1	4819846	C	T	0.276	TTACCGCCCCACCTGTGCAGTTTTACTCCCCACCCCCACTCTCCCAAAGTCATCTCCTGCAGGTGTGTGTGTGTTAAGGGAACAATAGAGAGCACGAGGT[C/T]CGTTCAGTCCCGGCCAGTGAAGAGACCTCCATGCTTTAAAGGTTAAATCAGTTACTCAAGCCTGACCAAGGATGAACACAAGACAGCAGGACTGGCGTGG
14158	LN590680.1	4833561	A	C	0.214	AAAAAACATTTGTATTCCACAGAAGAATCACATTTGGAACAACATGAAGGTCAGTAAATCATGGCAATTTTCATTCAACTGCTCCTTTAAGAATTGGAGA[A/C]GGCGGCAGGGGTCCTGCTGATAGACTCATCAGAAGGTTTGTACGTCCCCTGCAGGGCAGGAACAGTAACATATGTCACACATTTGCTGTGTGTATGTGTG
14205	LN590680.1	5034998	G	A	0.073	TTTTGTCGGCCATGCCGGTCAGCAGCTGTCTGAAGTCCTGTCGTTTGTTGTTCTCCCAGCGGTCCCAGTCGGCCTTCAGGTCTGCGTTGAAACACTCCAC[G/A]CGGTCCTGGCACTTCTCCACGTCAGTGGGCACCTGCAGCACAGAGATGTGCCGAGAACATCCAGACCGACCGGTTAACCAGCTTCTAATCACATCTAACA
14207	LN590680.1	5039734	C	T	0.078	GGCTGGACATCGAGTGCTCCACGGCTTTGGAGGGCACCGCATGCATTGCCAGTGCTTTAGCACTGCTGTTATTGCTGGTGCTGCTTATTATCATAAGCTA[C/T]GTGGTGATTTACCTGGAAGGCAGACGTGCTGGACATTTCACACGATCCAACAGTAAAGGCCGCCGCACCATTCTCATCCACAGCCTGCAGATGAGCCTGC
14241	LN590680.1	5232150	T	A	0.317	TCTTAAAATATATATCTAAATCATATCTAACACATATGCCCTTAGTGTTAAATGCAGAAAAGTCAATTTATGCATTCATGACCACAAGGCTAGATTATTG[T/A]AATTCTTTACTGGCTGGTTACCCTGCAGGCTTAGTAAACAAACTCCAGTTCATCCAAAATGCTGCATCTAGAGCTCTTACTAGAACTAGGAAGTATGACC
14348	LN590680.1	5651414	G	C	0.268	CATAAACTCTCTCGCACAAGCAGACAATTTCCCCTTCCTTCCCGTCTCTCACACCACGTCCTGCAGGGATTTGTGAGAATATCACAGAACGCAGGTTGCA[G/C]ATGGAAGAGTCTCTGCGATGGCTGCCATTTTTATTCTTGCAGTTATGTTACAGGTTAGAACTGGAATGTTTTCACGTGTCTGCATCTCGTTGTTTCGTAG
14349	LN590680.1	5651362	A	T	0.362	GCATCACATCTGCAGGCGGCCCATCTTGGCTTTGCAGATAGCAATCCCCAGTCATAAACTCTCTCGCACAAGCAGACAATTTCCCCTTCCTTCCCGTCTC[A/T]CACACCACGTCCTGCAGGGATTTGTGAGAATATCACAGAACGCAGGTTGCAGATGGAAGAGTCTCTGCGATGGCTGCCATTTTTATTCTTGCAGTTATGT
14352	LN590680.1	5658751	A	G	0.134	TGGAGATTTAGCCTTAGGTTTTGGTTTGTGTTGTGTAATGATGTATTTCCTGTTGTAATAAAAGCTGTCTAACCTGCAGGTAGTCAGGTCTGGCTCTGTT[A/G]CAAACAGGTCTCACTGATTAAATAACTACACTGGCAGATTTGTTATATGCACTACCAATCAAATGTTTTTATTTTTTTATTTTTTTGAAAGTCGCTTATG
14353	LN590680.1	5658717	G	T	0.136	CAATTTAATCTATCTCTTCAAAGGTCCTCTGCAGTGGAGATTTAGCCTTAGGTTTTGGTTTGTGTTGTGTAATGATGTATTTCCTGTTGTAATAAAAGCT[G/T]TCTAACCTGCAGGTAGTCAGGTCTGGCTCTGTTACAAACAGGTCTCACTGATTAAATAACTACACTGGCAGATTTGTTATATGCACTACCAATCAAATGT
14385	LN590680.1	5800209	G	C	0.07	AGAATTTGAAGTTAAAGCGGAAATATGCACAGAAAGGCCTGCAGGAAAGTGTCAAAACTCTTGCTGCACCCTGATCCCACGCCACACTAATCTACTTCCG[G/C]CACGTGTGCCAACTCATTCTACACGTGACGACTTCCCGCGTCGAAGCCGGGAAATGCTAGCGTAAGAGTCTGTTTAATAAAAATAAATGACATAAAATAT
14386	LN590680.1	5800101	G	C	0.058	CAGCACAACATATGTGTAAATTCGCATACACATACAATTAACCGCATTCATAAGAGCGCTGGTTATGACTGAGGTGTAAATAATTAAATGATTGCATTTA[G/C]AACTTACAGAATTTGAAGTTAAAGCGGAAATATGCACAGAAAGGCCTGCAGGAAAGTGTCAAAACTCTTGCTGCACCCTGATCCCACGCCACACTAATCT
14398	LN590680.1	5853516	A	T	0.466	AGACATAAGGGGCAGAAAGCTTTTTCCCTGCAGGGTTAAGAAGGATCGTAACCCCGAGACAATCACTCTCACACTCACTGCACATGTGCCAATGGGCTTT[A/T]AGCACATTTGTTAGAGTAGATGTGTGTGTTCATTTACACACACATTCATGCTGCAGAAATAGACCAATATATAGGGCCCTATGATTTCTGCGATGTGGAA
14467	LN590680.1	6306660	T	C	0.278	TAAGTGCTGGTACACTTCTTTGGGCAGGTTGCTCACCTGCAGCCATTTCTATGGACAGACGGACAAAATATTAGACACACACACAAAAACGTTAATTAAT[T/C]ATCTGCTAATCAGTGCTATAGAGCAAAAGCAGACACAGAGAGCCTAAACTAAAACCATAAATTGGACAAAGTAAACAGGTACGGAACACTAGTGGTCAGG
14487	LN590680.1	6397676	A	G	0.24	TATGAGGGCTGAACCCATGAACACAGCTTATAATTGTCATCTATTAACCCGGATTACAGATCCTGCTTGTACAGAATTAGCATTCCTGCAGGATATGAAT[A/G]AAATATCTCTCTTGCAGCAGGATATATCAAAAGGAAAGGAGGAGAGATGTAACAACAAAGCTTAAACTGAAGAAACTCTATAGAAAGTGCTGCAGTTTTC
14491	LN590680.1	6412082	G	A	0.34	CTCTATGCCAAAGGTGAAAGCTGAATGGGAGAAGCCTGCAGGGGAAAGGAAGACAGCACTTGTTACCATTTAGGAACAAGTATTTGTGAATAGTGAGGTA[G/A]AAAGTATTGGTATTTTGGTACAAAGTCAATATAGAAATTGTAAAAATGTTACACATTTAAAAACAGTACTCCTGACCCAATTTTGTCAACTTTCCTGCAG
14610	LN590680.1	7046795	G	A	0.086	TCAGAAAAAAGGAATCATGATCAAAACAAGGCAAGGCAAGAAGGAACTAGGAAACACCAGACAACAAGACGTCGTCAAAGGATATACAATACTGAGCAAT[G/A]AGTGTGTGAAGAATAGAGCCTGACATTTTTTCGGGACTCCTGCGGGCCACGGGAATCCCGCTGGATTGGAAACAAAATCACTATTAATCACGGGATTGGG
14631	LN590680.1	7160740	C	T	0.172	CCAGAGAATACAATTTTATTACTCAGATGTTGCTCCTTTATAGCTTGTGAGACTTCTCAGTTTCATATGTACATTCCCACTTTTTTTTTGTAATGCATCA[C/T]AGGAATAATTTAATTTTAAAATATATTAAAACAGAAGACAATTATTTAAAATTGAACAAATATTTCACAATATTACTGTTTTTGTTGTATTTTTGATTAA
14650	LN590680.1	7244174	T	C	0.483	ACCTCCTGGTGCGGACTCCGCCAGCTCGACCCAGTTAATTGCCCAGTTGGTACAGTTCTGGAGTTCCTGCAGGCCCTTCTCTCCACAGAGTTGACCCACT[T/C]CACCCTGAAGATCTACGTGGCGGCCATTGCGGCCTACTGCACCCCTCTCGGTGGCCGGTCAATGGGCAGACACCCTCTGGTTACATGTTTCCTCTGCGGT
14690	LN590680.1	7400582	A	C	0.078	AGTAGTAAACTAAAACTATGAAACCTTACCAAAAAAAAGAAAAGAAGTGATATCTATGTACTTTGATATTTACCATTGTACTAACAAGGTACTTAAAAAA[A/C]CCCCATTGTATTAACATGGAAAACTTTCAAAAATAGTTTCCTAAAATGGTTCTAAGTACCTTCTTTTGCAAGGATCACTTAAATGGTATTTCTCTTACCA
14707	LN590680.1	7459194	A	T	0.302	ACCCCCTCCCCGTCTCCATAATATAGCTCTTTATATGTCCTGTGCTTCTCTGGGGAGAGAGCGCACCATTTAGATTTTGCTGATCAGGTTTGCATACATT[A/T]ACGCCTGCTTTCAGTCATTTGAATGTGAGAGAGACTGGCATATAAAGACAGATGGATTAGAATGGTATGTTTAAAAATAAATAGAATGTATTGTTTTTAT
14708	LN590680.1	7458888	A	G	0.157	AGTAACGTAACATAAGCTCTTTTTACCTCACTCACCTCAAAACAAACCCACCTATGCTGAACTACTGGAACATCACTGGACTCTGGACTAGGTCTTCTGA[A/G]TGCCTCTGATTGGCAGGGCTTTCTCCTGCAGGGACATTGGAGATCTGGAAAAAACTGAGGGGGAAGGGGCTGAGAGACTCAGGGGTCGTCCCCCTGGGCA
14771	LN590680.1	7632798	C	T	0.209	GAAATCAATATTTGAACAAGTATATAACTAGCCAGTGTCCAAAACTATCCTGTCCCGGCTAATAGGCTGTATCGCATGTAAGAATCCTGCAGGTGGTGGA[C/T]CGTTTATAGCCTTTTCTCCCAGCAGCTGGAATAATTAAACTTATTTTGATGGCGGATTGTAATCCAGAAAGAATTGTGTGTTTACGAAACACCTGTGACT
14852	LN590680.1	8017507	C	T	0.07	TTTCCCTTAGTGCAGTCACCTGAGAGAGGTAGAGCAGGAGAAATGAACTCTCAGAAGGAACCGGCCCTCCGCTCCCCTGCAGGAAGGTACTAGGCACCAA[C/T]AGGTAAAAACAAGGATTCAGGTGAGTGGGCACTACCACTTCCCGATTGTATGCATGCGTGTGCGACACAAGCGGTGGCTTGTTCAGCGTCCGCATCAGGT
14864	LN590680.1	8057995	G	A	0.382	TGCTCCTCAGGGAAACGTTATGCAGATTCATGGATACCCAGTCTCCTAAAGCTCTCCTCACAACTTTCTCATCCTGGAGCTCAAACAGACAGCGCAGAGC[G/A]AACAGTTCACATCCATGCTGTCTTCTCACTGTAAGAAGACTTTCCTGCAGGTTTGTCTTTAGTTTTATGATTTGAGGAACAGTCCACTAGATCATTTCAA
14887	LN590680.1	8125450	C	T	0.06	CACTGTACAGAAAGTTCAATAAAGTTATGCTTGTCTTTGCCCAGTCACCTGAGAGAGATGGAGCAGGAAGAAGAAACTGTAAGAAGGAACTGGCCCTCCG[C/T]TCCCTGCAGGAAGGTACTGGGCACCAGCAGGTAAACACCAGGATTCAGGTGAGTGTGTACCACCACTTCCCGATCGTACGTGGTGGCTTGTTAAGCGTCC
14922	LN590680.1	8280556	T	A	0.313	CTGGAGGTGTGACAGCCACAGAAGTTAAAAGGCCTTACATCCATGAACCGGACTCTCTTCTTCGGCGCTCTTACCTCCTTGCCTCTCGGACATCCAGTCC[T/A]CCTGTGACCTGCAGGGAATCCCCAATGCTGGCAGAACATCAAGTTACAGCAAGCCATGTTGCAGCTTTTCACCCAGGAGAGAACTCTCCAAAACACCGAG
14935	LN590680.1	8356374	A	G	0.15	TGTGCAGGCGGCCCGTGCCTGAGCTAGTGTTACTCTGCTGGAAGAGAAAGAGCCGTCTGTGCTCCTGCAGGTTTGGCTGTTTTAGTGACTCCTGCGGTGC[A/G]GCACAGGGCAAGCCGTGCCTTCTGAGAGTGGTCTGTGCTCACACAATGAGGCAGGCCTAGTCTGGGGGCGAACACGCAACTCAAACCTGACTTTTGAGCC
14936	LN590680.1	8356050	A	G	0.151	TATAAGAATGTGAAACTCAGGCTGCTACAGAAAGGTAAGGTTTTACAAAGTTTTAAAAAAAAGTTTGTTAAATTACATAGGTATTCAAACTAGGTACGTA[A/G]TGAAACCGTCTGTTTCGAAATGGTTGATAGTAACTCGTGCTCGAGGTTTGGCACGTGGCTGGTTCCCGTGCGCGCATGACACGTGTTGACACTGTAGTAC
14956	LN590680.1	8413592	A	C	0.312	AGTGTAGCTGAGTGGGTCTTCAAGCAGAGCACCATTCAGTATAATCTGAAATTGATGTCACGTTTGCATCCCACTGAACAGGTGCTGGCCACAGATTTCC[A/C]GCCAGAGGAGGATGGAAGCCTGCAGGCAGAAAAGCACAGTTTTAATGTGGAAAAATCATCTTAGGTCAAGGAGTTTTAGGCAGATATTTTCAATATGTGG
15001	LN590680.1	8566750	C	A	0.114	AAAAAAAAAAAAAAGAAAAGAAAAGAAAAGAAAGGAAAGGAAAGAACTTTTTGGGAAATGACTCAGGTGAGTCAGAAACGGCCTGATGCAGTGAGGGAAC[C/A]ACAGCTGCATTAACCTGCAGGACCTGCAACCATCTGTCCAGCTGTTTCACTGGAAGCATTGAGACATCTGAGGCCTAGTGAACACATACAGTAGATCATG
15004	LN590680.1	8589977	A	G	0.084	GGGAAGGAGTTCTGTGGTGGTTTGACAGACGCGGGATGGTCGGGGTGCTGAATGTTGCGGAATGAATGGTTGGAATACTTAAAAACCCTGCAGGATTTTA[A/G]CATGGTAACTGTGGTTAAGAACATAGTCGCGGGTCATTTTATGATCAACATTATTGTATGTTGTATGTTGCTGGTCCAAGATGGTCTTCTAGATCGGAAC
15011	LN590680.1	8601627	T	G	0.081	TCAGGTTAGTGTCCTGCTTCTGCCAAACAGGAGCCAAAACGCTTGTGTGAATCTAAAATGTGTGTTTTTTTTTTTAACACTGCTAAACAGACTTGGGAAA[T/G]TTGAGATGGAATTAACGGAGGAATTAATTAAATCTCTTCAAACACAATGCGATAAAAATAATTGTGACTAGACAATTTGCTGGTTGCTTGTTTGGACTCC
15019	LN590680.1	8623992	T	C	0.41	TATTGTACAATCTTAAAGCAGAGATACATGCAAATATAATTATGTTTGTGATTCATGTTGACGTCCCTGCAGGGATTTTGTTTTTCGTCTTTTTGAGAGG[T/C]GGAAGTGGGTTTTTGAATATAGAGAGTGGTGCCATCAAAACAATTATGCTCATATTCTGCTCCACTCCACATAAATGAAGATGAGCCACAATTTCTGTGG
15023	LN590680.1	8637891	A	T	0.397	GTTGTAGGAAGTGGGATTACGGCCCCAAGAGTTTAGTCATGAATTTGCTAGGAATTAACCTGCAGGGGCCCCATTTTCCCTTTATGATTGTGGCGTTTTC[A/T]GCAGTAGGATGGCAATCGCATGAAATGTTAACACCTACAAAATGGGAAGAAAAATGATGGATTTTACTCTCGTTTAGCGCAAGCTGGCAAAGGCTTGCCA
15024	LN590680.1	8637805	G	T	0.331	GGAGCTTTCGAGGGGAACAATTCCTCGGAGTGGAAGTTGGAGGATTATGGTTTGGAGATTAGCATATTTGCTGTTAACTCAGCCATGTTGTAGGAAGTGG[G/T]ATTACGGCCCCAAGAGTTTAGTCATGAATTTGCTAGGAATTAACCTGCAGGGGCCCCATTTTCCCTTTATGATTGTGGCGTTTTCAGCAGTAGGATGGCA
15043	LN590680.1	8740890	C	T	0.093	GAAAACGGGTTAACGCATTTACATCACCAAATGCGTTTTCTGCTTATTAAGCATAATCGGCTTAAGAACATGCATGTAAACATGCTCAATGTGAAAAGCA[C/T]CCAATGGCCTGTCTCCAGCGCTCTGCCTGCAGGGTGTGCTGCATGGGCCAATGCTTTGCTTTTCTATTCCAGTTTTGTTTGTTTTTTAGTCAGATGTAGT
15121	LN590680.1	9137322	G	C	0.37	AGTCAAAACAACTGGCCTACAGTGATGTACAACAATGGCACTCCCACAGACTATGTTATGATGTTAGACAACATCACAACATTTCCTGCAGGAGAACAGA[G/C]CTGAACATAATTGATTTTTTCCCACATGGTCAATGGGACAGTCTGTGTTGTATACTGTATATTAGGATTAGTGTTGTCAACACATTAACTGCAATTACTA
15152	LN590680.1	9247342	A	C	0.301	ATCATACTTTATTCCAACCAGTTCCAGTTCCTGCAGGAGGCCATCAGCCTCAACGACAGCTACACCAGGTCAGAGACAGGATGAAATCCAGTTTGTGTTT[A/C]TAATTAACTTTGAGGCTGATAATAGTGTTTGTTTTGCTGGAGCACGTCACACTTTCTTACAAAATATGATGAATTTTGTAGCATTTTTGCTTTCGACAAG
15153	LN590680.1	9247256	C	T	0.081	CGTGGTGGTCGCTCTGCAAGACCTTCGACAAGCTCCTCTTCAGCTGTCTGTGTGTCCTCATGGCCATCTTCAGTGCTGGTCATCTCATCATACTTTATTC[C/T]AACCAGTTCCAGTTCCTGCAGGAGGCCATCAGCCTCAACGACAGCTACACCAGGTCAGAGACAGGATGAAATCCAGTTTGTGTTTATAATTAACTTTGAG
15161	LN590680.1	9292042	A	G	0.215	TGATGCTGGTCTAGATCTGATCCACGGTATTGTTCGTCCTGCAGGGAAACGTGCCGTCCCGCGAGAGCATCCGTGTGTACTACCAGAAGCAGATGAAACT[A/G]AACGGATCTCGTGAATCTGGACTGGACCGGATCAGTGAGGAGGACTCCTGCTCAAACAGAGAGCGCCGCAGACGAGTCGACCACAGTCTGGATTCCTTCG
15162	LN590680.1	9291951	T	G	0.186	CAACTTTTAAGTTCAATAATATGTGTAATTTAAAAAAATACACCAAAAAAGTTTATGACTACAGTCTATCTATTAAATGAATCAGTTTAGCTGATGCTGG[T/G]CTAGATCTGATCCACGGTATTGTTCGTCCTGCAGGGAAACGTGCCGTCCCGCGAGAGCATCCGTGTGTACTACCAGAAGCAGATGAAACTAAACGGATCT
15165	LN590680.1	9322318	C	G	0.08	GTGCCAGACGTCCCGTTCTCCACGTACATGATGCTGGCCTTCTCGATCAGCTGAATGGCTTCAGGCATTTTCTTCATGTCCTGCAGGTGTAGAAGAGTCA[C/G]TCACACACATCTCAAACCTACAGGCCATCCATGACAATCACTGCATGACCAGCTCACCTTCAGCATCATGCCAGCCTGTTCATATGCTCTGAGAAGAAGA
15166	LN590680.1	9322241	G	A	0.057	AACTACACAAACAACCTCTCAAAAAGAGTTTGGATCTGTTTACTCACTTCCCAGCTCTGTCCAAGGCTATTCCAGCGGTGCCAGACGTCCCGTTCTCCAC[G/A]TACATGATGCTGGCCTTCTCGATCAGCTGAATGGCTTCAGGCATTTTCTTCATGTCCTGCAGGTGTAGAAGAGTCACTCACACACATCTCAAACCTACAG
15223	LN590680.1	9530362	G	A	0.418	GGGTCTTGGCATCATCATTTCAGTAGTCTTCAGTATGCCATAGGTAAAGACTCTGAGCAAGGCGTGTTCTGTTTGTGCAACTGTGTCTGTTAATGTGCAT[G/A]ACCAATGGTCACCTGCAGGAACATGGAGGACATGCTAGTACATCTCACTCCCCTGAGAGAGAGATTGATGGGAGAAAGAGATGAAAACTCTCAGTCTGTA
15226	LN590680.1	9538288	C	T	0.362	ATCAACAAATTCTAACAATGGTTGTCTCTCTCTTCTAATGCAGACTTTAAGTTCAGGGCAGGGCAGGCCTGACTCTCCTGTTTACGCAAACCTGCAGGAG[C/T]TGAAGATCTCTCAGTCCTCCATCCCTCCACTGCCGTCCTCCTCTCCGCTCCACACCAATGGTGACTGGGAGACTCACAAAGACCAGAATGGCAGACACTT
15259	LN590680.1	9641693	G	A	0.111	CAGTTTCGTAACCTCCAGCACAAATAAACAAATTCAGTTCATGTTTCAGACCCAAGACTTCACCTGCAGGAAATGGATATGATCCTCAGTGTTTGAGAGC[G/A]CCTCTAGCTCGGCCTCGCCTCTCCTGTGTTCAACTATCTGTTGATTCAGTCGTTCCAGAAGCTTCTCCGTCTGGTCGAGAGCTGTCCTTTCCTCACCTCT
15301	LN590680.1	9746693	T	C	0.069	CTGGACCCTGCCGGATGATGGGGGGAGGACGATCGGTCAGCACTAAATGAGAAAGAGAAAGAGAGAGAGGAAAGAACAAAAATTATACAATGTATGTCAT[T/C]CCTACTGTTTTAGAAAGGAATCATCCCAATTTGTATACTTTGTTGCTGATGTACTGAATAAAATAAAATCTCATTTTTGTAAAATATACACATTCTTAGT
15302	LN590680.1	9746415	G	T	0.395	ATTTATTTTATTTTTAAAGTCAAACAGGATATTCTTTTTCTATGCCAAATTTGTTAAATAAATAAATATTATTGTAAAAATTAATAATAAATAACTAAAA[G/T]TGTTTAGACTCACCCGCAAACCCTTGATCTGCAGGCTGCCAAGGTCCTGCAGGGACATGCGAGGGTCTTTGCCCAGCAGGCTGACCCCATCCTTCAGCCA
15317	LN590680.1	9831042	A	C	0.323	CGTTTTGCAAGCTGGTTTCAAACATTTAGATCCGAACTGTCTTGGATTTCAAACCTAAAGACAATGCCATACCGGCTTCATAACACTGATTGGACAAAAC[A/C]TGTTTTGCTTTCTATGTCTCTGAGTCCTGCAGGCATTGGCGTGATCAGTCTCAATAGAGCGTATCCTTTGACCTTGGGTTCCAACATTGGCACGACCACC
15340	LN590680.1	9880241	A	T	0.234	GTGACCTCTGTTTCACTGCCGCAACAGTAGCCTGCAGGCGAAAGCTGATGGAAAAAACACTCTGTGAAGTTAAACCAAGCTAATACTGAGACCCCGGGCG[A/T]GTGGCAGGACTTTGAATGTGAAGAAATGCTACCCTGCTTTACTATGCCACTAATCAATGTGTGATAATGACCCTTGGGGAAAAAAAAACTCTCATTGAGA
15341	LN590680.1	9880161	G	A	0.376	ACATATTTCTCATTTGGGGAGCGATGGCGCAGACGATGCTAATAGCGCCATTAGCGGTGTGATGTATAGCCAGCAAGGATGTGACCTCTGTTTCACTGCC[G/A]CAACAGTAGCCTGCAGGCGAAAGCTGATGGAAAAAACACTCTGTGAAGTTAAACCAAGCTAATACTGAGACCCCGGGCGAGTGGCAGGACTTTGAATGTG
15345	LN590680.1	9889405	C	A	0.075	AAGGAAATAAAAATAAAATAACAGTGTTTAGGCTCACCCGCAAACCCTTGATCTGCAGGCTGCCGAGGTCCTGCAGGGACATACGAGGGTCTTTGCCCAG[C/A]AGACTGACCCCATCCTTCAGCCAGCTGATGGTTGGGACCGGTTCTCCAGACGCATGGCACCTCAGCAGAGCCACACTGTCTACACCCAGAGTCTGGTTAG
15346	LN590680.1	9889310	A	C	0.052	CTGGCTAGTATAAAAACTGGTCTAATTTGGTCCATGCTGAAAGTTGATGATATGTGATGGATGCTCTTTTTCTACGAATGTATACATTCATTATAAAGGA[A/C]ATAAAAATAAAATAACAGTGTTTAGGCTCACCCGCAAACCCTTGATCTGCAGGCTGCCGAGGTCCTGCAGGGACATACGAGGGTCTTTGCCCAGCAGACT
15367	LN590680.1	9961175	T	C	0.415	GCAGCACATTTCATATGCAGATATTTTTCAGGCCAATTATCCTAAAGAACGGGCCACACGGCTGTGAGGTGACATATGGAGGCTGGTTTACCTGCAGGAG[T/C]GATGGCTTCTGGCAGGTGTGTGAACTTCTCATTGCAATAGTTTCCTTCACAGCAGCAGAAGAACACCTGCGGACTCTCCTCCGTGGCCACACACTCCTGT
15418	LN590680.1	10133642	T	A	0.17	TCTTGTGATCGCATCAAAGACGAGTTTCAGTTCCTGCAGGCACAATATCACAGGTATACACACAAAATACTACTCAAAAGCTTCAAAAGCATGATTTTTT[T/A]TAAATGAAATTAATGTTTATTCAGGAAAGATGCATTAAATTGATCAAAATGTCTGTAAAGACAATGTTTCAAAATATTTCTATTTTCTATTTTAACTTAT
15419	LN590680.1	10133523	C	G	0.415	GCCTAGATTGTTCATCAGAACATTTTAGAGGTCTTGTTGAATCAAATCTCTCATCTGTTGTCTTTGTTTTTCAGGCTTCGTCTCAGTCGACACAGCCGCT[C/G]AAGTTCACCACGTCAGACTCTTGTGATCGCATCAAAGACGAGTTTCAGTTCCTGCAGGCACAATATCACAGGTATACACACAAAATACTACTCAAAAGCT
15434	LN590680.1	10199160	C	T	0.216	GTTTTCAGTTCATCTCATTGCTGAAGGTATTTAAGCTCATGATTGGGTTGGTCTGTTCCTGTGTGCTTCCTGCAGGAAAGTGGCGGTAAAAATGAAGACG[C/T]GCTCAGAAGAGACAGCAATAAAGAGGTGTGAAAACAGTTCTCGCTTTCTCTTTCTTTCATTATGCAACAGTCATCAGAAGTCAGTTTTGATTTCTAAACT
15448	LN590680.1	10265782	C	T	0.457	AAGGTGATGCCAACGGGAATAATGATCAGGTTGCCCACCATGAAGAGAAGCATGGTGAAATCCCAGTAGAACCTGCAGGAGAGAAAAGCAAAGAAATTGG[C/T]TTTATCCAACACCATCTTTACTCCGTAGAAAGTAAGTAGTACAGTAGGTTAAGGTGATTTTACTGCTGTACATTTGTAAACCCTTGGATGATGTTCTTAT
15459	LN590680.1	10312736	A	G	0.06	GCCACAGCGGTTAGTGTATTCTAACGGAAATTCTATCCATTTCAGCCAGTGTTCTGATACGGAGGGAGGCTCAGGCGGAGACAGATAAACAAATGAAACC[A/G]TGATGCGTCTTGGACCATTTGTGGCTGCTGGCGACTTTAGCGGAGGCAGTTACCTGCGTATATCCTGCAGGGAGGAAGTAATCTCTCTCCCCACGCATCG
15474	LN590680.1	10360496	C	G	0.099	AGGATTGGAAACACTTTCTGTGAAGCCTGAGAGCATAATCATGCAGTATGAAGGTGTATCTATTTTTGTGTAAACACTTGTGAGCACAGATGAAACGCAG[C/G]GGGCTTCCCAGACGAGGACCTGCAGGGAGTTTGAAAGTTAATAATTAATGAAATTAATAGAAAAAAAGTTAAAAATAAAAGGTATCAAAATCAAATACTT
15488	LN590680.1	10406428	C	T	0.194	GAAGTTAGTGTATCCTAACGGAAATGATATTCGTTTCAGCCAGTGCTCTAATACAGACGGAGGCTCAGGCGGAGACAGATAAACAAATGAACCCGTGATG[C/T]GTCTCAGACTGCTTGCGGCCGTTGGTGACTTTAGCAGTGGCAGTTACCTGCGTATATCCTGCAGGGAGGAAGTAATCTCTCTCCCCACACATCGCTTGAC
15504	LN590680.1	10513948	A	C	0.051	CTGCTCTGTATGAAAAGCTTCTTCTAACAGATAACCTATGATTCTCCTTCTCCATCCTGTCTCCTGCAGGGTCTGTATCAGAAAGCTGAAGCTCTCTACA[A/C]TATGGGCGATTTTGAGTTTGCATTGGTCTACTATCACCGAGGCAATAAGCTGCGTCCAGAGCTGCAGGACTTCAGGCTGGGAATCCAGAAAGCTCAAGAG
15505	LN590680.1	10513853	C	T	0.086	TCATGTAAGAATTATGAAAGAACAATGAAAAATCAGAAACCTGTTTGGTGCCATTGTATGTTCCTCTAGGCGTCCAGTCTCTTTAGTTACTGTAACTGCT[C/T]TGTATGAAAAGCTTCTTCTAACAGATAACCTATGATTCTCCTTCTCCATCCTGTCTCCTGCAGGGTCTGTATCAGAAAGCTGAAGCTCTCTACAATATGG
15572	LN590680.1	10786199	T	G	0.266	TTTGATATGCATGCTCATGGCAATATGTCAGGGTTGTAATTTACCATAACACCCATGCAAGCAATGCAGTCCTCCTGCAGGTTTAAACCAGTCGGGATTA[T/G]CAGAACTAGCTCAAACCCATATTACCAATTGGCCATCAAATTAAAATCCATATTTCTCTTTATTTCCTTGTCTTTTTCTCAGTCTCCTGTTTCTTTCTCT
15573	LN590680.1	10786104	T	C	0.221	GACATAAATTGTGTGTGTTTCTTGCAGTAAGAGTACCAAAATGAGGACCAATAGGATTTAATGAATGCAGCCATTCAGTGCTACAATTACAGATCTTTGA[T/C]ATGCATGCTCATGGCAATATGTCAGGGTTGTAATTTACCATAACACCCATGCAAGCAATGCAGTCCTCCTGCAGGTTTAAACCAGTCGGGATTATCAGAA
15585	LN590680.1	10809802	T	G	0.24	CAACAACAACAACAACAACAACAACAAAAAACAAGATGTGATGGATTTTGTATGTGGGGAATGCTGGACAGTTTATTTCAGACTTCACCACCAGGGGACA[T/G]ACTGTCCTAGCATGTAAGTCAATTACCTTAAGCATATTTCTGTTGCTCTCCCTCCACCTCCCTGCAGGCAGTGGTAGTTTCCCAGGGTGGAGGGCAGATA
15602	LN590680.1	10859610	G	T	0.052	TAGTCCCACACTCAGGTCCTCTCACCTCTTCTCTGTTTCAATGGGAGATCAACAGTAGTGACGCTTGAAGTACTGCGCTGCTGCTCTCTGCCGACGTGAT[G/T]CCAAGTTACAAGTGAAATATCAAATTAACTTTTGCTGTTTTGTTCTGCTTCATATTTTATTTCCCGAATAAAACAATAGTTGTAACACCGATGACAAATT
15603	LN590680.1	10859270	C	T	0.055	CATGTGTTGTTGGTCCTCTGATAAACTCACTTCTGAAAAGAGCAGAGATGGACAGAGAGGACCAGAGGGGTCTGTTCATGAAATGAAACACATCTGGCAA[C/T]AATACTGCAATTCCCCTGCAGGAAAGGGCTAGAGGTGGAAAACTAATTTAATAATGCTGACTTACCATCCAGCCCACCAAGCCAGCAAACTGACGATGAA
15627	LN590680.1	10948568	C	T	0.088	TGTTAAACTAGTTTTTTTCTACACATGCACATGTTTGTTGCTATATTACACTGCTTGTTGGACTGCTGGGCCAATCCCTCAAAGTGGCAGATTTTCCTAA[C/T]CATAAATTGAATTCTTACAGTGTTTTATGTTAAGGAAGCCCTCATTACTCTACAGCCTGCAGGCTTTGGAGAGATGGATGTACATAGAGGTTTGAACTCC
15710	LN590709.1	18513	A	G	0.344	GTCTGAATTTAAGGCAGTTCAGTCGGAACACCTGCAGGGAATTTGGTATTTCAACGTTCAACGAACCAGTTGGACTCTTAAGCGACCTTATACATAGCCT[A/G]TGTGTGTGTGTGTGTGTGTGTGTGTGTGTGTGTGTGTGAGAGAGAGAGAGAGAGAGAGAGAGAGAGAGAGAGAGAGAGAGAGAGAGATTTATAAAAGCAT
15756	LN590709.1	290422	A	G	0.2	TTATTATCATTAACAGTTCAGTTCAACACACCAGAGATTAGCGAAGATGTTATTAATGTCATGAGTATTGGTCAAACCATGTGTTTTTAATAACAGGACA[A/G]TATCAGAAAGCCTACCTGATTGGTAGATATCAGGGTGACTGAAGGCTTATGTCAAAATTCTATCAAAAGAGGGGAAAAAACATTCCATGGCCACGTGGAC
15757	LN590709.1	289889	T	C	0.07	TCCCGTGCACGAGCGCCGTTAACGTTACTCTCAGCTGCTGCGCCTGTCCGCTCGGAAGAACTCATTTCAGGTAATTAAACTGCCTGTGATTTACAAACGT[T/C]ACTGGTTAGTATTTTCTTTACGTATACTTTGTAAAGAAAAATAAAACTTTGTATTTTGAAGTTACGCAGTATTATTTTAGTGGTGCAATGCCATACTTTT
15826	LN590709.1	516266	C	T	0.071	TATCTCACTCCACAGGTCCCATCTTACAAAGCAGCTCAAAGGAAGTTGATATTGGATAAGATTGCTGCTCAATGTAAAGATGGCAATCTTTATACTCAAC[C/T]CCGTCATGCTTTCATGCCACTCCACATAACAGATTAGTCACTGAGTATCATCCTGAATGAAACAGTGTGCTGCTTTGGTGACTCACAGCCTATTGTTTAA
15827	LN590709.1	515958	C	G	0.087	TATGCGCACACCAGTCCACACATTCAGATCCTGTTTACATAAAGTTAGTTTTGTTTTCTCCGTTTTGTCATCTCTGGTTGTATTCCTATCACAGTTCATG[C/G]ATGGATTACCCAGAATACCTGCAGGTGGTGATATTTTTTTTTTTAAGCTTTATTATTTGGCTCCTCTTCTATTTCAAGACTACACATCTATGGGCACCAT
15842	LN590709.1	535111	A	G	0.466	GAATTAACAAGCAGCACTTACATTTAATGCAAGGTTACAGAACACGAGTTAACAATACTCATCCTGCAGGCTGTTTGAGAGCAGTGAACCTACAGAAACA[A/G]CCTTAGAGCTCAGAGGGAGACTGGAGGAGCACACTGGTGTCTTCATGATCACAGACCATGTGACTCGCAGCATGACCAGTCTCTTCAGTGTTTTGAATGC
15843	LN590709.1	535068	C	G	0.238	TTTTTTTTAACTCCAAGTATGAACAATAGGAGAAGTAATGCTAGAATTAACAAGCAGCACTTACATTTAATGCAAGGTTACAGAACACGAGTTAACAATA[C/G]TCATCCTGCAGGCTGTTTGAGAGCAGTGAACCTACAGAAACAGCCTTAGAGCTCAGAGGGAGACTGGAGGAGCACACTGGTGTCTTCATGATCACAGACC
15894	LN590709.1	778320	C	A	0.061	CTGGCAGGTTCAAGGCATGGTTATGTAGGCCGAGGCATGCGGCAAGGATAGGCGCCATCTTGTCCTGCAGGAGGTCCGTACAGGAGTAGAGGAGGTGAGG[C/A]CCAGCAGGATAGTAAGTCTGCATCAGCAGTGGGCATGGATGAGGTGGGAAGGAGTGCTGGAGAAGAAACTGATCTGGAATGACATCTGGAAGGCAGAGCC
15895	LN590709.1	778275	C	A	0.059	CAAACAACCATCAAGAGGCTCAAAGCTTGGACAAATCTGGCCTACCTGGCAGGTTCAAGGCATGGTTATGTAGGCCGAGGCATGCGGCAAGGATAGGCGC[C/A]ATCTTGTCCTGCAGGAGGTCCGTACAGGAGTAGAGGAGGTGAGGCCCAGCAGGATAGTAAGTCTGCATCAGCAGTGGGCATGGATGAGGTGGGAAGGAGT
15945	LN590709.1	1054333	C	G	0.082	TACCTCTAAAAATGACTGCGCACAGCAAAAGAGCTCAATCGAACATATGCTGAAAAATACACAGTGTTATCTCATCTAGTCCTGCAGGGTCCTAAAGAAT[C/G]AGTACAATCCTGAGACACTGCCAACACCCAATGCTGAGAGCGCTATGACACAGCCCTCTCTCTCTGTGCCCTTCACTGATGACTCACATTACCCAATACC
15973	LN590709.1	1141464	T	C	0.071	ATGATGATTGTCACAATCCATCTGATTCATTCTGTACAAATTCCTGCAGGGACAATATGTCACAGCTGCTTTCTGCTGCAGAAGACTTTTTTTTCTGAAT[T/C]GAGTCAAAATCAAAACCAAATTTGTTTCCCTAGCAGATTTATTTAAAAGCATATCCATAAGCAAAAAAACATCTCTGCAATCTGCAGTTACAGTATAACA
15980	LN590709.1	1149195	G	C	0.23	AAAAACTCATCACAATTTGGCCAGATGATGCTACTTCAACACTACAGGACTGCTTTCAGTGCACAGACTGGAACATGTTTAAAGAGGCAGCCACCTACAT[G/C]AACAACACAGACCTGCAGGAGTACACTGAAACTGTGAGTGCTTATATCAAAAAGTGCATTGATGATGTGACAGTCACCAAGACCATCACCACACATGCAA
16035	LN590709.1	1423615	C	T	0.337	TTTTATTAAATGCTTGATTATCTGTATATGTAATTAAATTGCTAAAAATCTTTGTTTGTATTTGTGTTTATTGCCATATCAAAGCATGTTCTGCTTTGTT[C/T]CAGAAAGTAAATGAGAGTGGAATGGAAGACAACAGTCCTCTGCCTCCACCTGTGTCATCCCTGCAGGAGAAACCCGTCCGTGTCCCACGTGTGGAGACTC
16047	LN590709.1	1473909	T	C	0.32	TACATGTGCTGGATAAGGCTCATCACTGCAGTTTATTAAAGATCATTTCAGTTGCCCTCAGTCTCCCCTGGCCTCCTTTCACTCACTTCTCTCTTGATCT[T/C]GTCCCATGTGGGTCCCTGCAGGTGAAGCGAGAGCCAGGTGAAAATGGCACAAGTCTTACAGATGACGAGCTGGTGTCTATGTCTGTGCGGGAGCTGAACC
16055	LN590709.1	1527415	T	C	0.45	CAAATGAATATACATTTTTATTGAACTGGTACATCTTCACCTTTTCATTTTTTTAAGCTACATCTTTCTATTTTTTATCTGTCCATTTCCTGCAGGTCTG[T/C]GGGGAGCACAGATTTTCATCCCTCTCGTTCCTCCCTGAACACACTCACATCGATTCCTGCATTACACTGCAATATTAAATAATTAATATACTTGCCATGA
16085	LN590709.1	1639394	T	A	0.054	TTTTATGGTGCATTTTGTCTGTTTACCTGCAGGGGGCGCCTGTGTCCCACAGACTGTCAACATGAAGCCTTTGTTCTCAGAGCCTTTACCACTGAGGATA[T/A]GGAGGAAGCGACAGCTAGTAGAGATGATAATCTAGCAGTTTGGTTGTTTGCATTAAGTAACAAACATAAGTCTGATCTCAAATGAGCTCTACATCAGAAC
16157	LN590709.1	1903545	C	A	0.081	ATGTCTTACATGCAAACAAAGCATATTGTCAAGCAAAGACATGTTGATTTATTTCACAGGTTTGTTTTTACCTGCAGGGCTCATTAGAGTCAGAAAAAAT[C/A]ATTTTTAGAAAGAAAAATCTACACATCTTTGCTTGGAACAAATCTGGAATATGACAATGACAAAGATCGCTGTCATTTTATTTCTTCCACAAAGGAATGA
16158	LN590709.1	1903490	C	G	0.435	TCGTGAAATCAAAATCATGAATCGAATCGTGAGTTGAGTAAATCATTACATCCCTATGTCTTACATGCAAACAAAGCATATTGTCAAGCAAAGACATGTT[C/G]ATTTATTTCACAGGTTTGTTTTTACCTGCAGGGCTCATTAGAGTCAGAAAAAATCATTTTTAGAAAGAAAAATCTACACATCTTTGCTTGGAACAAATCT
16167	LN590709.1	1926221	A	C	0.246	CAGTTGATAGAGGAGGATGTTTGATGCGTCTCCTGTATGTTTCTGTCAGAACCATCATGACAGACCTGCATGATCTCAGTCAGGCGGACGGAGCGGGAGA[A/C]TGGAGAGAGAAGGAGGCCAGAGATCTTTCCAACCTGGTGCAGAACAGGATCTCCTACCTGCAGGTACAGAACGACCCTTCCTCCTGCTGTTACTCCTCCT
16181	LN590709.1	1963619	C	T	0.072	ATTTATTGTCTTATTATTACTTGTCTCAGGCTTAATATTTTGACAAAGCCATGGTTGATCTATCATTCCATATTTTTCTTGTGATTAGAGGAACAGGACT[C/T]ACTTGTTTTGAGAGCCAGCAGTGCATGATGAACATCAGCACTCCCTGCAGGCTGCTCAGTATAGTGAAGATGTATGACATTGCCAGAGTGCCTTCATCAA
16199	LN590709.1	2015820	T	C	0.097	AAAAATTCAGCTTTGCATCACAAGAATAAATTGCATTTTAAATATTGAAATAGAATCCAAACATTTCTGTGTGATTTTGTTCCCTGCAGGAATTTGACAA[T/C]ATGGAGGGGGAGGAGGGCCAAGCGGACCTTTCCACTTTAGCCTCCCCCAGCTCTCAGAACGACCCCGAGGTTTATATCCTGCCCCTGACGGAGGTCTCAC
16231	LN590709.1	2116989	C	G	0.286	CTTGATTAGCTTGTTCAGGTGTGTTTGATTAGGGTTGGAGCTAAACTCTGCAGGGACACCGGCCCTGCAGGATCAACATGCCCTACCCCTAGTGTAGAGG[C/G]AGAAGAGCAGTGGGGAGAGAATGCAGCCTTGAGGAGCTCTGGTGCTGATGGTGCGGTTGTTGCATGTGAGTTTTCCCAGCCTCACTAGCTGCTGCCTGTC
16236	LN590709.1	2137689	G	A	0.099	ATTTTTAAATATCATTCTCTACAAGCCAAACAGTTCTTCTGTGTTTCTATGAGGTCCAGATTAATGATGCCCCCATGGAGATGTATCTGAAGGACAGTAT[G/A]TGTGAGGGGACGTCTGATCTCCTCTCCGCCCTCACCATGGGACCGGCCTGCAGGGCGGACCAGACAGCTCTGGCGTTCCTGCTCTGTATCCAGACTAATT
16300	LN590709.1	2422161	T	G	0.123	TCAAAAGTCAGATCCCTGACTGAATCGAGATGTTACAGCAGTGACCTGGAGCCAGCGGTCGTTCAAAACAACCAAAAATATCAGTGACTTGAAGCGGTCC[T/G]GTGCACAGAAGTAGGCCAAAATACCTCCAAGTTGATGCGCTGGAGTGATGGAGTAGCCTGCAGGAAATGTTTAGAAGTCATGACTGCTAAATGAAGTGCT
16301	LN590709.1	2429079	T	A	0.053	TTATTTACACAGCACAGGTCATTCTCTTCTCTCGTCACAGATTTTGACCTGGTTTGAGCTACACTAGACCCTTATATATCCATATCACAATGCTGTTGAA[T/A]TTACTATTATTTCTATAACTATTAAAAGCATATAAAAGCATTTGCAAGCATTTTTAAATTTGGTTATGCAGCATATTTCTAGGTGATGCATATTCAAAGG
16337	LN590709.1	2523080	T	C	0.417	GATGATAGACGATCCCTCGTGTGTTTACAGGACACCAGTGACTCTGTACTGTAACATGAGTTGATGTGCTTTAATCTGTGATCTCATCCTGCAGGTGTAA[T/C]CTGAAGATGTGATTCATGTAAACATGTTCACGCTGCAGATAAATCCAGACATCATTTCTCTTCAGCATATTTTGCTCTGTAAACACAGTTTAGAGGGGCA
16338	LN590709.1	2522794	A	C	0.082	TGTGTCCCAAACCATTAAAAATGGTCTAGCATGAAATATCTTTCACCAAAATTAAAATTCACCTAGTGTCCAGTCATACAGGTTTGAGATGACGTGTTTT[A/C]GTGAATGCTCTTCTTTGCTGTACTTTTTCAGGAGTGTTTGTGTGAAGTCTGAGCCTGGGGTGTAGTGCATGGACTCAGTTTGATGCAGTGAAGTGCTGGA
16344	LN590709.1	2560888	C	T	0.082	CCGAACCCCCAGCTGCTCCCCGGGTGCCGCAGCATAAATGGCTGCCCACTGCTACGGGTGTGTGTTCACGGTGTGTGTTCACTGCTGTGTGTGTGCACTT[C/T]GGATGGGTTAAATACAGAGCACAAATTCTGAGTATGGGTCACCATACTTGGCTGTATGTCACGTCACTTTCACTTACATGAACCCAAATAATCTGTTTAT
16375	LN590709.1	2693382	T	G	0.16	CAGCGATTATAAACTCATCTCACCTTAAAACTTTCTCCTGCTCACGCTCCACACGTCCTGACAGCAGGCGCTCATCGCCGTGACGCGTCCTCTCGTCTCC[T/G]TGCTCTTCCTCTGTGTGGATTGGGCCTGCAGGACATTACACCAATTGAAGATGTTGACAACTGATCCAAAATATTTTAACTAAATTTGCTAACCTTGCAG
16434	LN590709.1	2849340	A	T	0.344	AGTGCTTTCAAGGACGGACTGAGACAGGGCCTTCTTTGTTTCTATGATGATACCGATACACCTGCAGGACAGCGATTCACTTTGAAGGACGCAGAGATGT[A/T]TATCAACAAGCAATCAACCAGATCTCTGTACAAAGTCACTAAATTGAGTCAAATAAAGAGATGCTAATCTTGCAAGCAGAAAGAAATTTCTCTTAAAAAG
16489	LN590709.1	3102209	G	T	0.477	TACCTCTGGCCACCGACAAGGATTCTGGAAGCAATGGCATCGCCGATTATGCGCTAACGACTGGCCCTGAAGCTGCCAACCTTTTCAGCCTGCAGGTGGC[G/T]CAAGACTCAGATGAGAAATTGCCACAACTCATTGTATTGGGAAACCTGGACAGGGAGCAGCGAGATTCATATGACCTCAACATAAAAGTGGTCGATGGTG
16576	LN590709.1	3588674	T	G	0.137	CACACACAAACAAACAAACGCTAGAGCCGATGTCCGTTTTCACTTACAATAGTTCCTGCAGGTGAATCATCACCTTTGTGTAGCCTCATATCGTGACAGA[T/G]TGTGTTATGGGGAGGAAGACACATATTGTCACCTTCCTACAATGACATCACTGTAGTTTCAGAACAATCTAAAAATATCACTATGTACCATCAAACATGC
16615	LN590709.1	3795206	A	G	0.445	ACGCACACAGCTTTGGGATCCTGCACTGTCTCTGATTGATGGAGTGCAAGCTGGAGCAGCCTGTTCCCATCTTACAGATTCATGAGTCAATCACACAGCC[A/G]CAAATAACTCTGGCCAGCAGCATTTCTGCAGGAAAAAATGCCTGCAGGAGGTGACATCCTGCACTGAATGAAATAAACGCAGGTCTGCCCAGTAGACAGA
16634	LN590709.1	3878496	G	A	0.284	ACAATTTACAAGACTCACAAGTGGCCACAGAAGACGCATTTGCAATGCATGTGTGTAAACAGCAATCTGTCTCTCCCGACCAGTCGTGATCACCCAAGAC[G/A]GATGTTAACATCAGGTGTAAACAGGGCCTGCAGGTGATGGAAAGTGACACTGACAGCTCTAAAATATGTATGTGTGCAAGTCTAAGCAGATCCCACAGGT
16645	LN590709.1	3952258	G	A	0.055	ATTCAACAGTGGCACCTAAAAATAAATGTTATTTACTTACCCTCATGTTGTTTTGTTCCAAACCTGCAGGGCTTTCCTTCTTCTGTGGAACACAAGAGAA[G/A]ATATTTTGCAAATGTATGTTGTTGTTTTTTTCTATACCATGAATGTCAGTGAAGTCCTTAGTAATTTTGGACCCCATTAATGTTCATTCTATTGACAAAA
16646	LN590709.1	3952197	C	T	0.068	TCCATGTTTCTCAGTTTCGTCTCATACTGAAAATGAATACATTTGCAAGAACTTCTGAGGTATTCAACAGTGGCACCTAAAAATAAATGTTATTTACTTA[C/T]CCTCATGTTGTTTTGTTCCAAACCTGCAGGGCTTTCCTTCTTCTGTGGAACACAAGAGAAGATATTTTGCAAATGTATGTTGTTGTTTTTTTCTATACCA
16684	LN590709.1	4115216	T	C	0.135	AGAACATCTCAGACAATATGCAAACCCCAATTTCCAAATGGTTGCTGATGGTCCTGTATCAGCAGAACTAATTCAAGAGGTCTGGCTTACTGGCTGGGGT[T/C]TAATCGGAGTTCACACCTCATTTAAGAGAAAACTGGCATGACAAGAGTCGGTCCCTGCAGGGATTTAACTTTCCATTAGCCCCAGGGATGAGGGAGAAGA
16685	LN590709.1	4120121	T	C	0.126	GGGGTTCGTGTACTAATGGAGGGGTTTTGTATTCATCGAAGGTAGGAGTGATGCTGGCTGCTGAGATGAAGCTGTTCTCTGACTCCCCTGCAGGTGTGTC[T/C]AGCTGTCTGTTCATGTTCACCTCAGCCCGTCTAGATGGAGCTGAGATCTCAAGAGGGCTGGGAGGTTCTGCTCGCCTCTGGGACAGCTCAGGGATCCGGG
16700	LN590709.1	4169849	C	T	0.349	ATCAGACATCAGCCACGCGCTCCTCCCATTCACTCCTATTTTATTTAGGCTAGCTCATGAATCTCCAAGTAGGCTATAAGCTATTCATCTTTTAGAATTT[C/T]CCCCCACATTTTTTTTTAAATAGATAAGTTTAAACAGATAAAGATATTTAATAAGTTCAGTAAATAAGTGGTTGCATATTGTCTGTCAGCAGGGCGGTTG
16782	LN590709.1	4513486	G	C	0.208	TTCACTTTTGATGTTTGTTCTCAGACTGTGACCTGCAGGAACTCAGGGACTCGCCTGAAGAGATGAAGGATGTGGAGCAAGAGGAGGCATCCAAGCACTC[G/C]CCCACAAAATCGGTACACGAATATGTATGAAATACAAAAACATGAATAAAAAAAAAATTAGTCATTTTATTCAGCAAGGATGTGTTAAAATGATCAAAAG
16783	LN590709.1	4513151	G	A	0.14	TTATGTATGAAGGGTAAATCACATTTGTAATATTGCAGATTAATTCAATAATGTTTATTTATTTCATAGTGAATGGATCTGACTTTATATACATGAACAC[G/A]TCTCTCTATGGAAATGGTACCAGCTTTGTTGAATCATTGTTCGAAGAATTTGGTGAGTTTATTGCTGTGTTTACTCAAATAATTCAGTTTTTTTCAGAAT
16821	LN590709.1	4728489	A	G	0.088	TCTCTGGAGGCCTGTCCTCCTCATCTTTCTCCATAACACTGTCCTCCACGTCTGACTCGGACTCGCCTCCTGCAGGCCAGGGCAGGTTCTGCACAAACGA[A/G]TGCCCCGCCACACACTGCCACAGTGCAGATGTAGACAATCCCACAGTGGGCTCCACGGCCCGCAGCTCAGGCTCATGCTGACATGACTGACAGTGACCCT
16822	LN590709.1	4728435	C	T	0.054	GGTTTTCCAGCTTCCTGCTTTGGGTGTTGATACTCTCACTGACAGCAGCTTTCTTCTCTGGAGGCCTGTCCTCCTCATCTTTCTCCATAACACTGTCCTC[C/T]ACGTCTGACTCGGACTCGCCTCCTGCAGGCCAGGGCAGGTTCTGCACAAACGAATGCCCCGCCACACACTGCCACAGTGCAGATGTAGACAATCCCACAG
16879	LN590709.1	4986973	T	C	0.125	TGGGTTTTGACATGCTGTTGCTATCTGCCGTCGGATAGGGAGAATGTGTTAAATGTTAATATGGTTTTCTGCTTTTCCGAGTCACGGACCTGCAGGCTAG[T/C]TACCTCTGATAAGCCCACGCTGGGATCAATTTACAGTAGCAGAATGTTTACAGGAGTGATCAGTCCAATGGCTGCAGGAGGGAGTGGGGAGAACAGCAGC
16880	LN590709.1	4986958	G	A	0.132	ATGATGTCAAAAAGATGGGTTTTGACATGCTGTTGCTATCTGCCGTCGGATAGGGAGAATGTGTTAAATGTTAATATGGTTTTCTGCTTTTCCGAGTCAC[G/A]GACCTGCAGGCTAGTTACCTCTGATAAGCCCACGCTGGGATCAATTTACAGTAGCAGAATGTTTACAGGAGTGATCAGTCCAATGGCTGCAGGAGGGAGT
16890	LN590709.1	5048374	G	A	0.284	AATTATTCATCATCTGGTGCTCTGTCGCGCTTCTTGTGTTGCTAATGCTGTTGTGATTGCATACCTGCAGGTGTGGAGAGGCCGTTGAGAAGAACAAGCA[G/A]CTCATTACTCCTGATCAGAAGGAGTACCAGCAGGAGATGAAGAAAAACTACAACAAACTGCGAGAGAACCTGAGGCCCATGCTGGAGAGAAAGATCCCGG
16891	LN590709.1	5048300	G	A	0.059	GGAATAAAACTAACTGTTGAGCGTGCTTTTCAAACTCATTTGACTAGTCCTGTCCAAATGCAGCTAATTGCACTAATTATTCATCATCTGGTGCTCTGTC[G/A]CGCTTCTTGTGTTGCTAATGCTGTTGTGATTGCATACCTGCAGGTGTGGAGAGGCCGTTGAGAAGAACAAGCAGCTCATTACTCCTGATCAGAAGGAGTA
16902	LN590709.1	5077738	A	T	0.063	GCTGTCCAAAACACATGCTCTTTAGTAGCTCACTGAACTCCTCAGCTGCTCTGCCATTATTATTAGTGTGGGGACTGCAGAGTTGGAGGTATTTAGCTTA[A/T]CCAAACCCTGCAGGAATCTTTCTTCTCCAGCTCTACCTCAAAAAGTTTTTCCACTGGTTCTTTTGCCCAAAGTCACCCATCATTTTTATCAAATATTTAT
16926	LN590709.1	5206918	T	C	0.448	GCTCTTGGGCTTTGTTGAGGATAGTTTCCAAACACTCCACCAGCCGTCCCTTCACGGCACCGTCCTCAGGCGGTGGGTAGCACTGCAGAAGTCGCAGCAG[T/C]TTGCAGGACAACCATGGAGCAGGAACGAAGTAGTAGGTGTAGTCCTGCAGGTCAGTGGAGGCTGAAGACACAATCTGAGAATGGAAGAAAAACAAGAACG
16933	LN590709.1	5253676	C	A	0.06	AAATATTTGTCTGCTTGATCCTTCGTCGCATTCTCCTGCAGGAATATCGCAGCTGTTTTACATTCGATCGTTAGGTGGCACTGTTTAAAGTTGTTTCAAG[C/A]TCTTAGTACACTAAACTACTGTTACAGGACCCCGGGGTTCTGTCCAAATTTAGTTAGGTCTGCTGTAAAATGGTTTAGATAGAAGATTAATCCTATCGGC
16934	LN590709.1	5253591	C	T	0.061	ACCCCCTGCACATACAGGCGTGAGCCCACCCATGTGCTTTCTGCTGCTTTAAATTGTATTCGATTACATAAATAAATGCATTTTGAAATATTTGTCTGCT[C/T]GATCCTTCGTCGCATTCTCCTGCAGGAATATCGCAGCTGTTTTACATTCGATCGTTAGGTGGCACTGTTTAAAGTTGTTTCAAGCTCTTAGTACACTAAA
16969	LN590709.1	5348143	A	G	0.119	CAGAGAAAAGAGAAAGAGCACAATCTGGTTCTGTATCTCTCTGTCTGTCTCTGCCTTCATGTCCTTGGCTATCGATCGAGGGCAGATAAAGGACATGCAG[A/G]CGCTTCCCTGAGGCCTGAATAATTCATTCACTGTAAACGTGTGACTCACCTGCAGGTTATTCCAAAGTTTGCCTCAGGAACCTGTTTAACTTTAGCTGTC
17015	LN590709.1	5551887	T	C	0.374	CTACTGGAGGATGATGGGGGCAATGAAGAGGACGACGAGTGAGGGAGAGAGAGGGGAAGGGAGAGAGAGACAGGGAGAGATGCAGGAACGCCCTGCGAGC[T/C]AGAGTTCCTCTTGCCATCCTGCAGGCCTGTAGTGTAGCTGTAACTGGAAGGAAGGGGGGCAGAATTACCCGAGCTGCAGTTCTGAGGGGCGTCACTGGAG
17045	LN590709.1	5742485	G	A	0.417	ATCAGGACGTCCCAAAAGGAGAGCAACAGCGGCAGCGGCTTGGCTGCCTGCTCAGAATGTCTCTCCTCCGCCTTCTGCCTATAAACGTGTTGTGGACTCA[G/A]ATTCAGATAGTGGAGACAGCCACACAAACACAGGACGCAAGAGAGGAGCAGCCTGGGCCAACCTGCAGGGAATCATCAGTGATGACGGAGAGAGTGATTA
17053	LN590709.1	5770375	G	A	0.455	TGATGCTTCTGTATCCAGCCATTCCTCGGGTGAACATGTTGAACAGAGCTGAAAGTCTCTGAGAGAGTGTGAGATGATGCAGTGGATTGATTCAGGTACC[G/A]TATGTGAGTCAGAGCCCTGCAGGCTTACAGCCTCCACAAAGAGAACAGAGTCTCCTTGATCTTCTCAGCCCCAGGTCTACTGCACTAGGAGGCCACAAGC
17065	LN590709.1	5997083	A	G	0.105	CGGGCCCATCAACATGCAGCATTCTCGGAGAGAAATACATTTTTAATTAAAGCAAAGCATAACTTGATCCTGCAGGAGTGGAGAAAAAAATAAAAAATAC[A/G]TACATGTGGGCTATTTGCAGAAAGATTTATTCTTTGTTCACACTTCTTTTTCCCCCTCACACTCTTTCACGTTTCCTTTTTGCTCTCTCCGTCCCTCCTG
17109	LN590709.1	6152331	A	G	0.312	AGGACATGGGAAAAGTCAAGGAAATTTTACTTTTTTTATTATTTGAAGTTGCATCTGTTTTTGAAGAATAAGCAGCCAAAAAGTATCTACCAAGTCTTTG[A/G]CTGACAGTGAACTCGAGACACGAACAGTAGTTGCACTTACTGGTGGTAGACAGTCTGGCAGTGATCGATGGTCATGTCACACACCAGCTCCTCCATCCAC
17121	LN590709.1	6161419	G	A	0.236	GAGCATGCAGCCATGGCTGAACATCCTGCTGCTTGCAGTTGGTCAAAGCTTCACTGAAGAGCGGAATTAGACAGTCCTGCAGGAAGAAAAACAAAGAACA[G/A]GGATTTCTTAAAAAGGAAAAAAAAACTATATGATAATGTATTTGAACCTTCACGGTTTTGATGTGGTGGCTCAAACCTCTGGGTGCTGGTTGCAGAGGGT
17173	LN590709.1	6306221	G	T	0.076	GGCGCTGATGGGAGGATTGCTGGCGGGTCTCTGGCAGGAACCATTCATCCAATAAGCCATGGGCAGGCTTATCCAGAGCCGACCACTCGACGCCCAGAAA[G/T]GGGAGATTACTAAAATATCACTTTTTTTGTGAACAAGAGAAAACGGATCACACCTACGGAAATGGATCGTTGTGCCGCACAAATCGTACCGTTGCTCTCA
17200	LN590709.1	6395511	C	T	0.457	TTTGTGCACAAAGTATTATCGTAGCTTCATAGCAGTAAGGTTAAACAATAATGGAGTTTATCTGAGTCAAAAGGACATACTGGCCTCCTGCAGGAAATTT[C/T]GAAAAGGTCATTCTGTTTTAGTAACTCCAACTGTCCTTACAGGATCCAAACAAAAAAGATGGTTGGCAGCAATCATGACAGTGATTTTTTATGAGGAAGT
17201	LN590709.1	6395246	C	T	0.129	TGAGTGTAAGGTAGGTATCGTATGGCGTTAAAAGTTAGTTTACCCAAAAATGAAAAAAGATTATTAATTACTCACCCTCATGTCGTTCCGAACTTCGGAA[C/T]ACAAAGTAAGATATTTTTGATGAAATATGAGAGATTTCTGACCCTGCATAGACAGTAATGCAACTACCACGTTCAAGACTCAGAAACCTAGATAGAATAG
17264	LN590709.1	6542168	G	A	0.271	AGTGGCTCTCAATCCCGGTCCTGAAGGCTTTCTACCACTGAAACTGCTTCGAATAGCTTATACATCCGGGTCAAGGATTGAGAAACACCAGCCTATGAGT[G/A]TGGTATGAACTGTATGTTTTTGTCCCCCTGCAGGTGTTTTGTGTGGGTCTCTGGTGTTTGGATGAGTACTGGTACTACAGTGTCTTTACGCTCTTCATGC
17281	LN590709.1	6612614	C	T	0.226	CCTGTATGAACTACATGACTCCAGTTTCACGGTCTGGCTGCTCAAAGTCCTAATTAAGGGTTTTTAATTATCATTCATTTTTGAAAGACCTTAATTTGAA[C/T]CCTCTTGTAAAATTTTATGAGTTGTTGGATATCTCAGACTCGTTTTACGAGGCAGAGCCTGCAGGCCTTCGGGCAAAGGAGCCAGTTGAGTGTGAGACTT
17318	LN590709.1	6767312	G	T	0.112	CCAGATAAATATCATCAATGGGACCTGAGCGAAGGCTACAGGTCAAGATTATTGCAAGTGACTGCTAGTTGCTTCTTACATGCATACCTTCAATGCACCT[G/T]TTTTCCTGCAGGTTATGCGTTCCTTCTGTTTCAAGACGAGAGCTCGGTCCAGGCACTGATAGACGCTTGTATGGAAGAGGATGGGAAGCTCTATCTCTGT
17370	LN590709.1	7005664	C	T	0.058	AATGTAAAATGCACATGCACAATTCATATACTAAAACTTAATTTCTTTTTAGCAATATGCATTGTTAAGGACTTCATTTGGATAACTTTAAAGGCGATTT[C/T]CTCAATATTTAGATTTTTTTGCACCCTCAGACTCCAGATTTTCAAATAGTTGTATCTCTGCCAAATATTGTCCTATCTTAACAAACCATACATCAATGGA
17371	LN590709.1	7006207	C	T	0.147	TATCGCCAGGCTTTGTTCATTCCCAGTTTGCAGGTTTGTGGAAACACTGTGCAGCACTGCCTCCTGCAGGCATATACTTATACTGAAAATAACAACTTAT[C/T]ACAAGACTCATTCAAACGGGTCAGGAACGGTCCAGAACGGCCACAGACCAACAAATCTTTTCACTTTCTGGGTCGTGTTTTTTTATTTTTTTTATTCATA
17413	LN590709.1	7122511	T	C	0.261	AATGGTTTTCCTTCAAAAATCTGAAGATCAGAGGTTAATTCCCATGTATTGTGCACCATCTCCTGCAGGAGTACACGCTGTCAGAGTACTTGAGAATGAG[T/C]GGCATCTACTGGGGTCTGACAGTGATGGACCTGATGGGTCAGCTGTCTCGAATGAACCGCGAGGAGATCATAGAGTTCATCAAGTCCTGTCAGCATGACT
17414	LN590709.1	7122424	C	T	0.204	ACAAGCATGCAGACTACATTGCAGCCTATGGCTCCAAGAAGGATGACTATGTAAGTTGATGGCTTACAAAAATGCAATAAATAAATAAATGGTTTTCCTT[C/T]AAAAATCTGAAGATCAGAGGTTAATTCCCATGTATTGTGCACCATCTCCTGCAGGAGTACACGCTGTCAGAGTACTTGAGAATGAGTGGCATCTACTGGG
17445	LN590709.1	7204158	C	T	0.313	GTGGCATGGCATTTCCTCATAAAAAGAAAAAGAAAAAAGGAGGATATAACATTCCTCCCAGCTATAAACCTGCAGGAGTCAGGTTTCAACATCACTTTCA[C/T]AGAGCAGTTATGACAGGAAAGCCTTCTTTGGTTGAACCTTCCATTGTTTTCGAGTGAGACATCCACCCAACTCCAGCATTTCCTTCCTCTATTTTTAACT
17459	LN590709.1	7244800	C	A	0.286	GAAATTTTCATTTTAATTAAAATAGTAAATATTATTTAGAAAATTGTTAAAATTATTGCAAATTTATATTGTGTTTTAATGTTTGCATGTTATTGAGATT[C/A]AAAAATATGTGTTTGTTATTTTCACTTTTTACTTCAATAATCCTGCAGGCATTTGAAATAAAACATTTTTTTATTTTTTATCGTTCATCTGCTTAAAAAT
17500	LN590709.1	7422580	G	C	0.102	ATTGTGCTGCTTCATTTTTTTTGTGGAAACCATAATGCAGTGGTCGGCAACAGGCGGCCTGCAGGCCAAAACTGGCCCCGACAGCAATAATATCTGGCCC[G/C]CGCCCACAGCCAGATTATTTTGATAGCGGCTGGTTCTGAAATAGGGGTCGCCCCCTCACTCAAGATGAGTGTGAATATAGATTTTATTTATGAAATATAA
17501	LN590709.1	7422532	G	T	0.11	ACAGTGGTAAAAATTAATAAATAAAAAATAAAATCAATAATGACAACAATTGTGCTGCTTCATTTTTTTTGTGGAAACCATAATGCAGTGGTCGGCAACA[G/T]GCGGCCTGCAGGCCAAAACTGGCCCCGACAGCAATAATATCTGGCCCGCGCCCACAGCCAGATTATTTTGATAGCGGCTGGTTCTGAAATAGGGGTCGCC
17509	LN590709.1	7441183	C	A	0.203	AACAGAAACCTCTGCTAATCTTTGAGTATACACTTCCTGCAGGGGAGGGCGGGAGTCTGATATCATAACAGTGCAGGATCACACCTCAGAGTTCATACTT[C/A]AGAGAATTCAATCCTGAGCAGGCCATAAAAACTGAATGGAGATTATCCATGAAGCAAATAAAAACATAAAACATTAACTGGATGGATGCGCTTACATCCT
17563	LN590709.1	7761425	C	A	0.08	ACAAACCCTTGAAAAGTATTCATTCTAACTTTGCTGTGTAATGAGATGTTCTGTTAAGTCAGCACCCCCTGCAGGAATGTCCCGTTTATCTAGACAGTTA[C/A]CGCCCAACAGGAACTGCAGTTTGAGAGGTCAGCAAGCAGATAGTCTTTCTATAAACAACTCTCATATCAAACACTCCTCTGAGGTTTAATGAGTGTACTA
17564	LN590709.1	7761325	A	T	0.11	GGGGTAAAGGAGTTTACATTCTTGCTGCTGTAAAACCTACAGAACCACAGGGGACAAGATAAAGAAAGTAAGGATGAAATGTGGTTCCACGTACCAAGTA[A/T]CAAACCCTTGAAAAGTATTCATTCTAACTTTGCTGTGTAATGAGATGTTCTGTTAAGTCAGCACCCCCTGCAGGAATGTCCCGTTTATCTAGACAGTTAC
17612	LN590709.1	7978305	G	A	0.084	ACACATTTTTCATGTTTTTGTAGCCCTCCTCACCTTTCTCGCACACAGCTCCTCCTCTTCCTGCAGGACAGATGCAGGTGAAGTCATTGTCCTCCTCCTC[G/A]CAGGTTCCACCGTGACGGCAGGGCTGGGAGTCGCATGGCCTGTTGCCGTGGACCATCAGTCTGTTCTTCAGCGAGACTGTGGTTGTGGGGGCCTTGGATG
17613	LN590709.1	7978229	C	T	0.1	ATATATTTTTTCTGTTTATTATGGAGTCATTAAAATATGACCTGGCTATGATTTCACCCAGTTGTCCCTGCAATGCACACATTTTTCATGTTTTTGTAGC[C/T]CTCCTCACCTTTCTCGCACACAGCTCCTCCTCTTCCTGCAGGACAGATGCAGGTGAAGTCATTGTCCTCCTCCTCGCAGGTTCCACCGTGACGGCAGGGC
17634	LN590709.1	8055781	A	G	0.319	TAGAAACGAAACAGGGAATGTGGCATGAAACGTGCAAAGCACCACTCAAGGCATCTGTTGATTGTGGCCCCGTCTTGCCATCCTCTTCCTGCAGGGCCTC[A/G]TTTCCCGCCATCAGACTCTGCCTTACGTGATTAAGTTCCCAATTACTGATGTCTGCCAAGTTCCATTGGCTCCATTGAGCGGGCCTGGATCACTCTTCCT
17651	LN590709.1	8100808	G	T	0.123	GCCAGAGTAACAGTGTCCTAAGTCCTGCACACCCGCACAACAAAACGAGCTCCATTAACAAGACGTCTAACACAGATACAAGAGCAAAATGACAGAAAAG[G/T]TAAGATATCACATAAATCTCTAATATCACATAAAACATCTATCCTAACATGAAAGATTAATTAAAAAATTCACAAGTTTTAAATATATGCTGAGAATAAT
17652	LN590709.1	8100545	G	A	0.461	TTTTGATAAAATAAATGCAGCCCTTTGGAGCATTATTTGAAAAATCATAACCCAAACCTTTGAACAGTAGTGTATATTCTCATGTTTACAGATTCCTGTA[G/A]TCCTGTCCTGCAGGTTAAATGTGTTTGTGATTTCCCCAGATGTACTGGGAGACAGATGAATGAGTTTAAAGGGATCTCAGCACAATTATAACACAATCAA
17688	LN590709.1	8243102	A	G	0.264	ACAAATGAAATGACCCAAGGGCAAAGAAAGGGAAAGCTTGCAGTGTGTGTCATGCCTGCAGTCCTGCAGGAGGTCCCTTTAGAAAGGGCTAGAGAAAAAG[A/G]CCATGTGTACCTGATCCTCCCGTTCAAAACCCGGAGCTCTGGGATAGTTAGACGTTGGAGAGGAAACACTGGATGTGGTGGACTCTGAACAAAAGCTACC
17689	LN590709.1	8242819	A	C	0.072	GGTTACCACAACATGTGGCCTCTGGGTTTTGTTCTCAGATCTCTACAAGATTACAATCATTTTAGAGCTTAGCACATGAATGATAAATGAAAAAAAGTTA[A/C]TGTGTAATATATTTCAATGCCAATGTATTAATACCTGCGCAGACAGTGTTGCCACACCCTCAATCGCAAAGACTGATGTGAAGCTTTTCAACAACAACGA
17700	LN590709.1	8282380	T	C	0.069	TACACCAAACCTCAGAGAAAGTTGTTGCAGCATTTGGAGTTGTTACAGTATATTGATGGAGGCTGTTAGAGTAGATGTACATATATGACCTGTTGTATAC[T/C]TGCTTGTCTCTGCATACTGTAAAGAAACAAGCCTGCAGGTCCTTTTATATCTCTCTCTAGACCAGCATTCTATTTTGTTTGTGTTTTTATTTTCTCTGCA
17742	LN590709.1	8458703	A	G	0.072	CGTAATAGTACCATATAGAAAAAATCTGTATGAATCACAGACTTCAGCAGAGATTCGGGTCTCCATTGCCCTGCAGGTGAAGTGCTTATGGTCATATGAC[A/G]GTGCCATGTGACGTATATCATGTCATGTGACGGTATGAGCTCTAAAGCACTGTATCATGAGGCATGGCACTAACTCCAGAAGCTGTCACCACAGCGATGA
17743	LN590709.1	8458659	G	A	0.227	CTGGATTTGGGCTTAATAAATTGGAGTGAATTAAGCTTTTTGCACGTAATAGTACCATATAGAAAAAATCTGTATGAATCACAGACTTCAGCAGAGATTC[G/A]GGTCTCCATTGCCCTGCAGGTGAAGTGCTTATGGTCATATGACAGTGCCATGTGACGTATATCATGTCATGTGACGGTATGAGCTCTAAAGCACTGTATC
17813	LN590709.1	8789808	C	T	0.131	CGTCTGGAGATCTGCAGTGCAGGCGTATGCATGAGCCGCTGGATGATGAGCAGTGGAACTGTTCTGCCAGCAGCGTGATTCAAGGCTGTGCCTGAAACCA[C/T]TGACATACTGTTGTTCATTTGTACCGTTTGTTTCTCTACCTTTTATTTTTGAGGTCATTGTATTTTTTAATAATAAATATTGCAGAACAGCTTACCATTT
17845	LN590709.1	8894201	C	T	0.452	TGGCTAAAACCTGAATGGCCTTTTACTTTAATATATACTTAACTATAATGTGTAAAGTACACTAGAAGAGCTTTTATTTTATAGTTTGACTGCATTGAAT[C/T]ACAATGAATAACATTTGCTTTGTCTGTTTGTTTAGGGTGAGCTAGAGAAGCAGCTCCTGCAGGCCAATCCTATTCTGGAGGCATTTGGCAATTTTGGCAA
17848	LN590709.1	8902496	C	T	0.499	ACTCGGAAGGTCCATGAGCTGGAGAAGGCAAAACGTGGATTGGAGGCTCGAGTGGAAGAGATGACAATTCAAATGGAGGAACTTGAGGATGAATTACAGA[C/T]GGCAGAGGATGCTAAACTCCATCTGGAAGTCAATATGCAGGCCCTCAAAGTCCAGAATCAAAGAGACCTGCAGGTCAGAGAGGAGCAAAATGAAGAGAAG
17857	LN590709.1	8925959	T	A	0.074	ACTTCCACATTGGCATCTGCGTCGGGACCTGCAGGAATATAAAATGCTTCTTTTTACGGCTGTAATTAAACGGGACGGTCTAGTTACTAAGATTCAACAC[T/A]TCTACAGACAAAAATCTGCAGTGTGTAATGGTAGCATGTGAATGGCGTATCTTCCTCTTGTGGTGAGACAAAAACAGTTAAAAGGTCCTCCAACAAACTC
17858	LN590709.1	8925882	G	T	0.1	TTTATTATCATTATTACAGGGATGTGAAGCAAACTGTGGTTGTGTGTCTCAGCATTTACTTACCCTCGGCCTCCGACACTTCCACATTGGCATCTGCGTC[G/T]GGACCTGCAGGAATATAAAATGCTTCTTTTTACGGCTGTAATTAAACGGGACGGTCTAGTTACTAAGATTCAACACTTCTACAGACAAAAATCTGCAGTG
17884	LN590709.1	9030344	G	A	0.061	TCCTTTAAGAACGCAGAGTAAATCTCACGACATTGCGCTGAGGTTTAACCACAATCAAAGTCAAGCGCTCCATTACTAAATCCTGCAGGTCTACTTACTG[G/A]GGAATGAAAGGCAGAGGTGTCCATCAAACTAGCTGCTTCCTGATAGGAGAACATGAAGGGACCCTGTCCCAGTCCCACCTCTTCCAGCTTCTCCTGATAA
17914	LN590709.1	9105835	A	T	0.057	TTTTTCTTTTCAGTATTCTTTGTCGAATAACAAGTTAAAAAAAAAACAAATCTATTGGAAAATCTTTTACAAGATTTGTCATTTTTCATATTAATTTCTT[A/T]AAAAAAAAAAACTTTAAGAAAGATATATAGAATTTATCCGGTTATGTGTAAATACTTTAAGTCCATGCTTCAACTCTTTATTGGTGTCCAGTTTCTATCA
17964	LN590709.1	9257547	C	G	0.16	AGATAAAGCTCCTTCTGGAAATCCCGGAGCGTGTGTGGAGCGCCGTGGAGTCCTCGCAGTACCTGCAGGCCACGCAGCTCTACCTGCTCTGCTGTCACCT[C/G]CACAGCCAGCTACACCTGGAGGGCGGAGGGCATCAGTACAGCCCCGTCCTCGCTCGCTTCCCCATCCTGATGCGCCAAGTAGCAGCTGCTGGTCATTTCA
17995	LN590709.1	9332520	C	T	0.228	ACTGCACGATCACGCTGCTTAACGTTTAAACGCGTGTGTTTACAATGTCATGCGTTTTCTGCTCTAAAATAATGCGTTCACATGACCGATTAGCGTTGAA[C/T]TGAGAAATGCCTTTGGGGATGCGACCTGCAGGGGCCCCTACAGGGGCCAGGGGCCACAGTATGCATGTCAAAATGCAGCTCTGCTTAAAAATAATATTAC
18017	LN590709.1	9402439	G	C	0.302	GTCAGAAAAGAGCATTTATGGTCTCTATATAGTCTGTTCCACCGCAGAACATTGCATTTTGTTACTTTGTTTTGAGCTTTCTGGCAGGGACCGGACTGGC[G/C]TCTGAAATAACCTGCAGGGCATCAGAGGATTGATCAGTGCTGTGGTGTAACACAATCACTGAATCACAAACACACACATCTAATGTGGGTCATGAATACA
18030	LN590709.1	9451028	T	C	0.331	CCGTCCCAGATCAGACCAAAAGCTTTTTTTCTTTAAGCCATTTTTAATAAATGCACAAGACTAGTTTAAAGACATATATGCTAGTTATCCTGCAGGTTGG[T/C]TCTACACTGCAGACTTTATTCATCAGGATAAGTTGTAAATAAAGATTATTGGAGTATGTTGTACAAGAAAATACCTTCAGTCATTTTAGTTCAAAATGTT
18031	LN590709.1	9450953	T	A	0.066	AGAATCAAAGTTTTACTCAGATTTGTGACTAGACCTGTGATGTTTAATCCTGCAGCCGGCCGTTACATTTCCTTTCCGTCCCAGATCAGACCAAAAGCTT[T/A]TTTTCTTTAAGCCATTTTTAATAAATGCACAAGACTAGTTTAAAGACATATATGCTAGTTATCCTGCAGGTTGGTTCTACACTGCAGACTTTATTCATCA
18036	LN590709.1	9462166	C	A	0.348	ATGCCTGGTCCCTTTGAGGGATTGCATATTCGTTCCCACTAGAGATCTGTGCAGGACGGATTTTTCCATCCCACTCCTGCAGGATTCTGTCCTGCTCCCC[C/A]ACTCCCACAGAAATATATGTGATTTTGTCCTGCTCCCACCCGCAACATTCATGTTTTGTTCTGCTTCCGCCTGCATAAAAGTAACTTAAAAGTAAGATTT
18037	LN590709.1	9462140	T	A	0.253	GGAGTACTGAACCTCACTAACTAGCTATGCCTGGTCCCTTTGAGGGATTGCATATTCGTTCCCACTAGAGATCTGTGCAGGACGGATTTTTCCATCCCAC[T/A]CCTGCAGGATTCTGTCCTGCTCCCCCACTCCCACAGAAATATATGTGATTTTGTCCTGCTCCCACCCGCAACATTCATGTTTTGTTCTGCTTCCGCCTGC
18083	LN590709.1	9754408	C	A	0.077	TGAAACGTTAAATCATGTGGACTAGCCATGACTGGAGATCACAGGATACTCAGAGAGTTCTCATAAGAGTACTGTCTGCACGGAAAGAAGACAATACACA[C/A]AATATAACCAAACGACAGCCGTCAACACCAAAATCATATTTAGTCTAATTTTCTCACCTGTCTGCTACAATATGGTAATCCTTCGGTAACTTACGCCAAT
18094	LN590709.1	9768229	G	T	0.239	TAAAAACTGTATACTTCAACAACAACATTATCAGAAGTTCAGTCTATGATTTGGCTTGTTATAGGTCACATTACCTCAGTCCTTCTTTATCTCAGTTTCA[G/T]TGGGGTTTAGTACGATTAACCAGTTTTGAAAAACTCCTGCAGGTGTTTACCTATAGACAATTAGTCTCAAACTCACAAACGCTTCTGTCAGGAGCTTCAC
18104	LN590709.1	9804019	G	A	0.221	CATGATTTTGTGGATATGTTTCTACAGTGATTTATATTTGTATTTAAAATGTTTTATAAATTAAGTTGATGTAGTTTCCATGTGTAAATCCTGTGCTCAC[G/A]TGTCAACAGACCTGCACATTTACGCAGCTAAAGGCTGTTTGTCAAAGCGTGCATTAATTAGCTCTCAAAGCAGCATTAGTAAATAAATAAATAAAGTGCT
18112	LN590709.1	9854714	T	C	0.123	ACAGGCCTATGATAACTGCTGAAATGTTTGCAGGACAAATTGGAGGTCAGTCTAAGCGCTCATGGTACTCACAGTGCGTAAAGCCGCACTCCTGCAGGCG[T/C]CACGGACTCGGACGGTTGTCATGGTAATAAACACTTAATGCGCAACTCCTATATGAAAAGCATTTTAGGGGGCCCCCTGGCTTTAGGAGGCCCAAGGCGG
18113	LN590709.1	9854700	C	T	0.056	AATACGGGACACACACAGGCCTATGATAACTGCTGAAATGTTTGCAGGACAAATTGGAGGTCAGTCTAAGCGCTCATGGTACTCACAGTGCGTAAAGCCG[C/T]ACTCCTGCAGGCGTCACGGACTCGGACGGTTGTCATGGTAATAAACACTTAATGCGCAACTCCTATATGAAAAGCATTTTAGGGGGCCCCCTGGCTTTAG
18188	LN590709.1	10153472	A	G	0.277	TGTGCCGGGGACGGTGGATTTGGCACTTTGACGGCCTGCTCCCCAGGGGACTTTTGATTGGTGCGATTGTCACTGTTGCCGGGTGGGGAGGGCAGAGAAT[A/G]CACCAGCGCCTGAGGCTGTGTCTCTGCAACCTGCAGGGTCTGCACCGAGGCAAACACAGGCTGCTCCCTTGTGCTTTCTGCCCTCGCTGATGGAGAGTGG
18190	LN590709.1	10163715	C	T	0.228	ACTCGACATGCCAACACAGCAAAAGTGAAATACTGCAAGCCCTCACGCTACTTTCCCATCAATCCTCGTAAAAGCCTCCTGCGCAAACCTGCAGGCAGAA[C/T]TGATGCATTTCTATGTTTGTTTTACTTTTCGCAGCCTCTCACATAACTGTCAGACCTGGTTAGTTTCAGCTCTGGCATTGACTGGAAATGATATCAATCA
18235	LN590709.1	10294883	T	C	0.326	ATACTGCATGACAGAGGCAAAAAGTAATGCTAAAAAATGCCTCAAAAAGGCAAAGGCAGCAAATTTGTGAGTTACCCTCTGTTACGCAGCATGCTCAGTT[T/C]TCCTGCAGGCCCGTGCACTATTTACACCACACTCAGCAATCTCACTTTTTAAACATGTACAGATTGTTTTAATTTATTAACTTATTTATGATCATTAATT
18286	LN590709.1	10503833	A	C	0.131	GAGGATTAAAAGGAAGCACCAATGATCTAACAATTACCATCTATATTTATATATAATGTTATAGAAAGAGGGTTAAAGCCCTGCAGGCCTCGAGTGAATT[A/C]TTCTTCCTGCTGGGGTCCAGCTCAAGTCTGTGGTTGTAGCTTCCTCTGTGCTTATTCTCTCTCAGACTGGAGTGGTCCTCCTGTTGGCCGCATCTTTGAA
18320	LN590709.1	10667284	C	T	0.39	GTGGGATGTGCTGGACCAACAAATCTGATCCATGGAGGTCCAACCTCACACCCTGCAGGACTTATAGGATCTGTTGCTAGTGCCTTGGTGCCAGAAACCA[C/T]GTTCTAAGGTCTTGTGGAGTACATGCTTCAATGCATTAGAGCTGTTTTGGCATCATGAGGGGACCTACATGATATTAGGCAGGTGGTTTTAATGCTGTGG
18321	LN590709.1	10667167	A	T	0.09	CAATCTCTCAAAATACAGAATTGGTTCACTTTACTCATGTAGTGTAAATGAGGCCTCCGAGTTCAAGGTGTTCCTTTGGCCTCCAAATTCCCTAGATCTC[A/T]GTCTGACTGAGCATCTGTGGGATGTGCTGGACCAACAAATCTGATCCATGGAGGTCCAACCTCACACCCTGCAGGACTTATAGGATCTGTTGCTAGTGCC
18332	LN590709.1	10700047	A	T	0.162	GCATGTACAGTTTCATAAGTTCACCTAAGCTCCTGTTACTCCCCTGCGGCTCCACGCCCTACTCGCCTGAAGACTGAACCGTTTACACAGACTTTCAACT[A/T]GAGAGGTGTACACATGAGCGAGCTGGGGAGGCAAACATGGAAAATTGTGGGAAGGAAGAGGACGTGGAAAGGGTTGTGGCCATAATCATTATAATGATAA
18333	LN590709.1	10699496	G	A	0.16	TAAACTAATAATTTGCTGCTTATTAATAATTAGTAAGGTAGTTGTTAAGGCATAAATATGTGCTTTATAACTACTAATAAACGGCCAATGTGCTAGTAAT[G/A]TGCATGCTAATAAGCAGTTAGTAAATAGTGCAAATTGGTCCCTAAACGATAATGTTACCAAACATTTTGTCTTGTTTTCCAGAAATTTGTCTTCCTGAAA
18367	LN590709.1	10875035	C	T	0.063	GACCCCTGTACGGCCAGCACATCACCCTGCAGGAGGTGCCCAACGGACCAGAGCTCAGCCCCAGCGGTAAGACAGAAGATGCTCTGTGTGTGTGTGTGTG[C/T]TGGGACGAGTTTCTTAATGTATATCTTCTGAATTATAATTAAATTATGTTTGAACAATCATCACTGACTAAATACTACAATTAAAATAAAATGACTGTCC
18368	LN590709.1	10874902	C	G	0.12	GCAGCATCCCAGCTTTGGCTTCAGTAGTTTGTTGTGTTTGTTCTGTAGAGGTCGAGTGGCGGGATGGCAGTGACTGTGGTTCCTCATATGCAGCCTCCTG[C/G]CGTGTGTCACCCACAAAACCCCGCTCCACCCAGACCCCTGTACGGCCAGCACATCACCCTGCAGGAGGTGCCCAACGGACCAGAGCTCAGCCCCAGCGGT
18452	LN590709.1	11270763	T	A	0.146	AAACTAGCATAGAAACAGTTTGAATGTTCAGTTCCTGTCTGCAGGCGTCTCTTTATGTAATATCTGAAGATGTCATTGTGCTAATTATCCAGGCGTCAGC[T/A]GCTCAGAAACACGCCGTCTCAACATGCAGCGACCGCAAACCCATCCAGGCCTCGTCTGATGGCAGGAACGCAGCTTTACGCTCCAGGATTGCTGCGTTTC
18465	LN590709.1	11358938	A	T	0.061	ACTAAGAATTTGATAATAGGCCCTACAAGTTCTCAGACATAACGACACAATACAATAATATTATGTGTACATTACTATACATTAATAATTATTCAAATGT[A/T]TTTTATTACAGGCCTGCAGGTTCATTTGAGGAACGCTGACGTTTTAATGTCTGTATGTACGTTTGCAGCATTCTGATGGAGCAGGGAAGAGCTAAGAAGT
18468	LN590709.1	11370648	C	T	0.477	CAGTTGATAATCTCATGACATCTCCGTGATGCCTGTGTCCTTTTATCTGACATCTTAGATGTTACAAATCTATCTGCAGTATTCACAAAGTTAGCAACGT[C/T]CCCTGCAGGTTCTGCTGGCTAAAGCCCAATCCAGCATTTTTTTTTAGAGTATTTATATGAACACTTTGTTTTTAGTTGTGTGGAAAATAATGATACTGTC
18533	LN590709.1	11739195	G	C	0.064	CTAAAAAGTGCAGGCTCGCTGGGTCTTGTGTACTGATGTGCTGTTTTATTTGATTCCCACAGTATGAAGATCTCCTCAGTCAGTTCAAAAACCTGCAGGT[G/C]GTCACATCCAGCTCAAGTCAGATCGTCCCACTGAGATTCTGCAGCAATATAGAGCAGTACATCCATGACCTGGACAACAACTCCTTTGAGCTGGATCTGC
18534	LN590709.1	11739148	T	A	0.181	GTGAAATATTTAAGTGTCTAAGGTCAGTTAAAGGTACAGATTGTGAGCTAAAAAGTGCAGGCTCGCTGGGTCTTGTGTACTGATGTGCTGTTTTATTTGA[T/A]TCCCACAGTATGAAGATCTCCTCAGTCAGTTCAAAAACCTGCAGGTGGTCACATCCAGCTCAAGTCAGATCGTCCCACTGAGATTCTGCAGCAATATAGA
18589	LN590709.1	11896229	T	C	0.171	TTGCTTGTCATGCATCACTGTTTTGAAATTTAAATTAGATTCAGCATATTTCATTTTCATGTAAATGAAGTTTTACCTTCTGGCCTGCAGGCCCCACGAG[T/C]CCCTGTTTTCCTGGTAAACCCTAAATTTGAGATGCAGCGTTGTTTAGCCGAGGTGAGTTGCAGATTAGAAACAAGTGGAAATCACTTCATTTAAAGTTTG
18590	LN590709.1	11896168	T	A	0.076	GAAGCCCAACTGGACCAGTCGGTCCTACAGCGCCAGTTTCACCCTGTAAAAGAGAAAGCGATTGCTTGTCATGCATCACTGTTTTGAAATTTAAATTAGA[T/A]TCAGCATATTTCATTTTCATGTAAATGAAGTTTTACCTTCTGGCCTGCAGGCCCCACGAGTCCCTGTTTTCCTGGTAAACCCTAAATTTGAGATGCAGCG
18595	LN590709.1	11911610	A	T	0.079	ATGGAATTATGGCTGTAAGTGTACATAAGTGGACCTGCAGGACAGCTTTCAGAAGGTCAGACTGATAAATATAGTCATCTGTGCCCATTTGTATTAATCT[A/T]ATGTAAGTACATGATGGGAAAACAAATGTGACACTCCATCCATCACAAAGACAGTTTCCTCCAATGGACATTAGATGCTATGATGGAGAACATCAGCTCT
18617	LN590709.1	12002842	T	C	0.123	AGATACTGTGGAATTAAGTCCATGACCATTTATCTCATAAATATAACTATTCTGACATCACTTGAAGGCAGCATGAAATTTTCATCAGTTTTGTGCAGAA[T/C]AAATAGAGCTCAGCTGGATTTCTTGTAGAACGTTATTAGCACATAAATTGTATTTAAAGGAATAGTTCACCCCCAAAATGAGAATTGCGTCATTTACTCA
18653	LN590709.1	12139966	G	T	0.122	ATTGAATTCTAATCAATGGGGTGATTTTTCAGTAATTCCTTGAATTATATGGTCATTTCAGCAGAATATTCTTATCTTTTTTAATTCTGCACGTGTAAAC[G/T]ATTTATTGTAGGGTGTTCAGCACCCACCTGCAGGCCCTGTGCAGACTCCACCCACCACTGATTGTGGATCAGTCCAGAGAGATCCTGGAATTCGCAAGCT
18682	LN590709.1	12214749	C	T	0.085	AATGGAGGCTGCTTGAGAAACTCTGGAAGCATAGTTTAAAGCAAAATATAAGTTAATAGTTTGAGGCATTTGATGGAGCTTCTTTTCTCTGATAGTACAC[C/T]CTAAAATTAACATTTTGTGAAATTACTCAGCCTCACATCATTCCAAACCTGCAGGACTTGTTTTTTCTTCTGTGGAACATAATAGAATTCTTTATGTTTT
18698	LN590709.1	12267197	A	T	0.101	TCATTGATATCATCACAAAGATAGTGACAGTGCCCTGCAGGATTGCTCTCTTTAAACCAAATCTGCTGTTGACATATCAGTGTTTGTGGACAGATTAATA[A/T]ATGCAAAATTACAAGGTACAAAGCATTTTTCTGTTTCATAGCCTTTTTTTTGGTAACACTTTAAAACAAGGTCCCATTCCATTAAATAATATTAACAGAT
18699	LN590709.1	12267126	G	T	0.098	AGGAAATGTTTCCCTTCTCTTTTGAAATCGCTTCTTGGAAATGAACAGGATATGATTGATGCGTTCTGATCTCATTGATATCATCACAAAGATAGTGACA[G/T]TGCCCTGCAGGATTGCTCTCTTTAAACCAAATCTGCTGTTGACATATCAGTGTTTGTGGACAGATTAATAAATGCAAAATTACAAGGTACAAAGCATTTT
18744	LN590709.1	12391955	G	T	0.052	CCTCCAGACGGGCTGCCTTGGAGTCGTTGCCGGCCTGAGAGATGACGTCACAGGTATAGTCCCCAATGTCCCCGGACCAGGTTTGACTGATATGCAAGGA[G/T]CCCTCCTGCAGGCTGATACGCCCCCCTCTGGTCTGGCTCACTAACTCCTCATCCTTTTTCCACACGTACCTGCCAAGTGAAGGAGACGAGGAGCAGAAGA
18769	LN590709.1	12441422	G	A	0.143	GTGTGTCATTCCACGGATGCCCATCCTCTCTGATGAATGCTCTGCATTAAACGGCCCCCTGAGGGAGGGGAAATTACAGGTGCCTCGTATCTGCATGCCA[G/A]CCTGCAGGCGCTTCTGAAGCGAGTGTGTTAAACTGCGCCTACAACACGTGGGCAAAAACAAAAGAGGGAGCAGGCAAACTGAAGGCCATAACTCCCACGT
18789	LN590709.1	12550110	A	G	0.094	TTTGTGTCCTGTGTTTGATCTCTCTCCAGAGCCAGACCTGTTCTCCCTGACAGAAGTCTCAAACAATGACTCTCCACTGGAGAAGATCCTGCAGGAGGTG[A/G]TGTCTCTCAGACTGTACCTTCAGGAGGAGGACAATGAGGACAGTTCACAGTCTTACTGGGTGGAACTGTGCCTGAAAGTGGACAAGCTCCTCTTCAGCGT
18790	LN590709.1	12550091	G	C	0.085	GTGAACTACTCTTTTAATATTTGTGTCCTGTGTTTGATCTCTCTCCAGAGCCAGACCTGTTCTCCCTGACAGAAGTCTCAAACAATGACTCTCCACTGGA[G/C]AAGATCCTGCAGGAGGTGATGTCTCTCAGACTGTACCTTCAGGAGGAGGACAATGAGGACAGTTCACAGTCTTACTGGGTGGAACTGTGCCTGAAAGTGG
18794	LN590709.1	12555146	C	T	0.143	CAGGCCGGGGACAAACAATCAGGTGGTGGTGGTGAAGCAGGGACGAGATGGCGATCCGGGGGTGGTGCAGTGAAGAGCGTGAAGAGAAACCCAGGAACAG[C/T]TGAACATCCAGACGACACGAGGAACTGACGAAATCCAAACGACACGAAGAACTGACGAAATCCAACGAGAACTGGGCTTGACGAGACAAGAACAGGACGC
18815	LN590709.1	12631401	C	T	0.06	TTACTGACATACATAGTGAATCAGTAAGACTGAAAATAATGTTTTGTTCAATAATCAGATATCGCCTGCAGGATGCACAAAAAGAGTCTGGATGTCATTG[C/T]TGTGATCCAGATGTATTGGAGCAACCCTGTTTATATAGCTGCACACCCTAAACCATGCACGTGAATCATTCAAATATCAGTCAAAGGCTCTGAATACATT
18816	LN590709.1	12631359	A	G	0.243	CCCAACTAAATTTGACTGCTAAAGAAATTGATCCCTTTTAGTTTACTGACATACATAGTGAATCAGTAAGACTGAAAATAATGTTTTGTTCAATAATCAG[A/G]TATCGCCTGCAGGATGCACAAAAAGAGTCTGGATGTCATTGCTGTGATCCAGATGTATTGGAGCAACCCTGTTTATATAGCTGCACACCCTAAACCATGC
18831	LN590709.1	12675903	T	G	0.061	ATCAAACTAAACTCACGTAAGCTAAATAATACAACATCTTTTGTGAAGAATGGTGATGGCAGTATCATGCTGTTGGGATGCTTCTCTAGAGCAAGACCTT[T/G]AAGGCATGTGAGGGTATGAAAAGTGCAAAATGCAGGAAAATCCTGCAGGAAAACCACAAGACTCCTATGACTTGAAACAATATTTGTTTTGCTGAAAGAA
18910	LN590709.1	13036314	A	C	0.054	TATGCGTTTAATCAAAATTAATGAGGACCAAAGGCAAGGAACCAGCTAAAGAACCAAAGAGCAGAGACGTGTCATTTAGATCACCATCCAAGTGCATTTT[A/C]ATTTTATTTTTGGCCTTTCTACCTCTTTGCCACACAAGAGAAATATGTATCTTAATCTTGTTTGCACTGTAGCTCTTTTTTTTTTGCCAGTATTAAGAAA
18911	LN590709.1	13036005	T	C	0.294	AATTCCCTCTGAACATGAATTGGACATTCTCAGTTCTGCCAAAGACAGCTGGCAACAGGATCAAACTGCAGTGCTGATGACGAGGGGCAGGCATAAAGAC[T/C]GCCCCGATCCTCGTTCACAGCAGGTGACTGAAGCCTCTCATCCTGCAGGGCTCATTCAGAGCTCTTTTGCATGTGTGAAGAGCTCCTACTCAGTCCTGCT
18979	LN590709.1	13262968	A	T	0.275	ATGGAACAGTATATGCGCACAATCTACCAAGACCTCATCAAAGTGTGTCATGTGTGCCACAACATTGCCCTGCAGGTAAAGACATGAACATGAGTAAAGG[A/T]TGTAAAGTTTTATTTATTACGGAAATCCAGGATTTAGATCGCCATCATTTAGTTTGAAATGCAAGAAGGAATTTTAAAGGAATAACTCACCAAAAAGTAA
18990	LN590709.1	13304450	G	A	0.18	CAAGACATCTCCTGAGGAGAAACACAAAACAAAAGCAATCACTCCATCTAGTGGTGCATGATCAGATCTGACCTGCAGGGTTCCCGGCGGTCCGTACGGC[G/A]GCGTCTTCTGTGTCTGTTTGATAAGCTGGCAGTAGATCTCGTTCTGCAGCTCTGGATGGGTGAGACACACTTGGAGAGCACACTGGGCAAGAGTCACGTG
18991	LN590709.1	13304410	A	T	0.096	AGGAACTGCCATCCCTGTGTTACAGAACATGGAAACATGTCAAGACATCTCCTGAGGAGAAACACAAAACAAAAGCAATCACTCCATCTAGTGGTGCATG[A/T]TCAGATCTGACCTGCAGGGTTCCCGGCGGTCCGTACGGCGGCGTCTTCTGTGTCTGTTTGATAAGCTGGCAGTAGATCTCGTTCTGCAGCTCTGGATGGG
19010	LN590709.1	13411389	C	T	0.051	AGTTAGAAATTCTGTGTGACTTGAGATGGGGCCGTGCCACTTTATCTTGATATATGCCACCAAAATAGAGTGAGAGCGATGAGAAGTACAAAGTGCCTTC[C/T]GCTACGAGTGGCAAATCTCGCCGAAATCTCAGTTATATTATATTATATTCTATACTACAAACATTTATTTCTTTATCTACTTTTGTCAGTCTTTTGTCCT
19030	LN590709.1	13469046	A	T	0.061	ACCAAAAAAAGTTACGGACTGCAGCTTTAATCGAAGGAGGCATATGCATGTATCTTTTCAGAAACGTGCGCGCTCATGTAAACACAATCACTGATTAAAG[A/T]GTGGCCGAGATCAACTGCCGCAGATATGTGCATTGTAAATCGTCTAAGCATTAATGGAAGGGAAAGCCCCTTATACTTGAGAGAGGCCACGTATGAAGTG
19046	LN590709.1	13511357	G	T	0.178	TTATTTCAGCTGCTGTGAGAAAAGGCTGTAAATGATCCGCCACCTGCAGGATCCTCACATGTGATAGAGTCTACTAGCTGGGACAACTTCTTTGTTTACA[G/T]ACGTGATGCAAGACCCCACGGAAACCCTGTTTAGAGCTCTGCATGTTTGAAGGGTAAAAACATGGGTCAATTTTCGCATTGGTCTGAACAACAACAAAAA
19047	LN590709.1	13511248	T	C	0.124	GGCTATTTGTAATCAGATGCACAAAACTGGAATATAAATGAATTTCAGTCATGTGTGTTTCATAAACAATCATTTCTGGATTACAACACCATCAAAACTA[T/C]AAGTTTAATTATTTCAGCTGCTGTGAGAAAAGGCTGTAAATGATCCGCCACCTGCAGGATCCTCACATGTGATAGAGTCTACTAGCTGGGACAACTTCTT
19143	LN590709.1	13857264	C	T	0.111	GAATGCTGTCTGGCTGGTCATTTGTATTCTTGCTCCCCTGACCTGAATTTAATCCCAATAGAGAGAGGAGAGAGAGAGGTCATTACAGAGGCTTCTCATT[C/T]AGCAGTGTTCATATGGCTTAGTTTATCTCCTGCAGGCCTGTCTCTGAGCTGCTGTGTACTGTATTTCTTAGAGAGAAATAAAGTGCACACACATCAAATT
19145	LN590709.1	13861468	A	T	0.128	GCCCTTCAACTAGAAAGCCCTCATAAAATGTCTTCTATATCAGCTGGTTGTTGAGTGCCTGCATCAAATCCATGAGGCCATCAGAGGTGAAGCCTGCAGG[A/T]GGCCTCTGTTTAAAGGCCAGGGTCTCATTTATAAAACTCTCCATAAATTTCATCCTAAAAGTGTACATATGCACAAAAGCTAGATTTTGCGTGCACACAA
19212	LN590709.1	14196059	C	T	0.073	GGGTGACCTTCTGAGAACATCATTGGTGGCCATAGAAATGAATTTCTAGTCAATTTCAGACCTGCACCACAGGCCTCACTGACACACAGCGCACGCCTGA[C/T]GGCTTCCTTTCACAGGAGCAACACTTCCTGCAGGGACTCATTCATCTTTAATGCTGATTTAGTTCAGTTTTTTTAACGTAATGGTTTTGAGAACTGCCCC
19306	LN590709.1	14673493	A	G	0.089	AAATAGTCATAACTTGACTGGCATGAACTACGTTAACACTGAGTTTATGATCTACACACACAAACACACACCTGTGCAACACTTGCATGAGAAGCCTGTA[A/G]CTGCATTTAACCTGGCTGAACATTGACAGAAATAATCCTGCAGGAATGCAGAGCTCTTTATATCTTTACAGCTGCTTCGGAAATGTGAAGACATTTATTG
19339	LN590709.1	14814103	A	C	0.157	ATCCTCTGTTATGCCGAAGACTTGCGGCTATACATCACCCAGATCGACTGCTATGAGATTCCCTTGCCCCCCACAAGTATGCACTTTCAGCTCTCTCCTA[A/C]GGAAAGAGGTTCAACACAAACACTAGGCATTACCGTCATCATTACCTGCAGGAGAGATACATTGCTGTGTCAGTGAAAACCTGCTTAGGGAAAAAGCGGC
19364	LN590709.1	14950472	T	G	0.229	AGGGAGGATTTGGGCTCCCAAATAAGATCCCTAATGTCGTCATAACATAACGGCTCCATTCTCTCCATCAGGAAACGAGGGTTACAAACGTAACCGAGAT[T/G]ATCTCTGTTACCTGCAGGAACTGGATGTGATCCTGTGTGTGTGAAAGCTGCTCCAGCTCAGCGTCTCTCCTCCTCAAATCATTGATCTCCTGCTCCAGTC
19387	LN590709.1	15025188	C	T	0.402	ATTGTGGAACTAATGTCTATATATTAAATAAACATAAAATGTGTTACAGTTTGTTATTAATATTATAGATTCTAAAATGTTTTAAGACTAATAATAATGT[C/T]AAACAATCTGTGCTCATCAGGCTATCCTGCAGGGGAAGATTGACAATCCCAGCGCCACTGAACTCACTCACTGTCTGTTCTCCATACTGGAACTGGTGAG
19392	LN590709.1	15030771	A	G	0.275	TGTCGAGCGTAAAATTCACAGAAACGGGAGTTTTAGGAAAGAGGTTTTGGCTCAACAGCGCCTCCTGCAGGACTGGAGGACATTCACTTCTGAACTGTTC[A/G]GCCATCAGAGAACGTAAATCCTTCAAAATGACGAGAACATTTAACGGATAATAGAACAAGAGACTGAAAGATGTATCCGCAGTGAGTTATAATCACAAAT
19401	LN590709.1	15077150	G	A	0.317	GACAGCGTGAATTAAAAGCTGTGAATAAGAAGCTGGATTCAGCCTCGTGCAGCAAAGTGAAAGGCTTAGCGCGCTCGTCATACTGAGGAAGTAGACACAG[G/A]GTTAGCCTGCAGGGAATATTCAAATCCCTCCGTGTATGAGCTCTATTGTTCAACAGTTTCGACGAACTGTCCAACTTTTCCAATGACGCCAGCTCTCTCT
19410	LN590709.1	15129245	A	T	0.22	GCGTTTCATTTTGTATGATATGATGGAACTTTGTCTATATATTAAATAACTGTATATTAAACATGTTAATTATATTATATCATGTATTTTAAAATGGTTT[A/T]AAACTAATAATAATAACAATGTCAAACAATCTGTGCTCATCAGGCCAGCCTGCAGGGGAAGATTAACAATCCGAGCGCCGCTGAACTCGTTCACTGTCTG
19411	LN590709.1	15136778	A	T	0.175	TAGAAAAAAATAAAATAGGTTTTAGCTTAACTGCGCCTCCTGCAGGACTGGAGCACATTCACTTCTGAACAGTTCAGCCTTCAGACAACATAAATCCTTT[A/T]AAATGACAAGAAAATATAACGGATAATAGAACAAGAGATTAAAAGGTGTATTCACAGTGAGTTATAATCACAAATGAAACCTTCAAAAAGTAGCTAAAGC
19412	LN590709.1	15136693	T	A	0.228	TGTCAAGCGTATAATATGTGTTACGTAAACTACTTTGTAAACATCACAGAAACGGAAGGTTTGGTGAGTTCAGTAGGTTTAGGATTAGAAAAAAATAAAA[T/A]AGGTTTTAGCTTAACTGCGCCTCCTGCAGGACTGGAGCACATTCACTTCTGAACAGTTCAGCCTTCAGACAACATAAATCCTTTAAAATGACAAGAAAAT
19420	LN590709.1	15145440	G	A	0.059	CAGAACGCGCGCATGCATGCTGAGCCCAGTGCATGCTGGGAAAACAAGTCACTCACACAGGGCCGTTAATGATGAGTGCCATCATCATGTTCATGTCGGC[G/A]ATGTATTCCTGCAGGTCTGGATACGGCAGGTCCAGCTCGGTGCTCCTGCGGATCATTTCAACACAGACGTCTTTATAAAGCCACAGTTAAGAACTAAAAC
19512	LN590709.1	15518725	T	A	0.051	CTTTAGCAGGTCAACACTACCATCGCAAATAAGGTCATGTGAGAGCCTGCAGGGCTTCTGAAACCTTAGCCAAGGTCAAAGAGGAATAACAGCCTCTCTC[T/A]CTCTCTCTCTCTCTCTCTCTCTCTCTCTCTCTCTCTCTCTCTCTCTTCATGCTAAAACTACAGTGGCCCTGGAGCCCCACAGTAGAGGCCATGACACAAT
19513	LN590709.1	15523510	T	C	0.194	CAATTAATTCTGTACTTCTCCTCAAGTTCTTTCCAAGTCATTTGACAAATACAATGAAGTGCTCCAGTTCTCCTGCAGGGGTCACTGTGCTCTATTTTTA[T/C]GCTTCTCCCACTACACTCAATAAATGGACGTTAAGCTTAAAAAAGCACACAATCACACTCTTTCCACTCAACACGTCTCGTCGATTGTGCTGATTATGTG
19542	LN590709.1	15618128	C	A	0.06	CAGCAGCTCAGATCGTAGGTGGAGGTGAGAGCGACGGGGTCTTTCTGTTTCTCGTGCTCATAGTTTCACTGTGAATGTTTTTTGAGCTTGTAAACATGGG[C/A]TCATGCATACTAGAAGCCTGCAGGTCCTTGTGCGCTCAGGTAAACGCAGCGTGATGTGTACACAAACTGTTTCCTGTTTTCGGTGTATATTCGTGCTTCT
19561	LN590709.1	15723693	C	T	0.082	ATGGGTTAATGTGGCCCTATGCACCATCTGGTTGCTCTTTCATTTTTGTCATCCAACAAAGAAGTGCTGGGCCATCGAAAAACACCAAAAAAGAAATGGT[C/T]ACAATTTCAGGACAGTTCACCCAAAATTGAAAAGTGTCACCATTTATTATATTCTGTATTAAATATTAACAATATACAGTATTAAAACGACATGAGGGTG
19597	LN590709.1	15849691	A	G	0.253	TTAAGGATATGACAATAATCAGGTTGTAAAGCTCCTGTTTCTCCATAGAAATGGTGTCAATCTATGGCTTGACTAATTTGATTCAGAACATGAAATGTGT[A/G]TGATGAACGGAGGAATGAGACCTGCAGGTTTTAATGCAATTTTCCAGACCATCAACTTGTTCACTCGGTGCTGTGGCCTTTGCGTGGAGCAGCTGCAGGC
19607	LN590709.1	15876802	C	T	0.087	GATGAAAAGTGAGAGTCAGAGACTTAAAGAGTTAAAAGTCAGAAGCTAAAAAGACACCTCAGGTAACACAATGTTCTTTAAACTAGATGACATGCATACA[C/T]GTAAATAGTGCGACGCATACTCACCTGCAGGCGGCCTCTTGCACACGCTTGTTGCTGTCAAGTATCCTTTTGAGCAGTTCAGTCATGAGCGGTTTGAGGT
19617	LN590709.1	15901852	G	A	0.188	CCTAACCCATGGCCTGGGATGTTCACTTTGTCGCCATCAGCACGAAGTCCATCGCCGCATGCAAACCCTTAATGGCCTCGCAGTGAGGGCTCCGCCCTCC[G/A]CCCCCTGCAGGAGCTTCGCCTGGAAAACCTGCAGCATGGCCTGCAGCGCAGAAACCACCTCGCCATCAGACGCATACACTTTATTAGCGAGGCGGGCGGT
19628	LN590709.1	15916219	C	T	0.071	GGGGAGTTTAATCAAGTGAAATGATACATCCTTGCTCCCTTTAACGTCACTTTAAAACGTCATCGATTAATGATGACCCGACACCGCTGGATTTAACTTA[C/T]GTTTCGGGATTCTTAAACATTAGAGATAAAAACCCCTGCAGGCATAAACTACAAATATACAGTGTAATCAACACAACAAAACAAATTAACTACACAGGCC
19698	LN590709.1	16225748	A	G	0.379	TAAGGTGTTCAAAGTGATTTCATGTTGCCATGGTGTTCTAGGAACTCTCTTCCTTCATGACGCGTCTGTGGGATTTTTAAACCTGTTTTATGGTCCAGCA[A/G]GTGAAAATGTTGCATCTGATCAGTTAGTAAAGTATTCAAATCCTGCAGGAGGTCTTAACACACACACACACACACACACACACACACACACGCACACGAC
19786	LN590709.1	16710314	G	A	0.159	AGTAATGTCACAATGGCCATAATCTCCATTCAGCATCTCCCTCCCGACTCCAGGGTTACTGCAAGCTAACAGTTTCACAGACATGCTGACTCGCACGGCC[G/A]CCTGCAGGATTTCATCTGATGGTAGGCACAGCCGGAAGATTTTTTGGCAAAAACAACACTACAGAGTTTAAAAAGATCAATATATGTTTAAAATTCAACT
19805	LN590709.1	16746358	G	A	0.378	AGAAACAATTATAAGTTATTAGAAATAGGCTACCATAAAGTTCCTGCAGGCACCAGTGTCGACAATTAAATAAATAAATAATAAAACAACGAGGTTAGTA[G/A]CTAACAATAAACGACTGTTGAGTTTTGGCAGATGCTACAATCTGATCACCACTGCAGCGTGACGCAAGGGGAAAAGGTTAGCCGTGTAGTTGCAGGTCTT
19838	LN590709.1	16849812	T	C	0.085	CTTTCAAACGATTAATCAAGATTAATTGCATCCAAAATAATCGTTTTTGTTTACATAATATATGTATGTGTGCTGTGTATATTTATCATGTTTATATAAA[T/C]ACACACACGTACAATATATATATTGAAAATATTGACATGTTTTTACATGTATATATTTACATTCTTTATAAATGTATATTATTTATAAATATATTTAATA
19839	LN590709.1	16849435	A	G	0.079	AAACAGAAAGTAAATTTGCTAGCCATTCACTGCCAGAAATAAGCAATTGTTATGCTCAATAAATGTATGAGCAGGCCGAGTTTCCAATAAACTGTATTGT[A/G]CAGTATTATATCGCTACAATCACACCAAACAACAGTATCTGTTTGAGCAACACTCAACACTCTTCCTGCAGGGCAGAGCAACGGAAAGCAGATGAACTGG
19847	LN590709.1	16861124	C	T	0.181	GAGAACGCCTAATTTGGATCACCTCCCTCAAATCTTGCCTGTCACCCTTAGACCCACACCCGTTTTGAGACCTACCTGCAGGTGGGCACACAGCGCGAGT[C/T]ACGACACTAGTCTTCTGAGCCCGTCTTTGATCCTTAGATCGAGATGGGCCAGGACACCTTTATTGTTCGGGCTCAGACCTGGACCTTCATGGAATGAAGG
19889	LN590709.1	17001749	G	A	0.348	CATCTCTTTCATTTCAGTTTCACTATAAATATTCATGCCCTGCTACACTCTCTCATCTCCTCATCTTTCAGGAGGAGGACCTGCAGGAAATGCGTCTGTC[G/A]GCGCAGCAGACAGATCAACAGTACGGTCACCTAGTGGATCGGGTCCTGATTAAGGAGGACACTGCCAGTGCCTGCGCAGAACTACGTAGCATCCTGGAGA
19930	LN590709.1	17146160	A	T	0.428	CAACTTGCTATTCCTTTTTTTCTTTTAAGTATATTCGGTTGCTACAAATTTTCAGCGCTGCAGTCAGAAACTGAAAGATGCTTTACTAAATCCAATGTAT[A/T]TTGAAGGAGCTCTGGTGAGGAAGTAAAACATGGATCTCCAAGGGAACTGCCTGCAGGGATGCTGAGCTGAGGTAGGCCCATAGGTACAGGTCTATTACAA
19936	LN590709.1	17166185	G	A	0.052	GGCATTCATAGACAATAAGGGTGCTTTTGACAACAGTGTAGTCTCTCAGACTATTCAAAACAGACCACTAGAGCACTGAATGCAGCCCCTTCAGAGACAC[G/A]GTAATCACTCCTGCAGGTGAGAAGACAAGAAAAGGCCTTGAGGAGTCTTCAGTCCATTTGGTTTTTCCTACAATAGGCCTACAAAAACCGAATGCCTCTA
19937	LN590709.1	17171163	T	A	0.478	CAGGCCAGCACACATCCCCACGTGAAGTCTGGCTGTCTTTTTTCTAGTCATTCTCTCTCTCTCTCTCTCACTCACTCTTTCCTGCAGGCTGAGCCTGAAA[T/A]GTAGTGCCACAACAGACCTGCCACAACAGTCTCTGAGTATTTTACAAGCCCAGAACATTGCTCTTTCATTATGCGGTTGGCAGGTGTGGATGTGGCAGGG
19968	LN590709.1	17351814	C	T	0.091	CTTTACAGAGGGGGCCATCAGGGACGCTGGACTGTGGCTGGTGGGCGGAAAGAGATGCATCAGAGGCACTCTGTCCCAATGTGTCACCTGCAGGAGACTG[C/T]GTGGCAAGCAAGAACATCAGCTGATGGCAGATCTGCCTGCAGACCGGCTACAAGTTGCCCCACCGTTCACTTACGTCGGCTTGGACGTGTTCGGCCCATG
20078	LN590709.1	17839410	G	C	0.148	CCTTAAGAAGTTGGGGGCAGAAATAGTGTTCCTGCAGGAAACCCATTTAACAGACTTTGAGCATAAAAAATTAAAAGGGAATGGGTAGGCCAAGTGTTTG[G/C]GTCCTCGTTTAATTCTAAGTCAAGGGGAACGGCTATACTGATGAATAAAAATATCCCTTTTACAGTTACAAAATCGGTATTCGACCCTTCAGGAAGATAC
20101	LN590709.1	17887178	T	C	0.485	CATCACTACACTGTGATAACAGATAAAGGGCCTGTTTTCTTCACTAATGAGATGCACCTTAAGGGAAGTGAATGATTGTGTGATTGTGTGTGTCCTGCAG[T/C]GCGGCGACTACAGACGAGGAGCGGCAGCACCTGCAGGAAGTGGGTCTGTTTCATCTGGGAGAGTTTGTCAACGTGTTTTCACACGGTTCTCTGGTGCTGC
20150	LN590709.1	18073648	C	T	0.4	CCTTTAAGGGAAGTGAATGAGTGGTTGATGGTTGTGTGTCCTGCAGCGCGGCGACTACAGACGAGGAGCGGCAGCACCTGCAGGAGGTGGGTCTGTTCCA[C/T]CTGGGAGAGTTTGTCAACGTGTTCTCACACGGATCTCTGGTGCTGCAGAATCTGGGCGAGAGCTCGACCCCGACACAGGGCTCGGTGCTGTTCGGAACCG
20164	LN590709.1	18123655	T	G	0.065	CTGATTAAAAAAATTGCAGATTCTTATATTAAAACGATCCTAATTAATTCTCAGTTTTTTAATGTTTATAGAGTTCCAGCAATGACCATTATAGGGTTTG[T/G]TTTATAAACATGAATCAGAGCTGTGTTTGGCTCACCTCCTTCCAGTCAGTGTCTCGGTGTTGATTTCCTGCAGGAAGACACACTGCAAGACAACACAACA
20215	LN590709.1	18456297	A	C	0.31	GTGGACGAGGTCTTCATCGACACCTCACCCACCGGCCCCAGCACAGAGAAGGAGGCGCCGAGCGCAGACACAGCGCCTCCTGCAGGAGCGGAGGACAGCG[A/C]GCAGCAGAAAGAGGCTCCCTACACACTCATCGTGAGAATATTACACCTCAAACATCACAGCTGTTATGAGTATATAACCTGTTACATGCACTGACAGTAA
20243	LN590709.1	18631949	T	C	0.111	GGCAAAATGTATTTATTGATTTCTTGTTTAATAGTGATCGTCTTAGTGCTTGCACACTTAACTAATGTGGTAATATTTACAAATGTCTGCAGAAACATGT[T/C]ATTTTTCCTCTTGTCTCCTGCAGGTCTTCATTCTGGTTTCGTCACGCTGCCTCGTTCATCTCGTCTCGACCAAAGCTTTGCAGAAACGTCTGAAATGCTC
20261	LN590709.1	18677881	A	G	0.07	CCACTCTACCAAATTATTTGCGCCAGAAAGTGCTTCGCTAAGCTTCATTAATCAATGATTTCAGACAGAAGTGTGCAGAGATATGACTGTCCACACTCAA[A/G]TTCTCTCTCACTCCTGCAGGCAAAGGGAAAAAAGCTAAGAATTAAAGAAGCATTTCATAAAGTTGGCTAAGACATTAGCATTAACCAACAACTACTTTAA
20339	LN590709.1	19168176	C	G	0.093	TTAGACAAAGGTATAACCTGAAGGTGTGTCCACTTCACATCTATTTAAAACCCTGCAGGTGCACGTACGTAAGTGATGTGACCTACCAAGGTTATTTATG[C/G]AAATTCTTGATGTGTTTGACACACATGCTTCACGACCGGTCGAACAAAGAATGTTATCATTAGCGTTATTGAAAAACAGCATCTCGTTCCCGCTTTTTCA
20428	LN590709.1	19509782	C	G	0.127	AGAAGCGGACGACAAACTCTACACAAACAAACACAAGAACACAAACTCCCTGTAAGTAGAGAAGATTTTTGAAGTCCTCAGTCTTTGAGTCCTGCAGTGT[C/G]CTGTGTTTGAGAAGATCTCTGTTACCTGCAGGAAATGAATATGATCATCTGTGTCTGAAAGCTGCTTCAGCTCAGCATCTTTCCTCTTCAGATCATCGAT
20432	LN590709.1	19519937	T	G	0.46	TCATGATTTTTGTGTTTATCCATCAAACACAGTATACAGATACACTGCTGATCAGTACGGCAGTAAATTTCTAGCATTTTATCATGTCGAGGACAGATCA[T/G]CTCCTGCAGGCGTCCAGTGGCGTCCAATAGATTGTGTTTTTGATCTCTGAAGAGATTCTCATGCTGTTCAAGATGAGTTTGACAGTAAGAGATACGACAC
20436	LN590709.1	19529185	A	G	0.207	TCATGATTTTTGTGTTCATCCATCAAACACAGTATACAGATACACTGCTGATCAGTACGGCAGTAAATTTCCAGCGTTTTATCATGTTGAGGACAGATCA[A/G]CTCCTGCAGGCGTCCAGTGGCGTCCATCAGATTGTGTCCTTTGCCTCTGAAGAGATTCTCATGCTGTTCAAGATGAGTTTGACAGTAAGAGATACGACAC
20445	LN590709.1	19579580	A	G	0.095	TGACTGAATTACTCATCGCAGCTGAGGCGCATAAATCCTCCTTCACAGGCCACTGTTCTTTTGGCTTCTACTCCTGCAGGGAGGAAACATGCAAGAAGAT[A/G]ATACAATTACTTAATTTTGTTCTGTACTTGAAAGTTTGTACCATATATAGTCAACTACCATGCTGACACAGAAAGAGCAGCACTGAAAGTCAAAATCACA
20485	LN590709.1	19726337	T	G	0.078	TACATATGGGTACAGTTGATGCAAAAATAGTTATGTTCAAAGACATTGATTGTGCTACTACTAATGGGCTCCCAGTGGATAAAAACCATACTTCTTACTT[T/G]TAAAACCCAAAGAGAAATGGTGCATGCTAAACTAGCACAAGACTGCTGGTTTCACTAGAGTGACTCATTAACTGACACTGGCCTCTCTGCTTATCTTCAC
20547	LN590709.1	20003425	G	A	0.158	TGTATTAACTATTTTGGAAGTAGCTGAGAACTGGTTGAGAAAAATAGTGATGCAATTACTTATGCTTATTTCTAAACTTGTGTTAGAAGCTTTGCAGTTC[G/A]TCTTCCTGTCCTTATGATTTGAATTCCAACTCCACTTCCTGCAGGGTGTGTCTAATTCAATTCATATTTCAGATCATGAACTGAATGAGTGCTAACATTT
20597	LN590709.1	20184926	G	C	0.264	CACGCTAATGCAAATGTAGGTCAACAAAACAAGAAACCAGATTTACAATGTGCAACTAAAGTAACGTTACAAAGGCAAACAGAGAAAAGCGCCTTCATCA[G/C]GTCTTAATACCTTTAAGACCTGACTGCTTTGTTTATAAAGATATATATATGGAATATATATATGGAAAATAGGCATATTTGGAAATGACATGCTTTATGG
20598	LN590709.1	20184565	C	A	0.068	ATCATCCGCCAGCGCGCACTCCAGCTCGGGGATTCGTATGTAAACAAGGCCGTTTTGGTTCGCTCGCAAAAAAGCCGCTGCTCTGATCGTTTAAAGCCCC[C/A]CGTCGTACCCAACATACTGACTTTACTCACCTGCAGGACCGCGTCGGGCCGTCACTCGACACTGGCTATTGGGACAGAGATCCGATCCGTTCGCTTAGAT
20599	LN590709.1	20194129	T	A	0.055	GTGACTGAACAGCTGTATATGATTTATCAGCTTTGGATACTGAAATTGCATTTAAGAATTGAGTTTCAGTTAGCCACAACCTGCAGGATGATAAAATTGT[T/A]TTTTTTTTTTAATGGAATTTAAATGGAATTTACGAAAAGTTCTGCCAAAAAATAAATAAAGATTCATTATATTATTCCCTGATAAGTACAACACATTAGT
20600	LN590709.1	20194100	A	G	0.316	ATTTCCTGGTTAACCAACAAATTGATATTGTGACTGAACAGCTGTATATGATTTATCAGCTTTGGATACTGAAATTGCATTTAAGAATTGAGTTTCAGTT[A/G]GCCACAACCTGCAGGATGATAAAATTGTTTTTTTTTTTTAATGGAATTTAAATGGAATTTACGAAAAGTTCTGCCAAAAAATAAATAAAGATTCATTATA
20638	LN590709.1	20467369	C	G	0.117	GAGATCAATGATCTGAGGAGGAGAGACGCTGAGCTGGAGCAGCTTTCACACACACAGGATCACATCCAGTTCCTGCAGGTAACACAGATCTACAAGAACA[C/G]GATCATCATAGTGGACTCGAGCGAGATCCTGCTGTGACAGAGACTCACAGAGAAACAGTTCATGAGTGTGTTATTATATAATCATCAGTCAGACTCTCAT
20681	LN590709.1	20652294	G	A	0.25	GTTGACGTCATCCTGTTTGTCAGCTTCAGTAGTCACATCTCCTCCTCCTCTGGATTCACAATCCTGCAGGCAGATTTAAACACATAGGACAGACAACAGC[G/A]TACCAGCATCCAAAGTCCTAAGAATCCTCAGAAGACGTAAAGAACATATTTTATTACTCCCATAATCACATCTTCCGATGCTGCCACAAAATCATTCCAG
20705	LN590709.1	20757399	A	T	0.414	CACATTATCATCAGTCTGGGAAAAGACCACCTTTAACCTCAATGTTTTATTTTTTCTCACGATTTAGAAGAAAATTAGCTGGAGTATCTCAGCTGATGTT[A/T]TTTGACTGTGGAACAAATGTATGATGTACTGTACATGATGTACATGATGCCAGCTAAATAATCTGATTACCTGCAGGTAAAGCAGAACAAAACTGTATCT
20719	LN590709.1	20813285	C	A	0.102	AGTTGTTTATTAGGATAGGACAGCCTGGACTGTGCATAACAAGTCACTGTAAGTTGAGCCAAATAATAAAATGTGAAAAGTGACCTGCAGGGAGAAATCA[C/A]ACTTGGATCTGGAGCAAACAAAAAAACAGCCTCACTGTATGAGCATGTAATTAGGATGCACACACACTCAAGTCTGTGCACGTTACTGAAAGCTCAGTAA
20720	LN590709.1	20813219	C	T	0.095	TCAAATACTCAAATGATGTATTTATTTAACCCTGCCCCCCACCCCACGTAATTTGGAACACAATGAAGTTGTTTATTAGGATAGGACAGCCTGGACTGTG[C/T]ATAACAAGTCACTGTAAGTTGAGCCAAATAATAAAATGTGAAAAGTGACCTGCAGGGAGAAATCACACTTGGATCTGGAGCAAACAAAAAAACAGCCTCA
20818	LN590703.1	301350	C	G	0.077	CAAACACGACTGTTCAGCAATCGATGAGACAAATGCCTTTAACTCTCACAGGCGCTGAACCTGCAGGATATATGCATATATGACATGCATCAAAATACTT[C/G]ATTATAAGTGTATAAGAGCAGACATTATTATTTTGACGCAGTAGAGACAGAAGTGTATCGCTGCATTTGAATGAATGTCATTTAAATGTTTATGGGCTGT
20828	LN590703.1	315081	G	A	0.159	ACCCCCTTACTTTTTATCTTAAAGTAGTTTTAAAACACTCTGTGATGTTGATCGGTAACTCACCTGTCCTGCAGGTGATGTTGGAGGCCTTGCGTGTGAC[G/A]GAGCTTCGTCTTCTGCTCTCCCAGATGGGCAAGAGTAAAAGCGGCCTGAAGAAGGATCTCATGAAGAGAGTCGTGGATCTGCTGCACAATGAGTGCAATC
20863	LN590703.1	456821	C	T	0.211	AAACAGCATCATGTGGCTTCAGGCCTAAAGACGATTCTGCATCTGGATAAATTCATAATTCAAACATGACTGTGGCAGTAATCGATGAGACAAATGCCTT[C/T]AACTCTCACCGGCGCCGTACCTGCAGGATAGATGCATATGACATCCATCAAAATACTTCATTATGGACGAGCTTAGAAATTATTATTTCGACGCAGTATG
20907	LN590703.1	734612	G	A	0.193	GTAATAAGAGTTCCTGCTGCCTCTTTGGCTCCAGCTCTCCTGCAGGTCTGAGATTCAGGGCCCCAACAGGGAGCCACTGACATGGGGTGAGAAAAGCTCC[G/A]AGCCCCCTGGGACAGAAAAACACTCAATCTCTGTCACGGCCACTTTCACTGCCGCCAAGCACCGCATACAATTAGTGCTGCTCTTTAACATGCAGTGCAC
20920	LN590703.1	764948	A	G	0.143	TCATTGATGTTGCATGTGTGTTTGTGTGTGTGTGTGTGTGTGTGTCCCTGCAGGCTATCCGTGTGTTCTTCATGCTGCGCTCGCTGTCCCTACAGCTGCA[A/G]GGAGAACCAGAAACTCAACTTCCTCTCACCCGACCAGAAGATCTCATCAAGACTGATGATGTGCTTGACCTCAGTAAGGCCTTTACAGTCACATAAACCT
20935	LN590703.1	814376	G	A	0.061	GAGATCTCCTCGGGGAGCTTGCTGGTCCAGCTTCAAACGAGTTGCCTTGTACCATCACTCAGAATCAACACAGATGGCTCCACGATCTGTCCGTGGTTTC[G/A]GCGATGGTGAATTACCCTGCAGGCATATATATTTCCCTGAGGGAGATGCCATCCTGACGTGCTCAGATTGCTTAAATGTTGAAAGGCTTTTTTAAAAATG
20952	LN590703.1	860782	C	G	0.45	TTTTCATTTTGGGGTAGGAGTATCCCTTTAAGGTTGCCTTAATTGTGGTCTGAACCTTCAGTCCTTTTTAACATATAACATAGAAGTCGCAATCAGTATA[C/G]GGAATTTTCCTGACCATAGAGAGACACTGTTGTCTTGACTGAAAGTCTTTCCCTGCAGGGTCTTCTGTGCTCTTCTGTCATATTGTCGTCTACAGTATTT
20976	LN590703.1	912037	T	C	0.066	CCGCGTGCAGGGCTCTCATGTTGTGCTCAAAGAAATCTGTTGATATTAATTGCCATTCATACCTGTGTTGATAACCAACTGTGCATTGATGTGTCATGAG[T/C]TTCTCAATCTCTTCCTGCAGGATCCTGGGTTTTAGAAGAGCGCCCCTGGTGGTGGGGAGGTTTATGAATCTGCGTACAGAAATTAAGCCAATAGCTACAG
21072	LN590703.1	1974883	A	G	0.459	TTCCTTTTACAATTCTCTTTCATCACCCAGTCTGTCTCTATCTGCAGTATTGTACCGTTAAGTTGTATTCCACTTGACACAGAAATTAACATCATTTTGT[A/G]ATAATTAACCCTGCAGGGAACTATTTTGCCTTCACCTTTCTTGAACAGAATAGAAAGAAAAAGACAGACAATGGCAAGAGGACTCTGTTCTATTTCTTGC
21149	LN590703.1	2280814	C	T	0.157	TAAGCTTACGTTTGATCCAGTTTCTTATGCTGCTTAATTTTGGAAATCAAGTTGTCTGCAGAACAAAAACACTCCCAACGTAGTGACAAATGACCCAATG[C/T]AGGTTTGAAGACTAACCAGTTAGTGTGTGTTTCATCTTAACCTGCAGGTTCAGTTTTCATGACTCCAAAATGGGAGCTGGTATCGCTACCTCGATGGGAG
21157	LN590703.1	2293836	C	T	0.452	CTGTGGCACCCGATGTGGCCGAACAGGCCTGTCATTCCAGATGTTTAAAGGGCAAATGTCTGTGTGAGATCAAGCATATGGTTGCTTTACTTTTTAATGT[C/T]ATCTACCACTCTCTCTTTTTCACCTGCAGGTGGTTTGGCTCTTGCATTGGTCCAGTTTTTTTATGTCAAGTATCTGGTCTTGTTTGGAGTGGTGTCTCTG
21180	LN590703.1	2384996	G	A	0.26	CTCTGGGGGCCGCTGGGCCTCATAGTACACTGTCCCGTGGATGTCCATGTAACGGTGTAAGATGGTCAGCAGCTTCTCCTCACCCTGCAGGAGTATAGAA[G/A]GCAAGAAGCAGATGAGAAAGACTAGTGTGTCTCTTGATGCCTCCTATTTATGAGTCCCATATGAGGTCCCTATTTATGAGTTCATAAATTGTAATTACTA
21181	LN590703.1	2384974	C	T	0.083	GGTTCCTGACAAATGCGGGCACCTCTGGGGGCCGCTGGGCCTCATAGTACACTGTCCCGTGGATGTCCATGTAACGGTGTAAGATGGTCAGCAGCTTCTC[C/T]TCACCCTGCAGGAGTATAGAAGGCAAGAAGCAGATGAGAAAGACTAGTGTGTCTCTTGATGCCTCCTATTTATGAGTCCCATATGAGGTCCCTATTTATG
21192	LN590703.1	2408709	T	C	0.084	AGTTAATGACAGCCTGCATACACACATCTTATGTAACCAAACTTGACAAATAAGTGGGGAGAACCACTCAAGAGCAAACTACTGGAAATGAGAGGCAATT[T/C]TTTCCACCATCGCTCTCATGTTTGACACCTGCAGGTCATCACGGTCCATCATGTCCATGCATTCACTCAAATCTCCACTTCTGAGGTGTTTTAACCACTG
21240	LN590703.1	2572550	A	C	0.391	AAGCCATTAAAATCCATAGGTTTCAAACCCTGCACCAAAAAACAAACAATTTATTAGACAAGATATGCTGCATAAAAAATATAAAGAAACAACAGTATGG[A/C]GCTCTGTTGAAGTGAAACAAACTGCTAAAGGGTAAATCACCTGCAGGTTTTGGAGTATGAGTCATGAATAGGTGTGAGTGTGTAGTGAACTGCAGAGGTG
21306	LN590703.1	2793711	T	C	0.463	TTTAATTGACTTTTTTTTTTCAATTATTTTGTCTGCTTAAACCCTGTCCCTGCAGGACCACATATACAAAAACTTTCAATTTAAGAGAGGATCCGTGCAA[T/C]TTATATCTTTATCATTAACAATTTTATTTTAGTAGCAGATGGTCCATGAATAAAATGTATATTCCCATGATACACACTGCAGCCTGAATGGGTCAATGAT
21364	LN590703.1	2930883	T	C	0.099	AGAAAATGTAACATAAGGCAGTCTCATGTTTCTTATTGAAGGACTAGAGTGTAGCTTGATTTTGATTAATTTAATTAATATTGACAAAACCAAACAAGCT[T/C]GAGGGTAAACGCTCACAAACAACATCATGAAATCAAAGTGCTTTATATCCCAGCTGAGCTTCTGTTTGCTTCTCAGGTGCGTGCTGTGATTGGCCAGACC
21368	LN590703.1	2936742	A	T	0.433	ACAGTTTTATGGACGTTTTGATATTAGTCTTTGTACCTACATTGTTACGCCTGCAGGTGGCGACATTGCAATTTGACATAACAGATTCGTTATACACTAC[A/T]TAAGTCGTTATATAAAAGCAACTTTTTTTTTCAAAAGCACTTAGCGACAAATTTAGCTATTTAAAAAAATTATTTAGCAACTTTTAGCAACTTTTGATAA
21369	LN590703.1	2936665	C	T	0.383	ATTTGTCCACGAACTAGTCATCAAATACATGCGATGGATGCACTTGTGGGCGTGTCTGTCAACTGTGGTAAGACTTTACAGTTTTATGGACGTTTTGATA[C/T]TAGTCTTTGTACCTACATTGTTACGCCTGCAGGTGGCGACATTGCAATTTGACATAACAGATTCGTTATACACTACATAAGTCGTTATATAAAAGCAACT
21389	LN590703.1	3009065	G	T	0.181	ATCTGGCATATGCTTTTTACTCAAAAGCATTTTACACTGCATGCATTTCCATGACCTTGTCATCATTAGTGTTCCGCTCTTCTGTTTGAGTAACAGAAAT[G/T]CTATTGCCTTCTTCTTTGACCTGCAGGTCATGAGGGTGACCCTTGCCTGAGATCGTCCGACTGCTCGGAGGGCTACTGCTGCGCTCGCCACTTCTGGACC
21424	LN590703.1	3133699	C	T	0.469	TTGTTATAAAAGTTGTCGTATTATTGTTAAAAAAATCATTTTTACTGCCTATTAGTCAACTACCCATATATATCAACTTGTAGGTGTGATATTGTTTTAA[C/T]TGGCGCCTGCAGGTGTACAGCTGTTAGCCCTGTGCATACCAGGAGTGCTCTGACTGACCTGAAGCTGAAACAAAACTGCATTTTGTCAAAAAAATCAGCT
21427	LN590703.1	3137332	A	C	0.376	TATAATTTTACTTGCTACTTTTTTTTTCATTTACAGTTTTTTTTTTCGCATCTCCCAGAGATCCTCTCCTGCAGGTCGATCACAACCCCTATTGTAAGAC[A/C]AATTTTTGCACACTCTATTTGTACAGTGTTAGGTAATGATTAAAGCATAAATTATTGGAAAGAATGCATTTTCTGAATTTACAGTTTATAAAAAGGATGT
21498	LN590703.1	3445079	G	A	0.174	AGGACCGGAAAAGCACTCCAGTCACCTCACAGGAAAGTGACGAAAGCCAGAAAAAGCTTCGTAGTTTGAATGAAGTTTTGGGTAAAAATAAAACATCCAA[G/A]ACTCCTGCAGGTATGTTACACTGACACAAATGGTTAAAACTAAGTCAAAACCTGCTTTAATATTGTATTTAATAATGAATTAATTTCATTTTTGTGCCAA
21508	LN590703.1	3479299	G	T	0.078	AAAGCCAGAAGAAACTTCGTAGTTTGAATGAAGTTTTGGGTAAAAATACATCTCAAAATAAAACGTCTAAGACTCCTGCAGGTACGGTACTGACACAAAT[G/T]GTTAAAATTAAGTCAACACCTTAATATTATTCTTATTAATTAATTGTAATTTTGTGCCAACTTGGAAATCACATTCAAGTCATTAAAAAGTGCATTGATA
21509	LN590703.1	3479212	A	G	0.458	TAATCTATATAATGTCTTCTTTTTAGGATTCTGTAGTGTTTTTGGAGGAAAGCAAAAGCACTCTAGTCACCTCGCAGGAAAATGACAAAAGCCAGAAGAA[A/G]CTTCGTAGTTTGAATGAAGTTTTGGGTAAAAATACATCTCAAAATAAAACGTCTAAGACTCCTGCAGGTACGGTACTGACACAAATGGTTAAAATTAAGT
21532	LN590703.1	3528278	T	C	0.382	AAATAGTTTCAAAGCACATTTCAGAAACTGTCTTTGGTACCCTGCAGGTTTAAGGAGCAAATGCTCAACAATGGTGTTGACTGATGAATTTGCACATGGT[T/C]TGTCTTTAAGCATACTAAAGACACCAGACAGACATGTAAATAATGTTAAAAACTTGATTTTCACCACAAGGGGACTTTAACAATAACAACACTGATATGA
21543	LN590703.1	3563186	T	C	0.119	TCTGGCAGGCTGCAGATGCAGGGTGAGGGTGGCAACAATTAACTACTCATATCAGTATCTATTTAGCCCTGCAGGATTACATCAGTACACACTGTCAAAG[T/C]GGTGACAGACACACTAAAAAGGGGACAGCTGTGTTTCCTTGCTTCAGGTGAGACAGGTGTGTGCCGTGTAGCTGCTAATTAGACCGCCTTTTCCAATTCA
21544	LN590703.1	3563095	C	A	0.17	GTTGCATTTGCGAGTGATGTAGTCCTACGTCATTGGATTATCTCAGTCTAGATTAAAAATCACACAGATTGGTTAAGAAAGTGTATGTATATCTGGCAGG[C/A]TGCAGATGCAGGGTGAGGGTGGCAACAATTAACTACTCATATCAGTATCTATTTAGCCCTGCAGGATTACATCAGTACACACTGTCAAAGTGGTGACAGA
21568	LN590703.1	3686379	T	C	0.161	AGGAAAATAAGTTCAACTTCACTTTCCCAAAGAAGTGGTACTAAAGCAATCTGACCACTAATATCAAAATCAGGACTTACAGAAGGGTCGTCTTGAGTCA[T/C]TGAAGCTGAAATGGGAAATGAGACATTGACAGGCACTGGAGTAGCAGATCAAATGTTTTTCCACTCTCACCTGCAGGAGGTACCTGACAGTGACACTGCA
21584	LN590703.1	3720506	C	T	0.073	CCAGTAAAGGCACAATAGAGATAGGCCTTGGGCTGTTTTCCCTGCAGGCGTTCTGCTCTGCTGCGTGCCACTGGTTTGGAGTTGTGGCCTGCAAGATCCA[C/T]GCGATGAGATTTGGTTTTGCTCTGCCTGTGTCATTAACTGGTCCAGCAACACTAGTCCTGGGCATAATACTTTTCTTGACACAAGCTGAGAGTTTGGCCC
21585	LN590703.1	3720185	C	A	0.064	TCCTAGTGCTCAGTGGTTACGTTCTACTGGTGGTCGACTACTACGTGAGAGAATCCTCTTTTGTCCCGGGACAAGTACAAGGTTGTTACATATATGTAGG[C/A]ATTGCGATTTTTGCATCACTGCTGGTTTCTCTGAACTGGTGGGAGAACCCTTTTCAGGCCAGCACTAACATTCAGGAAATGCTCAGCGAACTAGACACTT
21623	LN590703.1	3886168	C	T	0.059	TTCAGCCGTGTTTCAGATTGCCTTCCGATTGCAGACACAGAGCTGGATGATCCTCTACCCCATATGCTCCCTCATCCTAGTGCTCAGCGGCTACGTTCTA[C/T]TGGCGGTCGACTACTACGTGAGACAGTCCTCTTATGTGCCAGGACAAGTAGTAGGTAGCTACATTTATGTAGGCATTGCAATTTTTGCATCGCTGCTGGT
21666	LN590703.1	4038948	T	A	0.073	CTATGTGTCAACATTACTGCGAAAAATAGCCTCTTTCTTAGTTTAGAAAAAATGTTGTGTATACACTGCTTTACTTACGGCTCTCAATGTGTGCTCTCTA[T/A]CCTGCAGGTGGTGATGATGGCCACGCTCTGCACCTGCAGGCAGACCTGACAGCTGGATCTTCTGAACACTGTGATACGTTTGAGAGTCCACCTCTCTGCA
21667	LN590703.1	4039044	C	T	0.126	TCTATCCTGCAGGTGGTGATGATGGCCACGCTCTGCACCTGCAGGCAGACCTGACAGCTGGATCTTCTGAACACTGTGATACGTTTGAGAGTCCACCTCT[C/T]TGCAGGGGATGCTTCAAGATCCAGTCTCTAGAGGTGTGGGGTATCCAGCACTCTTTGTCTGTTCCGCCACTGCTATCACAGTGAAGACTGTGGAGAATAT
21680	LN590703.1	4060773	G	C	0.108	GTGGTTTGTCTTGTAGGTGGCCGTTGTGTAATGGTAAGGTTTTGATATGATGTTTTTATTGTGCTGAGGGCCGTTATTTCCTGCAGGAGCAGCAGTCTTT[G/C]GGCTGCTTCTCAGTTTACCCCTCCGCATGGCCACTTCCTCCCACCGGTCTCCATTTTCCCGCCAGGTGTTAGTTTAGTAGTTTGTCAATAAAGCTTTTAG
21681	LN590703.1	4060702	A	T	0.1	GACCGCGTGACCTTGGCTTTGTCAGTGACATGAACTGTGGTAAAGCCCCGTCGCTGTGATCTGAATCTGCTGTGGTTTGTCTTGTAGGTGGCCGTTGTGT[A/T]ATGGTAAGGTTTTGATATGATGTTTTTATTGTGCTGAGGGCCGTTATTTCCTGCAGGAGCAGCAGTCTTTCGGCTGCTTCTCAGTTTACCCCTCCGCATG
21724	LN590703.1	4225847	A	G	0.079	GATTCACTTGTTGCTTTTATATACTCTTTCATTCCATTCACTAATGGGAAAACTAAAGATGAAAAATAAACGTGTCAGTAATAAACATAAACCTCTCTCT[A/G]GTGTGGATGGAGACTGTGTTGCTCTCAGCTTGTCGCCTGCAGGCGTGTCGCACTCTGGTAACTGTAGAAAGGGCTTCAGCAGGTGTGTGGACACAAAAAG
21734	LN590703.1	4266108	C	T	0.092	CTGCACATAAATACCATAATCCGAAGTACTCTTTAGTCGTTGGCAACAGTCTAGGTGTGACTGGCTCCCTGCAGGATCTTTCTAAGCTAAGAGACTATGT[C/T]GACCATGCTCCTGTAAATAACATGGAAAAATTAATCTACACCAATGGGGACAGTGTACGTCCACAGTCCCCTACGTCCCCAGATGGGACAGAGGATGGTA
21739	LN590703.1	4274317	G	T	0.068	GTCTGAATATGTTCGAATGACATACAGTATGAAACAGGAAGATGAGGATCTCCACTCACCTCAAAGCCTGAACCAGATTAAGATTTGAGAACTCATGAAG[G/T]TCAACAAAGGCCTGCAGGATCTGAAGGTGGAGCTCCTCCCTGTGGATACAAAAAGGAATCAACTCTTTTTCTATATCAAAACCACAAAGAGTATGGGCCA
21779	LN590703.1	4404938	A	G	0.075	GGGCGAGGCAAGGAATGTTTAAGTCTGTGGGCCTACATTAAACTGGGAATCAAACACTGTACCTATGCATAAATGATGCTTCAAACACGATTGGCTCAGA[A/G]GTTTCCGATCTATAAATCCATCACCTGCAGGTGCTCTGGCTTCTTTTGTAAGTCAGACAGTTCGGATTGAGTGCTAAGACTTAGTTTCAATTGTGATATT
21810	LN590703.1	4508292	T	C	0.157	CAAGAGAGGTTAACTGAGGCTCACAGAAGGGAAGAGAGCAGTTGAAAACACATATTCACATCATTCAGCCCAGTGACTGCCTTATTTTCCAGCTGAATTA[T/C]ATTTTGCAGTTCAGAACCAATATCCCACAGCACTTGTGCCAGAGAAGCAATAGATTGGGAAACAGTTTAAACTAAAATCCAACAAGGATCACTGGGTTCA
21831	LN590703.1	4615118	C	A	0.118	CCAGCAGCAGCCGCAGGCGGGACACTGCCGTATCGAGGTCTCGCGTGAGGAGATCTTTGAGGTGAGACCAGACCCTGGATTATTTTACCTGCAGGAAATT[C/A]ATTTCAAATCTTTATTTATTAAAGAAATTATTTTATTTAGCAAGGATTCATTGAACATTAAAGACATTTATAATATAACAAAATATTTCTATTTCAAATA
21832	LN590703.1	4615060	G	T	0.242	TGCCCAAGTACAAGCGAGATCTGGTGCAGAAACTGAAAATCCTGCGGCAGGAGCTGTCCCAGCAGCAGCCGCAGGCGGGACACTGCCGTATCGAGGTCTC[G/T]CGTGAGGAGATCTTTGAGGTGAGACCAGACCCTGGATTATTTTACCTGCAGGAAATTCATTTCAAATCTTTATTTATTAAAGAAATTATTTTATTTAGCA
21873	LN590703.1	4768045	A	C	0.231	CAGTGCAACGCAAAGTGACTCCAACCGCTGTCAACATGTAAACAGCACGGGCGCCTGCAGGACTTCATCTGAGGGCACATGCACATAAGGGGTATTTGCA[A/C]TAAAAAGTATTTGCTAATGTTAAAGAGTTTTTTTCATTTTCTATAATATGCACGTTTTTAGAAGCTTTAGACTATTCAGACCAAACGTTCAATGAGAGCA
21874	LN590703.1	4767993	G	A	0.074	GTGAATACATGCTGATGCTGAGGTACTGCTACAGACACACCACACACTCTTACAGTGCAACGCAAAGTGACTCCAACCGCTGTCAACATGTAAACAGCAC[G/A]GGCGCCTGCAGGACTTCATCTGAGGGCACATGCACATAAGGGGTATTTGCAATAAAAAGTATTTGCTAATGTTAAAGAGTTTTTTTCATTTTCTATAATA
21890	LN590703.1	4822173	T	A	0.149	CTTATGGCCAGTGCCAAACTAAAGGAACTGCACAGCTTCCTGCAGGAAAATGCTCTCAGGTGTGTGTGAGCGCTCTGTTCCAAAATCGTGCCTCGCTGTC[T/A]GCTCTCTATATAAGCAGCTGGGATCCTAACTGAAATGAAACCTCATAAGTGACCAATTTGAAACGCTCTTCATGGGCAGCGACCCTTTTAATGGTCACTC
21992	LN590703.1	5258045	T	A	0.397	CCTGGACGACTGCATTAAGAGTCCATGAGTCACAGCTCTGGTGTCATTGAGCTTACATCTCAAGGGCCTGCAGGGATCCTCCAGCTGGAGAAAACTGAGA[T/A]GCCGTCAACCTCTTCCCATCTTTCCGGTACAATAAAGAGGTGTGACTTACCCTGAGAGACAATGCCTCTGGGTGTCAGGTTCATTCTGTGGGCCACCCCC
22011	LN590703.1	5327682	C	T	0.228	GCTCCTCTCCAGCGCTGGATGTGCTTAAAGAGACAGTGTTGAGCGTTTCCTCCGCGTTCACCTCCTCGCTCTTTGAGCTCGTCTTCTCGCCCGTCTTATA[C/T]GGCAGATCCATGCGGAACACGACCCCCGTGGAGGTGCAGTAGTCCTCAAAGCCATACAGGTACCTGCAGGAGGTCCAGCATCACAGATCAACATCCAGTA
22061	LN590703.1	5616716	C	T	0.053	GTGAGAGAGAGAGAAAAGCAAGAAATTCAAGACCCAGAGGAGAGATTCTTCTCTAAGAGGCCGCCTGACCCAGTGTGATTTAAGATGCCTGCAGGCTGCA[C/T]GGTCGCCACCCTGTCTGGTTGCCCCCCGTTGCACATTGTGCGGACACTGGGATCAGTTGATGCCGCCTGAGCCAACATGAGACGCGCTGCACGCGAGCAG
22088	LN590703.1	5726816	G	T	0.089	AGTCAAAGTCAAGTCTTTCCAGGAATTTACATTTATGCATTTAGCAGATACATTTAAAGCAATTTATGAGTAATTTGTCCTACAGATAACAATATTCATA[G/T]TTATTAGAAAGCGTCACTATAGAACAAGCTAGAGCTGAGGTGAATTACAATAAGAAGATTTTTTTTTTTTTAATTTCCAAAAAGCAGATTATACCTGAAA
22089	LN590703.1	5726383	A	C	0.072	TCAGATGGTGGAATAGTGGAACAACAACAAAAATCAGAGGCGCTTGAAGCATTCACAACACCTATATATTCAAAGAAAGCACAGCCAACACCCATTAATA[A/C]AGACCTGCAGGAAATGAGCTAGGTAAATGAGTGTCTGTGTTTGCCTGAACTGAACTGACACTTCATCCCAGTATAGCAGCTTCACTCTGAACACTGATGT
22102	LN590703.1	5831486	T	G	0.14	TGTTTTAGCAACTAGTTGTATAAAGAGTTTGTAAACACACACACACAATTCCCAGTTGTGGCAATATTTTCTCCACTTGACGTCCCATAATGATGTATGT[T/G]TATCTATTGCGTACTCACAGGGGGCCTCTAGTCATCATCTCTGCACTGAACTATATTGACACAGCCATGAATGAGCTACAGAAGGAGGGTCCGTATAGAT
22158	LN590703.1	6005682	G	A	0.118	TATCTAGACAGCATTCCCGTCCGCCTTCTCTTCTAGTGGGCACATCCCTGCAGGACATTATGCCGTTATCCTGAGCCAGCGAGCAGATGAAGGGCCGCTC[G/A]TCATCCTCCTCAGGCTGATAATATGGGGCGGGGAGGGTGATGCCAGATGTGCTGAGGACAAGACGGAAGGAGAAGTCAAGGTTTTTGAAAATTCAGTTAA
22159	LN590703.1	6005615	G	T	0.334	GAGGCACTGCCGTTGACCAGTGGCTCCGCGCTCAGGCCCAGAGCCTGACGGTGCAGCGCATCCTCTTTATCTAGACAGCATTCCCGTCCGCCTTCTCTTC[G/T]AGTGGGCACATCCCTGCAGGACATTATGCCGTTATCCTGAGCCAGCGAGCAGATGAAGGGCCGCTCGTCATCCTCCTCAGGCTGATAATATGGGGCGGGG
22161	LN590703.1	6024990	C	T	0.059	CATCAATTTCCTTTCCACCTGGAAGAATTAAACCTGCAGGAGGTCTTTCTGCATCAAATATTCCTACATTCTGTGTCTCTCCTGGACAGAGAGACACATA[C/T]TCGAAGACAAATTTGCTCATCTTTTGTATAGTTTGCATTACATGAAACCCATAGCAGGGTATAAAACCAACAAATGGTAACTGAAAATTAGAGATGACAC
22162	LN590703.1	6024915	A	G	0.247	CACATTTAGACAAATTAACCACCACAGACACATGCAAGTTCACACACACATACATAAATCACAGAGAGATGAGATCATCAATTTCCTTTCCACCTGGAAG[A/G]ATTAAACCTGCAGGAGGTCTTTCTGCATCAAATATTCCTACATTCTGTGTCTCTCCTGGACAGAGAGACACATACTCGAAGACAAATTTGCTCATCTTTT
22167	LN590703.1	6032379	A	T	0.06	CACAGATATAGCTGAAATGTCGACGACTGATTACACAGACCAGTCAAGCTGCGATCGCCCTTACCAATGGCTTTGTTTCTGCTCTCATGTTGGTCACTCG[A/T]TCAGTTAAGTTCAACCCTGCAGGGATAATTATAATGATGTGAGAAGTGTAATTTTCTTGCACACGCATGCAGAAAATAGAACGTCTGCTGCGTTGTGCCC
22177	LN590703.1	6083590	C	A	0.169	GAAGAAAAATGACTTAGAAATATATCTAAGTCCTTGTCATTTTACTGCATGGGTGTCCAAACCTGTTCCTCAAGGGCCACTGTCCTGCAGAGTTTAGTGC[C/A]AACCCTAATTAAACTCACCTGAACCAGCTAATCAAGGTCTTAGAAACTTCCAGGCAAGTGTGTTGGAGCTGGTTGAAACTAAATTCTGCAGGACGTCGGC
22179	LN590703.1	6083539	T	G	0.123	GGATGATCAAACCAAACAAACAAAAGTCCTGTTGCTTGTTGCAAGTGTTAAGAAGAAAAATGACTTAGAAATATATCTAAGTCCTTGTCATTTTACTGCA[T/G]GGGTGTCCAAACCTGTTCCTCAAGGGCCACTGTCCTGCAGAGTTTAGTGCCAACCCTAATTAAACTCACCTGAACCAGCTAATCAAGGTCTTAGAAACTT
22246	LN590703.1	6294362	A	G	0.074	TCTGTCTATGGAGGGCCAGAAAGCTCTTGGATTTCATCAAAAATATCTTAATTTGTGTTCCGAAGATGAACAAAGGTCCTGCAGGTTTGGAACGACATGA[A/G]GGTGAGTAATTAATGATAGAATATTAATTTTTGGGTAAACTACCCCTTTAAAAAAACACCAATTCATCCACTGTGGTCTCATGACTTACTGTAGGGTTCA
22247	LN590703.1	6294285	C	T	0.062	TGAACCACTGATGTCACATGGACTATTTTACAGATGTCCTTAAAACCTTTCAGGGCCTTGAGCGTGGTAGTTGCGTTTCTGTCTATGGAGGGCCAGAAAG[C/T]TCTTGGATTTCATCAAAAATATCTTAATTTGTGTTCCGAAGATGAACAAAGGTCCTGCAGGTTTGGAACGACATGAAGGTGAGTAATTAATGATAGAATA
22318	LN590703.1	6490485	G	A	0.296	CAAACAACGGGTATCTCAGTAGGAAAGTTGCTGGCGCTTTGATTCATTTAATATTAGCCTGACTATCAACAATCTTGGGAACCGAACAACTGTGGTCTCT[G/A]CAGAATATAAAGATAACATGAAGATTATGTATCTGATATGGCCTGCAGGGTCCTAAACATTAAACACACAAACCACTACAACACTGAACAACCACTATAT
22319	LN590703.1	6490902	C	A	0.284	CTGACTATCAACAATCTTGGGAACCGAACAACTGTGGTCTCTGCAGAATATAAAGATAACATGAAAATTATGTATTTGATATGGCCTGCAGGGTCCTAAA[C/A]ATTAAACACACAAACCACTACAACACTGAACAACCACATATTTAAAGATAGAGATTCAGTCATCACATGACAAATAACTGAAATATTGCGAACAAGTAAA
22358	LN590703.1	6634481	T	G	0.119	AGTGGCAGCCTTAAACATACAAATCGCTACATTCCTCTGCACTCCACTAGAACTCAACACGTCACAAAGGGATTATGGGTAATTTTAGCCACACACACTA[T/G]CCGTTACGATCCGTGATCCGTGTCTCAGGGCTCGTCCTGCAGGAACCACACCTCATTGCGCCGGCCGTACGGTTTGATCGGAGGGTCGTAGATGCAGCAC
22359	LN590703.1	6634743	G	T	0.446	CTGCACGAAACTCGCTCTCGCCTGCGAAACCACCGAACCGCCTGCAGGGGGAGACAGACGTCAGTCAGTGCCGTCGCTGCTGGAGAGGAGGAGTTAAAGG[G/T]ATAGTTCACCCAGAAATGAAAACTATGTCATTAATGACTCACCCTCGTGTTGTTCCAAACCCGTAAGACCTCCGTTCATCGTCGAAACACAAATTAAGAT
22391	LN590703.1	6770232	T	A	0.077	AAGTATTACAAGCCCAACTCAAATCTGGATGGATGCATGGATTAATGGTTAGATGGACAGACAGATGCATGGATTGACATTTAGATGGATGGATGGATGG[T/A]TGGATGCATAGATAGATAGATAGATAGATAGATAGATAGATAGATAGATAGATAGATAGATAGATAGATAGATAGATAGATAGATAGATAGATAGATAGA
22392	LN590703.1	6769890	T	C	0.366	ATATTCAAAACATTCTTTTATCTTCTGTAAACTTTATTATAGAGCAACCCACTAGCTGATTTGCATTTAAAACAAATTATAAAATAAAACAACAGTCTGT[T/C]GAATGTGGTTTTGGACATCTTTGGAACTCCGGCTCAGTTCCCAGTTCCCTGCAGGAGTTCTCAGCAGGCCTGTTGTGCCCTCAGTGGAATATGAGCAGAC
22460	LN590703.1	7072501	T	C	0.238	AGGTTTTGGTCATTTTGTCATCCATTGTCATTTTAGGCACATTATTTCATTTCCTGCAGGCTGTGATGCATACAAACTCTTTATTATATTCATCCATCAG[T/C]GTATATCCATTTAGCATGTTGTCCTCAGGGAAAACATGGGCAGGAGTGGGCATGTTATTGGACGAGTGCAGCTGAGGTTGGCGTGTACTGTGTTGGTGTG
22530	LN590703.1	7347237	C	T	0.392	TGTGTGTGTTAATCTTCTGTTTCTATTGTATGAGCACTAATCAAACCAAACACCTGCAGGAACACTGATAGAGTTTCATCACGCCTGTAAATCAGCTCCA[C/T]TGCTGCAATCACTTAACTAGACAATAACTGTGCATTAGAAAGGGTCAGGTTTAAGTGGTTGTTTCCTGTGATTGGTCTGTTTGCTCGCTGGAGGTAGGAA
22537	LN590703.1	7373788	T	A	0.471	TAAAATCAACGCTGTCAACATAAAAAGTGCCGGTCGGTTGACAGACGCGCTGCTCAGTTATTCAAGCCACTTTATTTTGCCTGAATGACTTGCATAAAAC[T/A]GTTTAATTTACATATATCATTATATACCATTATATTATAACCAGATTGCATTTCTAGTCACTTGATAAAACTACCTGAATTCCAAAAAGGCCTGTCCATC
22640	LN590703.1	7699900	G	A	0.376	TTGGCCCGCTTTGGACCAACATATTCCTTACCTCTCGAACACCCTGCAGGATCTCCTGAAGGTCTCCTCCCTCACTTAGAGACGTCATACTGGAGGAAGA[G/A]CCAGATCGGTTACATGCAGCATCTCTCTCTGCCATCAGACGGTCTCTCTCAGCACATGCGGACTGCAGCTCCTGTCTCAACTGCTCCATCTGTGAGGAAG
22641	LN590703.1	7699773	G	T	0.36	TGATTTCCAGCGACACGAGCAACAGCGATCATTGGCGACTGGATGGGGCAAACCACCCATGTGGTGCCAACTGTCTGTTAACTCAGATAAACTCTGCCTT[G/T]GTTCATGACCACTCCTCAAGCCCCAGTTGGCCCGCTTTGGACCAACATATTCCTTACCTCTCGAACACCCTGCAGGATCTCCTGAAGGTCTCCTCCCTCA
22648	LN590703.1	7718567	G	T	0.079	TTTTTAGTGGAGTTCGTGTGGTCACAAAAGTCACATATTTGCTAAATGGCCATAGAAATAGTGCCGTGTGTTAAATAGTTATTTTTGATTTACATCATAT[G/T]TTTTTAAAAACCTCTACACCTGCAGGTTTTTAATCATGAATCCCAAATTTCCAAAGTGGATCCAGCCATTTTAACTCTTTGTCTCTAGTCTAGATCATTT
22657	LN590703.1	7747347	C	A	0.065	ATCATATGTTTTTAAAAACTCTATACCTGCAGGTTTTTAAATTATGAATCCCAAATTTCCAATGTGGATCCAGCCTTTTAAACTCTTTTTCTCTCAAGAT[C/A]ATTTCTCTTTTAAACAACACAATGCAAGCACTATGAATCCAAACTCTGTGCTGCAGCATCTCTCACTTTCACCTCAAGTTAACTGCATTGTCTCCAAAGC
22726	LN590703.1	8066835	G	A	0.329	AGATTTACTGGAACATAAGCAGCTTAAAAAAAATCTGTGTTTGACTCCTGGATTTACATATTTACTGTACCTTGTGATTAACGCTGCCAGAAACAAGCAC[G/A]GAGTATCACGTTGTACCTGCAGGTGAGAAAATGACAGAATCAGAGGTAGAACAGCTGATGGCAGGACAGGAAGATGGAAACGGCTGAGTCAGCTATGAAG
22738	LN590703.1	8094843	G	C	0.187	ATGGCGTCTTTGATGTCTCGACCTTCATTGCCGTGGAAACGCTGAGAAGCTCTGTCCTGTGGTACTGCATGGTGATGCTGGATCTGTGTGAGATCTGCAG[G/C]AGCTTCAGATGCTCGTCTGTCCTGCAGGCCGCAGTGTTGTTGGCGCGTCTCATCTCAGTGTTTCTCTCTCGTATTAAAGGCGAGCGTCTGACGGGATGTT
22772	LN590703.1	8216943	T	C	0.12	TAGTTTAACATACTTTAAAATGAGTAACTATAATGGAAATTATATACTTTAAATGAATATACTTGAGTGCCAACTGAATGTAATGTTTTCAGACACATAA[T/C]TGCAATTAAATGAAAATGTATTATAGTTTAAATCAAGGGAAGTCAGTCCTGCTCCTGGAGAGCTATGTCCTGCAGGGTTCAGCTCCAGCACCAATCAAAC
22786	LN590703.1	8273393	C	T	0.418	GGACAAGGAAAAGAGATGGCTAGGAGGAGAGTCAAGCAGAAGGCAGAAGAGCCAAACCCAGCAGCGCTCCCAAACACCAGTCTGGTTTCTTTTTATACTT[C/T]CATTCTGCTTTTCTCTCTCTTTATCTGTCTCTCTCGTGCACCCTCTCATTCCTGCAGGGGGAATGCAAGGTTACAACCACAACGTCAGAGAGAAAGAAAA
22812	LN590703.1	8370740	C	T	0.255	TCGAGCAGGCTGATGGGCTCTCTTCCCTCAATGATGTGGCCCTCACGGCATACCCCTCCTTCTTTAGACTGGGCCTCCATAAGCAGGAGACCACTCAAAG[C/T]AGTTCTGAGGCCTGCAGGTGACAGTCCCAACCATCCAATCTATCCCAATTTGTTCCACCCAGTCCATCCATTCTTCCAGTCAATCCCTCCGTCCCTCATA
22830	LN590703.1	8412579	A	G	0.052	ATCTGACTCATCCATTTCAGATCTCTGCTAACAAACTAAGTTGAATTAGGTGTTTGTTTTGAGAGAGTTTGAAAATAGGGTGTTGGCCTGCAGGTCTGCC[A/G]CAAAGAACAGAGTTAAGAAACACCAGTATAAACTACAGTAAATCTAACCATATATTTTCCAAACCGCTAAAGTCATGATGATGCTGGTGTCTATCCCAGT
22831	LN590703.1	8412527	G	A	0.106	TGTTTTCCAACCCTGTTTGTAGAGGCACACCAACTTTTTGGATGTCTCCCTTATCTGACTCATCCATTTCAGATCTCTGCTAACAAACTAAGTTGAATTA[G/A]GTGTTTGTTTTGAGAGAGTTTGAAAATAGGGTGTTGGCCTGCAGGTCTGCCACAAAGAACAGAGTTAAGAAACACCAGTATAAACTACAGTAAATCTAAC
22833	LN590703.1	8419901	A	G	0.122	CAGACATTCAGACGCCAAACTTTCTGCAATCCAGTGGCACACGCTTGTGTTTCAAAGTGCTGATGTTGTGATGTGTCTGTCCTGCAGGACTTGAAGACCC[A/G]GCTCAGACCCCGGCTATGTGTCATTGAGAAAGGCCCCAATGGCTTCGGCTTTAACCTGCACAGTGAGAAGTCCAGACCCGGCCAGTACATCAGCGCTATA
22896	LN590703.1	8668996	T	G	0.183	CAAAACCATTGTAACTTAAGTAGTACTTGAAAATGTTCGTAGATCTACGAGTGCCCTGGAGTAATGGTAAATCCCTAAGTGCATCGTAAGAAGACAAAAT[T/G]ATGAGGTCACCTGCAGGACAATCGTCAGATTACACTTTATTCAACTGTAATGTGATTGTAATTAAAGCTTTTGATTGTACTTTATTGTACACTTTATTAC
22900	LN590703.1	8672375	C	T	0.09	TCGGTGGTTCTGGCTTTCTAGCAACATACCAGCTTGGTGCTGCGCAGAGTCTTTTGGATAACGCAGCCTGGATCCTGCAGGGAGCTCCGAGGGTCTACGG[C/T]GCCTCTGCTGGTTCCCTCGTCGCTGCAGCGGTCGTCTGTGGCTCCAGTCTAGGTAATCTGAGATCTTTCTATATTCATAACTTTCACTGACGACTAAGAC
22901	LN590703.1	8672318	G	A	0.11	TAGTCATGTCATCACCGTTGTGCATTTTGTCTCAAAATGAGAACCTCTCTGTATCTTTCGGTGGTTCTGGCTTTCTAGCAACATACCAGCTTGGTGCTGC[G/A]CAGAGTCTTTTGGATAACGCAGCCTGGATCCTGCAGGGAGCTCCGAGGGTCTACGGCGCCTCTGCTGGTTCCCTCGTCGCTGCAGCGGTCGTCTGTGGCT
22917	LN590703.1	8736121	C	T	0.146	TGAGGACTTTTTCAAAGCAGTCCCTTCCTACAGCCTAATCTCTGCCAAGCACAGTGCGCTAGACTAATCCAAGCATGTGCTGGAAGCTGGGGACTCTCGG[C/T]TGTGTCCTTTCATGTATTTGATGCTAATACTAGCAGCCCTGCAGGCAGCTGTTGGCTCCTTCTTAAACTCCATTAGAGAGTAAAGGTCACTCTCTGGGGG
22926	LN590703.1	8751080	C	T	0.148	ATTCTTTCTGATGCACGTACCTGGAGGCGGTAAAGATCTGTTTGGAATTGGTGCAGATGGCATTGATAGGGCTGTCATGGCCCTTAATCTCTCCGATGGG[C/T]GTAAAGTTGTCCACGTTCCACACCTTTAGCATTCCCCCCCTGCAGGCGCTAAGGAGCAGGGGCCGCCCGGGAACAAACGCCAGAGCACACACCCAATCCT
22945	LN590703.1	8806527	T	C	0.106	ATGAAAACTCATAAGTGTGACATATGACAGCTACGGAAGTGAGCAGAACAGGTGAACAATTACTCAACGCCTTCATCAATGAAGTCATGTAACTACATAA[T/C]GCAATATTCTTTTAAATCTTTGTATAATAATGTTTCACATGCTATTTTAAAACTAAGAATCATATGTGTGTATAAGGCAGTAGTGTGTAATATGCTAATA
22946	LN590703.1	8806207	T	C	0.068	AGGACTTAATTAGCACGGAGCCCATTTCACCCCCGTGATTAATAATCTGATGAGCCTCTAAAGCATCTACAACAGGCCCAGTTAATGATTCACAAAGACA[T/C]TGAGCTCTGATTCCAAAACTCAGGTTCTCATCTGGACTACAACTCCCAGAGATCCGTAAGGCCTGCAGGATGGGATTACCCCCATTACAGAGATCTAAGA
22959	LN590703.1	8830344	A	T	0.115	TTAATTAATAATCCAGTGATCTCACAGCACCACACAGTGCTTGTCTGAATGAAGAGAGCACTTTCATCAGCTTCCAAACTTTCTCTCCTGTCGGATCTAA[A/T]GGGCACAGTCAGAGGACACATCTAACCACTGATGGCCTGCAGGTGGAGACTCAGGTTACAGTAATTCTGGGTTACATTATCTAATGCATCTCTCAGGTTC
23072	LN590703.1	9211261	A	C	0.308	TTATACAGGCTAGTCCACATATTCAATAACTGAAAGGAAAACTAGAAACAGAACATAAAATAAACCTGTCCGTGCAGTCATCCTGCAGGTCTTAAAAGTG[A/C]AATTCTATGTGCTATCTTATTAGATTTGCAGTGGCTTCCAACCTTCACAACAACACTCCAAGTATTTGAAGAATGTTGTCACTAAATATAGACTTAGCTA
23157	LN590703.1	9448649	C	A	0.083	CATGTGCTCTATTCTCATAAAGCCACATGATCTGTCTAGGCCTGCAGGAGGTTTTATTGTACAATAGCTGTGGACTATGGTTAAAAACAACATTTTTGAT[C/A]TTATTATTCTCACTTCATTACATGCAGGAAGAGTGGGATGAGAATTCCTGCCTTCTTTGTGAGACTAAATGATGCATTTCCGGACCAAACAGACCGTAAA
23169	LN590703.1	9466401	C	T	0.09	CAGGCAAGAGGTTAAGGGAGCAAAACTTGGGAAAAAAGTACTTAGAAAGCAGCATCAATATGTAAATGAAGCCTTTTACTCTCTTACTTGTATGCACTTA[C/T]ACTTGCTGACTCTTTAAATTTGGTATTGATAATTCTGTTGGCTTCTGTATGACTAATAAAAGCACATGTTCGTTTGTATAAACTGCATTTTCACTCTTAG
23197	LN590703.1	9602094	C	T	0.095	TCATCCTCATCATGTGCCCGAGTTTCTCGGTCTCCTCCTCACGCCACTCCTGTGACTGCCTCCGCTATTCTGTGTCAACAGACCCACTGATGATGACATT[C/T]CAGCCACACATCTGAACCTGTAAACTTGCCTACAGAAACATGTCCTTAATACGTTGATTAAGAAATAAAAAAAAATGTTGTATATATAGGCAGCCCAATA
23198	LN590703.1	9601861	G	C	0.103	TCGGATCTAAAGAAGAGCTCACCAAAAACACTTTAAACCACGTATTCCGAGCAGGCTGGGGGAAATCACGGAAGACTTTGCGTAGGTTCCCGCTGGGGTG[G/C]TCGGTCAGTGTCGGGTTGGTCCTGCAGGCAGTACCGGGATCCGGTGTAAGGGGGAGTTCGGACAGTGTCCCAGCGGCCGCAGAGATCAGGTCCGCCCATC
23241	LN590703.1	9767443	A	T	0.102	AACCTGTGTCACTCGCAGCAAAATACACCAGGCCAACTTCATCATATAATTAAACCCTGCCTACTGTATCTCATAATAAATGCATGTAGAGCTAATAGCT[A/T]CCTCTCCGCCGCACCTCCGCTTTGATTTAGCCATTGCGTTCCTGCAGGTATGTTTTTGTCCTGCCTTTCATTCCTTTTTTCTTTATTTAATCTCTGATTG
23274	LN590703.1	9852742	C	A	0.091	AGATCCAATTATGTTCTAGTTTGCCATCAACCGGATTCACGAGATATCCAATGAAACTTTTTTCTAAATCCGTAAATTTGAAAGCCCCGCCCACACTACA[C/A]GTCTCACGCGCCGCGGGCTCTCCTGGACGCATTCCAGCACGAGCTCACGATGGTTCTGTTGAAACAAACAGCTGTGGGCGGCGAGGGCAGGGACAATAAA
23282	LN590703.1	9872384	A	G	0.302	TTTTTGTTTAACGTCATATATATATATATATATATATGCCTTAAACAAAAATGGTGAAAAATTGGTGGACCCCCCCCTGCAGGATCACTGTAGACCACCT[A/G]GTGGTCAAAGACGACATAAAACTAATTGTTACGAGAACACACAAATTGTTTCATTTCTGTTTCATATCTGTGGGCAATTCAGAGACTCATTCTGTGTCCT
23320	LN590703.1	10039144	C	T	0.245	GTGCTCTGCCTGACAGGAGAATCCAGCATTATCAGTGGCCATTAAGACGTGTAAGAACTGCACTTCAGACAGCGTGCGTGAGAAGTTCCTGCAGGAAGCT[C/T]GTGAGTATCAAGTGTTCACACTAGTGACCTACAGTACATCACTACAGAATTCATTCAAGCTGATGCAAATCTGCTTTGCGAAGTTTCTTTTTTAGCATGG
23344	LN590703.1	10085469	A	G	0.093	AAATATTTCTATTGTTATTTGCTATTCTTTTTTCCATTTAATTAACATTTTACATTTAAGTTAAAAACACACCAAGGATCCATTTATTTGATCAAAATAC[A/G]GTAAAACAGCAATACTGTGAAATATTATTACCATTTAAAAAACAATCTATTTTAATACATTTAAAAATGTAATGTATTCCTGTGCCTGGCATTACTCTAG
23405	LN590703.1	10318596	A	G	0.146	CTTTACTTCCCCAATACCAAATGCTTTGAATCACACTGTGGTTGGCAAGTGCCTGGGTCAGCTGATCCCTGCCCCCTGTTATTATACTGACCAGACCTCC[A/G]GGGATATCAGAGGCCTGCAGGACCTTTGAGCAAAAAACAGAAGTCGAATACATTACAAACAAAAATTGCAATGTGAAGATTATTTGTAAAACATGAACAT
23466	LN590703.1	10487116	T	A	0.08	AGCAGGGGGAGGGAGAGGAGGAGAGAGAGCCGAGCGGGGAGGGGGGAGGAGGAGCCTGCAGTAGAACAGAAAAGATGAGAAAATTAGTGATGCTCACACT[T/A]GCATACATTATCAAACTGGTCAAAGTAACCTGCTTCTAACTCATCACATCATTAGTACAACTGCAGGAAAAATGGTACAAAAACTGACTTTACAAAAAGT
23483	LN590703.1	10569157	A	T	0.159	CAGAAGAATTCCCAATTTTACCATCACATACTGTTTTCTGCATTACTCCATTAAGCCTGCAGGTGGCAGTACATGGCCATACCTCAGGCATTAAGAAAGC[A/T]TGTCAAATCCAGCATGTGATTCAGTGAGCCTTATTTTGAGTGAATTACTGGCATATGTTTGTCTGTTGATTTATGTTTGTATTTGGCTGCTTTTTTTGTG
23574	LN590703.1	10987800	T	A	0.138	TTAATCAAAACCATGTTATTCCACTATATTGTGTGGTGCATGTGTATATTCAATCCTGCAGGTTTAGGATGCACTGATTCTCTTGATTTAATGCAACACA[T/A]GTGAACGCTGGGAGCTGTAATTCTTACTAAGAGTAATAAATACACAAAATGTTAAATAATGTTTTCATAGTTTTGAGTTTAATTTTAAGTTTGGAAATGA
23585	LN590703.1	11029410	A	G	0.14	GTGTATGATATCCGTGTGTGTACGTGTGTATTCCCATGCTGTGACAAAACAAAGAGATTCATCAAAAGCAGGTCTAACAAAGCTATTATTGGCCAGTGTA[A/G]GACTCTCTAAAGTTTCCCCTCTTGTACGTTGTTTATGGCTACGTCCTGCAGATTTACAGCGCTGTGTGTTTTATGAAGTACCATCAGAGGGTACGAATGA
23605	LN590703.1	11147180	T	G	0.296	GAGCAACAACAACAAAAATCTGAGATGCTTAAGGGTTTCACAACACCTATATATTCAAATAAAGCACAGCCAACACCCATAAATAAAGACCTGCAGGAAA[T/G]GAGTTGCTGGAAATGAGCTAGATGAGACATTTGACTTCATTTAAATGTTTGGCTGAACTGAACTGACACTTCATCCCAGTACAGCAGCATCACTCTGAAC
23606	LN590703.1	11147156	A	C	0.234	TCTGTGATTAAAGATTGTGGAATGGAGCAACAACAACAAAAATCTGAGATGCTTAAGGGTTTCACAACACCTATATATTCAAATAAAGCACAGCCAACAC[A/C]CATAAATAAAGACCTGCAGGAAAGGAGTTGCTGGAAATGAGCTAGATGAGACATTTGACTTCATTTAAATGTTTGGCTGAACTGAACTGACACTTCATCC
23619	LN590703.1	11175723	A	G	0.081	GAAGCTGCTCGAGCTCGTGTGAGTGTCTTACCTGCAGGTAGTTGCTCTCGCAGTAGTCCGCTACTTTGTATAAATTGGTGTAGTTGTCTAAAAGTGCTTT[A/G]CGAGCGGAAGGGGCCTCCTCCAGTATTTTTGTAACTTCTTCGGAGTAGTTTTGATCCTTCATTGTGCGATGGAATGAAAGACCGTTCAAGATCAACTCCG
23620	LN590703.1	11175623	A	G	0.225	ATCACTCAAGTATACTATTAAATAATTCCATTCTTGTTCAGTAAATTACACGTCTCGTCATTTCCCTACCGGTCTCAGACTGGATCTGTGTGTGGCATGT[A/G]AAGCTGCTCGAGCTCGTGTGAGTGTCTTACCTGCAGGTAGTTGCTCTCGCAGTAGTCCGCTACTTTGTATAAATTGGTGTAGTTGTCTAAAAGTGCTTTA
23724	LN590703.1	11642281	T	C	0.06	TTCTCAAGGTGTACAAGTTCATTCAGACTGTGCTGGAGAGCTGTGAATTTCACAATACTCAGCGTGGCTTGAAGACAGCTATGTGGCAGAACTATATCAG[T/C]CGATTGTATCAGTTTCCTGCTGACAGCTGTACAAATCAGCCTGCAGGAACAGATTTCCCATGAAGGGTTAGAAAGCTTGTGTTTGAACTAGTTCTACAGT
23725	LN590703.1	11643094	A	G	0.087	TTTAAATAATGACATGATCGTTTTTGATTACAGATGTTCTAATAATTATGTTCTTAACAACTTAATTGGAAAAAAAGAAATATGATGTCAGATTCTGGGC[A/G]GTTTCTAGCATTTATTTATTATTATAATATAAACATAATTTATATTATTAGTTTTTTATTAATTTAATTTATTTTTAGTAATTGTAAGAAATCAAGCTGA
23731	LN590703.1	11654171	A	G	0.189	GACCGGGTTCTGAAGTACATGTAAAAACAGCCAAATGGAGCAGCGAGACGTCATGAGTGGGGTGACGTGAGCAACCAGGAACTGCGCATCCAGCAGTCGC[A/G]CAAGTTAGCTTTGATGAAGTAGCGCCTGCAGGGATGCAGAGAGTATGGCAAAGAGACTCAGCATCTCGTTCCCTCGGGGAACCATGGTTACATACGTAAC
23745	LN590703.1	11707215	C	A	0.408	TCATTAACTATCAGCAGATGATCCTGAGCCTGCAGGTCTGATATTCTGAACAATGGATTGCTACACAAATACAATGTATTTCTCACTCAACCATTTTACT[C/A]TTGATTTCCTCACTGTAGCAGAGGTGGCCATGAAGACCCATCGCATCATTAGATCAGGCCAAGTGGGAAACACCTCCTGTCCAGAGTCGAGTAACAGCGC
23788	LN590703.1	11792024	G	A	0.079	CACTTGGAGAACCGCCATTGTATGCAGCGCCGACCCAGCCTGGCTGGCTACTGCATAAGCCCTATTGGTATAGGTGGTCCTGCAGGGCTTAGAGGGATGT[G/A]CTGCATGGGCCTTTAATCCGAGGGCAGATGGCGGGAACAGATGAGCAGGAACTGCTTCCTCCAGAGGAGGGAGCTTGCTGTATCCCTTGTCGTCAGCGGT
23813	LN590703.1	11901168	A	C	0.071	GGAGAAAAGGCTATAATGATCCACCACCTGCAGGATCCTCACTTGCGATAGCCTAGGAGCCGGTGTTGTGCCCAATTCTGACCCCCTGCTAGATTATTAC[A/C]CCCCTAGTATTGGTAGGTTTAGGAGTAGGTTTGGGGGATGGGTTAGGATTAGGGGTGGGGTTAGGATTAGGCAATCAGGTAGCGATTTAAACGAGGGGGG
23814	LN590703.1	11901092	C	T	0.095	GCGTTTTATAAACACACAATCCTTTCTGGATTACAAGCCGCCATCAAAATGATCAAATTAATTATTCTAGCTGCTGGGAGAAAAGGCTATAATGATCCAC[C/T]ACCTGCAGGATCCTCACTTGCGATAGCCTAGGAGCCGGTGTTGTGCCCAATTCTGACCCCCTGCTAGATTATTACACCCCTAGTATTGGTAGGTTTAGGA
23825	LN590703.1	11921976	T	A	0.38	CAAATGTATGACTGGACAGTATGTGTCAGATATAAAATATGTTAAATAACTTATCAAATTACTTAGTAATTACAGAGTGGTTAAGGTGTTTTTCACTAGT[T/A]GTTCCTGCAGGCTGACAAGGTAACGCTTGAGTAATTAGTGAGTGGCTAATGTATTTTTCACTTTAAAGCTGAAGTGCTACTAAGGAACTACTAGTGATCT
23842	LN590703.1	11978557	A	G	0.076	CGACAGTGCAGACGATAGTGCAGATCTGTGAGTCCTCCTCATCCTCCAGGCTGTAGTTATCTCCCAGAACCTTCACCGGTTGACCCGCCTGCAGGGTCCC[A/G]CTCAGGACTCGACCAAACGCATGGAACTGCACGCCGTCATCTGTGCTGTACATCTTAGTGGTGTGGCACATCAGGGGACCCTATGAAAGAATAAAAGAGC
23843	LN590703.1	11978515	A	C	0.14	AAAAATGAGCAATCAGAACGACAGAGTGTGACGGTCACCTAGCGACAGTGCAGACGATAGTGCAGATCTGTGAGTCCTCCTCATCCTCCAGGCTGTAGTT[A/C]TCTCCCAGAACCTTCACCGGTTGACCCGCCTGCAGGGTCCCACTCAGGACTCGACCAAACGCATGGAACTGCACGCCGTCATCTGTGCTGTACATCTTAG
23848	LN590703.1	11991676	C	A	0.187	AACCTTCATTTTTAGTAGAGAGAAAGAGAGAGACAGAAACAGATACAGTTAGTGTTTTGCGTTTATGTTGCACATTTTCGGTTGTTATTCCTGCAGGTGT[C/A]ATTTTTTTACTACCGATTAAGCAGGATGAATGCAGGTCTGTCAGAAAGATGGAGAGAAAGATGAATGGCAAACAAGGTGCGAAACTAGTTTACAGGAAGG
23853	LN590703.1	12004895	T	C	0.083	CACGTCCTCATAACCTCTTCAGCTAGCTTTCTGAGGGTAAAAAGTGAGTCAGCTCATGGTGATTTCAGCTCTTCAGAAAAGGAGATATAAAACAGTGAAG[T/C]ACTTTACAGCAAATGAGCTTAGCCCTGCAGGAAAAACCAGGTCATACCAGTTTAAGGTGCTCAAGATGATTATGCTAGCTGTTTTTTGCTGGTCTAGAAA
23856	LN590703.1	12007386	T	C	0.415	TTAGAGTGAAGGAGATTTGAGGATATTTGCAGCAATGATTTCCATGTGTGCAATGTATAACCAAGGAGCATCACTACCTGCAGGATTTACATTCTAATAT[T/C]GAACAGAAATAATAAACCCGAGTAGAGATGTGTAGCTTGTGCAGATGTATGTTAGAGTGAAGGAGATTTGAGGATATTTGCAGCAATGATTTCCATGTGT
23862	LN590703.1	12018667	C	T	0.293	ATAAAGGGAGATTTTAGATTTGTCTGAGGTTCTGTCTAAAGCTGTTCCCTGCAGGCTATGCAAAGCTTCAGTAAAACTTGGCAGAGCATCCACAGAGAGT[C/T]GACCCTCCGGATTCTGGAGGGAACTGTGCGAGCACCAAGAATCATTGAGTGCATGCGGTCCAGTGTTGAGTTGTTGCTGTTGCTGAAGATGCATGGTAAG
23897	LN590703.1	12158400	T	A	0.272	CCTCTTGCTCTGCGGCTTGTGTGTGTGTTCCTGCAGGCTTCGGTGTTGGGTGGTCTCCTGTAGTTGGTGTTCGATCCTTTTCCAGTACATCTAGATAGAT[T/A]CTTTTCTAGACACTCATTTTCCTTTGTTTTAGCCGCCATCATTACATGGGAATGATCCAGTGAGCCGTGCTGTGATTAGGATATATATCACATCAAATGA
23898	LN590703.1	12157934	C	G	0.071	ACATCACAGCACTCTTTTGACAAACAGAAAAATGTCCAAACTGTTGTCCGAATCATGTCTGTTTCAAACCTAACAAATCTTTTATGAATTGTTTTAATTA[C/G]TGTGCAGTGCTTGTTTAAATAAATGCCTCTTGCTTTGTTGTATTTTGTTTAATTAGTCATTCATGCATTTGTAGGTGTGGCTTAAGTGTCTGAATACTTT
23908	LN590703.1	12172740	T	A	0.377	ACTACACACACACACACACACACACACACACACACACACACTTATACGCACAGCACAATACCTGCAGGTCTGCAGTCCTCTGAGCAGCCTGTGAGTCAGT[T/A]AGTGGATGCGGTTACTATAGTGACAGCACATCCGTATTTACTATTTAGAGTGCAGAATGGGAGAGTGATACAGTAATAGCTTAAGGAGTGAATGAAAGAG
23948	LN590703.1	12356283	A	G	0.322	TAAGTCTTTTTCAACAGCACAGGTGAGATGTGTAGTTATTATAATGATGAGACCTCAAATATAAAAAACAATGAACAATTGTATTTTTTCAGTCATTTTC[A/G]TACCTCCCCTGCAGGCTTGGATAAGAATAACCTTTGGTTTATCACGCAGACCTGGACAATTCTCAGTGTTCAGACAGTGGTAGATTTTATCAGTCAGGAA
23968	LN590703.1	12477080	C	A	0.348	TGAGACCACTTTTATTCTCCATCGTGACAATGTGAAGACAAAGAGAGAAAGAAAAGAGCTAGAAGGTGAGGGATTTCTCTCCTGATTGAGAGCGGGAGAG[C/A]AATGAATTTAAAAAGAGGAAGAGGCTCATAGATTTGCCAGGTGTCCTGCAGGTTTTCAGTGTCCGCGGCCAGTGTGCTGGAACACGAGCTGCACGTGGTA
23977	LN590703.1	12518498	G	A	0.19	GTGCTGTGATCTAGTGTAAGAGGACGAAACGACTTTAAACAGTGCCACCTAACGGTCGAGTGCAAAACAGCTGCAAAAGTCCTGCAGGAGAATGTGAAGA[G/A]GATCACGCAGATACAGAAATATTTCAAAATGTGCGGTTATTGACGTAATCCAACCATATTTAAAGCAGCAGAAAGCACATTAACGGGTGGGTTCACGGTC
23978	LN590703.1	12518455	G	A	0.228	TCACTTTACATTAGATCTAACTAAATCTGGACAGAGCCCTGAGGTGCTGTGATCTAGTGTAAGAGGACGAAACGACTTTAAACAGTGCCACCTAACGGTC[G/A]AGTGCAAAACAGCTGCAAAAGTCCTGCAGGAGAATGTGAAGAGGATCACGCAGATACAGAAATATTTCAAAATGTGCGGTTATTGACGTAATCCAACCAT
24006	LN590703.1	12596136	C	T	0.079	AGTTAGAAGTGAAGTGTGTATTTTTAAAATGCTTTCCTATCTGTAACTATTAGTAATCCATCAGTAGATTGTGAAAAGACTTGCTCAAGGACTATAAACA[C/T]TGCTGACATGTGATATGCATATACAGGGCCAAAAATTAACACTCGCCAAGTGCCAAATGTGAGTAAAAATCAGCGTTGGCGAGTCCATGTAATAGTGTCA
24040	LN590703.1	12739276	C	T	0.215	GTGAGAAAACAGCTTCTGTCAGTCATCTCTCATATCATGATGGTGGTGCCCTCATTCTCCATTCATGGGAATGAACTTTTATTTATAACCACAGGCCTAC[C/T]GACACACATCCATCTACTGCTCAACAATGTTCGCATACGCATGACGGCCATCTGTCAGGAGCGTTTAATATCCGTTCACACTTTTTTAATTTAGTTTTTG
24084	LN590703.1	12883245	G	A	0.056	ATGACACCTGCCGTTACTCGTTTTGTTCCTAGATGTATGTTTCTAAATCCTGCATGTAGTTATGTAATTATTTACAGTATATACTTGTTGGTGGTCTGTC[G/A]TCCTGCAGGCAGCTTGAGGCCGTGGTGCGCATTGCAGAGTCTCTCGCTAAGATGAAGCTGCAGCCCATCGCTGGAGAGGAAGAGGTGGACGAGGCTCTGA
24090	LN590703.1	12915291	A	G	0.409	AAAGTGACTCAAGTGTAAGTACTAATAATACTTCCCTCAAATCACAGTGGGACGGGGGCCTTGCTGCGCACCACACAGGCCTTTAATTGATTAATTGAGC[A/G]GGCCTCACTAACTGACATGAGTGCGTACAGCCAACATTTGAAGTGCAGGCCTGCAGGATGTGTTTGAACATACCATAGCGAGATCGCTGCTCTTTGTAAT
24143	LN590703.1	13158078	C	G	0.074	GGCCAAGATTTAGGTGGTCCATTGGTGGGTTGTCCCTGCAGGCCTGGAGGAACACCAGAAGGTCCTGGAAGCGGCATGTTTGGTCCAACCATTCCTGTAA[C/G]ATATAATATAAATTATAATTATATTTTTGGACAGTTTAGGAGATTTTCTTCATTTTGAAAGATTGAAGCAAATTTAAAATGATTAAAATACTATATTAAA
24151	LN590703.1	13172319	A	G	0.337	ACCGCTTTTGTATTTAGGACTCTAAAACAGGAGAGACATCCATATTCTCCTGCAGTGTGAATGTGCATCAAGAACATTTGAGCAATAAATGAGAGCATCA[A/G]CGTCTACCATTAATGCAACGAGGGCTCTTTCTCTGACCTGCAGGAGGCGTTCTGACTGAATTCACTGAACTCCAGGAGCTCATGACTTTCTCTTCATGTC
24162	LN590703.1	13195534	A	T	0.216	CTGATGGAGGACCAGCAACACCTGGCCATGAGGCAGCAGCCCTTCTCCCAGAAACAGAGGTGGACACAAACGCTCTCTTTCTTATCTTTCTCTGTCAGTC[A/T]CTCTGGTTCCTGTGTTTCTCAGTCTGTCTGGTTCTGTCTCCCTGCAGGCTGAAGCCAGTACAGAAGGTGGAGGGAATCACTAACGGAATGTCGTCAGGAT
24183	LN590703.1	13256730	G	A	0.094	GTATGTGACTATTAGTGTGTACAACACTCATTTGTCTATTTGTAATTTTACATACTTAATTTTATTCTTATTTATTTACTTTATTGTATTATTTTTATTT[G/A]CATTGTATGTCCCTGTTATGCCTGCAGGTAAATGTTTTAATGAAGTCCTCTTGTTGCAGCACCTGATCTTACCTGATCTCAATTGCATCAACAAATGATG
24227	LN590703.1	13417947	T	A	0.173	TGATCTTAGGGCAACCCTTAACCCTTTGAGATATCCAATACTATTCAGCTTAAGGAGTTTTGTAAGTGTAGAGTCTTTAAAACAGGACAGGAATGACATC[T/A]ATGCTGGATGTTAAGGATATGAAGGACTGTAGTTTATTGACCGAGTGCTGAGTAAATATACGTATTACATTGCATACTTGGATTTGCATTAGAGATAAAT
24234	LN590703.1	13421278	G	A	0.472	ACACACAGACCTGTCCCCGTGCAGCAGCGACAGGTGCAGCAGGTAGATGAGGCAGTGCTGAGTGTTTCTGAGGGATTGTGGGAAATCAGAGAGCACAGAC[G/A]GCCAATCAGACGCGCAGCAGCACAGAGACGGCAGAGACTCCTGCAGGACACGCTCCACATCTGCTCAGCACACACACACACACACACACACACACACACA
24235	LN590703.1	13423247	G	A	0.063	ACTAAAAACAATTAAATCATAAAAATGTAAAATGATTATGTTTTTCAAGTATGAGTATGTGTGCGTGTGAGACTGACCTGCAGGCGGCGTCGAAGCATGT[G/A]AGCGTCTGCAGTAAAACTCCTGACTTTGAGCCAGAGCAGCTCTCCTGAACACACACACACACACACACACACACAGATAATGATCACATGAGCACAGGTC
24257	LN590703.1	13497735	A	G	0.082	ATTTCCTCCGGAGTTGTGATTTCTTTTTTTACCTGCAGGATCAAACGCACGCTGAAGCTCACATCACAGAGGCTGTCACAGGCTGTTTGGAGAACCGTTT[A/G]CTCTGCTAAAGTTGTGAAGCAGAGGGATGTCAGCGTGAAAGTACAAAGATGAGCGGTGACAAGCCTGTTTCTGTTCTTTTGTCAGTGAGAGAGTATCTGA
24258	LN590703.1	13497651	T	C	0.207	TTCTTAGTGCTAATGGCTGTCTGAAGTTCACACCAGCATCTCTGTTAATGTTCTGGATCTCGTACGGCTTACTAATAGAATGAGATTTCCTCCGGAGTTG[T/C]GATTTCTTTTTTTACCTGCAGGATCAAACGCACGCTGAAGCTCACATCACAGAGGCTGTCACAGGCTGTTTGGAGAACCGTTTACTCTGCTAAAGTTGTG
24262	LN590703.1	13515536	C	T	0.098	GTATATTTATATATAATGTTATAGAAAGAGGGTTATAGCCCTGCAGGCCTCGAGTGAATTCTTCTTCCTGCTGGGGTCCAGCTCAAGTCTGTGGTTGTAA[C/T]GTCTTGGCCGTGGCACTTCCTCTGTGCTTAAACTCTCTCAGACTGGAGTGGTCCTCCTGTTGGCCGCATCTTTGAAGTCCTTAGCGTTGGAGTTGTGAGC
24338	LN590703.1	13885107	C	G	0.084	CAGAATCATTTCTATACACATGCTTGAATTGTGCTTATACAGCCATTTATAATGATCAATTTCACCTGTATGGATGTGCTCACTATAAGAGGATTCCACC[C/G]CCTGCAGGAGCTCAACACCAGAATCAAGAGGGGAAAGGGGGCAAAAAAAAGTTCTGAGAGGAAATGGCCGGTAGGCTGACTGCCAAATTTGGCCTGATTT
24410	LN590703.1	14185127	A	C	0.296	TCGTAGATCTACGAGTGCTCTGGAGTAATCTTAAAGCTCTAAGTGCATCGTAAGAAGACAAATTTATGCGATCACCTGCAGGACAATCGGCAGATTACAC[A/C]TTTAAGTTTATTCAAGTGCAATGTGATTATAATATAAGGAATTGATTGTACTTTATTGTACACTTTATTACTCGTTTGTTGTTGATGTTGTTTTATTTTT
24411	LN590703.1	14185078	A	G	0.281	ACTGTCTGTTTCCCAAAAGCATCGTAACTTAAGTAGCACTTGAAAATCATCGTAGATCTACGAGTGCTCTGGAGTAATCTTAAAGCTCTAAGTGCATCGT[A/G]AGAAGACAAATTTATGCGATCACCTGCAGGACAATCGGCAGATTACACATTTAAGTTTATTCAAGTGCAATGTGATTATAATATAAGGAATTGATTGTAC
24442	LN590703.1	14301569	C	T	0.118	CTTTGTCATCATACTCATTTCTTCCTCAGATATTTTATACTTTTCAATACGACTTAAAGCTTTTATATGTAGTCACATCAGAATAATCAATCTCATTTGT[C/T]GATCTCACCTGCAGGCGAACACCACACCAACCATTTAACTCTAGTTAAGAAAGTTCCTTCATGCAAAAGCAAGGAAAGATGTGACTACTCAAGGAAACAC
24503	LN590703.1	14491255	C	T	0.084	GCAGGACCTCGGTAGCAGGGGTAGGCCAAGGTTCCTCAGAAGGGGCTGCCAGCTTTCCTGCAGGTGTTGGGACCTTGTCGGGCTCCAACTCTGAGACTCG[C/T]GGTGGGGTTGAGGTACGAGGTACCTTGGCAAAGACATCATGTGGCTGCTGTGGGGGCGGTGACTCTCGCTTAGGCTCCTTGGTCTGGAATGGTGGTTGGG
24544	LN590703.1	14639354	C	A	0.101	TCCAGAGCTCCCTCAATGAGGAAACTGTACACCTTGAAGTGGAAACTTTTCACTTCTTGGTGCGGAGATCGCCAACTCAACCCAGTTAACCCAGTTGGTA[C/A]AGTGCTGGAGTTCCTGCAGGCCCGTTTCTCCACAGGGTTGACCCACTCCACCCTGAAGGTCTGCGTGGCAGCCATTGCGGCCTACAATGGCCATCTCATT
24557	LN590703.1	14671249	T	A	0.07	TATCGTGTAAAAGAAAACTGTCCTCTGGCGCAGTTGAGCTTTGCACGCATATACAGATGGTGCTTATGGCAGGTTCCAGCTCAAGTATCTGTCTTTTTCT[T/A]TACTTTGCTGCTGCTTTTGTTTCTACACGCATTCCTGCAGGATAGGATTTCACTTTTGCTTTTTTATATATAGTTCTATTCATTCAGTCATAGTGCAGAG
24670	LN590703.1	15168612	A	G	0.05	TTACATGGCTCGATGTTCACTCCACTGTCCAACAGAAATGCTGTCATATAGCGATACATCTAAAGAAAATGAAGAGCAAGTTAAAATAGCTTTTAAAAGG[A/G]CACTGCCATCCACATTAATTATGTTATTTCAATATTGTGATACACTGTGCTTGTCTTTAATAAAATTGTACAGATGGAAGGGATATAGGAAGGAATGAGG
24671	LN590703.1	15168255	A	G	0.487	CACCATGATTGATAAAGGCAGCCGGCCCCAACCAAAGCTGAGCACATCTCTTGCGCGTCGAGTACATGACACTGAAGTCATTCACTCCTGCTCTGAGGAC[A/G]GCACTATCCTCAGGGCTCAGCTCAGCTATACAGCCCTGCAGGACCTCCACCCGCTCTCCCACAAGCCTGGAGAATTCAACATTTTCATATCTTTAAAACA
24683	LN590703.1	15239758	C	A	0.051	AGATATACTTACAGTCAAAGAGCTTTACAGTGAAAACCTGCAGGGTGGATTTTGTCTTTAGTTTTTAAACTAGTTGCATTTACACTCAGAGCATTGACTA[C/A]TGCCGTAATCTCACAACGATCAACTTCTGAACACCCGAGAGGAAATCTCCTTACAGATGAAATGCTGAAAAACGACAGATCAGTCATTTAATGGAGTCTT
24719	LN590703.1	15363155	A	G	0.102	AAAGATACTATTGATCAGGTAACCCTGCAGGGGTTCTTTGAGGGAATGGAAAAGTGAGAGTAGAGAGAGGAGATGTTGAAGCATGCTGGGCAAAATCCAA[A/G]TGAAAAAGGAAGAAGGAGGTAGTGGAAAGAGAGAAGGCTTTTATGGTAAGAACAGATGGGGTGATATTTCATGTCCAGTACACAGCACACAGAGAAACAT
24729	LN590703.1	15394708	A	T	0.085	GTTGAATGAAGTTGTATTTTTTGTTTACTTTGCGCACAAAAACTATTCTTGTAGCTTCATAACATTACTGTTGAACATTGATGTCACATGGACTATTTTA[A/T]CTTTGTCTTTACTACGTTTCTGGGCCTTGAAAGTGGTAGCTGCCTGCAGGGTCAGAAAGCTCTCGATTTCATCAAAAATATCTTCATTTGTCTTTAGAAT
24742	LN590703.1	15429809	A	C	0.362	AGGGTCAAAGAAAGGTAACAGCACCCCACTGCTGGTGTCCAGCTCCTGCAGGTTCAAGGGCTCACTGAAGTTGTTCTGCAACCACAAACACACTTTTAGT[A/C]ACTTGCTTGTAAAACTGAAAAGAGAGCCTCTGACGCACACGATGTACTCACAGGATCCCATAGCGCCACCTGACGCTCACTCATGCGGCTGAAACCGGTG
24743	LN590703.1	15429371	T	C	0.148	ACAGTCATTACAATAGGTTCACACTTTCTCTCGTGGAGTTTATAGAACCTAAAATAAATATGCAATAATCCATAATTTAAAATGCTGACCTTTTGTATGT[T/C]TGTGAGAGAAAGCAAGTACACTATAAGCCTGGATGAAAGGCTGGATGTGTTTACCTTGCAATCTCACACTTGTTGACTTCCAGGCCTCTCTTAGGCATGT
24772	LN590703.1	15493069	C	G	0.307	AAAGTTTTACCAGTCCAAATGGCAGTTTCTTGAAAGGAAAGGGTGTGTATGACAGCACACCTGCAGGCAACCACATGACCCAGCTTGATGAATCCACACA[C/G]TCCTGCAATTTAGAAGCATTTCCAAGCAGAAATTCCTTTGGAGTTCACCTTTATGCCTGATTTTACATTTTTTATATTTCCTCTCAGCAAGTGTTGCACT
24773	LN590703.1	15493015	G	A	0.332	GCTTAAGAACACACTCTGAGAGCACAGTGCAAAACAATATAATACAGTACTAACAAAGTTTTACCAGTCCAAATGGCAGTTTCTTGAAAGGAAAGGGTGT[G/A]TATGACAGCACACCTGCAGGCAACCACATGACCCAGCTTGATGAATCCACACACTCCTGCAATTTAGAAGCATTTCCAAGCAGAAATTCCTTTGGAGTTC
24845	LN590703.1	15908288	A	G	0.153	CTCGGCGAACCCAAACGCACCGTCCGCCTGAACCTGAACCTGTCAGAACCGAGCGAACAGCGATCAGCCGAGTTCAACTACAGCGAGCTGGTCCAGTCCA[A/G]CCTGCAGGTGGGTTAGCGGTAACGGCTCTGGAAACGGTTGTGGGTTCGAACGCATGTCCTAAATGTACTGTGAGATACTTTAAATAAAACTTTTATTAAT
24859	LN590703.1	15933196	T	A	0.403	TCGGGGTCTTATCCCGGTGTTTTTCGCACAGGTTTGTTGTATTTCAGCGTCGCTCCGCCATACTGCACTTCATCTGCGGCCAGCGGTCAAGAGCTCTGAG[T/A]GGCGCGCCGCCGCCGCCTGCAGGCCGGAGGAAGAACAGCAGCGACTGAACAAAACACCTAAAATAAACAATACAGGAATTATTTGTTTATTTGAATGCAT
24873	LN590703.1	15975136	T	G	0.427	GGATATGATTTTCAGTGAAAAACTTACATTGTGGTCCTTTCTTTGCACAAAGCTGTCAGATTAATAATATAGCAAACAAATCACTTTTATGTTTTTATTT[T/G]TGAGTCCCAGTCCTCATTTACTTTCAGTATATGGGTGACTAGGATATTCCTCAAAACCTTTCGTTTTCCTGCAGGTTTGCGATGACGTTAGGGCAAGTAC
24878	LN590703.1	15993268	C	A	0.101	GGTGTTTTATCCCGATGTTTTTAGCGCAGGTTTGTTGTGCTTTAGCATCGCTCCGCCATACTGCGCTTCATCTGCAGTCAGCGCTCGAGCATCGAGAGCG[C/A]GAGAGCCGCCGCCGCCGCCTGCAGGCCGGAGGAAGAACCGCAGCGCCGCTCACAAACACTTCACACACTGCACACACACTAACGACTGTACTGTTTTAGT
24909	LN590703.1	16123636	T	G	0.063	CAATTTCATTATTTAATGTTCATTCCTTTGTTTTAGTCATGCAATATTAAACGTTCTTTTGTAGAAAATTATACGATGTACTCTTGTTTTCTCATTATTG[T/G]TGATAAACAATGTGACATCAAATTTAGATTCACACTGAATGTGTTTAATAGTTTATACTAACTGCCTGCAGGTTAAAACTGTTGATTAGGCTATATAAAA
24946	LN590703.1	16264613	C	A	0.074	ACACACGGCTTCTAAATTGTACCTGATCAAAATGACAGTGTGTGAGAAAGATTGATGCTCCCTGCAGGAAACAGAAACTTCTCCAGTAGATTCAGTGCCA[C/A]AAACACTGCACACAAGGCATTGTTCTGCTATGAGAGCCCTTCGATAGGCCACCTTGTTTTTTGCCAGCCTGTCTGAACTTGTTTTTAGCGCAGCAGTGTA
24947	LN590703.1	16264533	A	C	0.271	AGCAAATATTACTAATGGAAATAAAAACAGAATGGCCCAAGGACAAAGACATTTGACCTGCATGTGGTACAATCCTCTATACACACGGCTTCTAAATTGT[A/C]CCTGATCAAAATGACAGTGTGTGAGAAAGATTGATGCTCCCTGCAGGAAACAGAAACTTCTCCAGTAGATTCAGTGCCACAAACACTGCACACAAGGCAT
24965	LN590703.1	16325341	G	T	0.12	GTCGCCTACCATCACGAATGGCCAATCATCAATTAATCACTTAATTATCTCATTACCTGCAGGCAATACTGCTTAAGTGTTACTTTGGTTAGATTCACAC[G/T]TCAGGAAAATGTTGCCCAAATCCATTTTATTTGCTCATATGTGATTCTTACGGTAAAAAAACGGCAGCTGTGGTTGCCGGAATTCTACCGTAAAAAAATA
25076	LN590703.1	16923935	C	T	0.313	CCGCCTCCAGGTCCTGAGGAATCTCCTCCCCTGCAGGATAGTCTGTCTCCAAGACTCCTGGAAATCACAATAAAATACACAAACAACATTACTGGAATCA[C/T]TTATATTTAATGCCATTGTCATTAGTTTCCTAAAAGTGAAATCAGTGTAATACTGATGTGAATTATTTCTCCACTGCCATTTTCGTAATTTTACTCTTGT
25091	LN590703.1	16964818	T	C	0.314	TTTTGGCTAAATTAGTAACTGTTTAAAAGTAGATCCAGACTTATTATATATGAGCAGTGGGATTCTGTCTGAGACGTACAGTGTGTTTCTCCTGCAGGCG[T/C]GTATGTTTGTGCCAAATGTGGACATGAGCTGTTCTCCAGCAGGTCCAAATATGAGCATTCATCACCCTGGCCAGCCTTCACAGAAACCATTCATGAAAAC
25098	LN590703.1	16989802	C	T	0.107	CTCAGCCTCAAACGGCGACTGTGGTTGAAGCTGACAATCTAATCTGCCAGGCCATCATAAACTCTGGCATCGCGCTGGAGACCGAAGCCACCGAGGCAGC[C/T]GAGCAGGCAGAGGCCCCGTCACCTAAAGCGGTCCTGCAGGCTCCTGAGACTGACGCCAGACTCACTGAGATCCAGGTGACGGAGGAATGTGTGGAGACCG
25147	LN590703.1	17144059	A	G	0.498	AACCCCTCATGACCGAGCTGCTCAAACGCATCCTCGACAGCAACAAGAGGGTTCAGGAGGCCGCCTGCAGGTATGTTAAAGAAAATACAGCCTCCAGACC[A/G]AAATAACAGATCTTAAATCTGACCATGTCTTTCTTTTGTAGCCTTTAACTAATAAATTGGGATATATTTTGATACATTTAATATTATTGTTGACTAAAAC
25148	LN590703.1	17143773	C	T	0.052	AAAATAGATTTGTTATTCAGTAAGGGTGTATTAAGTTAAATCTCCTTAAATCTTACTGTCCTTGAACTTTTGAACTGCAAAAATGTTTTAGAAGTATGAC[C/T]TTTCTGAGCTCCTCCTCTCTTGTCCTCAGGCTGTATGCAGGATATGGTTCCGTATCTGCCGGAGTTGATTCCTCACCTGATCCAGTGTCTCTGTGATAAG
25212	LN590703.1	17385133	G	A	0.111	ATGATTTACAGGAAATCCATCTCCATTTCCCCTCCCTGGGCTCCCCTGCTCGTGAGGCTGCAGTCCAGCTCTCAGTAACTTCACCTGCCTGCAGGCTCTC[G/A]TTCTTTAACTGAACTTTCGCTTGTACAAATAGATCCACCTCAAACACTTCCTTTCCATTTATGTGTATCTATGTTTTAACCATTTATCATCTTAAAGAGA
25213	LN590703.1	17385080	G	C	0.178	ATCCCGCTGGCTCTCTGCCATGTATACAGCAGCTGCGCTCTGATTGGATGGAGATGATTTACAGGAAATCCATCTCCATTTCCCCTCCCTGGGCTCCCCT[G/C]CTCGTGAGGCTGCAGTCCAGCTCTCAGTAACTTCACCTGCCTGCAGGCTCTCGTTCTTTAACTGAACTTTCGCTTGTACAAATAGATCCACCTCAAACAC
25240	LN590703.1	17445874	T	C	0.328	AGGCGACGCTGCAGTTCTGTGTGGTGAAGCCGCTGATGGCCGTGATCACCGTCATCCTGCAGGCCTTCGGGAAATACAGAGACGGAGACTTCAAGTGTGT[T/C]TGTTCAGCTCACTAATCAAACACACAGACATCAAACACACAGAGACTGATAGTAAATCATATCTCTCTCTCTCTCTCTGTCTGTGTTTCAGCGCGGCCGG
25256	LN590703.1	17502237	C	A	0.093	GCCAATCCAGCAACAATCGCTGAGAGAAAATTCACGTTTGAATTCACCCACATATCGTAAGGCACACAGTCATGTACTCGCAGAGAGGTATAATTCACAT[C/A]ACCGGTAAATAATGCAGCTTCAACTCTGAGCTAAAGAAACGTCATTAAACTGAAGCGTGCGGGAGAGTGGCAGACTCTATAATGTCTTAAAACCCACTCG
25311	LN590703.1	17647318	C	G	0.12	GGTTCCACATGTGCTAATCCGACTAACACTCCATAAATATGACTAGTTATAAACATTAGACTCTTCAAACAAACACTTAGCGCACGATACGTCGCTCACA[C/G]AACAATCCTGGAATACCAAAGATGGCGAGAGTCTCCTGCAGGTGTGTGGAGCTCAAGCTGAAATTCATCACACAGGAAGAAGCGTGAACAATCAGGCGAG
25357	LN590703.1	17799494	A	C	0.077	AAGACTCCTTTTAATTCTAAATATGACTAAGACAAATCAAAGGCACCTCATAACACACCCTTTTATTAAAATTGAAAATGGTGCGTGGGTCGCCCTAAAC[A/C]GAGTTTCCCCACTGTAACTCACTTGACAAGTAACCTGCAGGGGAAGTTTTTTTATGTACAATGAGGTCAGAGCTATTCTCAGTTAAGACACACACTTCAC
25371	LN590703.1	17872626	C	T	0.122	CCTGTTTCCACCCTGAGATGAGGCGCGCTTGGAAAAGCAGTGCAGAGGTTTTCCTAATCAACTAATTTGTGCTGCTTCTTCCTTCCTGCAGGCAGCACAG[C/T]GGATTATCAAAGCCCGCAATGCATAAACACAATAGCAATCATGTGCTAGAATGCTTGATAGATTCAGAGCCCTGGGATGTAAATGACTCCACTCATGATT
25380	LN590703.1	17891627	A	G	0.128	ATTTCATTTCAGTCTAATTTGTTTATTTCAAAGCAACAAAGTTCTGCAGTGATAAATAAATTGAACCATCTAGAATTTTCCCCTGCAGGCAATATGAATG[A/G]TGTGCCCTTCAAAATGATTTGAAGTTTAGGGCAGAGCAGTCACGTCTCTGTACAGATCAATTTCTTTCAGTATGAAATAGTTCTGGTCAACAAGAGGTGA
25381	LN590703.1	17891557	A	G	0.296	TATACTAGAAACTAGAAACTTCATTATTTTTCTCCTGTTTTTCATTTCTCGGTTTATAAGAAAGCAATCTATTTCATTTCAGTCTAATTTGTTTATTTCA[A/G]AGCAACAAAGTTCTGCAGTGATAAATAAATTGAACCATCTAGAATTTTCCCCTGCAGGCAATATGAATGATGTGCCCTTCAAAATGATTTGAAGTTTAGG
25388	LN590703.1	17943374	T	C	0.347	CCACATCTTCAAGTCCTCCACCTTCCTCAAGGAGACCCACTTGAGCTGGAATGGAGACTCCATTGTCAGGCTCCCTGTGGACCAACCAGGCTTCAAGCTC[T/C]GCCGCTGGCACCTGCAGGCGGTCTAGGGAGCGAACCCAATTCAGAAGCCTGCGAGCTGTGAAGAACCCATCCAGATCTGCACTTTTAGGGTGCAGGTTAT
25410	LN590703.1	18076430	G	A	0.075	GCTATAAATCCTGTTTTCTATTTGATTACTTGGCGTTGTGTGCTATGAATATTGTCTTAAACCGTTTTGAATGTATTCCAGCCGCAACAAAAGCAAGCAC[G/A]TGGACACGAACCCAGGACTGAGCTCCTCCGTCAGGATCATGGGAGAGAATGGCCCTCTCTCGGTGACAGCCATGCTCTTTGAGGACGAGGAAGAGGATGT
25417	LN590703.1	18100048	A	G	0.105	GGTTTGGAGTCAGCTGTGAGGGCCGGTGTGAGTGTGATCACAGCGCTCACTGTCATCATGTGAGTGGACAGTGTCTCTGTCCTGCAGGATGGAGAGGAAG[A/G]CACTGTGAGAAAGGTCAGTTCATAACCTGTGACCATCACTTCAATGTCCAGGATGTTGATCAGGATTTGTACGTTCATCCACAAATGCTGCTCATTACAT
25449	LN590703.1	18206171	C	A	0.053	CAGGGCAGAGCAAAAGACCTCTGGGAGTTCAGGAATTCTGTCTTCCTGTAACGAGCTGAGGGAAAGGGGTGGGAAGTGAACGGCACGCAGCTGTCCAGGG[C/A]AGACGTACAGCCACTGAGTGCTGCAGGGAGGCACAAGAGAGGATGTGTCTCCTGCAGGGTAACAGAAGACAATCAGTTTCCTGGTCTGCAGCGTAAAGAA
25451	LN590703.1	18212412	T	C	0.496	ACAAGAATTAAGAGGGAGAATTAGGGGGGAAATGCACACATATCTTGAATTACTCCATAGAAGTCAGGCCTGCAGGGCGAACTGAAAAAGGTGGATGTTA[T/C]ATAAGCCAGCGCTTGTGAGAACGGGCTTCTCCTCACAGGTAAACCAGCCAGTTCTGGCACTTCGAGTCAACTGCTCCCTATGCATAATGCTATAGAAATC
25462	LN590703.1	18274743	C	T	0.053	TGTGTTAAATCAGAGAGCTGCGAGAAACACTTAAACATCTCCAGTGCTTCACAGCTGGACACAGATTCATGCGACTGCATGTTAGCAGTACACATGGATG[C/T]ATATATTTGTGGATATTTGCAACAACTGTGGACAATTAGCAAGCAAAACTCAAGCCTCCTGCAGGGTTTATGGTTTTTGAGCTACATGCGTAACAGACAG
25482	LN590703.1	18331209	A	G	0.056	GCTGCAACGGGACGGGCATGGTAAGTGACGCCCTCGAGCGCATCAGCTCTTCTAGACATGTCTGATAACTGAGCATCTGTGCTTCGTCCCTGCAGGAGAC[A/G]GTGAACACGGGGCCCTTCGTGATGCGCTCCACCTGCCGGCGCTGTGGCGGGAGGGGCTCGGTCATCACCTCGCCCTGTACGGCGTGCCGGGGGACCGGAC
25483	LN590703.1	18331194	G	A	0.146	TCCAGCACTGCGGCAGCTGCAACGGGACGGGCATGGTAAGTGACGCCCTCGAGCGCATCAGCTCTTCTAGACATGTCTGATAACTGAGCATCTGTGCTTC[G/A]TCCCTGCAGGAGACAGTGAACACGGGGCCCTTCGTGATGCGCTCCACCTGCCGGCGCTGTGGCGGGAGGGGCTCGGTCATCACCTCGCCCTGTACGGCGT
25491	LN590703.1	18362581	C	T	0.48	TTTAATCAAGTATTTATTGCCTTTTTCAGTTGTTCTGAGCAGTATTTGTTAACTCTAGTTAAACTGGTCCAGTTCAGAGAGAATCTACAGCTGGTGCCTT[C/T]ACTGCTTGAGGTTCTTGGCTTCTCTGTAAGTCTGGAAGGACAATTACCCAGCAAAACCTGCAGGTCTGTGGGGGGAGTCTTGTGTTTCTCTTCTGACAGA
25526	LN590703.1	18537159	G	C	0.383	CAATTCAATTCAGAATGGCGACTCAAGATCTGTGGCAGCTAAACTTGTTCTACTGTAACAGAGGAACGTTTCTTAAGATCCCAGATTAGCATGAGTCAGG[G/C]CTGTTTGGTCTGCTATCACTCATCCAAACCTGCAGGCTTAGACTGCGTCTGGATGTCATATCCCTTAATCAGCCTCGCCAAACCTCAGAGCAGGCTCTTC
25527	LN590703.1	18537278	T	C	0.2	CTCATCCAAACCTGCAGGCTTAGACTGCGTCTGGATGTCATATCCCTTAATCAGCCTCGCCAAACCTCAGAGCAGGCTCTTCAAATCCTGCAGGCCTCTC[T/C]AGGGCACGTTCCAGCCGTACCTCTCGAGCGCCGCTTTTGTTCATCTGCCACTTGCGCTCCTGTCCACACACACCAATTAGCTGCTGTTACAACCTCATAT
25574	LN590703.1	18755130	G	A	0.241	TTTAGTCTTATTCCCCAATTGCAAACAAATAGAACCTGCAGGATGAGCTTCCCGTGGGTTATACAGTATTGTGTTGTGAACATGGGAGGAAAGCAACTAA[G/A]AGAAAATTAAAGTCAGATGTATTTTTCGAGATCAGGGCGAAACGTTAACCGGGACAACAGCGTGAATTAGAAAGCGGAGGAAGAGGAAAAGATATCTGCA
25593	LN590703.1	18831948	C	T	0.106	CGTCCGTGTGCGATCGCAGATACCTGTACCTGCTGTTCTCGAACGACGATCTCCTGCCGCTGGACGACTGGGTGTTTAACACAGAGGCTCATCCGCTGCC[C/T]GTCATACGCAAGAGATGCCTGCAGGAGCACGGCAACACACAAGATGATGGACAGACCAACCTGGAGTAGTATTTACCATCACACACACACACACACACAC
25600	LN590703.1	18875106	G	A	0.175	TGTTGTAAATTGGTCAAATATGCAGCTTTATAGCTTGCACAGTGCACATACTCAAGGTTCCTGCAGGGTCACTGGATAAAATAAGAAGGTTATGGATTGG[G/A]CGACCTTCATGTGCCCTGGATAAGTGCAGAAGGTGCTGAATTCCAGTAGTAAATGCTAGCCTACAATAACAACAACAGCAACATTTAGCAGGAATTTTGT
25611	LN590703.1	18908375	A	G	0.093	ACTTGAATAAAGGTGCAATCTGCAGATTGTCCTGCAGGTGACCGCATAAATCTGTCTTCTTATGATGCACTTAGGGCTTTACGATTACTCCAGAGCACTC[A/G]TAGATCTATGATGATTTTCAAGTGCTACTTAAGTTGCGATGCTTTTGGGAACAGACCATAATATTAAGATCACCCATACGATCTTTTTTTACAAACTTCT
25668	LN590703.1	19236176	G	A	0.1	ACCACTCTTTGCTGTCAGCATCACAGTTGCAGAAGTGTTCAGGATGAACACAGTTCTCCTGCAGGCCACAGGCGCACTGCTGACTGCCCGGCACCGCGCC[G/A]CCCCAATACATGTGCGCCTCGCCCGACTGGCCTACCCACCAGCTGAACGGAGCACCGTCTGCAACAACACACACAGTGCCGATCATGAGTCTGACGCTAT
25669	LN590703.1	19236116	A	G	0.365	ATTGTCTTATTCTGAAGTGGTTTGGGGTTGTAATATGAGCCGGACGTGAGTGTGTGTCGCACCACTCTTTGCTGTCAGCATCACAGTTGCAGAAGTGTTC[A/G]GGATGAACACAGTTCTCCTGCAGGCCACAGGCGCACTGCTGACTGCCCGGCACCGCGCCGCCCCAATACATGTGCGCCTCGCCCGACTGGCCTACCCACC
25721	LN590703.1	19490207	A	G	0.11	GTCCAGTGGTCCCAGGCTGTACCTCCTACTCATCAGGTAAAGGTCAGATCGAGGAGCTCCGCCCCTTTAGTGCTTGAGCGTGTCATTTCCTGCAGGCCTC[A/G]GCGCAGTGCTGGAACTGGGCAAAGCTGAGGAACACCTGCTCCAGTGAGATCTGGCTGACGCAGTAGTCCTCGATGCTGTACTTCTCTTTGGCTGTTTCCA
25722	LN590703.1	19490166	C	T	0.271	CATGTCAGAGATGCGTATGTGAAGAGAGACACCTGAGCAATGTCCAGTGGTCCCAGGCTGTACCTCCTACTCATCAGGTAAAGGTCAGATCGAGGAGCTC[C/T]GCCCCTTTAGTGCTTGAGCGTGTCATTTCCTGCAGGCCTCAGCGCAGTGCTGGAACTGGGCAAAGCTGAGGAACACCTGCTCCAGTGAGATCTGGCTGAC
25733	LN590703.1	19514520	C	T	0.188	CCAGGATGAAGACGTCATAGATGAACACTGGGTAAGGGAAGCGGGCCAGCAGCACTTGGGCACGCTTGAGGAGGGCCTCCGCCGCCGTGCTGTTGTAGGC[C/T]TTCATGATGGCCCGGTCCACCGCATGCTGCACCTGCAGGAAGCCCTCGCGGTAATATCCTGTCCAGAGACACATACAGTACTCATGAGATTCACTCAATC
25738	LN590703.1	19524894	C	G	0.17	CTCTGAGCGACAGGAAGAGGCAAACAGGGTCCGGCATGAGTCATATGATCAGGACGCAGCCCAGAGAAACGTTTATTATGTGACTCACCACCTGCATATT[C/G]CCCTGCAGGCCTTTATGACAGCTCATAAACACAAGCACCAAGACACTTCAAGGGTCAAACAGAGGCTATTCATGTCAGGAAGAGCGGCCATGTGGTTCCT
25739	LN590703.1	19525828	G	A	0.084	GCTGTCTTTATTGAACCTCTTCCACACTTTAGATGACTAAAGCAGCCCAAAAGCCGAAGCTCTCACCGGTTCTGATGCCTTCCTGCAGGCTCTGCTGCAC[G/A]TCCTCGGTGATCTGCCGCACCACGCTGGCGTTTGCAGGCACGTAGGCCAGCTGCAGGTCCTGGTAGCACAGAGGGAACGGCAGGTCGCTCACACCGAAGC
25783	LN590677.1	8728	C	T	0.146	CTTTTGTTATTTTTGGCCCTGCGACAGCACTGAATTCTCATGAAGCTCATTGTTCCACTTCAAAAAGTAGTGGCACTTCTCCAGCACATCTGCATGGCGT[C/T]TGGGCACACAGCTAATGGGTGTCGGTAAAAGATGGCTTGCAATGACATGCATACCAGCATGTTTGGAGGGCCTCCCTTTTGGCATATTTATTTGAGCGCC
25795	LN590677.1	68273	C	T	0.321	CTGTCAAACAGTTCTGAACATGAGCCCCCTGCAGGAAGCATTCATGACTCTGTGCCAAAAAAACTGCTGTCCCTAAATATTTAATCCAAAATGGCTTCCA[C/T]TGAGAGACTGAACCACTTGCAGCTCTTTTACCACAGTATAAAAATACAGCTTTAGACAAACCCATATCAGTTCAGGCATTGTAATGTTATAAATGGAATA
25796	LN590677.1	68153	G	T	0.161	GTTCCATGTTCCTGCTGACCTCTGCTTGCTGCTGATTGGCTAATGGAGCACCTGTCTGTTTGATTATTGGGTGAAGCAGCACGACTCAGCTGCTGTAATC[G/T]CTCACATTCTCACCTCTCTCTGTCAAACAGTTCTGAACATGAGCCCCCTGCAGGAAGCATTCATGACTCTGTGCCAAAAAAACTGCTGTCCCTAAATATT
25814	LN590677.1	190479	G	A	0.198	TGCAGACTTCACAAACACATTTCGTCTGCTGAGTGCCGTGTCCTGTCCTGCAGGTGAACAGAAAGACAGGGACAGGACAGACTCAGTAGTGGAACTGATC[G/A]TGGAACAGTGTGCCTCGCTGGAAGAACTAAAGGTGGCTAATCATCCTGCAATCAATGCAGCCCGAGTGAGGGGATCTGCACCCTCTCAGGGTCTAATCTT
25887	LN590677.1	500302	T	A	0.168	TCACTGGGAAACCCCATCAACACCCTGATGTTTCAACAAGGAACCTTATAACCTTTAATTCAGATAATGCCACGTATATTTCAAGAAGTCGCATTTGCCC[T/A]TAGGTAGATGCTTTAAAACAAAAAGATCTATTCAGGAGCAAACCTGCAGGACAGCCGTGTCTGGCTAAGAGGCTTTTTTTGTGGCACTGACAGCTATAAC
25953	LN590677.1	750474	G	C	0.165	TCCAGAGGAGGAGGAGCTTAGAGTGGAAGGGGAGGAGCCTAGCGCGGAGCATGCGGGGCCAATCCAAGTGTTCAGTCCTCGCTGTGAGAGTCCTGCAGGT[G/C]CTCATCACACCAAACCAGACCCTCTTCACATTTGTTTTCCTCTCGGGGGCGAGCTGAAGCTCATTCACATCTCTCATTTTCAGATGTCGATCAGTTCGGT
25954	LN590677.1	750428	G	A	0.063	CTTTGCCCGTCCTACCAGTGTCGAGTGTGAAGGACCCGTTTAGTATTCCAGAGGAGGAGGAGCTTAGAGTGGAAGGGGAGGAGCCTAGCGCGGAGCATGC[G/A]GGGCCAATCCAAGTGTTCAGTCCTCGCTGTGAGAGTCCTGCAGGTGCTCATCACACCAAACCAGACCCTCTTCACATTTGTTTTCCTCTCGGGGGCGAGC
25967	LN590677.1	790104	G	C	0.433	ACTAGTTGTGACACATTCTCATACCACTTGTTGGGCACAAGTTCCTTGCAAATCCTACAATGTGGGGCAACCAGAAATTATGTGACTGACTGTTTCCTCA[G/C]TTACTCCACACATTCTACATCTACTGTCGACCTGCAGGTTGAGGATCCTGTGTTGGTGGTACATGGTGTTAAGTGCTTGATCCTCGGCAGTGATGATCAG
25984	LN590677.1	864388	A	G	0.295	TTTAAAATGAAGGCAGCATTAGCTGCAGGTCTAGTAAGCGTGTTATATATCTATTACAAAAGTGTTCTGCTCTGAAACTTAGTAGAGCAGTGAATGGTTA[A/G]CCTGCAGGGAAAGGTTTGATGTTAGGAGGAAGGACAGGCTGAGATCAAAGTTAGCATAACTGCTAGGACATGTTGCGTAGCACACCTTTGGGGAAGGAAA
25987	LN590677.1	874431	G	A	0.141	ATAACCGGCCTGATGCAACTGACCGGTTTGGTACAATGACTTAATCAAAAGCTCAGCACACTCCTGCAGGGGGTCCGAACACTTGGCCAAACACATGCTA[G/A]TCCCGGGGCATGTGGGGTAATTCTGATGTTACTGACGAGGGAAAGAGGGCTGAGAAGAATGAGGTCTTTTGTTTGAACCATGACCATGTCGTTCTGTGGG
26105	LN590677.1	1497472	A	C	0.07	CATGTTTTCATCAGAAGCACCCCTACTGCTTCTGAAAACAGCACAAAGAAAAATTGTCAACAAATCTGAGGGGTTCCATAAGCCCTGTCACTTTGTTACA[A/C]GCACACTTTCAAGTGCTCAAAGAAATGAGGGCCACACCAAGCTCGTTATCTCTGTTCAGAGAAAAAAGGCATAAAATTGCTTACTGACAGTGTTTTTAAT
26153	LN590677.1	1740639	G	A	0.387	GGAATGCTAAATTTCTCCAAATCTGTTCCAATAAACATACTCATCAACATCTTGGATGGCCTGCAGGTGAGTAAAGTAAAGAATTCACATTTCATATCTT[G/A]CACACTATAACTAGATGTTTAAGAAAAGTACCTGATTTGATGCCTTTGTTGGATTCGTTATCTCCTGACCCTTTAGAAGAAGCATTCCTTTGAAAAATAT
26174	LN590677.1	1799818	C	A	0.143	AAAACATCTAAAGACTTTCTTTAAGAGGCTGTGACAGTGGAAATGGTGTGAAATTGTGTGTCTGGCCACTGATAAGAACTGAGATGATGATAAGTGACTC[C/A]CCCTGCAGGCAGAGGAGGAGTTCAACATTGAGAAAGGCCGGCTGGTTCAGACTCAGCGTCTGAAGATTATGGAGTATTATGAGAAGAAGGAGAAACAGAT
26193	LN590677.1	1881446	T	C	0.19	GGGATGCGCTTGACAATCACATTCGATTAATCGTGCAGCACTACTGGATGGTAGAAATCAGTTCCACCTGTTCAAACGTGATTAGATCCCACGTATGTGA[T/C]CATAAGGACTGAGGTCTTTATAAAAACTGCACCTTGTCTTGTAATTTTACACAACACCATGGAGAGAGCTGCTTTATTTCTACTGCTGACGGGTATCGTG
26200	LN590677.1	1916532	C	A	0.051	GGAAAAGGGCAACATGAACATTCTACCAAACATCTCCGTTTGTCTCCAAAGAGCAACTTCTGAGCAACAAATCTTTTGTAAAGGGATGTACATGACAATA[C/A]AGAAATGGGAAGGCCGGTCTTGCACTAACATGTATAGATACACAAGAAGGTGTAGATTCACAAACACACCTGCAGGTCCTTTCGTTGAGTTCTAGTTGTC
26230	LN590677.1	2006952	G	T	0.214	TGATATACAGAGGGCATTAAAAGTCTTCATTGGCCTTTCAGAAACAGAAGCACGTTTACATTTCATTGGGGTCTGGGACCTGCAGGAGCGCCCTGGAGCC[G/T]TGCCGAACATCACAGCACTGATTATGCCCTCAACAGCTGCCAAGAGTAATCTGAAGCTCCAAGTAGTTTCTCTGTCATCAGCTTCGCAACTTTCCCTCAC
26250	LN590677.1	2118299	C	T	0.116	TTTCACTCAAAGCATACCTGAACAATGCGGAGATAGCCTGCAGGATCTCTCTGCAATCACAATTTCTCCCTTGGTCAAAGATGGCCATACAACTTGTATT[C/T]AGAGAATTAAAAAGCATTTGTAGGTGTGCGTTGAAAAGGTGGAGGCCAAGATTATGACTGTGAAGCAGTTGCTTGGAAACACATGGAGCAATTTTCCAGA
26251	LN590677.1	2118227	T	G	0.062	GCCCTCTGCGGTGTCCGTGCTCTGCTACAAATCACATTTTTGAGCTGTCAATAAGTTTGCAAGGCTTTCAAATTTCACTCAAAGCATACCTGAACAATGC[T/G]GAGATAGCCTGCAGGATCTCTCTGCAATCACAATTTCTCCCTTGGTCAAAGATGGCCATACAACTTGTATTCAGAGAATTAAAAAGCATTTGTAGGTGTG
26328	LN590677.1	2420753	G	T	0.253	GGGCTATTTGCAGGCAGTGCTTGCATTGTTTTAGCAACCAATTCAGTAAAGGAATAATGAAACGCTGCAATCACGATGACAAATTTGTGCTGAATGCAAT[G/T]TTCATGATGTGATTTCCCATCCTGCAGGTTCATTTTGAGTGCAAAGATATGTTGTTTGCAGCAGAAAATTTGTACTAATTGTGCCTGGCACACTGTGACG
26387	LN590677.1	2620711	C	T	0.111	TGTATCAAAATAGCATCAGCTACTTCTAGGGATGATGGAAAAGCATGCATATCCGCCTAGATCTGAGTGGAAGGGGAAATGGCTGTCGCCAATTCACCAC[C/T]TGTTTGCCCACTATAATGTAAAATATTACATTGATTACTAAAATAATTTAGTAATCAATATTTTTGTCAAGTTTTCAAGTCAAAAAATTTCAAGTAAAAA
26427	LN590677.1	2793830	C	T	0.113	ACGTTCTCTGTTAACACACGGATAGGGGCAGATTTACACTCATGAAGAACATAACGGGCCTTGCAACATTACTGACAGTGTTTTAAAGGTCCTCTGAACA[C/T]GTGAACATGTGAGAATGAATGTCTCTGTGTGTTCAAGGTTAAGCTGCTTGTCTGTTTAGCATAACTACATTATAATCAGCTGACTCTGTAAAAGGAAATA
26439	LN590677.1	2841217	G	A	0.478	GAAGCCTGTGGGAGCGCAGAGTGTGTAAGTGCCCTGCAGGCTTTTCTGCCAGTGTGACGGCTTTCCGCTGCAGCTCTATGCCCTAAGGTCCTCTTGTTCA[G/A]TGGTGAGATGGAGCAGCGTGTGTGTGTGTGTGTGAGAGAGAGAGTGAGAGAGAGAGACAGCAGTGTGCAGTGCATGCCAGTCATAGCCTGGTGTTTGTCA
26440	LN590677.1	2841103	G	A	0.147	GAGAACTGCACAGATTGCACAGAAGATGGCACAGACAGACGTTTTTGAAAGACAGTTGGTGTAGGCAGAGAGCCGGGCACACAGATAGACGGGCAGAGCC[G/A]TGATGTGAGGGGTGAAGCCTGTGGGAGCGCAGAGTGTGTAAGTGCCCTGCAGGCTTTTCTGCCAGTGTGACGGCTTTCCGCTGCAGCTCTATGCCCTAAG
26461	LN590677.1	2958310	G	A	0.067	GGCCTTCTGCGGTGCAGAGCTCCAGAAAGGAGCGCAGATTGGCCTGCAGGGTGTCCAGGCTTAGACTGGTGGAGTAGTCACATCCAAAGGTCTGGATGAG[G/A]TGGTGGGAGAAGAGTCGCTGCACAGCGTTCAAAGTAGCTGTGGAGTGCAATTCCTGGGCCTGCCCCGGAGGCAACAGCAATGGCTGTCCATCCGCACTGC
26462	LN590677.1	2958251	G	A	0.183	CCAGTCTCCACTGGGAAGTGTGTGGCCACTGTAGTAGAGGATGTAGGTGTCATGCCGCGGGCCTTCTGCGGTGCAGAGCTCCAGAAAGGAGCGCAGATTG[G/A]CCTGCAGGGTGTCCAGGCTTAGACTGGTGGAGTAGTCACATCCAAAGGTCTGGATGAGGTGGTGGGAGAAGAGTCGCTGCACAGCGTTCAAAGTAGCTGT
26491	LN590677.1	3058213	T	C	0.067	ACCCTCTCCAGCCTGCTGTCCCACACCGCTCACCTGCAGGTAATAAAGCCACCTTTTCCTCCATCCATCCATCCATGCTTTGCTACTTTCATCCATCCAT[T/C]GGGTCCTTTCACTCTCGCTGTCATTCCTCAAGGCTTGTGCCATGCTCCGGCTTGGTTTGTGGGCTGCTTTCATCTGTGGGTTAATTGCTGGTGATAATGG
26499	LN590677.1	3096114	A	G	0.121	GATGACAAAATAATCAATATTACAAACATAAATCGCAAATATTACTAAATATGGCAATAAAAGTATAAACGTCAAATCATTTTTATAAAGTAACAACAGC[A/G]ACACCTGCAGGTAAAGTTACCGCGGAGGCTTGTCTCCCTTCAGTCCATAGACTTATAACAGAGAGCCCTTAGTGTGCCATGTTTTTCCTGGGTTGTAAAT
26524	LN590677.1	3168608	G	A	0.057	GTATGCATGAGCGACGCGTGAGGGACGGGGCCAAAGAGGCGCTTGTTTATGATGCGAGTCTGTATAAACACAGTTGGAGTGATGACACTGATAATAGCAC[G/A]CTCTTCCCTGTGACGCCCGACTCTCCGCGAAACACCCTCTCCAGCCTGCTGTCCCACACCGCTCACCTGCAGGTAATAAAGCCACCTTTTCCTCCTTCCA
26536	LN590677.1	3208819	G	C	0.067	CTCGCTTTTCTTTTGAAATTGCTTTGCTGGCGCGGCTTGTCATGTAAATAGAATGCACTATGCCGGTGTGGCATTTCCTGAGCGTTTATACACGCAATGG[G/C]CCTTTTATACGCTCCGCGACTGCTGTTAGACATAGATTCACATATTTCTCCATGTATTATTCAGTCTGTAACGGCCATATGTTAGTACATAGCAACAGCC
26537	LN590677.1	3208467	T	G	0.174	TCCCGATAAAGGGTCTTGTGTGCACATGAACACAAAGGCATGTTAACAAATACAAACCAAACAGCTGTTTAAACTGCTTTTCACGTGCGACATGAAAAAC[T/G]AAAAGAACAGTTGATGTGTTTGTCCCCATTTGCAAAAGGAAAATGCTCGTTCCTGCAGGGAGAGGGCTGTGTGTTTTTGTTTGTTTGCTCATCAATAGTT
26654	LN590677.1	3704315	T	G	0.118	TTCACACAATGACTGATGGGAAGACAGATGGAATAAATGCATTCATACAGACAACTGCCTGCAGGGTGGCAGGACGGCTGATGTCAGCCACAATGACAAA[T/G]GCAAAAAGATGTGTCGCTTCGTGTTTGTGAATGAGAGAAGTAGTGTTGGTGAATGTAAATGATCCATGTAATATGGAGGAAAATCTCCAGTAGTTTTTGT
26655	LN590677.1	3704253	G	A	0.052	AGCGCATCATTAGCACGCTCTTCAAAATCACTCTCACCCTCAGCTGTAAACAAAAAGCAACGTTCACACAATGACTGATGGGAAGACAGATGGAATAAAT[G/A]CATTCATACAGACAACTGCCTGCAGGGTGGCAGGACGGCTGATGTCAGCCACAATGACAAATGCAAAAAGATGTGTCGCTTCGTGTTTGTGAATGAGAGA
26665	LN590677.1	3728716	T	A	0.058	TTCAGTTTAGGAGGTTATGTTCATTGACAGATAATTCATTGAAATGTAGAATGGTGAATTAATAGCATACTGCTTTACTCAGTTCAGAAACCTTTGCATA[T/A]AAGCTATCACTGGGGCAGTGTCCAAAGGCACAAAAGATAAAAGGTAAATTTTTTTACATTATTTACCCCTTAATATCAGTACCTTAAACATACATATTAT
26666	LN590677.1	3728436	T	G	0.3	GAGAAACGTGTGAGTGTCAAATGTATGTCAGCTAATATGTTCATCAATTTTAACAGAAGGTCTTCCTCAGATTGAGTTATTGAGTGAGACGAACAGTGAG[T/G]TGGACTGTTGGAGTTTAGGCCTGCAGGTTCATTTTTAACCAAGCTTGACTTTTGCCTTAGTGTTAATGATTGAATCCTCCCCACTCCCACACATTCATCC
26681	LN590677.1	3768426	T	C	0.061	GAATGTTTTGGTTGAAAACAACACAACATTCATTTAAATTGTTTTACATAATCCACAGCAGCAAATAGAAATGCTTCGATATCAGTTTTTAATTGTGATA[T/C]TTTGGCTCACCTCTACCAGTCCTGCAGGTCATTGTTTTCAGACAGACGTCTATCCCAGGATCATTTAGACTAGAATACTGTAAAGGACGCAATAAACATG
26725	LN590677.1	3987205	T	G	0.093	CTAAACTGCATAAACAGGCCGTGGTTTACAGGTGTAATCAGTCCAAAACCACATAATTATCTAATTAGCATCTTAGAGAGGTCTGTTTGCCTTTCATTCC[T/G]CGTGAACAACATTTATTGAGGTATTATGTCACAAATCATGTTCAAAATTGGTTCTTGCTGTGAATAAATACTGATTAGCTACTAATGATGCAGGAGAAAT
26730	LN590677.1	3999114	A	T	0.085	AGTGCACGAGACTGTACACACCATCAGCTGCAATGTTGGCGACTCGGGTTGTTCTCTTTGCGGTTTCCCATGTTCTGAGGAGACAAAGTTCCACAAAAAT[A/T]CGCATACAGATCATTTCCTACAGATTTTAATTAATAATCACACACACAATGTTTTAGGTTGATTGACAGAAAGCAACAATTAACAAGATCATTCCAATCA
26753	LN590677.1	4032651	T	C	0.244	GTAGTCATGTGGAATACTTGAGTATTATTATGATGTTTTTATCAGCTGACTCTCATTCTGTTGGCACCCATTAACTGCAGAGCATCGTCTCAATAAGTCA[T/C]AGTTTCTGCACCCTCAAACACAGTGTTTTCCTGCAGGTTATGTTGTTAAATTAGATCTTCCCTGGGTTTATTTGTTTATTTGGCATCTAGTGTGAGAATT
26765	LN590677.1	4116943	T	A	0.306	AAATTATATTAAATATCCAATATATATTAAATAGTCAGTAAAATATAAAATTAGTTACACACCAAATTTTAGATGGTCCTGCAGGGAGACAAATTCATGT[T/A]GACAAATGACTAATATTCCATATGGTTGCACAATTAGTGAGGTCCTAAATTGCACGTATATGGGCTACACATGTTGCTTAAGATGAAGCATCACATCACA
26806	LN590677.1	4303384	C	A	0.108	GAACGCAGAACAGCCGCTTTCCGGAAGATCCGGGTGCTGGGGCTTCAACATAAACAGCAATGGCGGAGGCAGCGGCAGCGGCAGCGTCAACAACGGCTCC[C/A]GCAGTTATCGGAGGCTGGACGAAGCACGTAACCTGCAGGTTAGTGAAAATCAGTCGAGGGACGCGGCTGTCGCAATATTAAACGGTCTCAAATATTAAAC
26824	LN590677.1	4364557	A	T	0.498	TGTATTTCTTTGTTTGTTTTTTTTCCCAACAGGTATTAATTCATATGTACTCACTCAGCCTGAGTCTCTGACTATCAACTGTAAAGTCTCCTATTCAGTT[A/T]CAAGCTATGGTACAGACTGGATTGGTCAACCTGCAGGAAAAGCTCTGGAGTGGATTGGAGTAATCTGGAGTACTAGAGGCTTAGCCTACAAGGATTCCCT
26867	LN590677.1	4512962	C	A	0.111	ATACTGTACAAACATTTCTGTACTCACCAAACAACACACAGCACAGAGATGCCTGCAGGCCAGTGAATACTAATGCCATTTTATATACATCATTAATCAA[C/A]TTTAATGCTTTATTTGAAATCTTCAAAGTTATTAAATATTATTAGCAATTATCCTGACTTCAACTTTACAATAACTTGAACTTTATAATAACTATCTTTA
26869	LN590677.1	4520490	C	A	0.109	AACCACAGTCTTTATTAGACTTAAGCTTGGAGAATACCACTACGGAATCACAGATGACACAGACGACAAAGCCTGCAGGCTTTCTGACCTACATGTCATT[C/A]CCGGATGAATTCAACAGGGAACACACATTTGGACAACTGAAAAAAAACATCCTTTTCTACCCCCAACAAAAACAATGGAAATTCTAATCACAGATATTAT
26898	LN590677.1	4604498	A	G	0.185	GCTTTTGATCCCGGATGACAAACTCCTGCAGGGGCTGAATAAGAACTGCTCAGAATTACACCCAGTGCCACACTTCAGTACGTACTGCACCCTTCCCACA[A/G]TCCCCTGCCATGCTCCCACTGGCACACTCAAACACCATACTGCCTTCCAACTATTAAGAAACACAGTTGCCATAAATATAAACAAATCCTCTACGATTGA
26939	LN590677.1	4811857	C	G	0.357	GGTGTGGACGACAACTCTATGGAGGAGACCCTTATGCCATGTGGACTTCGCATTGGCATCATTCCTGCAGGTTGGTCTACAGCATTGTTTCCCAATCCTG[C/G]TAATCGAGCATGTACCCAACACGTTTGGTACATGTCCCTTCACACACCCAGTTCAGTTCATGAGCACTCTATTAACAAGCTGATGAGCTAAATCGGGTGT
26940	LN590677.1	4811781	G	C	0.092	TGTGGTGTGCGTTGGAGGAGATGGCATGTTCAGCGAGATTATGCATGGCCTTGTCTCCCGTACACAGCAAGAAGCAGGTGTGGACGACAACTCTATGGAG[G/C]AGACCCTTATGCCATGTGGACTTCGCATTGGCATCATTCCTGCAGGTTGGTCTACAGCATTGTTTCCCAATCCTGCTAATCGAGCATGTACCCAACACGT
26963	LN590677.1	4925623	T	A	0.205	TGTACACCCACCAGACTGAGTTCTTATTCGATGGTTTATTCTGCAGGATTGTCTAATTTATAAATTGGGAGCTTCACATGACTGATGATTTTTTATTTTT[T/A]GAGCATCAGTAGCCTGCAGGGGTGTACATTACATGAATAATTGTACTTGATTACTTTTAATTTTGGGTAATTTGTACTTTATTTTAGCAATATTGAGAGT
27029	LN590677.1	5187102	G	A	0.285	TTCACTGCACCTGGTATGCATTGCCTCCCATGTCTATGAATGCATCTTTGTAACGTTTGTTAGACTTAAACTTACCATCAATAAAAAACCCTGAGCATCC[G/A]TGTGCAACTCAGTACTCAGTTGTCAGATTACAGCCTTGGAATATGTCCTGCAGGTGGATTATTTGAATGTACAGGCTGATGAAATTGAGAAAAAATATGT
27073	LN590677.1	5358753	T	G	0.102	TATATTACTATATAACATATATTCTATAACAGGTAAAGAGGTCACGATTACAGAAAATAAGAGGTGAAGGGATACATACTATATAACATTCTGAAAAATA[T/G]ACCCAAATCAGGACTTCTATAGAGTCTTTTATGAATTAATGATCTGTTTTGTTGTCGAAAGGCAGCATTCAATTTCTGGGCTGTTGAGGTTTTTTAGCAT
27100	LN590677.1	5469686	C	G	0.128	GTGCTAATAATCTCAGTAATTCAAACATATCAAACTGAAAAAAATAAAAATTCTTATTAAATAACAGGAAAATGTCACCTGTATAAGACCTGCAGGCTGT[C/G]TGCCATTAAAGTAACTATTGCACTACATTTAATTAGACTTGGCCAGCTGACATTTTAAAAGCATTAGCCTTAAAGACATCATTTAATGTCAGTATTCAAA
27109	LN590677.1	5498562	G	A	0.188	CCCACGAAAAATACAAAGCCCATGAAAGCTGCCTGCAGGTAGAAAGCCCACTTGGGGCTAGGTTCCCAAACTGAAAGGTTCACACATTCATGTTTGCGCT[G/A]ATAGTGTCCTTATTCTTGCACGATGTCCTGGTGGAGTCAATGAGCAGCCTTGAACTGGTATTAAACTTGAACTGAATTGAGCTATTGTCTTCAGGAGAGA
27171	LN590677.1	5690108	G	A	0.267	GTCAGATCTCCCACTGTCACTCCAGATGTTGTGCACTGCTGCGGTCCACATTTTTTAACCTGGGCCTGACAGGATAGGGAGCAAAGAACAGATCAGACAT[G/A]CTAGGCTTGACTTCACTTGAGCTGAATAATGACACTATTGTCTTCTGTAGAGCTTCTCTTATAGCATTTCATAATTGATGAACTTGACAACATAGACACT
27181	LN590677.1	5722851	C	T	0.094	ATAGAGAGAAGATTCCCCCAACACTGTTTAAGCGCATAAGCATATTGTAGACAGAAAAAATGTTTACGGGTGCAGTTATTACACCTGCAGGGTAACATAA[C/T]GAGGCCATTAAGCATATAAATAGTGCATATATATTTTGAATTTGCAAACGCCTGGTCAATAAAATGGCAAACTTCAATTTTGTTGATCAGTAATTATAAC
27200	LN590677.1	5772200	A	T	0.067	TCTGGAGCCAGCAGACTCAGATGAGGTGTGCAATAGTTTAATGCAAATTCAAGAGTTTATACTGACATGGGAAAGCAGTGACTAAGACTAATTTAGGATC[A/T]GGAACATGGAAGGAAACCTTTTGCATTCTTATTATTCCAAATGTCTGAATTGGGTTCATACTTTTAGTTTCATATACATTCTTCATCTATTTTTTATTAT
27201	LN590677.1	5771680	A	C	0.089	AAGACCCTCAGCCTTTTGTTTTGATTACCTTTATGGGACTCAAGCCTTAATTAGAGGTCTCTAATGTCTCAGTTGATGGAGCTTCATTCTACTTCAACAG[A/C]ACATCTCTTCAGCGCCCATATCACCTGTCAAATCTCTTTTATGAACCATGAGTAAATGCATTTGGCCAGGCTTTACAGCACAGCAAGCTAATGCTGGAAA
27245	LN590677.1	5948489	A	G	0.436	CGTTATTATACAAATAACAATGCTTAAAAATGTACAGTGTGAAAATTTGAAACATGACCCCAGGATTAAGCACTAGCCCAGGGTAGAGTATGGACAATGA[A/G]AAGTAGATAGCTAACCCACGATCACGTTTACCCAGGGTTTTAAACATCCCTGCAGGATGCCATGCTTTACTCACATTTACACTTGTTACTTTGTGCCATG
27289	LN590677.1	6110973	C	T	0.311	CAAAGGGCAGGCTTGTGTAGGTTGACATACAGTATACAACAATAACGAGAGTTCATAGTCTTCCTGCAGGGAATTTGGGGCTTATTGTTGCTCGCGGCAG[C/T]CTGTTTGATACTCGTCCATATTCTTTCTCCCTTTCTGGGTGTGACCTAACTGGGCTGTGGGGAATATAGCACCGTCTGGATCAGTGGAGGACTTTCTCCC
27334	LN590677.1	6310889	G	T	0.293	TTGTTGATCCGAAAAATGATCCGATCCGTGGGTCAAAAACCATAAATTGGAATTGATCACAATTTGTGGGCTTCTGCTTGTCCACTCGTCTTTTGGGGAC[G/T]GACCTGCAGGTTCTCTATGGGATTGAGATCCGGGGAGTTTCATGGCCACGGATCTAAAAATTTCAGTGTAATGATCTTCGAATTACTTCTTTATCACTCT
27355	LN590677.1	6439078	A	C	0.11	ATGATATTTCCATATCATACATTGTGTATAGAAGGATATGAAGTGCATCAGGTACTGACCTGGTGGGGTCAACAGGGACACCATCCCGTCTCCACTCCAC[A/C]ATCACAGTGGAGGAGGGCCGAGGACTCACCCTGCAGGGCAACACTACCTGCTGACCGACCAGCCCCTCCACCGTGGAGGGATCCGACTTGTCTATACTCA
27373	LN590677.1	6483918	A	C	0.119	TCTCTATTGCACCTTCAACAACGGCCTGTGCTATGAGTTCCTGCAGGGAGTGGCCCTGGAGCCCGAGCACATCCGCAGCCCTGCCATCTTCAGGTGAGAA[A/C]CTCTCGAATCCAATCATCCAGAGCTAATTGATTCAGGACGGCATGACGGAGATGGAGATACTGGCGCTGACCTCCAACTAGCCAGACACTTGTCACATAA
27419	LN590677.1	6696218	T	C	0.331	AGTGCAGCATTCAGTCTAGATTCTAAGGCAGTTGTCGCCCTCACTGCATTATATACTGCCTGCAGGCTTGTCAGTATTTGCATGCAATTTGCAAAGTCAG[T/C]GATAATTGGCCAGTTTATTGAACTGGTGTTATCCTATAAAGTTTCAGTAATTTGGAGAAAGGGAGGATTTCCCAGGTTATGACAGTAACTGGAGATGTTT
27451	LN590677.1	6846178	A	G	0.377	ATTCACTGCTTTAGTCAGTCTTGATGAATGCAGCGCCACACAGGACGATCTCAATTAAGAACCTGCTGACTCAGTCTCCTGCAGGTACAATTAGATATCA[A/G]TTATTTTATTCTCAAAACTTATAACCTCACTAAAATCATTACAAAAAAAAATCACTAAAATAACATAATATATACTTTTTGTTTTTTGTTGTATGTTTTT
27485	LN590677.1	6995089	T	C	0.058	GCACTGCTTTTGGAGGAAGGAGGATGAACAGACAGTAGAGTCTGTCTCTGGACCTGCGAGAACTGCAGCAGACTCACCTGCCGACCTGCAGGTAGATGCA[T/C]ACATATACGTGATTGTACATACACTTCCTGAAATGTAAAGCCAAAATATTTCGATCTGCCCCTCTCTGTGTAAATTAATGGGATGTGAGTTAAACTTAAA
27511	LN590677.1	7054856	C	A	0.056	GAGGTAGAGATGAGAAACACAGTCTGGCTCCAAATACTTATATCAGATGAATTAAGCATAATGTGCTGAGCAATTACATTTATTGGATTGCACACAAACA[C/A]TGACAGTTCCATGATGAGTTTGCTCTTATTCTTTTTTTTAATCAAACGGGGTTCATACAAATTTGAGCAGGGTGGTACACTTGCAAAATACTTTACCAGA
27538	LN590677.1	7153972	T	G	0.45	ATGTTTTATGATTACAGAATTCTGACAGTGTTTAGGCTGTTGACGCACAGAATCTGATTCAGGATCAGCACGAGCAGCACACAGATCCCAGATCAGTGCT[T/G]ACGGATTAGTCAAAGCGGAAGTGCAGCTCTCCAGTAGTCAGCTGATTAAAGCATATGATCCTGCAGGACGGAAAAAGAAACATTTCATCCATTCCGTCTG
27547	LN590677.1	7195393	T	C	0.055	ATGAACAAATTTTCTTTAAAGTGTTAGATTTTATCGTAGTTTTATTTTTTCTTACTTCTCCTTACATGTAGTATATTTTACAGTATTCTGCTGTATTCGG[T/C]ATTCTGCTGCTGTGTAAACATAATCAGCACTGTATCCGATCCCAGCCTAAAACTATGACCTTGGCCTGGGTGAGATTGACAGGCCAAAGTGATGTCCTTT
27559	LN590677.1	7224736	C	T	0.106	GAAGTAGTTGAGATGGTGGCGCTCTCTAGTGGTGGTGTGAGACCTGCAGGGTAAACAAAGTGATATTTTTACTGACTGACTGAAGTCAAGGATGAACAAG[C/T]CTTGTTTTAGTGCACTGCAGTACACCTTTAGTGGGGCTTTTCTTCTCGGATAAAGTCCTTTTGGTTTTCAACCAGGCCCACTAGACTTCCACTGATTTAC
27560	LN590677.1	7224627	T	G	0.401	CTGACAGATCTGTTCTTGCCAATGATGTGTGCTTGAAATAATTACTGGTCAGTAAGTGAGCTTTGATTTGAGCTCGGGTACTTAAAGTCTGTGAAGTGAC[T/G]TTACACTTGAAGTAGTTGAGATGGTGGCGCTCTCTAGTGGTGGTGTGAGACCTGCAGGGTAAACAAAGTGATATTTTTACTGACTGACTGAAGTCAAGGA
27618	LN590677.1	7545186	C	T	0.09	AGGACGAACATAAAACAATTGCCTTACCCACGACCTGGGCTGCTCACAGATCCTTAATGACCTCAGCAGTGAGGGCTCCGCCCTCTGCTGCCTGCAGGAG[C/T]TTTGCCTGGAAAACCTTCAGCACTGCCATGGCGTGCAGTGCGGAAGCCGCCTCGCCATCAGATGCATACGCTTTGTTAGCGAGGTGGACGGTGGTCCTGC
27639	LN590677.1	7625583	C	T	0.254	AGCGCTGAACCGGCCGGTCCGGCTGCTGCATAAGCCCTGTCGGCGATAGCCGAAGTGGTCCTGCAGGGCTTAGATGGATGCGCTGCATGGCCCTTTAAGC[C/T]GAGGGCAGATGGCGGGCACAGATATGTGGCGATTGCTTCCTCCAGGTGGGAAGTTTGGTGTATCCCTTTTCGTCAACGTCGTCAACAGTGGTGAGAGCTG
27704	LN590677.1	8000120	T	A	0.36	GCTGTCGTTGCTACCACACAGATCATCATCTTTGAGTCGCAGAACGGAAAAGCGATATGCAGGTGACCTGCAGGGGGCAGAATTTGACCAATAGAGAATC[T/A]GACTATTTCTTTCTTGTGCGAGAGATACCAAATGTGGCTTCAAATGGATGTAATAACCAGTGGAGGCCAGTCAGGTTTTATTATGTGATCTTACCTTTGC
27725	LN590677.1	8046165	C	T	0.055	AGATGCACTCACGTGGTCACATTTAATCTTATTTTGCTTAAGTAGGATGAATAAGTCAACACTAAAAGAGTCTCAATCCTGGCAGTGTAGAAAATGACAT[C/T]AACCCCCTGTTTGTCAGTGTATGTATCCCAACACTGGTTACAAAAACAGCAGTGTGAAAATGGCAGTCACAATATAACTCAGTTTAAAAAGCAGAGCACT
27736	LN590677.1	8078926	A	G	0.345	CCTCAAAGTACCTCATCCTGTCCAAGACGAGCTGTAGCTCCTCCCAGTAACCCTGCAGGCTTTTAGGCTTTCACCCACGAGAACTGAAATTATTACCTCA[A/G]TAATAAAATACAATTACAACATTATCACAAGAGAAAAATTGCAAAACAGATTTTGGCAGGCGTGAAGCACATAAGTCAATGTACCCTTTTGACAAATGAA
27737	LN590677.1	8078824	C	T	0.373	TCTCTGATGCGTAATGTGTGGTCCTAGTGCTCACCATAGCAGCCTGAAATCTGTCCCAGTCCTCTTTAATCAGACTGGTCCTGAAGCGTGGGCTCGGTAC[C/T]GCCTCAAAGTACCTCATCCTGTCCAAGACGAGCTGTAGCTCCTCCCAGTAACCCTGCAGGCTTTTAGGCTTTCACCCACGAGAACTGAAATTATTACCTC
27758	LN590677.1	8186840	T	C	0.055	GTAGGACGGTTGAAGGTGGTTCTCTTTGGATTTTACGCTTTTGGACTGCAGATGGAGATGAGACACAGTCCTGCAGGGCTTCCATGTTTGATGTTTAGTG[T/C]GATATAATACGAATACTCTGTTGCAGTTGGCCAGTATGGTTATATTGGAATGCCTCAAAACAAGACAGTTAATATAAAAGAACACTGATTGGCTTTTCAC
27771	LN590677.1	8234403	T	A	0.387	TTCAGAAAATGTCTAGACAGTAATCTACACTAGATAAAAAGATGTCTAAAAAAAAGTTGCCTACACTAGACTTGAAAAAGATGCTAGTTTTAGGCTTTGT[T/A]TTATTAACAATAATAGATGTGAATGGAAAGTCCCTGCAGGGATATATATATGTATGTGTGTGTATATATATATATATATATATATATATATATATATATA
27807	LN590677.1	8420640	C	A	0.481	GTTTAAAAATGCCATTTTAATGTAAAAGATGTCCTGCAGGAAACCCACCTCAATTTAGTTTTTGCTCTTCAACCTAAGAAAAAGTACAGGAAAACAATCA[C/A]AATACATCCATCATTGTGAAACCATACTACAAAAGTGACAGCTAGAGTTGTTGGGTTGAGTGTTGTGCTAGTATGTGTGGGCAATTTAAGGTCAGATCAA
27808	LN590677.1	8420552	C	A	0.417	TGTCCCTTAACCACTCACTTGACTGAATCAGGTGGGACTGCTACTAACAGATGGTTTGTATAGTGACATGTAGTTAAAGATGCTCTTTGTTTAAAAATGC[C/A]ATTTTAATGTAAAAGATGTCCTGCAGGAAACCCACCTCAATTTAGTTTTTGCTCTTCAACCTAAGAAAAAGTACAGGAAAACAATCACAATACATCCATC
27819	LN590677.1	8459881	C	A	0.075	TGAATATTTTCGCGCCTCTTGTGTTCTATCTGTGTTATCGTGGCGTTTGACTCGCCTCTTGACGTGTCAGTCCCGACTTCAAAAGAATCCAGGCACCAGC[C/A]TTTTCCCCCCACTATATATGCTTCAGAATCACTTCTGGGATTGAATTAGGGCAAATCCATTATACTGTTGCCATGGAGACCAAGGCACAAATGCTGATAA
27878	LN590677.1	8700375	T	A	0.084	AGTAATGATCCATCACTGCAATGAAGATCTGATGCATATTGAACAGTAAAAAGATGAAGCACTGCTGAAGTGACGTCAAATATTCCTGCAGGAAAAATGG[T/A]GATCATCCTACAAACAGAATATTTAACAAGCTTCATGTGAAGTGCCATGATGATTACAGTTCGCTGTTAGAAGTACACTGGCCCTCATTTACAAAAATAC
27883	LN590677.1	8729918	T	G	0.145	TTCTGGCTCTCCTCTTTCACCTCCTCACTGTCACCCTGCAGGACAAGAAAGATCTCGTCTGGTCGGTCACATGCACAGTTTAGTTACATCCAAATGTATA[T/G]GAGTTTCTGTGATTTCTGTGAATCTGAGAAGTGCACTAGCTACGTTTTGTTGACCTACCATACAGATCCTAACCATTTCCCTTGGACTTCTTGATGTTAC
27884	LN590677.1	8729799	C	T	0.239	CCCCTAGTCCCCTGTCTTTCTCCATCTCCACTGAAGCAGGAATGTTGGTACCCACCACATAGTTTTGCTCAAGGAACGGCTGGAGCTGAGAGGAGTCATC[C/T]ATCTTAGAGTTGTGGGCATTCTGGCTCTCCTCTTTCACCTCCTCACTGTCACCCTGCAGGACAAGAAAGATCTCGTCTGGTCGGTCACATGCACAGTTTA
27900	LN590677.1	8803492	T	A	0.068	CATTTTAATAATTATTATTACAACATTAAAATAACAGTTTTATATTTAATATATTCATACATAGTCCTGCAGGAATCATTACAATATGCCGATTTGATGC[T/A]CAAGAAATGCTTATTATTATTATCCATGTTAAAACAGCTGTGCTGTTTGATATTTTAGTGGAAACCACACTGTTCTTCTTCTTCTTCTCAGGATTCTTTG
27903	LN590677.1	8807508	T	C	0.093	CTGTTGTATAAATCAATCATATGATTTCATTTCCTGTCAGGTTGACTTTGAAGCAGCAGCACAGTCCATTATGATGGAAACCCTGCAGGAGGTGAAGAGA[T/C]TCCGTCCACAAAGATTATGGGGAATGGCCCCATTTCCTAACTGCTATAACTTTGACTCCACCCAGATAGCATTAGCCAATTACACGGGACGGTGCCCTGC
27919	LN590677.1	8832416	T	C	0.054	TAAATAATATTTCATTTTCGTTTATTAGCAATTTATTTATTAGCAATATAATTGCTCACAAAATTGTTTAATCTATCTATTCTATCACCTGAGACATGCA[T/C]ACTATATTATATGGTACAATAGGAAGAGTTTATGTGAAAGAGGTGCATGCTGGGAAATGTAGTCCTTTACCCTGAGGAAGAGGTTGGTTGGGATGAAGGC
27933	LN590677.1	8888752	G	A	0.146	TATGCCTTTCTCCAAGCAGAAAGCAGAATGATGTGATTATTCTCTAAATCACCCATTTCCTCATTTCTGAATATCCTGCGTGTTTAAAGAGCCCCTTAGC[G/A]CAGCTCAGTTTGGTTCACAGGATGTTGTGCTTCTAATATGATGTAGATGCATTGAAAGTAAATACAGCCAAGGATTTTATCCACAAAAGCTTCTGCATTC
27964	LN590677.1	9001607	C	A	0.373	TGTCAAACCTCTCTACCAGATTACTCAGCCATTTACTCACTATTCTCTCACTCATTGGGCTGCTATAATACATAATTGACTCACTCAGGACAGACATACA[C/A]ACACACTTGCTGCAGCTTCATGGATACCGAATCCTGCAGGTGCTCTAGAACTTTCTCTTGCTCTCTCTCCCCCTCAGGAGCTTGAGGCTCAGAGTAGCTC
28044	LN590677.1	9271191	A	T	0.075	CTTGAAGTGGAAACTTTTCACTTCCTGGTGTGGAGACCACCAGCTCGACCCAGTTAACTGCCCAGTTGGTACAGTACTAGAGTTCCTGCAGGCCCGCTTC[A/T]CCGCAGGGTTGACCCACCCCACCCTAAAGGTCTACGTGGCAGCCATTGCTGCCTACCACGCCCTTCTCGGTGGTCAGTCAGTAGGCAGACTCCCCTTTGT
28050	LN590677.1	9288737	T	C	0.149	CACGGCACAGCGGGGCCAGAGGAATGGTTTTGTGTGGCCTGCAGGCAGGCTGCTCGGGTTCGAGCTCGTCCATCTTGCAGGGCCGCAGATCCTCGAATTC[T/C]TCATCCAGGCACACTAGAGGGGCCTCCATCCTGATGCCCTCTTGATTGCACGTGGAGGTTTCCGCTGCAACAGTCCCTAATTACAAATATGATTATGGTC
28051	LN590677.1	9288671	T	A	0.094	TGACGAGGTCCTCCATGGACTTGAAGCTCATCATCTCAGAGAAGTTCTCCAGCTCTGAGAACTCTTCACGGCACAGCGGGGCCAGAGGAATGGTTTTGTG[T/A]GGCCTGCAGGCAGGCTGCTCGGGTTCGAGCTCGTCCATCTTGCAGGGCCGCAGATCCTCGAATTCTTCATCCAGGCACACTAGAGGGGCCTCCATCCTGA
28126	LN590677.1	9595915	T	C	0.386	CTTGTTTATGAAACATATGCATGCACGTGAGCTGAATGCGCTGAACATTTCCATATATAGGCTTCGGCATCAAGCGCGTCTAATCGCAGCTGAACAGCAG[T/C]CGCTGATCCCAGGACGGCAGACATGACGTCCCCCGAGCAGATCATCGAGATCGTGATGGATGACAAAACGTACAACGTGAGCAAAAGCAAACTGATCGAG
28129	LN590677.1	9599843	T	A	0.086	TTTGCTAGAGGTTTACCACAACGCTTTACTAGATCGGATTGATCAACCAACACAAAGAACCTGCAGGAGACATTAAAGGAATAATATAGCCAAAAAAATT[T/A]AATTGGTCATTATTTACTCCCCCACATCTGTGTGACTTTAAGACAGCATCTGAAACATTTTTTGACATTCAGCTTTTCACGGAAGGAAAAAGTCACATTT
28146	LN590677.1	9642145	G	C	0.149	ATGTTCCCGTAGAGCACGTCTCCAATGAGTTTCCGAACCGCTACTGTATCACTGATATCTGTAAGGTGCACAAACACACACACTCTGAGTTTTTTAAGCT[G/C]ATTTGGTGATGATTCTCAGCTTTCCTGCAGGATGCAAAACACTGAAGATGATGTAGAAACAATCCAAAGCATATTTCAAGCCTGTATGTGTGTGTGTACG
28175	LN590677.1	9761245	G	A	0.057	CCTGTCAGCCTCTGGTCTCGTGTGTTTCTGTTAAACAGATCCAGAGCCCTGCAGGTGGAATATCTGATGTGTTCACTCAAAGATCTTTTCTGCAGAAGCA[G/A]CAGACGCATGGATCTTGACATCTTCTCTTGTTCTCCTTCGGTTCTAGATTCTCGTCTTCCTTCACCCCTCTCCCGGGTCTGTCGTTCTCTACTCATTCCA
28244	LN590677.1	10087709	C	T	0.221	CCACTTGAAAGTTTACAGGAAGAACTTTGCTGTCTGCAGCTCCCATGGGAACAGGGCTAGGAGACAACAACTGCCTGCTCCTCTGAACCTGCAGGAAATA[C/T]AAAAAAAGGAGGAATGAGAAATATTAGTCAAAGAATAGGTGCCAATATAAATTAGGGATAGTTCACCCAAAAATTTAAACTCTGTCATTAATTACTCACC
28286	LN590677.1	10289406	A	G	0.061	CAGTGGTTAGGACTAACTCTAATGGCCAGCCACGGATAATGCAGGTCATTGCGATGTCCAAGCAGCAAGGTCTCCTGCAGGGAAGCTCTCCCAGTTCTGA[A/G]AGCAGCAGCCACACCAGTTCCACAGCACCACTGCAGCGCTACAAGACCCTGCCTGAGGAGTCTGGAGGTCAAGGCAGCACTGGAGCAATCATTCGGGTGG
28289	LN590677.1	10304003	T	A	0.073	TCCATGCAGCCATGTCATTCACATAAGCGTTTACTGCTCCCACTTCCTCTTTTTCCCCTCTCCTCTCTATCGCTCTCCTGCAGGGTTGTGAAAGAGAGGC[T/A]ATCGAACCTAGACTACAAACAAACATTGACTGGTGCTTCAAAGACGTCAAGCTGTCATTCGGTGGGTCAAGCCGAATTGAATTCTCAACATTACAACTGC
28343	LN590677.1	10670028	G	A	0.087	GTAGCTCTAGTTCTAAGGAGTTTGGTCCCCTGAGCGCTCATGTGGCCGGTGTTTCAGCCTGCAGGCTGGACATGCGGATCTGTGAGCTGCTCTTGCTGAG[G/A]ATGGAGAGCTGTGTGCCCCCATTCACACCACTGCTGGCCAGAGACGGATGCCTGTGCTTCATATCCACAGCAAAGTACCGGTTCACTGTCCAGCTGCGCC
28383	LN590677.1	10875362	T	A	0.21	AATCAAATAAATAAAAGAATTGACAAGCTTAAATGTAGCACAATTACATGTAAATAGTTCAAAACAAATTTTATCTGAAAGTGTCATGTGCAAACATGTG[T/A]ATGTGCAGAATGAGTCAGACAGCGAGAGAGAAAGAATAGTGTACTTGTGTAACACTGAGCCAGGGTGCCTGCAGGCAAAAGTGGAAATTGTAAGCTCTTT
28390	LN590677.1	10899945	A	G	0.056	CATTTCTTAAACTTCTCTAGGGAGGACCAGGGGTTGCTGGCCAGCAGACAGCTAACTGTGTCGGCCTCCCTGGACGTCTCTCTTACTTGTTTGGGATGTT[A/G]TTGAGCTGCACAGGGCTGCTAGAAATGGATCAATGGCCTCTCTGTCAGGTGCTCCTCTGTGCTAAACGTTAGTCGCCCCATACAAAAGAGTCTCTGTTCA
28391	LN590677.1	10900607	C	T	0.108	CAACTACCTTAAAATGGAAGGCATGGAGGAGGAAGGAGGGTGTGTGTCCATGCAGTGCCTGCAGGACATGCTCTTGTCCATGATCTAATGAGTCAGATAA[C/T]CTGACAGTGTCATCAGACCAGCTGGTGTTTCTGATACTGTTTGGTTTAACGTTTGTTTGGTGAGAGTCGCAGGCTGATTGCACACCCTCAGACCTCCCTC
28408	LN590677.1	11011467	A	G	0.102	GTGTATGAGCTGTGTGTGTACCGTCAGTCTCGCAGGCAGCAGCTCCGTCACCGGTGGGACAGAGGCGAGTCTCTATCTTGCGTTTGCCGAGCTGAAGGTC[A/G]TGAGGGTCAGCGAGGAGAGCCCTGCAGGTGTACCTGACCCTCTGCTCCTGTCTCGCCCCCATCTGAGTCACATTAACAGGGTACCAGGGTGTCCATGGGG
28457	LN590677.1	11216524	C	G	0.203	CACCGAAGCCACTTTTCCACCGATAGGGTACCAGTGGCCAATCTGGAACCGTTCCGCATGTTTCAATGACAGAAAAGGCCGTTCTAGAAGTTAAAGTTGT[C/G]TCTGCACTAGCCCCTTAAACCTGCAGGTCTCAAAACCATTTTCTGTAGAAAAATCACGCATGAATATTCTTTTTTTTTTTTTAGTATTTAGAAGTATTTA
28472	LN590677.1	11265901	C	T	0.182	AGGTCTGGCTGTCCACCCGTGACATCAGGCTGCGCCTGCCCTGCAGGAAACTTAGTCCCAGATTCGTTGGCCCCTTCACCATCAAGGAACAGATCAATCC[C/T]ATCTCCTACAGATTCCAACTCCCTCCCAATACAAAATTCACCCCACTTTCCATGTCTCACCATTAAAACCTTTTCACCCTCCTGTGTCCACAGAGCCTGA
28505	LN590677.1	11440107	A	C	0.05	CCTCTACTTCAGTTCAAACTTTACAGTAAAAGCCAAACTGTAGTTCTGTCGTTTACAACTATTAAACTTTATTTCAAATAATGTTGATAATGATTGCCAG[A/C]ACTTGATATCTATAGAAAATTATCTCACTTTGCTATTTGTAGTAAATAAAAGTGGATAGAAAGTATGATTTTTATGTAATATATTTGTAGTAAAAATTAC
28506	LN590677.1	11439699	A	G	0.06	ATCCTCTGATCTGAACTGGATCTTTGAAATGGGTCTTTTACACCTAGATGGATGATGATGGAGAAAGGACTGGAAATCGACACCTGTTGACGGTCCTGAC[A/G]TATCCTGGCGCGGGTCATCTGATTGAACCTCCGTACTCACCTCACTTCCGAGCAACTAACTTCATCCTGCAGGATATAAAAGAGAAGGGTAAGCATGCAT
28527	LN590677.1	11553018	A	C	0.198	TTTTTAAAGGCATGTGACAATGTGATATGTGCGACAAACATCTTCCCAAATTCGTAATGAGAATCATTTATAAATCTGCATGCTGTTGTCAAAAAAAGCA[A/C]TGAGATCTTCCTGCAGGTTTCTGCCAAAATAAAAGCTGAGAAAAAGCAACAACTCCATCAACATTCAAAAATGATAGTGTTGTAATTTTACTGTACTTCT
28607	LN590677.1	11991147	G	A	0.149	CTGAGTCTCAGCATTGATGCTGTGTTGAATCAGAAGCACCTCAACCAATGCCTAACAAATCCTTCCTTGGCCACCCAAAAAAGTTCTTATTCACTCTTTG[G/A]ACAACTGAAGACCTGCAGGAGGGATCAAAGGTGAGAGGTCAAGCAGCTGGTTAAAGCTCTTTTTTAACCACGCAACATTCTTACGCCACACTTTCTGGGA
28621	LN590677.1	12059433	A	T	0.138	GCCAAAGTAAGTTGTTAAACCCCATTGTGAGTTAATGTACTACATGTCAGCAGAAAGTAATTTTCACCTACAATCTGACAGGATCCTATACGGTCAATAT[A/T]GGTATGTGAAACCCTGCAGGAAGGGGGGAAATTGCAAACACCTGTTGAAGACATGCGCAGTCAAATTATAGCCAGATACAGTAATGGTACATTGACCAAC
28635	LN590677.1	12103574	A	G	0.186	TTGGAGCGGCCAAAGTAAGTTCTTAAACCCCATTGTGAGTTAATGTACTACATGTCAGCAGAAAGTAATTTTTACCTACTCTGCGACAGGATCCTATACG[A/G]TCACTATAGGTCTGTGAAACCCTGCAGGAAGGGGGGAAATTGCAAACACCTGTTGAAGACAAGTACAGTAAAATTATGGCCAGATACTGTAATGCCACAT
28642	LN590677.1	12116250	T	G	0.078	ATATGGACCTTGACCCAGACACCTGGGATAACAAGACCATCACCAGCGGCCTGAAGAATTACCTCAGGTTTATGAATAATCCCCATAATCTTTCATTTCT[T/G]AAAATGGCATGTTATCAAGGAAAAACAGGAAGTCATTCTGTTCCCTGCAGGTGTCTGGCAGAACCCCTCATGACCTACAGACTCCACAAAGACTTCATCA
28691	LN590677.1	12301664	G	T	0.125	TTTCAGCCTTTATTGCTAACATGCATTTCCATTTTCTCATGTCTGTCACCTTTTCCTCTCCTCCCCCTATTCGTTTGTCATGCTTGTGTGTCACATATGT[G/T]GGGGCGGCGGGACAGAGGAAGAGAGGGTGAGGATGCCTGCAGGCCAATGGAAGGTCTCAGACTTAGACATCATAGTGGACCCTCTGGTGCCATCCTCAGA
28714	LN590677.1	12406397	T	G	0.083	TATTGTAAAATTACATAATTAGTGTCCCTGAGTTATGATTAAATGTATTTCTCCATATTTACCTAAACTCTTCAATGAATTTCAATATTGCACTAAAAAA[T/G]ACCCCATGTTGTTATATTATAATAAGTTTCCTATAAACCCAATTTCTAGAATCCCGCTGCATGTTAGGAATCAGAATAAAAAATTCCTCTCCAAACTGTA
28722	LN590677.1	12423266	C	A	0.076	GTTAAGGCTGAACTGAGATCTGCATTAAGGTGTGTAATTGCTGGGTTGTGCAAAGTAAATTAACCCTCGGGAAGTTGATCTGACATACTATTTAATGGAT[C/A]CTTCGGAGGTGAATTACCCTGCAGGAACATAATTTCAGCTCCGCTGTAAATGAAACTTGATTTCAAAGGTTCATAATGTAACAATAATGGCTCCATCTCT
28754	LN590677.1	12532685	C	T	0.065	GTGTGTAACCGTGTGTGTATGTGTTTAGGACGCCCCTGCACTGCGCCGCATCCTGTAATAACGTGCAGGTGTGTAAGTTCCTGGTGGAGTCGGGGGCGGC[C/T]GTGTTTGCCATGACCTACAGCGACATGCAGACGGCAGCGGATAAGTGTGAGGAGATGGAGGAGGGATACACTCAGTGCTCTCAGTTCCTCTACGGTGAGT
28755	LN590677.1	12532366	A	T	0.077	AGCCACAAACACACATCTCTAATATTTGTTATAATACATTAACATCGACTGTTCCCTTCGAGACTTCAGTATAAACACCCGATGACCTATTTGCATGATT[A/T]CGATTTAAGAATAACCTGCAGGCAAAAGTATAAAGCAGTTTTAAGTCAAATCAATATTTAATGTCACATTTATTGTACAAGCAATATGTGGGATGATCTA
28760	LN590677.1	12561889	C	A	0.206	ACTCTGGACCACAGGTTCATGGAGTACGTTGCTATTAAAGTTCCCCCAGTTTTGGGGACTGAAAGTTAAGTCAATGGCTTTCTCTGGAAAGTCAAACTTA[C/A]TAAAAGTTATAGTTACTTAACTTACTAAATGTTTTCTTTCTGGAATATCCTGCAGGAAAATCTGACTTTTGCCATTTACTTGTCTTTCTTTTCTGTTTAT
28770	LN590677.1	12659446	T	C	0.126	CGTGCGGTTTAGGCAAGACCGATCGTTTCAAGAGCATCTACGCAGCGCTGTACTTCTTCCCCATCCTCACTGTCCTGCAGGCAGTTGGAGGAGGACTTCT[T/C]TGTGAGTGTCGAACACTTGAAAGTGTTCCCAAGAAAATATGTTTATATTATTAATATTTTGAATTCTTTTTAGATTTTCTGTTTTAGTTGAAATTTTAGT
28813	LN590677.1	12816248	A	C	0.095	GTAAACATAAACAAGTTTGCCCAGCTGGTAGGCTATATCACATATGAGGATCCTGCAGGTGGCAGATCGTTTATAGCCTTTTCTAACAGCAGCTGGAATA[A/C]CTAAATTTATCATTTTGATGGCGGATTGTAATCCAGAAAGTGACTGAAATTAGATTATATTCCAGTTTTAAATGTTCTTATGATTACAGATAGCCCACGT
28814	LN590677.1	12816149	T	C	0.272	TCACAATGGTAAGCTTATAATATTGTTTTCTAATTTGAGTAGTACTGGTAGGAATTCGTGGGAAATTTGAACATGCCACAGCATCATTACACCACGTCTG[T/C]AAACATAAACAAGTTTGCCCAGCTGGTAGGCTATATCACATATGAGGATCCTGCAGGTGGCAGATCGTTTATAGCCTTTTCTAACAGCAGCTGGAATAAC
28832	LN590677.1	12884214	G	A	0.239	TGAGCCCTGTGGGACACCAGCTCTTTCATGCTCTTGAAGATTTAGATTACTGCAGGGTTTAGATCCAACTCCAATCAAGCACACCTGAACCAGCTAATCA[G/A]GGTTTTGGGGTTCATTAAAAATTACAGACAGGTGTGTTAAAGCAGGGTTCAAAAGGAAGGTAGATCTCACAGAGCGGGAATAAACAGCCCTGGTGTAGGT
28838	LN590677.1	12900619	A	G	0.296	ACGTTCCATCCTCGTTGCTGCGATAAAACACTAAGAAGGGGTCCGATTTGCCGAAGAAGTCCTTTTTGTCCAGTTTGTTGCCACAAAATTGCATCATCAC[A/G]GACTCCTGCAGGGTGAGAATGTTTTAGAAAAGCAGGTTATGAGGGCAACGGGAGTGTGTGTGTGTGTGTGTGTGTAGCATCATCACAGACTCCTGCAGGG
28846	LN590677.1	12939340	A	G	0.191	TGTCCTCTAAGTCTTCATCAATGGTTAAAAGTGAATGGGAATCTAAGTGCTCAGCTGCCTGCAGGCCACAACAATGAAAAAGGTTGGACCTACTGCTGCA[A/G]TCGCCCCAGCTACTGCCAGTGGCTTAAGACAAACTAATCCCTTTCACAGTGTGTGTAAATCACTGATTGCTCTCAAAATTGGTTAAGGAGAAAGCATCTT
28919	LN590677.1	13319678	A	G	0.094	CAGTGCACAGACTGGAACAAGTTTAAAGAGGCAGCCACCTACAACAAGCACACAGACCTGCAGGAGTACACTGAAACTGTGAGTGCTTATATCAAAAAGT[A/G]CTGTCAACCACTTTTATTCACGGTTTGAAATGCAGAATGACACACCTGCACAAAAACTTCCAATACCTCCCACCGACCAGACGCTCTGTCTGTCTCCAGC
29060	LN590677.1	14120154	C	T	0.138	TGAGTGCTCTTGTGTTCTTTAATCTTCAGAGCAGGATCAAACCTCTCTGGTCCTGAACCTGCAGGGTCCCGCTAACAAACAGAGCTCAGATGAAGGTCAT[C/T]TCCATTATCAGACCTCAGTCGTCTTTGCCTTGTGCTGCCCCTCTCCAGCGCTCTGGACTCAGCGGATCCATTATAGAAGGCTTTGGGAGTAACTCCTGGG
29120	LN590691.1	229387	C	T	0.064	CGTTTGCTCTGTTTATGAGTGAGGGAGACTGAGACAGAGGTCATTCATCTTCAGATATGGTTCTAAATAATTCTTGAAGCTTGTTGAAGGCTGTGATTCT[C/T]ATGTTTTCAAGCTCTAAATCTCCATCCTGCAGGAAGAAAAACACATGGCTGTAACTTTTAATGAATAGTAATGCATCTTTGTGAGGAGGTGACAATGCAG
29217	LN590691.1	774696	G	C	0.054	AACACAAGAAATGTGTGAGGAACTTACCATGGCGCGCCATATATTCGAAAGCCTTTGACGGTGACGTCAGAGTCCTGCAGGTAAACACAGTTTGTCAGGA[G/C]AGACTGAACATTGTCAAAGTCCTCGGGTTTCAACTTGGACACGGAGGGAAAGCGATAGTAATCCTGCTTGACCAGCTCCGACATGAAATCCTTATCGAAG
29218	LN590691.1	774607	T	A	0.056	TGATAAATACAGAAAACAAAGCAAAGAGAAAGCATTCTGTCAACACAGTATGTGATTTTGATACTAAGCGATTGATCTTAAAATGTAAAAACACAAGAAA[T/A]GTGTGAGGAACTTACCATGGCGCGCCATATATTCGAAAGCCTTTGACGGTGACGTCAGAGTCCTGCAGGTAAACACAGTTTGTCAGGAGAGACTGAACAT
29256	LN590691.1	976451	C	G	0.28	GCACTGATTTCACCATGATGCAAGAAATCAGAAAGAAAAATTGGTTAAAGAGGTAAAATATCAGTGAAGTTCTGTTTGTTTCTGCAGTCATGTCACAGCA[C/G]GATTTGGCTCAAATCCACTATGATCCTTTTCTTCTAGATCTCTGTTACCTGCAGGAACTGGATGTGATCCTGTGTGTGTGAAAGCTGCTCCAGCTCAGCG
29278	LN590691.1	1076036	C	T	0.163	TAAATCAGGTAGACTTTAGCGCCCACGTAAATGCCCATGCGTGTCACCGCGCGCACCGCTGCGTTCATACCTGCAGGAATCACACACACGTCATCACGCA[C/T]CTCGCCGCTCTACAGCATCCTGTAAACACTTGTGCTGACAGATCGTCTGTGACACCACAACATGCAATGCAATTTTAATTCAGGAGCAAATAACAGAACT
29381	LN590691.1	1483629	G	A	0.1	TACTTGAAAGAGTGTTCTCCAGACATATCTAATCCACTCTTTAAGGTTTCTGTCAGATTTTGTCATCGATTGTGCCCCTGCAGGATGAGTTATGAGCTGA[G/A]GGGGTTTTTTCTATAACTGTTCTGAACCTGTGTGGCTGATCTGTGTCATATTCACCTTTGGGAAATTGGGTAGGTGAAACGGTTCCACTGTTTTCCTCGG
29382	LN590691.1	1483566	T	G	0.056	AAGTTGTTCTGAAAGATTTTTACTGCATTACAGTAGTATAGTTGCTAGGGTGTTGTAGATGGTTACTTGAAAGAGTGTTCTCCAGACATATCTAATCCAC[T/G]CTTTAAGGTTTCTGTCAGATTTTGTCATCGATTGTGCCCCTGCAGGATGAGTTATGAGCTGAGGGGGTTTTTTCTATAACTGTTCTGAACCTGTGTGGCT
29421	LN590691.1	1644411	G	A	0.093	AACTCTCACACAAATTTGTGTTACCTGCACGCAGCTAGCTTTGAGTTTGATGAAGTGTGGAGAGAGTTCCTGCAGGGAAAGCTGGAATCACAGGCCCAGC[G/A]TACCTTTGTGTCTTCAACCCATCAGACAGGAGCAGAACCCTTTTCTAATCTACCGCTCAGTCTCTTTGTCTATCGCAAGTTGGGGTGAGAGCTTAGCGAA
29428	LN590691.1	1687578	T	G	0.306	CTTCATTTGTGGTTATCACGACCAAGCAACGGTGAAAGACCCGCTGATGAATATGAAAATCATTTGGTGGCAGATTACCAGTCAGTAATAATCGTTATGA[T/G]GCATAACCCGTTTATTCCTGCAGGGGGAGCTCGATGGCTCAGAAAAAAAGAAAAGAAAAAAGAATCCAGTCTGGACTTAATTTATGCAACAAATATAGTA
29437	LN590691.1	1718192	C	T	0.104	TGCCACACTACTGTATCACCTGCTGAGCGTTTCAACAGGCCAGCTGCGTATTTAATTTTTTCAATATCTGATTTCAAATCTCAGTCAGCATTCCGGTAAT[C/T]TGAAGGGCTCTTTGCCTGAGCAGAGGCCAGCCGATTATAACAGGAAACCTGCAGGAGCAATTCATTCATGGTAGATAACCATGTTGGCAGGATTTGGAGA
29440	LN590691.1	1719174	T	A	0.077	CCACTAATATTAATCACAAAATAGAAGTGGACCTGCAGGGGTTTCAGTGCACATCATAAGCAAATCAGCAAAGCAAGTTTTTAATGCATTTGTCGCTTGA[T/A]GCGCATCTTGATTTTTTTAAAAAAAATTCTCCATCCGATTTTGTTAAAAATGCATCTGGAGAATGTGTCTTTTTAAATGAAGACTAGTATCGACCTCTAC
29458	LN590691.1	1804566	G	A	0.066	TGAAAGGAGAAGAGGGCTCACAGAATAAGTGGCCACACTTGCTGTTTAGCCTGCAGGCCACTGTGAAGATCAGGAAACGAGGTGTTTGGTTCCACAGTAA[G/A]GTGTGGGTCAATCTCCGTTCACAAGATCCAATTCAAGAGATTCAATGGCTAACAAATTCATGATGAGTTGATCACTACTTACTGTAGGCCCAACACTCAA
29459	LN590691.1	1804455	T	C	0.137	TAACTGTTCTCCACAGCTTTAGTGACGGAGATTAAGTTTGTGAAACCTTAAAGCAAGGGTTTGCGTTTCAGGGTCGACAGCTTGTCTTCTTTTCTTACGA[T/C]AGTGTTACAGTGAAAGGAGAAGAGGGCTCACAGAATAAGTGGCCACACTTGCTGTTTAGCCTGCAGGCCACTGTGAAGATCAGGAAACGAGGTGTTTGGT
29476	LN590691.1	1873691	G	T	0.057	GCAAAGATGTTAAAAACCTGTGTTTTTGGTTTACCATTATGGTGAACTCGTAATCCAAAAGGTTGTGAGTTCGAGTCTCGGACCTGCAGGAATTGTAGGT[G/T]GGGGGAGTGAATGTACAGCGCTCTCTCCACCCTCAATACCACGACTGAGGTGCCCTTAAGCAAGGCACCAACCCCAACTGTTTCCCGGGCGCTGCAGCAT
29508	LN590691.1	2001116	T	C	0.089	CAATTCTTAAATTACGTTTGTTTCTGCATTATATTGCTTTCAGAGCAAAGCTTCTTGGGAAGTTCCTCTACATCTTGCTCTATATTAATAATGATACAGT[T/C]TGAGGCCATGTTATTCGATCATACTGTCATTCATTTTTCATTAAGCCTTGCCCACAGTCCACACAATATCTATCGCAACAGTGACGACGACAGCCTGGCT
29513	LN590691.1	2014632	G	A	0.061	GGCACCCCTCTAAGGCATCAACACCTGCTCTGTCTCAGCCTGAATCTAAGATTTCTTCAACACTTCATCCATTGTGTCAAGGATCCTGCAGGAAGGTGGC[G/A]CAGCCTGCTTCTCAGGGCACTGCTAAGTCTTCTAAGAAGAAGGTGAAGTGTCCCTGAGATGGGCGACCCGGAGATGGAGGAAGCTGCTCTCTTACCAAGG
29529	LN590691.1	2065636	A	T	0.36	GCTCCCATGAGATGAGAGATGCGGTCAAAGAAGAAGGTAAAGAGTCAATGGCCCATTTCACACAGTAATACCAGTAAAATGCCTTAAAACTAGCGGAATG[A/T]CTTTACTGGTAAATACAAAAATCCCAGAGCCCTGCAGGGTTTAGATTCAACCCTTATTAAACACATCTGATCCAACTAATCAAGTCCTTCAGGTTTATTT
29530	LN590691.1	2066473	C	G	0.085	GCATCAGAAGTCTGTTCATTTTCTGCAGCTGAACTGAAGAGGATGCAGCATACCTGGAATACCCAAGAGTGAAATCAACCAAGAACGGGTATTATCCAAA[C/G]TGGGAATTGCTTAAAAATTTTAATTTGTTGATATTGCTTATCTGCTGATAAATTGGCTATAATGAAGATGACTTAATCATGTTTCATATTTGCAAAATTT
29545	LN590691.1	2145461	T	C	0.197	TGAATTAATGAATTCAGGGTTGAAGTAAAGGATAAAGTCACCCTTTATTAAAGATGTCACCTTGTCACATGGCCACCCTGCAGGTTGAGGTGTGAATGCA[T/C]TCTTATCTTTATCGTCACACACTGTGGTTAATCAGTTCCACGTTTGTGTGGGTTGAAGGGCTCTCGTAATGATGGCTGATCAAATAAATAAAGGAGCAGG
29546	LN590691.1	2145385	G	C	0.104	ATATAAAAGTAGAAATAAAAAAGAAAAGTCGATTATGGCAGGAAATACAGCTCATGTGTTCCTTTTCAATGGCAAATGAATTAATGAATTCAGGGTTGAA[G/C]TAAAGGATAAAGTCACCCTTTATTAAAGATGTCACCTTGTCACATGGCCACCCTGCAGGTTGAGGTGTGAATGCATTCTTATCTTTATCGTCACACACTG
29555	LN590691.1	2205008	C	T	0.491	CAAACTGAGGCTGAGACCCGTATGCATGAGCGCGTGTGTGTGGAAATAGCTCCAATCCAGAGATGCCTGCAGGGTTGTGGTGAGTATGATTGGTTGACTT[C/T]CCTGGCATACCAAAACAGACGGCTCGACTCAGTCATTTTTCAAGAGTTGAGAATATTTATTTTTTTCCCCTTTGCTGTTTGTAGATAGACCGTATATTTG
29556	LN590691.1	2204927	G	A	0.185	CTGAGGTTGCAGAAAGACCTGTACCTGCAGAAAGACTTTTATTATCATCTCAGTAAAATGTATGGTTATGATTGTATTGTGCAAACTGAGGCTGAGACCC[G/A]TATGCATGAGCGCGTGTGTGTGGAAATAGCTCCAATCCAGAGATGCCTGCAGGGTTGTGGTGAGTATGATTGGTTGACTTTCCTGGCATACCAAAACAGA
29581	LN590691.1	2307816	C	A	0.249	CGGGGTAGATGCCCAGCTCAGCAATCGCACGAGACAACACGGTGGTGGCGTCCAAGTGAGCGAAAGTGGTGGCAGGGGCAGGATCAGTCAAGTCATCAGC[C/A]GGCACATAGATGGCCTATGAGAGACAATGACACTGTAGAACATGAGGAGATCCAGGAAGTGCATGTGTGCAAACTGAAGGAAGCGTACCTGCACAGATGT
29618	LN590691.1	2469158	A	G	0.122	ACTCACAGTGATGCATTGTCCAAATAAACCTGCAGGGATGAGAATATTGAAGGGTTATTATTATTATACCACAGCAAAACATTTGTATATAAGAACATTG[A/G]CAGTGCTTGCATTAATCTTGCATTTTGCATTAATCTGGTTGTTGATTCACAATCTTTAAATTGCCCTCTGTTTGTCCTTTAGAGGGATATGCTGAACAAA
29716	LN590691.1	2936740	G	A	0.078	ACAGGTGCTGGATCCTGAAACAGGGATCCTAATCCTTTGAGTATTAAGAAGGTGCATTACAAATAAGTGCATTATTATTATTATTATTATTACTCTATGT[G/A]TGTGTGTCCCACCCAGAGCTCACTGCAGAGGATGATCCACACGAGGGTGTCACACATCTCACAGGATGTTTAAAGATCGGATGTTGATGTGAAACAGCTC
29719	LN590691.1	2954511	G	A	0.155	TTGCAGGTCAAACATGCCCCAAATCAGTATGAGCTCAAAAAAACACACCAAATTCTTGAACTTAACCCTTATACAGCCTGCAGGACCCATCAGCTTACAC[G/A]GAGCTTTACAGCAGATCACACACACACCTGTCCTCAGACCCTCTAAAATCTGCCCTTAAATCAACTTTAATAGGAAATCAAAACAAATAATGATCAGTTT
29720	LN590691.1	2954210	A	G	0.26	TCTCAATGTCAAAAACAGCTCTTTTCAGAGCAAGCCGTTTTGTAGCATTTTCCTTTAAATGTTAATGAGCTCTGCAGACTCCACCCCTCTCTTCCGAGCA[A/G]CTCTCAAAAAGACTGTTTACTTTGATGTGTGGTGTGACAGTGCCATGGCTTGTCAGACGTTGCAACATTAACTATTTACTATCACTATTACTTTGCCCAC
29732	LN590691.1	3043906	T	C	0.076	CTAAAGATGAACAAAGGTCTTACAGGTTTGGAACGACATAAGGGTGAGTAATTAATGACATAATTTTCATTTTTGGGTGAACTAACCCTTTAATGAGCAA[T/C]TCACTAGGGACATTGGTATATTGCATGCATCATACATAGTTTCTCTGCTCTGTGTTGATTCAGTTGATTTTTATGTTAAGTTGCTGAGCTAAACCCACAT
29749	LN590691.1	3118499	T	C	0.432	TAAACTACAAACTATTTGACTGCATTTCATGAAATGCCCTGCAGGGGGATCCAGATTTCATCTAATAATTTGATCTCTTTTAATTGTACACACCATGTGC[T/C]TTGTATCTAATAACTGCAACTTTATTTTACCCTGTGAGATAAAATGGTAGTGATAACTGTGATTACTCTCACAATTTACATCTCATTAATGAACAGAGCG
29750	LN590691.1	3118145	T	G	0.055	TTTGAGACTTTAAGGACCTGTGGACACCCTGGACCTAAATTGTGATATTAACTTTTTGAGCATTCAGTACACGTGCATTAAGTGTAAAATGAAGGGCATA[T/G]CACATGGGCAAAGCGTGAACATCGTGGTTGTGGCGATGCTCATCATACTCTGTGGTTTGTCAGTATCACGGTATTACAGTATTGCAGTTATCGCGCCAGC
29771	LN590691.1	3195503	C	G	0.435	CTTAATCAAATATGTTTTTCTTTCTTCTGTTGAACACAAAAGGAATATTCTGCTCAGTTTCAGTTATTTTGCCCTGCAGGCTACAATGGAAGTGAAAGGG[C/G]ACTGGAGATGTTTACAAAGGTAGTTCACCGAAAAATTAAAATTCTGTCATCGTTAACTCACCCCCAAGTTGTTCCAAACCTGTGTGAGTTTCTTTCTTCT
29834	LN590691.1	3479601	T	C	0.261	TTTAATTATTCTAGCTGCTGTGAGAAAGGCTATAAATGATCTGCCACCTGCAGGATCCTCACATGCGATAGCCTAGTAGCCAGGACAACGTCTTCATGTT[T/C]ACAGACCTGACGTAATGATGCGGCAGCATGCTCGAATTGAGTGTAAATAGCTGATCACAGCTTGAGCATAAAGAGACAGCAGATTCAGTGGTCTCATATA
29851	LN590691.1	3526738	G	C	0.273	GCATGATGGTCAGTGTTAGTCATCCGCTCTTCTGTTCCCTGCAGGTACTTCAAGGCTTTTTTTCTGTCCGACTTCTGTTTTGACTCAGTGCACTGAAAGG[G/C]CTTCAGATAATAGCTTAGTGTTTTAAAGGACTCATGCCATGAGGAAACTCATTTCCGTTTTTTGAGATAAAAGACTTCATTGTATTATTTAAAGCAGTCT
29862	LN590691.1	3577568	A	C	0.138	ATTCTGGAGAAATCTGGTCAGGTAAACACACCTGCAGGCATCCACTCCTTTCATTATGTTTGCTAAACTCTGCTATGTAAAGAACGCAAATCCTAGTTAG[A/C]CTAGTTAGAAATCTGTAGCTTGTTATAGCAGATTGTGTTTGTAAGCATGCAAGGTACATGTGTATGATATGAAAATTGGGATGTACCGAAACATCTGTCA
29863	LN590691.1	3577431	A	C	0.332	GATGCAGTAAGAAGTGTGAAAATGAAATAATTCGGGCTCTTTAAGTAAATGAGTCCATGTCTTTATTCAGGAGGTCCTGTGCATCTGTAACCCTGGTAAC[A/C]AGAGAGGACTGGAAAATAGCTTCTGAGTTGATCACCATTCTGGAGAAATCTGGTCAGGTAAACACACCTGCAGGCATCCACTCCTTTCATTATGTTTGCT
29891	LN590691.1	3728496	C	G	0.068	ACAGTGCTGGTGAAGTTGTGTTAACTCGTGAGGTTAACTAAAATAATCATGACGTGTAATCATCCACAGACAGATATAATACAGTCACTCAACTTACTGG[C/G]TGATGCTGAGTGCCTTCAGATGAACGGGTGATGTTCGCGATGTATTTCCACAAGTTTACATCAGATGTGCTTCATGAAGATGTGCTTTAATACGAGCAGA
29950	LN590691.1	3990637	A	T	0.117	AGCAGTTCCACGGGTCTCTTTAATAGCTGCCTGCGCCGCGCCGGGGCCCACCAACAGATCCACACACTCCACACAGAAACACCTGCAGGACACCGAAGAT[A/T]GAATGGAGGAATCAATGCAGGACTGAAGTAGAAAATGGAAAAATTACATCATAACTCACTACCGACAATCTGTCTTACCTGCAACAGTTACTGTTTCCGC
30008	LN590691.1	4216760	A	G	0.161	TTTTCATTAGATATTTGATGATCAGTGTCTATTTCCATGCGGTTTCTCCTTTAACACTTTTAGCAGTGTTTAAAGTTTACTAATTAAACCCTGCAGGAAG[A/G]AGCACGATTTGAGCATCTGTGACTGATCTAGATTTACTTATACTTGATTCACATTTATTTAAAAGCGCATAAAACGATCTTAACATTACTGAATCAGAAT
30059	LN590691.1	4467873	C	T	0.112	TATTAGTGTTGAGGACTTTTCAGTGACTCAAACTTCCTGCAGGTTACATCACTAAACACAGTGTAGTGGCAGAGATGACTGTCTTCACTCTGGAATTAAA[C/T]AAATTACTATTCTAATCAGTGAGCCAGTGAATCATTCATTCAACCAATTTGTTTTAACAACACTGACTAATTCAGGAATTCTTGGTTTTGTGTTGCTCGA
30060	LN590691.1	4467788	C	T	0.112	TAGTTATTTACCTATAGAGGCTAATTGGAATCAGAACTCTCGTGCATTCACAGGAAATTACATCTGCATTGAAAAATAAGTTGGATATTAGTGTTGAGGA[C/T]TTTTCAGTGACTCAAACTTCCTGCAGGTTACATCACTAAACACAGTGTAGTGGCAGAGATGACTGTCTTCACTCTGGAATTAAACAAATTACTATTCTAA
30073	LN590691.1	4499486	C	T	0.148	TCTCCAAACTTAAGTGAAAATGCACTGGGACATGATGGTTTATCTGTTATAACTGGATAACTAACCTGCCTTTACATCCAGACTGCTAAACATGAAACCT[C/T]TTTGGAGTCCTCAGTTTGTGATGTTGATACTGAAGTGCGCAGTGATCTTATTTCCTGGATTCCTGCAGGGCTTCACAGGTAAGTGATACAAAACAGTCTA
30091	LN590691.1	4613738	T	C	0.476	TTTATTCAGATTTGACCCTTATGACTGGTTTTGTGCTCCAGGGTCACATTTAGGAGCAAATCTGCAGCTGATCACATGACTCTCACCTTTGATCCATTGG[T/C]GCTGACGCTTAAACCGTTGTAATAATTCTCACTGATGATCTTGGGCCCTGCAGGAGAGACGTTATCAGTCAGTTCAGCAGCAGCTCTCATATAATAATGC
30099	LN590691.1	4632701	G	C	0.063	AATTTTTTTTGCATTAAAAAAGTACAGATTTATAGTTTCAGAGATGCAAAGCAAGCATGCTGCAGGTGTTACCCTGCAGGGGCGTGTGATCGTCCGAGTC[G/C]GTGTCGCTCTCGCTGCTGTCCTCCATCAGGAAGCTGGGGTAGTTCCAGGACATGCTGCTGATGCCCTCTGCCTCGTGCAGCAGGATGTGAGCCAGCATCC
30146	LN590691.1	4784662	T	A	0.078	TAAACCTAAAAAGATCAAGCAGGTTATGAATAAAATAAAAGATCTAGGCTCTAAAATAGTTTTCCTGCAGGAGACCCACACTCTTGAGGAGGAAAATATT[T/A]CATAAAATAATTCATAAATCGGTACCATTGCACTTCACAAATGTTATAAAAGATAAATTTGGAAGATACTTGATTATTCAAGGACCTATTTTACATGAAA
30149	LN590691.1	4797990	C	T	0.216	TTTCTCTCTTCCTTCTCGTTCTCAAGGCATCTGACCTTCTCCTCTAATTCAGCTTTGATCTCACGAAGGGTTGTCACCTCAGCCTGCAGGTCAGAGTTGA[C/T]TTTTTTGAGTTCATCATAGTCAGCTAATGTGTATCGGGATGTTTCTGCTTCCAATTGCAGTCGTGTAATTTCCTGTTCAAGAGTCAAGATGTGTTTGTTC
30242	LN590691.1	5226508	C	T	0.371	GGTAAGATTTCTCATACATGTACCGTGAAGCATTCCCAATCACCTGCAGGAAGCGCTCCTGCTGAACCTTACTGAGGTACTCGTGCAGGAAGTCGTATGC[C/T]GTAGCAAAGCCCACCAGAGAGTGAGCTATGGGAACCTCATCCCACGGAGCATCTTTCACCATCCTGAAACAAAACAGCTGCCTTTAAAACTCTGAAACAC
30243	LN590691.1	5226430	C	G	0.276	CCACGAGGCTGCCAGTCAGAAGAGCAACACAGTTGGTGGGTTGGTGGTTGTGGAGGTACTGGAATCCCCAGCCGCGGTGGTAAGATTTCTCATACATGTA[C/G]CGTGAAGCATTCCCAATCACCTGCAGGAAGCGCTCCTGCTGAACCTTACTGAGGTACTCGTGCAGGAAGTCGTATGCCGTAGCAAAGCCCACCAGAGAGT
30281	LN590691.1	5361662	C	T	0.081	TTTAAACAACACAGGACAACACACACACACAAAGTGGTCTCGAAGACAAAGAAACCTGAGAATGTGTCCGTTTCACGTCTATTTATAACCTGCAGGTGCA[C/T]GTAATCAATGACGTAACTCACCGAGGTTATTTAAGCCAATTCTTGGCGTGTTTGACACACGTGCTTCGCAACCGGTCGAACAAAGAATGTTCTCATTAGC
30346	LN590691.1	5632376	C	T	0.317	TTGCAGTCCTGGATGAGGCGTGCATGAATGTGGGGAAGGTGACGGATGAGATGTTCCTGCAGGCTCTCAATGGAAAACTGGCGAAACATGCCCACTACAC[C/T]AGCCGCAAGGTACTGAAAATAACACATGCCAATTAATTATTAAAGGGGACATAACACATAGTTTCGCCCAGTCTCATTATAACCATGAGTACCTATAGAG
30358	LN590691.1	5671240	A	C	0.147	CCTGACGGGAACACAGGGGTCTGTCTTTAGTCGAGGAGTAGACCTGCAGGTGTCTCTTAAGCTTGAAATCATGCAGATACCATAAGAAGTATATATGGAC[A/C]AACTTCCTGCTTTGATCTGATCTGAGCCTTCAAATTTACTTGCATATTAGAGTCATGCTGATTCAGTTATATTAACTCTTTGATGCATTTTTAAAATATG
30359	LN590691.1	5671114	C	T	0.102	ATGATCCGATTCATTCTAAACCTTCAGCACAGGTCCACTTTGATCCCTGTGAACCCTCAAGAAGAAGTCTGTCTGCACAAATACTGCCTAAATATTACTG[C/T]TGCCGGTAATTTCAGTTCCTGGTATCCTGACGGGAACACAGGGGTCTGTCTTTAGTCGAGGAGTAGACCTGCAGGTGTCTCTTAAGCTTGAAATCATGCA
30423	LN590691.1	5989829	A	G	0.05	TTTCTAACCAGTATTATTGGGGTCAGCCTTTAGATGTTCGTGAGATGTTCAGATGTTTTGAAATGTTTTGGCCAGAAGGCCGTAGACAGCTGTTGGAAAG[A/G]CAGATAGTGTAAAGTCGAGCCGACACCCTGCAGGCCCTTCTGAGCGGGCATCAACTTCTCCATCGGCCTCCTGATGCCTGCCAGAGGAGAAGCTTGTTTT
30497	LN590691.1	6269154	G	T	0.232	CAAACAGTGAGACATGTACAATAATGCACCTGCAGGCTGGACCCAACCGGCCAAACACTTGTTTAAAACTGTATATTGCAGTATTTTTTAGGAACACTGT[G/T]GTAAAGACAGTGAGGTTAGTGTGACAGCCGGCAAACCAAATTTGACTCTGATTTTAGCAACGGTGGAGAAAACACTGTGTTTTTGTGTTTAATAATCCTT
30517	LN590691.1	6391250	G	A	0.297	GTAAATACGTGGAATATAAAACTGGAATATAATTGAATTTCATTAACATTTGTTTCATAAACACATAATCCTATCTGGATTACAATCCGCCATCCAAATG[G/A]TACATTTAATTGTTCTAGCTGCTGTGAGAAAAGCCTATAAACGATCCTCCACCTGCAGGATCAATCACAACCTACCTGTACCACTCAAATTAGAAAACAT
30582	LN590691.1	6722633	A	G	0.055	GCATCTGCTAAATGATTAAATGTAAATGTAAATATAAATGTCACCATGCAGGAGTTCCAGTTCCCACTGCGACACCACCGCTTCTTACTGGACCTGCAGG[A/G]AGAATGGGAAAAACGCGACAGAAGGAATTTTAAAATGTAAAAAATAATCAAAATGCCATATTTAATATAAACACTTTATGTATTAAATACATTGCAGTGA
30589	LN590691.1	6769805	C	T	0.182	TCATGGATCACTGCAAATCTCACTGAGCCAGTATTTGTCATTAAATCTGTCATCTGACCAAAAAGGACTGAGGCTACATCACCCTGCAGGGTTTTGCACC[C/T]ACAATCTTGTGGCTACCAACCCTAGTGTTTACAGAGATCTAACCACAGGATTGGAGGAAGCTTGTTCATCCAATCTTCTGGCACCTCACCTCCAACCCCA
30651	LN590691.1	6966488	A	T	0.137	CAGATGAGGTTGCTGAGTGGTAGTCAGAGGTATCCAGATTCACAGAATCCACTTGGCTAGAAGTATCATCCTTATTCAAGTCCCGTTCCTCATTCTCCAC[A/T]TCAGTAAACTGAGCTACTGTAAAATATCTGCCATTCTCTCCAGACCTGCAGGAACATATTAATGTGAACCATTACTTTTAGTGATAAGTTCTCACAGAAC
30659	LN590691.1	6983130	G	A	0.185	AACTTCAAAACATTACATTATAAATAAAAACATTCTAAATAGTAATAATACATTTCAATAACAATGATGGCATCCCAACCTGCAGGACTTCCTTTCTTCT[G/A]TGTAAAACAAAAGAAGATATTTTGAAAAATGTCTCATTTTGTTTTTAGCCACACAGTGAAAGTCAAAGGGGTCTGAAACAAAACAACAATTTCGTATTAC
30697	LN590691.1	7134475	T	C	0.159	TGTCTTAGTTAAGCAGAACATCTACATAGCAATTAATACTTAATATTTTCACTGCTTAATGAAAAGCCTTTACTTTTCTGAAATGAATTGTCAGGTTCAA[T/C]TTAAATTTATGGTAAATATCTCCCCATGCCTGCAGGATTTCTTGCAAATCAACAGATTATAGAACCATTCAAAATAATGGATTTACATAATAGGCAAGTA
30712	LN590691.1	7177691	T	C	0.129	ATAAGATCATGAATGTAGACTCCAACCCCATGATAACCGTGAGGAAACCTGCAGGGGCAACTTTTGTGCATGTAGCTGCAGAGACTGAGCTCTTATAATG[T/C]GTCTTTTAAGATGGAGAATCACGTTGCTGCATTTAGAGGCTCCTGTCTGGCTGTCACCTCCTTATCCAGGATCTCTATAAATCACAAACTCACATAAACA
30735	LN590691.1	7247364	A	T	0.333	TGCTGGGAGTACCACATTACTGAGGACTTTTACAGTTATTACATTACATTATTTACAGTTCATCTGTAAATATAAGACATTACTAATGCAGGCACAAATG[A/T]GTCCCTAAAGGGGCAGGGTGATGGAATAAAATATGAGATGGGAGGACAAAATAACATATTTCAAAATATTGCGTTCACTCTCAAGACATTTGCGTCTTCT
30738	LN590691.1	7254541	T	C	0.43	TGGCATTGAGTTTCTCTAGCTCCTCCTGCAGGTGGTCAATGCGCAACTGCAGCTGACTCAGCTGGTCTGAATAGCGCAGGCCTACATCATCCAAACTCTG[T/C]TCCAGGTTTTGTTTCTGTGCAGAGTGAGTATACACATAGTACGTAAATTAAATACCTAAGTGGAAATATCATAATATAACCCATGTTAAGTCCAGTAGTT
30739	LN590691.1	7254456	C	G	0.144	AGCCTCCTGTACTCAGCAATCTCCATCTCCAGCCTCATCTTGATGTCCAGCAGTAGCTGGTACTCTGAAGCCTGTTGTTTGATGTTGGCATTGAGTTTCT[C/G]TAGCTCCTCCTGCAGGTGGTCAATGCGCAACTGCAGCTGACTCAGCTGGTCTGAATAGCGCAGGCCTACATCATCCAAACTCTGCTCCAGGTTTTGTTTC
30781	LN590691.1	7400769	C	T	0.209	AATGGGCTCATAATTGGTGATTAGGGCCTGCAGGTTGAGAAGGGAACCGGTTCACTCAGCCTGCAGGAATGTTTTCCGCTACAGGCTGCTGTGCTGTCTT[C/T]TACTGGAGCGGTCGGCCTGGAACGATCCACTTGTATATCAAATCTAGTGGCCACTAAAGCCACTTTAGACCTGTGGATATATCTGACAATATCCCTGTTC
30801	LN590691.1	7509125	T	C	0.301	ACAATCAAATCCTTATATTATAATCACATTGCACTTGAATAAAGTTAAAGGTGTAATCTGCCGACTATCCTGCAGGTGACTGTATAAATCTGTCTTCTTA[T/C]GACGCACTTAGAGCTTTATTATTACTCCAGAGCACTCGTAGATCTACAATGATTTTCAAGAGCTACTTCAGTTACGATGCTTTTGGGAAACAGACTGTAA
30813	LN590691.1	7540117	T	C	0.137	TGTTCATTCAGAACCCATTTCTCATCACAGATGTCAGGGGGTTTTCAAAGGAAGTCACACAGCATTATTTCGAGAAAATAAGTCATTATTATTAGAAGGT[T/C]TCTCAATATAATAAGAAAGAAACCTCTCATTATTATGACTTACAGAATTATTTTTTTTCTCAAAGTGGAGGGAATGGGCTTCCATGGTTTTATCTATGAA
30912	LN590691.1	7981661	C	G	0.111	TGTGAGTGACCGCAGCGCTCTGTTCTGAGAGCAGATAATCAGGCCTGACTTCCTGCAGGCGTTTATCAGCCGCTCTCATGAGTCCAGCGCTCAACGTGTG[C/G]AGAGCCGCTGGAGGACAGAGATAGCTCTGACGTGGAAACACAAGCCACTGCAGCGGGTCAGTGATGAGAGAACGAGACTCGAAACACAACAACAGAAGGG
30913	LN590691.1	7981577	G	A	0.089	AAAGCTCCAGTGTCAGAGGCCTGCACATGTTTGAGAGTCCTGCGATGATACCGTCCCTTGTACACCGGACGATATGAGCGTGTATGTGAGTGACCGCAGC[G/A]CTCTGTTCTGAGAGCAGATAATCAGGCCTGACTTCCTGCAGGCGTTTATCAGCCGCTCTCATGAGTCCAGCGCTCAACGTGTGCAGAGCCGCTGGAGGAC
30918	LN590691.1	7987084	C	T	0.386	GTGCTTTTTCTGTCTTAAATGAGTTATAGATCCCTGCATATTATCAAGGCCCAATCAGGAACGCAGCCTGAATTTTAAGACTGGAATGCACACAAATCTC[C/T]ACAGACTCCAGATCTTTAACAGAGCTCAGTTTGAACCCTGCAGGAGAAGAAAACATGCTTCAGGCTCTTTGTGTGTTTCTGAGTTGTAGTCTTGCATATT
30921	LN590691.1	7994423	A	C	0.072	GCTCAGAGGAGAACAAGCCAAGGTAGAGATGATCAGTGTTGAACCCTAAGGTAACTGACATTGATCCACTACAGCTGTTAGTGTGACGCAAACATCATCA[A/C]GACTGCTCAAAATGACAACAGCGTCCTGCAGGCAAACATAAGGAACAGCACAGGTGTTATTGGAGGGCACTAGCTGAACTTTTTCCATAAAATATCCCAT
30923	LN590691.1	7998968	T	C	0.323	AGACCAAAGCTGAAATGGTTTGAGGGTTAAGCAGTGTTTCAGTGCAGCGGGTGACCATGTGAAGAAGCCTGCAGGCGTCTCATAAGAGATCATCCAGTGC[T/C]GCCTCCGTAATCAAAGCCTCAGTGTGCTCTCCTGTGATTGCTCACATTTTGGTCTCACTTGAAGACCCGTGGTGCGGTTTAGTAGAATAGCAGGCCTAAT
30924	LN590691.1	7998924	A	C	0.055	CATAAGTCATGTGAATCATCTGGAAACCACTGGTGGCCTTCAAAAGACCAAAGCTGAAATGGTTTGAGGGTTAAGCAGTGTTTCAGTGCAGCGGGTGACC[A/C]TGTGAAGAAGCCTGCAGGCGTCTCATAAGAGATCATCCAGTGCCGCCTCCGTAATCAAAGCCTCAGTGTGCTCTCCTGTGATTGCTCACATTTTGGTCTC
30930	LN590691.1	8020304	G	T	0.416	ACTCCACTAACACTTTTAGAGACAGTTTAGCAGTCAGCCCTGAGTCAGGTTTAGAGGAAGCTGGTATTAGATTAAAACACCGCCTCCCTGTGTTTGACTG[G/T]CGTCCTGCAGGTGGCGCTGTGTTTCTGTCCAGTGGGCAGTAAGCTCAGGGTTCAGCAGGAAGTCATGGACTGGTTCCACGAGTGTCCACAGGAGGCGCTG
30970	LN590691.1	8180931	C	T	0.252	ATATTCTGCTAAATTAACCACCTTTCATTCTAAAATATAGAGCCAGGTGGAAAAGTGAACAAAGAAGGCCAAAGACAAAACCCTGGGATCTTGGAGCGTA[C/T]TGTGAAAGTGGGTAGTTGAACAACATGATACTGACTTGCTCCTGCAGGCCTCTGTGGTGCCCTCAGCAGGATACTTGACTCTAAAGTCAAGATCTCTCAC
31059	LN590691.1	8550105	A	G	0.233	TCTGGATTACAAATAATTCTGAACAGGTATGTTGGAGAAGGTTGGAGCTAAACCCTGCAGGAAAGTGGCCTCCAGGAGCAGGACTGGTAAATCAGGTCCT[A/G]CAATCCTATATACAATAAGCAGTATGGATGGTCATCCACATGTACCTTCAAATCTGCCCTGCCCTGAGTTTAGCTCAGGGGTCCTCAACTCTGGGCTTTG
31064	LN590691.1	8553471	G	A	0.086	AAATGATAACAAAACTGTCATTTTAGGTGAACTATCCCTTGTGTGATTACATGTGCGTGTGTCACCTGCAGGACTTCTTGCTCTTGCTGCATTTGCATGC[G/A]CAGTCATCCAGCGAGAGATTTCTAATTCGAGGTGATTCCGGACAGTCTTTACAAAGAAGCCGGCTGTTTTCACTTTTCTGATACCTTTGCAATGTCTGTT
31065	LN590691.1	8553427	G	A	0.112	AATTTTTTTTTTGTTCCAAAGAAAAACAAAACATCAGAGTGTGTAAATGATAACAAAACTGTCATTTTAGGTGAACTATCCCTTGTGTGATTACATGTGC[G/A]TGTGTCACCTGCAGGACTTCTTGCTCTTGCTGCATTTGCATGCGCAGTCATCCAGCGAGAGATTTCTAATTCGAGGTGATTCCGGACAGTCTTTACAAAG
31236	LN590691.1	9076733	T	G	0.103	TTAGGCATTTGACCAAATCCCATTAAAAATACCCACTGATATTGGGAAGTGCGTTGCCAGGTTTTAGACTCATTCCTGCAGGACTTTATTCTGGTTTCTA[T/G]ATATGGCCCCTGTCCCTGGTTCAATGTCAATCTAAGGAATACTTTCCTGTTATATTATCCACCAGATGAAAACTAAATCTGGCGACTTATAGTACAGCTC
31237	LN590691.1	9076697	T	C	0.306	TATAGAATACAATGCAAAAACGCTTGAGACCTTATTTTAGGCATTTGACCAAATCCCATTAAAAATACCCACTGATATTGGGAAGTGCGTTGCCAGGTTT[T/C]AGACTCATTCCTGCAGGACTTTATTCTGGTTTCTATATATGGCCCCTGTCCCTGGTTCAATGTCAATCTAAGGAATACTTTCCTGTTATATTATCCACCA
31256	LN590691.1	9124941	T	G	0.112	ATCAAACTTCTGTAAAATGTATGTATATATTTTCACTTTTTAAACTATAATTTTGAATCTATAAGTAGGCTTATTTTCAGGCACAGTTTGTCTGTCCTTT[T/G]GCACTAATTGCACGGCTAGCCAAGCATCAAATATCTTAAAGACATTCAATAATGAAATAATAAATTTGACAGTATTTATGTTTGGTCGATGTACAGTTTC
31263	LN590691.1	9142753	T	A	0.093	CTGCTTTGCAAAACGTCTTTTGAAATAATGTTGTAATTGTATTTTATTATTGTGGGAATAATTGTGCTTCTTGTGGGTAAAAGCCTAAAAGCCTGCAGGG[T/A]TATTGGGAGGAGCTCCAGCATGTCTTGGACAGGATGAGGTATTTTGAGGCAGTACCGAGTCCACGCTTCAGGTCCAGTCTGCTTAAAGAGGACTGGGACA
31288	LN590691.1	9228049	G	A	0.083	GTGATCGTGTGCTGTTGTGTTTTCAGCCGACTACATCGTGATGCAGTTTGGACGTGTGGCGGAGGACATCTTCACTCTGGACTTTAACTACCCCATGTGT[G/A]CCCTGCAGGCCTTTGCTATCGGCCTGTCCAGCTTCGACAGCAAACTAGCCTGCGAGTGACCACGTGACACACACACACACACACACACACACACACACAC
31324	LN590691.1	9340139	T	A	0.094	CCTGAACATGCTTGTGACCACTGCACCAGAAACCCTGCTTAGTCAACCACAACCCTGCTTTGAAGTTAGCACACACTTCCTGCAGGTTACAAGAAAATAC[T/A]GCCTTTTAGGATCCGAAAATGAAGGGTCTAACAAAATCTCAAATGTATCTGCTTGGCGGGATTTTTGAAAGATTCTCACTTCCTTCACTCAAAAGCACCC
31325	LN590691.1	9340089	A	T	0.106	ATAATAAAACACACTTCCCCACTTTCTTGGCCCCGCTGCCCTGCAGCAACCCTGAACATGCTTGTGACCACTGCACCAGAAACCCTGCTTAGTCAACCAC[A/T]ACCCTGCTTTGAAGTTAGCACACACTTCCTGCAGGTTACAAGAAAATACAGCCTTTTAGGATCCGAAAATGAAGGGTCTAACAAAATCTCAAATGTATCT
31364	LN590691.1	9430007	G	A	0.477	AAGAAGTGTTGGTGGAACTTTTTTAAACAAGCCTCAGACATCCTGCAGGCCTGCCTCGCTTCATCGCTAACTTTAGTTGCATAAGTCAGAATGAAAGCGA[G/A]TAAAACACATTTTCTTATTTGAGATCAAGCTTAACTTGAGTTCACAGACCTAAGAGGAGGCAACGTTTTGCAGCAGATTTGAGTGTAGACCTTCAACACA
31442	LN590691.1	9794349	C	A	0.183	ACACTGAATTATACACTGTGAATGTAAGACTAAGAAGTCGTTTAGTTGATTAGTGAAGTTTATATATTCAAAATATTGTATGAATACAAGAAATAAAAAA[C/A]CAAACAAATCTGAGACACTGACCTGCAGGCGTAGAGCATGTTGGACATAAAGGTGACCGGATTTACACTACGAGACGTGTCCATCACATAAATAACCACA
31458	LN590691.1	9876061	T	C	0.186	TTCAACCACTTAATCAAAGCAAATCAACTTCCTCCCTGCAAATGAATTTGAACTCCTCTGATCTGGAATAAATCCAATATCATCAGCTGCCTGCAGGCTC[T/C]TCCCGTCTGTAATTATGGTGTGCCTGTCAGGTGTCTTAGGCTATCTGACTCGTAGAGATTGCTCTTAAAAGCACAAGCAATGTCTGAAATGTTCTGCCAA
31513	LN590691.1	10064989	C	A	0.063	TAAAAGTATTAATATTTGGAAAAATATACATATATATTTACTGATCCCAAAGTTTTGAATGGCAGTGTATTAAAAAAATCCATGTATTTATGTAAAATAC[C/A]GATTTGAGTGAGTGTATATGTGTGTTTGAGAGACAGAGAGAGACGCTGCTCTCTGGCTCTGCGCTTCCCTGCAGGCTTTCATCTTTCTCAGGTTAGATTA
31548	LN590691.1	10150942	C	A	0.291	ACACGCATAGAGCCGACTCCTGAGATGACTCCTTGGGCCTCCTTTTCTGTCCTTTAGAAAACACAGCATAAAGGATGTCATCATCGGGTCCTATTCCCAG[C/A]GAACGTGCCAGAATGGTACCTGCCTTAGACAGGTAGGCCGCCTGCAGGAGGCGATACTCAACCCCACCCTTAACACAACCAAGAGGAACCTCAACATATG
31555	LN590691.1	10171493	A	G	0.085	GTGTGCTGGATTCACTGCAATATTCCTGAACGCAAAGGTTTCAAAACACTGCCTCACAGCTCCACCTGCAGGCCCATAATGCATCCATATTCCATCTGCT[A/G]GCCTGCTACAGACAGACCCCTCATGCAATCCACAATCCCTGTCCTGAAAGGCTCCAAACGCTATACATTTTGGATGTCTCTCTTATTTGACACCCATTTC
31601	LN590691.1	10335721	C	T	0.055	CTGTGAAGTCCACCATGCTTGATCTCATGAATGTAGGGTAACAACAGTGTTGTGGTTAACTGTTTGTGAATTGCTAGGAAGTGAGAGTGGATTAAAACCC[C/T]ACAATCCCTTCAATTACTCCTACAGCTGTCCCTTTATGGAGGAGGCACTATTCAGTGATAACTAACATATCTGCATGTCTAAATGTGTGTGTGTGTGTGT
31610	LN590691.1	10365260	A	T	0.104	ATACTTTACATGTGTGTGGGTGTGCGTATGAATGAGAAACACACACTCTTTTTTGAGTGGCTTATAGCCATAAAACCTGCAGGAAAATTAAGAAATGAAT[A/T]TTGGATTAATAAACTTGTATTAGGAATCAGGAACCTGCTCTTTGTCAAGCCAAACTATCATGTAAGTTTTTTCTGACAATACTAAGATTTGTTCTTATCA
31628	LN590691.1	10446014	G	A	0.166	TGAAGGTGCAGTAGAGGCGTGGAGCACATCGGTGCGCCTGCAGGACGCGGAAGCTCTTCACTTCGTTCTCACGGTCCACAAACAGTTCTGTCTTGTTCCC[G/A]TAGACCCGAACCAGGACCACGTCCTGCATGGACCCACCGACGTAACAGCCAATCAGCTTGTCCTGCATGGACCCACCGACGTAACAGCCAATCAGCTTGT
31697	LN590691.1	10809043	C	T	0.094	TCGTGTGACTCAAACAGGTCCAATACATCTATTTACCTGCAGGCCTTGCCAGAAGTCGCCTTGCTTGTTTTATACTCTCATTCTGTCAAGAACACTCTAG[C/T]GTTCCTGGTTCTGCAAGGAAGTATATGCGGTAAACATCACAAACCTTTGGAAAACAGAGCTTGAGATTGTATTTAGATGCTAGAATTCACAGTTAAAACA
31698	LN590691.1	10808916	G	A	0.069	AAGACGAGTGTAACAAAAGGGAACATGAAAAGACCTGGATGGCTGTTCGTGTGAGCTATAGTTGTCCGAAAACTTGGAAAGCAGCAGGGGTGTTCGAAAT[G/A]GGACATAAATTCTTTGGGTGTGGTTGTCGTGTGACTCAAACAGGTCCAATACATCTATTTACCTGCAGGCCTTGCCAGAAGTCGCCTTGCTTGTTTTATA
31730	LN590691.1	11001824	T	C	0.081	TTTGAGGTTGTTTTTTTGGCTTGCATGTTCAGGACATTGAGTAAGCCCACCCTCTCCCCACCCACCCGTCCAATCCTAGTTTAAGAGCCTGCAGGAATGT[T/C]CACAACACAAGGAATTTTAGTTACAATTTTCAGCTACCAGAAACTTTCCTTCCATATTTGGCCCGACAACACGAGGATTTGAAAATCCAGCCCTACTCCT
31731	LN590691.1	11001793	A	C	0.252	AAAACAGCTGGACAAACTCATAACTCTCATTTTTGAGGTTGTTTTTTTGGCTTGCATGTTCAGGACATTGAGTAAGCCCACCCTCTCCCCACCCACCCGT[A/C]CAATCCTAGTTTAAGAGCCTGCAGGAATGTCCACAACACAAGGAATTTTAGTTACAATTTTCAGCTACCAGAAACTTTCCTTCCATATTTGGCCCGACAA
31761	LN590691.1	11147251	G	A	0.128	GAGTTTACAAGAATCATTTAGTAGTGGAGAAAAGTGTAAGACGAAAATGCGCAAAACTTTATTGAAAACAACATTACTCTGCGAATAGAGTAAAATGCAA[G/A]TTTCCTGCAGGCTATTTGAAAATGTAAACTTTTGAAATACTACTACACATGCTTATTTAAATGTTTAAATTAAAGTGATTCTTATGACTTTCCCAGTCTC
31811	LN590691.1	11295090	C	A	0.05	GCATTGAAATTGAGCATTGAAATGTAAAAAAAAATCAATTTGTTTTGATGTTCAGTCAACATTAGTTCATGTGACAGATGCAACAGGAAAAAAGGGAAAT[C/A]TGTTCCTCATGTTAGTTTACAGAAGGCAACCTGCAGGCACCAATTGTTGGAAACAAGCAATATTGTTGGAATCACTTTATTACGTTTTTTTTTAATTAAT
31830	LN590691.1	11378630	G	T	0.237	CCAGACGCGGCGGTTGGCCCCTGGCCGCCTGATGAGAGGGAGACAGACAGAGGGAGAGAGATGGTTCCCTTCACCTGCAGGTCCTCTAAACATCTCTTTT[G/T]CTTGTCTTGTTTAAGGGTTTATCCTTCGAAAGCTGCTGTAGTTTAAGGGAAGTGTGAGCTTCCTCTGCTGAAGTGTAAAACACGCGGCAGGGTTTGAATC
31886	LN590691.1	11587690	G	T	0.32	ACACTGAAAACACCCTGCTGCAGACGCGTGAAGAGGAGGGAGTGACATATGAGCGGACGCTGGTGGCCTCAGAGTTTATAGACTGGCTCCTGCAGGAAGG[G/T]GAAATGCCCACCAGAGAGGAGACTGAGCAGTTGGGACGCAGATTGCTGGAGCATGGCATCATTCAGCATGGTGAGCAAAGCACATGGGTAGAATTAATTC
31903	LN590691.1	11678398	G	A	0.213	GTGCGTCTGGCAGGAGCGTCTGGCAGGTATAAACAGGTGTGAATGTGATGGTGTGGCCTGCAGGGGGCAGAGCAGGAGAGAATTTTCCCTTCAGTCGCTC[G/A]CATTTTCCCCCTGAGCACATTAAACCTACAGGTCTTAAATCAGGCAAAAGCTAAATATCTTTATGTTTGGTCATATTCAGGACAGATGCACACAGCAGTT
31935	LN590691.1	11743007	A	T	0.074	AAAGCAAATTCAAAGAAGGAACACTGACAAAAAAAAAAAAAAAAGATAAAAAATCATTTTCACAATCAGTATTTTGTCTGGCTGTCCAGTAAAAATATCT[A/T]AACTTTCTCAAAAAATAAATATTAATTTACCTGAAGTAAAATTTATTGAATGAATTCAAAATATATTGAATTAAATTTATTCTGTATTCTTATAAAAGCA
31965	LN590691.1	11905801	G	A	0.073	ATTTATTGTAGGCTCGTGGTGGAGATGCGCTAGAGGGACGGATCGTCTCGCGGCTCTACCTGCAGGGGCTGTGGGGAAAAAACCACAGATACAGTGAGAA[G/A]CGCTTCGATTAGCCTTTCATTCTCAAAGCTGTGGCTTAGTGGTTAGCACAGAGGGTATAGATGTGTTGAGCTGTGGCACTCAGCTGGGATATGCAGGTTT
31979	LN590691.1	11936927	C	T	0.182	TTTCACTTTGTAAGTGCCCGCAGTGAGAATTCCTGGTTTTTACGTATCTGCCGTCGATCATGCCTGTTTCTAGCTTGGGTAACTAACAGTTGGTGGAAAG[C/T]GAGCCTGGATGGAGTTCCAGCGAGCCCTTAAATCCTGCAGGAACTATAGCAGTCACCATAGCCCTGATTAAAAGTTGTACTTATCCCAGTGCATTCATGT
31993	LN590691.1	11993082	C	G	0.092	AGCGTGCCTGTTCCACCTCCACCTTTGTTGATTAGATGTTTAATCAGTGTAGCCTCAGGTCTCATTTGCTGTCGTTGTTGTTGTATCGCAGCCCTCATGC[C/G]GTCCCTGAGCGTCTGCGTCTGCGCGTGAACCGCATCGGCCTGCAGGAGTACGAGAGCATGCAGTTCGACAAGGAGCGTCTGCGTGACATCTGTAAGTCAA
32001	LN590691.1	12011701	A	T	0.106	TGAAATACAGAAGTTAAACTTTCACTGAATGACAACAATCACAGTCTGATAGTGATGGTTAGATGTGACCACGAAGGGGGAGATCAGTTGCAGATAAACG[A/T]CCTAATGTCTCAATATTGCTGTAAATACAAGTAGCTTGTAGCTAAGTAGCTTGAGTCAATTTTATATTCATTCTTGGTCTTGTGCATGTTATTTTATCTT
32046	LN590691.1	12156428	A	T	0.09	CGAGGACTATTGATTTCACCAAACCTGCAGGGGCAATAATGTTATTTTGATTTCATATGCAAGCCTGTAGCATTGTGGATTTCTTGCCAAAACAGGTGCT[A/T]ATATTGCTTTTGATATAGGTGGTCCTTGGTTTCCTCTGTTGGGCACAGATGTGTCCTGGTATTGGTTTTTTAATAACTGGCTGTCAGTCTGAGCTTTGTC
32047	LN590691.1	12156330	A	C	0.084	ATATGTTTCATAACCTCACATGTAATCCTAGCAATGTTGGAGAAGTGGCATGTCGCTGCGATCATGCTCATTTGCAAGAAGGGAAACGATGCAACAGTCG[A/C]GGACTATTGATTTCACCAAACCTGCAGGGGCAATAATGTTATTTTGATTTCATATGCAAGCCTGTAGCATTGTGGATTTCTTGCCAAAACAGGTGCTAAT
32109	LN590691.1	12398748	C	A	0.379	CTGTATAAGTCCCATTGGTCACATGACTTGACTCTCTGTCCAAAGACTCTTTTACAAAGATTTCCCCAGTTGTTTTGTCTACTCTGAACCAGCCTGCAGG[C/A]TCCTGATCAATAGAATACCTGATGGGGGGAAGAAAAAAAAATTGTTAACAAACATACCGTCTCTGTCACGATCACCAGCTGGAGTGCCTTTGATAACCAC
32110	LN590691.1	12398504	A	C	0.086	AAAAAGAATACTTCTATAGAGGTGATAATAGTTTTAGTAAACTATGTAGGTATCGTCTCTTTCTATAGCTCAAGATGCTGGAATAGGCTCTAGCATCCCT[A/C]AGACACTACATAGGACAAGCAGTTTGGAACATGGGAGGATGGATGGATGAATGTAGTTGTTACCAGTTTATTTGCAAGCCAAATGCAAAAAAATAAAAAA
32144	LN590691.1	12537938	T	C	0.087	GCGATTGACATTTGACTTGAGCTGTTCAGCCACAGCTTTATTCTCAGGAGATGAATCTTCAAAATCCTGCAGGACGTCCAGCACATTGACAGGCTTCACA[T/C]GTCTGTCGTTGGGCAACCACTCCATAAACAGGTTTACAAAGTCAGGTTCTGCCCTACATGCTTTAAGAAAGAGAGACACAAGTGACCGGCCCTCTGTTCC
32178	LN590691.1	12683458	C	T	0.299	TCTGCCTGGGGTCAAATAAATGTCACGAACATGGTTCCTAAACTCAGACTAGGATTTCTATTTGCGTGTCTGTCCTGGCAACACTCTTGTTCACCTGCTG[C/T]GTGCGTCTCTCACCTGCTTTAGAGTCGGACTTGAAGCAGGTGGCCAAATCTATGCCATTGCCCTGCAGGATCCACCCAGATCGATCGGTGACACTTTAAT
32211	LN590691.1	12808581	G	C	0.071	AAAAGGCAAGTGTGACCTTTCCAGCCCAGTAGAGCCATCCAGGGTATGAGATGCCTCAACTGATTCTCCACCTGCAGGCCTCCACACTGTGCTGAACCCA[G/C]TAATAACACCCCTTACTCAAACAGGGTGATGCTGTAGCTCAGTGGTACCCCTTTTTTGTGTAGTATCTCAGTGGCACAGCGGGGAGTCGTAGAAGCATGT
32389	LN590691.1	13405942	G	C	0.104	GGGAGATTGAGATTGCTGAGCAAGGTGGGAAGGGCCCCTTTGTGCCGACAAGCTATAACCCTTTACGAGCATGACGGCTGATTGTGTAATGCCATTCTCT[G/C]TTTGAGTTGTCCTCAGGCCTGTCAACATATTAAGCCACTGGTATTTGTTTATGTGTGAAGTAAAAGTGTGTTTGTGTGAGATCAAGTGAAGTGTGTTTTG
32412	LN590691.1	13467826	C	G	0.067	AAGGAAAGAGCTGAACAATCATCAAATCAATATGCTTTATGACTGCAAAACTAAATAAGCGATGCAGTTTTGAGGAATATTCATTGTAAATGTTTGTCTA[C/G]CACCACAATGCTTAAAAAGTAAGAAATAATAAATCCTAAATTGTGAGGAGTTTGTTAGTTTGATTCTTTTATTGATATCTTTGGCATAGTCCATTTCAGA
32470	LN590691.1	13768005	A	G	0.19	ACACTGCACCAGAAGGCCTTAAGATGTCAGATTGCACCTGTGGAAAAGTCTGAAGTGGCAACAACAACACTGAGAGCCTAGTGGACACTGGGAAATGGAA[A/G]GTTTAGAATGAATGCGCATTCTACGAACTGAGATTCACTGAAAAGCAGTAAGTGAATCTCAGTAAGGCCTGCAGGGATGTTCGGGTCGATTTGTTTGCAA
32478	LN590691.1	13790767	A	G	0.246	CATCTATGAACTTCAGGAGAGCCTCTGAGGAATTCCCTGCAGGGGGCATTGACTTGATGGATCAAAGCTACTTTGAATAAGCTTGGTTTTAGCACTCCAC[A/G]GTTTTCGTTATGAGCAGTGCGTGGCCTTGGACTTCACCAGCCCACATGCTGCATCTGCACTAAATCTCAGTTCACTCAAAAAACATGCTAGAGATTTTCA
32499	LN590691.1	13879371	T	C	0.187	AGGATACGAAGACACAAGGAAACTGATAAGAGTCTGATAAGAACATATGTCAATCCAGTATTTCCCCATGTGCTGGCATAGTATTTGTCTGCTCTGCGTT[T/C]CCAAGCTTTACCTGCAGGGCTAACGCATCCTGCGCCTCCATGCATGTTTTTCAGGATCTCTGATACAAGTGCCCATGAGTGAGAAGGGCAAGATCACCCG
32545	LN590691.1	14040386	T	G	0.123	ATCAGTTGTATGTAGCATATCTTTGTTCACTAACACAGTTGTCAGCTACTGTAGATTCTAAGATAAGGGTCTTATCTTGTAAAAAGTCAAAGATGTGTGG[T/G]CTGATGTTAGACCAGTGGGTGATGGGAAAGAGAACACGTGTCTGTGTTGTACCTGCAGGAGCTGAGATGGGGGGATGGTCCCGTTGGTTTCCTGACACCA
32546	LN590691.1	14041531	G	A	0.089	AGCTAAATCCTTATCCTCTAAATACATAGTCAATTTACTCTAAAATACACAGTCATATGAATTCAATGTTATATAAAGCTTATTAGTAGTATCATGCAAA[G/A]TTAATCCTTGTGTAAATGCTCTGAAACACTACCCATAATGTCTATTAAATGATAGAAAAGTTAAAAGACATTCATCTGCTTGTGTAACTTTTTTTTTTGC
32562	LN590691.1	14116701	T	C	0.06	GGAATTGTGCATTAATGTTACAACCCTTGGCTCAGAGGGAAGCAACAAAACGAGGAACACTTGCAAACACTTAGGCTCTAAGGAAAAAGGCTTTATTAAA[T/C]ACAAAATTAACTCTCTATAACAGGGGTGTCCAAACTCAGTCCTGCAGGGCCGTGTCCCGCAGAGTTTAACTCCAACCCTAATCGAACACACCTGAAGCAG
32564	LN590691.1	14118363	G	T	0.318	CATTTTATTAAGATATAATTTACAGGCCCAGAGCATCTGTATTATACAATACAATACAATGGCATTTCAAATTGTGTGGAAATCACCCTACAGGCACCAT[G/T]GGGGCCTAACAATGGTTTAAATTAGGAAACTGAAAAAGCAAATCCAAAATTAAATATTTCCATTCAATTCTATAAATATTTTTTATGTAGCTGTTTGGAA
32609	LN590691.1	14275013	G	T	0.411	GGGAGACTCATCCTTCCTCTCCTCCTCTTTAGGAGACACCTTCCCTGCAGGTGTGCTCACCTGAGGAGGACAAACAACAAATAAAGAAAGGGAAGGGAGA[G/T]GGGGGAAAAGTAGTATATCAAGACTGTGCAATTAGTGCAATTTTCAATTAGGAAACGTCAACATCTAAAAAGCTCAAATTTCAACCATATAATATTTTGA
32833	LN590691.1	15161900	A	G	0.267	CTAAAACTCTTAGCCGGGGGCTGCCGTCGCGTCTGCGTGGCGTATCTAAATGAGAATGCACTCATGTATATTACATGAGGTTTGTCGTCTTCAAATAAAG[A/G]CCTGCAGGCAGACTTTGCTAGGTGTTGTTCGGCCGTGCCCCTGGTGTCTCTAATCTCTGTGATTAAAGTTGACTTAGATCATCGCCTCCGGCCCTGCATG
32854	LN590691.1	15231465	T	C	0.319	GAGCCAGTGGTGAGCGCCGATTCATCTCCACGCTGCTTCTCAGCTCTCACACTCTCCCGCTCACGTCTGTGTCCTCCTGCAGGGCCTCCACGCCCCGCAT[T/C]GGGGACATCTTAGCACAGCTGGCGCCCTTTCTCAGGATGTACGCCGAGTACGTGAAGAACTTCGACAGCGCCATGGACCTGCTCAAACAGTGGACCGAGC
32858	LN590691.1	15239978	A	T	0.138	GATGAAGAGAGGTGTGACGTGAGCTTCCTTCGGCTTATTGAAGACCACTCTGGCTGTTGCATTCTGGATCAGTTGCAGAGGCTTGATAGTACATGCAGGA[A/T]GGCCCGCCAAGAGAGCATTACAATAGTCCAGTCTAATGTTGTATAAGGCAAACCTGCAGGACTGGGCTGTTGTAGCAATATGGTCTGTGAAGCTTAACTG
32898	LN590691.1	15359607	A	T	0.163	ACAAATAGCACTACTTACTAGGATGCTAAAATAATAATGTGGTAATAAGCAAAATGGCTTTACCTTAAATGCACAACACATGAACACTGAGTAGAACTGT[A/T]AATTTGCAATGCATTTTGGGATTGCTTTATTAGCAAGTACTTGTAAAGCTGTTTTTTAAACTGGCAAAAGAAGATACATGAGAAGACTTACAATGCCTAT
32899	LN590691.1	15359260	C	T	0.081	GGCAGAACTCCTGTTTAGGTAATCGCTACAGCATTAGCATGCCTAGCGAGAGGAGGGCCACAGGCTGTTAGTCCCCTGATTTCCATTCCTTTGACAGTCC[C/T]AGCGCACTGCAGGTGCAATTCAGATGCAATTCATTGGGGAGGTGATTTATCAGGGCAACCCTGCAGGTGGGGTCTTACCACATGAGATTTCTGAGTGAAA
32944	LN590691.1	15559290	A	T	0.156	GCGGATTGCGTCTGCCGCCCGTCATTGAGGAGGTCTTGGAACCTGCAGGTGTGTGTGTGTTGTGTGTGATGCATCTACAGGTGTTCATTTGTGCATGGAA[A/T]TAATTCTTGTTTTCTCTCCCCTACCTGCATCTGCATTGTTACCTGGTCTGTCATGAGGCAGAAGGTTGGTTGGAAGGATGAGACTGTCTTGCTGTCTTTG
32951	LN590691.1	15595849	C	G	0.148	CCTTTCATCGTTCCTATTGCATCAGTGTCAGACGACGCCCGCCTACTTACCGTCACCAGCCTGCAGGTAAGTGATTCCAGATCATACATGCTCACGCACT[C/G]AGTTGTGTGGAGAGAGGTTATCAGCAGGACGGGTGAGATTCAGGGACTCTCGAGAGCGGATGGCAGCTCCTTTATCAGCACACTCTCTGAGAGACTGTGA
32965	LN590691.1	15627455	T	G	0.267	CAAAGCAGTCATCAGCTAACAAACACCACAGACATTCACTTACAGTGTTTCTTGATTGCTAACACACAATAACTGATTCATTTGGCTTAATTTTCAAGTT[T/G]GCCTGCAGGCTCATCTACAGTACTTACACATACAATATAATTACAGTACACAGTGGCAGTACTTTAGATGAGAGAACTTTCACTATTATATTTACAGTAA
32995	LN590691.1	15815475	A	C	0.214	GTTGCCAGCTGGTCGTCACCGTCTACCTTCACCAGAATTTATAACCTGGACATCCCTGCCCTGCAGGCATGGATTTTGTCGGCCTAATCTACCTAACCTC[A/C]TTTTGTAAGTGGGAAAGTTCATGTTATGTAGTCCTCAGCCTAGCGGCTTGTGTCTCATTATTTACTCATGCTTATAGGAGCCCTCAGTATAGGCTCTCTG
32996	LN590691.1	15815413	T	G	0.112	CCAGAGGGATGGTCTCCTCCTGGGTTTGGTTAAGCAGAATTTCTATTAGTGATATCTGTGCAGTTGCCAGCTGGTCGTCACCGTCTACCTTCACCAGAAT[T/G]TATAACCTGGACATCCCTGCCCTGCAGGCATGGATTTTGTCGGCCTAATCTACCTAACCTCATTTTGTAAGTGGGAAAGTTCATGTTATGTAGTCCTCAG
33009	LN590691.1	15846177	T	G	0.375	GTTCACCACCTGGTCCCTGAAGGGAGTGGTAGGAAGCTTGGGCAAGTTGCCAGGTGTTGCACTGGAGTCAACCTGCCCAAACTCAAGGCACGATTTTGTC[T/G]ACCGAAAACACCTGCAGGTCCCCCACCCTCTTGATCGAGGCCAATGCAGTCAGGAGTAGGGTTTTCATGGAGAGAAGCTTCAACTCATCTGACTACATAG
33029	LN590691.1	15938237	T	C	0.218	CACTGAAGGCTGCTCTGCTTCTGATACTAGCATCAGTAAAGCAAATAGGGGACCTGCAGGTGCTCTTCATTATTCCTGCCTGCCTGGAATTCGGGCCTAA[T/C]GGCTCGTCCTGAAACCAAGGCATGGTTACGTACCAAGGGTGCTCTCCACTCCATTCAGAGCACAGGTCATTACACTCTCTGCGCTTCCTCCCTCTGAAGA
33058	LN590691.1	16042878	T	C	0.239	CAACGTTTTAGTTTGCATATTGAAACTCTTTTCCTCTGAGGTCTGTGAACTCAAGTAAAGCTTGATCTCAAATGAGAAGTGTGTTTTACTTGCTTTCATT[T/C]TGATTTATGCAACTAAAGTTAGCAAAAAAGCAAGGCAGGCCTGCAGGATATCTGAGGCTTGTTTAAAAAAGTTCCACCAACACCTCTACCCCGCTTCTCC
33188	LN590691.1	16596169	T	A	0.3	ATTCCTCGACAGTTTGATTGTAAGAGGTAGTCGACGCAGTTTTGTTCTGACAACATACTATACTCCTTTTTTAAGGTGCGGTCACCTGCAGGACTACATT[T/A]AGCCACAAGGGGCCACAATCCAACAGTTTTTCTCTTGGTTTCTTGTGCTACTTACAATGCACATCAAGAAAAAAGAAAAAAAAACTCTTTTAAACTGGGC
33194	LN590691.1	16607793	T	A	0.463	TTAGTCTTGGCTGCACTAATGGATAGGAAAGCAGCAGTTAGTTGTTAGCAGTGTGTGGAGCTTAGCTTTCAGCCTGCAGGGCCTCAGATCGGCAAAGTTC[T/A]CTATACTGTGTTTATGTATGTGTGTCAAAGGATACAGATCTGTGTAGACACATGGAAGTGAACTGAGTTAACAAATCCACATTTTGCATTCACATAGGAC
33195	LN590691.1	16607742	G	A	0.489	TGATTTTTAAGGGGGTAGAAGGCATTGGTGTTTCTGATACTGGTGAAAAGGTTAGTCTTGGCTGCACTAATGGATAGGAAAGCAGCAGTTAGTTGTTAGC[G/A]GTGTGTGGAGCTTAGCTTTCAGCCTGCAGGGCCTCAGATCGGCAAAGTTCTCTATACTGTGTTTATGTATGTGTGTCAAAGGATACAGATCTGTGTAGAC
33258	LN590691.1	16758854	G	A	0.195	CGTTGTTTTCCGAGTAGTGAAGAGCTCTCTCGTCCTCCTTGGTGCTCACCAAACTCAGGATCGCTTTGTAGAGAAACTGATACTGATCCTGCAGGAAGAT[G/A]TTAAAGGAAGAGTTCACCCAACATTTACTCACCCTCAGGCCATCCAAGATGTAGATGAGTTTGGAGAAATGTAGCACTTGTTCATCAATGGATGCTCTGC
33273	LN590691.1	16820622	G	A	0.081	TTGAGCTCACTTAAAGCAGACGATGTGGCCTGAAGGTAATGGTTTCCTGTCTGAAGTGGACCTTGTGCCGTCCCTTGTGGTTCTGGCCTGACCTGCAGTA[G/A]CTGGGCTGAGAGATTTTAAATCTACACTAGAGCACTCGACACGCTGAGGGTTGTTTTTCTTCCTGCAGGCCCGCGTCTACACTTCTTCGCTCCCTCTCGC
33302	LN590691.1	16921593	C	T	0.135	TGCGATTTTGAGCCAATGAGATTTTACTGTGTTACTCAAGTTACTCAATACTTTTTATTAACATGCTAAAGAGTGGATTTATCATGCATTTTGTTGTGCT[C/T]AGTCCATTTTCAGCCTGCAGGGGGCATTTATGACGTTTCCATCCGTGGAAGTTTGACCTCTAGGAAAAATGAGACTGTGTTTGATCTCAGTCTGATCTTT
33357	LN590691.1	17190482	C	T	0.306	TTTATTGTAATTTGTCAAAACATAAAATAGTTACAAATTGCCATGAGATTGTATTAATAAACCATCCCTGCAGGTTATTTTTTAAACCTTTATTTATGGG[C/T]TTTTTTAAGCCTGTATTTGTACAGGACAGAGTAGACAGCAATGCATTGGGTGAAGAGAGAGGAGCAGGATTAGCAAAGGACTACAAGACGGGATTCGAAC
33371	LN590691.1	17219736	A	G	0.141	GTAGAACACGTTTAATTCCAATCATTTGTACAATAAAATTGTCTGGCCTGCAGGAGATGCCTGTTAAAGTACTGAGATATCCCAGGGGAGTTCTCTATGG[A/G]AAAGAGGGAAATTAGTGATATAAATGCTCACTGCAAATAAATAAATAATTGTAATGTTATTTTTTCTTTCAGCAACAAAGAACATTTCCGTTTAAATACC
33372	LN590691.1	17219676	G	T	0.18	ACACCAACATCCAAAATAAAACATATGCTGGTCTTTTCAGAAGGGTAGTTTTGCAATCGGGTAGAACACGTTTAATTCCAATCATTTGTACAATAAAATT[G/T]TCTGGCCTGCAGGAGATGCCTGTTAAAGTACTGAGATATCCCAGGGGAGTTCTCTATGGAAAAGAGGGAAATTAGTGATATAAATGCTCACTGCAAATAA
33386	LN590691.1	17278292	C	T	0.122	CAAATTTACTTTCTAAAATTATTTGAAGAAGAGAGAGAGAATGTGTGTTCAGGCATAGTGGATCCTACTCAAATACAGGCCAAACAAAATGACCTTTTAA[C/T]GACATTTTATAGACTATATCATGATAAAGATGTATAATAACAGGCCTGCAGGCTTGGGTGTGGTGTGTTTAACTTCAAATGTCTTCAATGTTTTCTAAAT
33425	LN590691.1	17364614	C	G	0.106	AGATCATCCTGCTATTACTAAAATAACAATCAAATCGGAGCAGCAGCACTTTTGCCTCTACGTTCATAGACTAAATACTTATTCCTGCAGGCATTTCAGT[C/G]TCATTAAACATTTTACTGCTTTATTGTACCTTTTTTAAATTGTTTATTTCTGATTAAACATTTTGAATCTGATTTAACATTAATTTGGATTTTTTTTATA
33465	LN590691.1	17570732	A	C	0.05	AATAATAAAAATACAATTTATACATTAATAAGAAAAAAAGATTAAATAAAAAAACTTGATAAAAATACATACGTAATGCATCTAACAGCACAGTACGTTA[A/C]TGACTGGGAAAAAGTAACAAGATAATTGTAACAAATGATTTGTTATTATAATTTGGCATAGACCAAAAATATATAGATAATATAAAAAATAAATAAATGA
33486	LN590691.1	17739334	C	T	0.082	TAGAATTGCGATTATGAAATATAAATTCAACATTTGACCATAAATGTATAGAAAATTGGTTGAAGTTTGATGAGAGAAAATGAATGTATTGAAATTGTTT[C/T]TCAGGTTGTGCGTTGACATTCCTGCAGGCAGATTTGATGTTTACATAATGGTTCTAGTTTAGTTCCTTACTGATTTGTTGTGAAAAAGCAAATTAATGGA
33487	LN590691.1	17746500	T	G	0.244	TAGTATCTGTTAATTCCTGTTCATATTCCAAATCAATTGGCAGTTCCTGCAGGCTTAAATTTTCCATAACTTTTAATTGGTTTTCTTGATTGTGATTGGA[T/G]CTATACAATTAAAATCTGTGAAACATGCTCAATTTTGTTTGAGAGTCAAAATAATGAATCGTTTATGGTCAGTAAATGATAGTGCAAAATATTCTGCATT
33488	LN590691.1	17746386	T	A	0.065	TGGTTTAAGAACCAAATTTCAGGTTGTTTGACATCTTTAAGTTCTATAAACATTGTGCCTTTTCCAATTTTACTTTAATTTTAAGAGGTTCAATACAATA[T/A]GGATTAATTTGTGTAGTATCTGTTAATTCCTGTTCATATTCCAAATCAATTGGCAGTTCCTGCAGGCTTAAATTTTCCATAACTTTTAATTGGTTTTCTT
33501	LN590691.1	17811358	T	A	0.319	GTGGCACGGACGCTCAGCTCTGCCACAGACCCTGCAGGATCTCCATCAGGCGGGTCGCGAGCAGGGCTACCATCTGCAGATGGACCAGAGAGAAGGAAGC[T/A]GCCCGTATGCCACCCACCACACACAAAACACACACGGTACGTCACACAAAAATTCCTGTTCAAACTTCTTTGAAGTATTCAAGTTATTAGTGATCGATAT
33515	LN590691.1	17896733	T	A	0.052	GAGGTCAGGCTCAGCTTCATCTCCTCAACTTCCTCTTTAAGCATCTTCTCCTTCTGGAATAACTGCTGCCCCCTGCAGGATGAGGGAAGGGAGTGACAAA[T/A]GGAAAGAGTTAAGGCATTTTATGCACAAGAGAATTAATGATGATTAAGGGATTTAAGGCTTCAGGGGTTAAGGAAGACGACAGGTCAGACAGAAAGTAAT
33516	LN590691.1	17896647	C	T	0.216	ATTATCATCGGAAAAGCCATCAATGAAGCTTGTGCCTCACCATCTGCTTTCTTTGAGCTGAGGCCTGAGCTCGACTCTCTTCTGAAGAGGTCAGGCTCAG[C/T]TTCATCTCCTCAACTTCCTCTTTAAGCATCTTCTCCTTCTGGAATAACTGCTGCCCCCTGCAGGATGAGGGAAGGGAGTGACAAAAGGAAAGAGTTAAGG
33530	LN590691.1	17976062	C	A	0.378	CGAATAGAACAAGAGAAACAAGAGCAGCTCGAGCTGAAGGTCTGATGAACTTCCATTTGAACATTCACAGTTGTGCTGCAGACATTTCCCTGCAGGATTT[C/A]GTGCATATGCAGCTGTCTGTACTGATGGATTGTATGTGACAAGTTTTAATGTGATGATTGATTGACACTTGTCAAAATCCACAGGACAGAGAGCGCAGAG
33591	LN590691.1	18162058	C	T	0.249	ATCTTCAGGGAGCAGTTCCGCCTTGTTCCTGCAGGGCGGTGCTAGTGCTTCTTCATCGAAAAGAGTCATTAGAACCTTCACAGTCTCTCGCTTTTTGTAC[C/T]GATTCTTTCCTTGAGACTTTTGCCTGTATCCTCTGCTGCAAGGTACACTGGGTCTCCATTACTGCAGCCTTTGACCAGACTAGCTCTAATACTAGACACC
33626	LN590691.1	18277121	A	T	0.262	TGAGTCTGATGTGTTCCCACAACTTGATTTTCAAAGCATGATTAGCTTACCGTGCCACAGGACGCAGCCACCCTGGACGCCTGCAGGTGAGAGGAATCTC[A/T]GAAGATGGAGAGGTTTAGTGGGTGACGATTTGTGATGTTTTTGGGAATAAACTGTAGGTGGAGATTCATGCCAAATGAGACACACAAAGCCAATGTCTTT
33627	LN590691.1	18277089	C	T	0.145	CTTCCTGGGGCCACTGTTAATTATTCATCTTCTGAGTCTGATGTGTTCCCACAACTTGATTTTCAAAGCATGATTAGCTTACCGTGCCACAGGACGCAGC[C/T]ACCCTGGACGCCTGCAGGTGAGAGGAATCTCTGAAGATGGAGAGGTTTAGTGGGTGACGATTTGTGATGTTTTTGGGAATAAACTGTAGGTGGAGATTCA
33688	LN590691.1	18511449	A	G	0.191	AATAACAACAACAACACTATATATACAGACAAAACAGCGGTTTGATAAGTTGGTTACCTTTTCCATCACTTTGGATGTTCATTAATTATTTTATGATATA[A/G]ATGTTGCTGCATCTATAATATGCTAATCCTGCAGGATGTCTTTTTTCCTCTTTCTTTTCTTTTTTTTGTTGTTGTCCAAATGTAAACTTCTGTCCTGAAG
33770	LN590691.1	18715954	T	G	0.071	GCAGTCACACATGGCCAGCTGTGACATTCACATATTTTCCACAGTCTCTCAGCTGTGGAAAAATTTACCGAAATTCTCAGCAAAGTTACGAGACTGAAAT[T/G]AACATTTATCATTTCTTTCCACGACACCACTGGTACTCAGATATCCTTATCGGGAAAATGATGTCTAAGCTTAAGAGTTTTCTTCTTGTTAAAAAGGGAG
33800	LN590691.1	18784317	T	C	0.355	TGAGTGAAAGTTCATTTTGAGTGGATAGTAACAGTTGCTAAGGATGCCTTTGAAAACATTCTGCTTTCAAAGACGGTTTCAGCATTGATGGAATATTTGA[T/C]GTTTCAGGTTATAATATGCAGGTTTTGAGACTCATTGCATTCTGTTAAATCAGATTTTACATATATACGGTATACATATATATACAGATTTGATTTATAA
33861	LN590691.1	19103954	C	G	0.15	GAGAAAGAATAGAGTACTTGTGTAGCATTGAGCCGGGGTGCCTGCAGGCAAAAGCGGGATTTGTAAGCTCTTTGTAAGTGCCAAGGCCACACTTAGAGAA[C/G]AGAGCATAAGTGTGTGCGTGTTTGTGTATATATGTAAGTGTGTGTGTAATCCCTGATGGACATTTTAATTGAAAGCGTGAGACCTTTCGTGTGCCGCTGC
33862	LN590691.1	19103881	T	C	0.377	TAAAACAAATTGTATCTGAAAGTGTAACATGCAAATATGTGTATGTACAGAATGAGAGACACAGACAGCGAGGGAGAAAGAATAGAGTACTTGTGTAGCA[T/C]TGAGCCGGGGTGCCTGCAGGCAAAAGCGGGATTTGTAAGCTCTTTGTAAGTGCCAAGGCCACACTTAGAGAACAGAGCATAAGTGTGTGCGTGTTTGTGT
33871	LN590691.1	19157249	A	C	0.056	CAGTTAAACAGGAGAGAACGCTCTCATTCACTCTGTCTGGTGCCATTAGCTCCTTCAGTTATTGTCCTGCACGATTCTGGCTTTGTGGACCTGCAGGAGA[A/C]TGACAGAGACGTTCAGAATGAGAGACTGGCAGGAAAGCTGGAGTGATTGGAGAAGTGCTGAGAAAAGAGGAAAACCAAGGTCAGGGAACAGACGGGAAAA
33872	LN590691.1	19157168	G	A	0.327	CTCATGGGGGAAAAAGCAGAGAGGATCCAGATTTTGAGGGAATCTGAGGGAGCATCTGTTCTCCCAAATAATCCATCACAGCAGTTAAACAGGAGAGAAC[G/A]CTCTCATTCACTCTGTCTGGTGCCATTAGCTCCTTCAGTTATTGTCCTGCACGATTCTGGCTTTGTGGACCTGCAGGAGAATGACAGAGACGTTCAGAAT
33891	LN590691.1	19278357	A	G	0.174	TCCTAAAATCTCAAAATGAGCTTGTGTTTGCATTTTTGCTCCCTCATTACAAACATCCCATGATTCCTCTAAGGAAAATCATTCTGGCCTGCAGGCAAAA[A/G]GCACTGGCAATGGCGCATGGCATCTCATTAGAATGAGGTTGCCAGATCAGCGCCACACTTCTCTGCACACTGATTATTGGACGGCCACTTAATGAATCTT
33892	LN590691.1	19278285	T	C	0.106	TAAACGAAAGCGTCTTTCATTCTGAGCCTAGCTGTTTTCTACAAGTTTGGCATTTATTTACCATCACGAAACTCCTAAAATCTCAAAATGAGCTTGTGTT[T/C]GCATTTTTGCTCCCTCATTACAAACATCCCATGATTCCTCTAAGGAAAATCATTCTGGCCTGCAGGCAAAAAGCACTGGCAATGGCGCATGGCATCTCAT
33936	LN590691.1	19389933	T	C	0.066	GTGCTGATGCAGTGACCCGTGAGCTCGTGTCTGCTCCATCTGCTCCTGCAGGAACGTGAACAATCACATCTATGTTTAAAGAGTACACCTGAGAAATAAA[T/C]TGCTTTAATAGAATCTGTTCAGTGTGTAGAATGTGTAATGCATTCAAGTTCATAGGATGATGCATTGCACTGTGCAGAATTATGAAGATGGCATGGCCAT
34024	LN590691.1	19706605	G	A	0.076	ACAATGGCGATTAACAATGAAGTGTCTTTTACTTATTTGAAATGAATCAGTTCTTGAGTTGCATAAGAGATGTATATAAAAGCATTAGCAAATAGTTATC[G/A]ATTTTAAAGTCCATGTTGAAAAATGTTAGAGATAAAAGCTAGTATTTTTCAAAAGCACTCGAAACATGACTATCCAAGAAGAATGCTAAAAACACAAGAC
34106	LN590718.1	220876	A	G	0.409	GTGAGGCACGTCCGGGAAAGCAAAGAGAAAGTTTCAGATGAGGAGTTGTATCTATAATTCAGAGGTGAGGGTTTAGGAGATGGCTGTCCCTCTGGGAGAT[A/G]CCGTGCATTAGCCCTGCAGGTAGTGCATCCCAGCCTTGGAGCACAACCCAACAGATGGAGTCTCACTGTCAGTCAAAACACAATCCGCCAAATCGCGTGT
34133	LN590718.1	319449	C	T	0.084	CAATATGACATCATTCAGTCCTGTAGATGTTCACACACACTTCAAAGGCATGTTTTTGTGTTTTCCTGTCCCTCCAGGTCCCGTTTCCTGTCCTGCAGGG[C/T]GAGTGGGTCGAGTTCCTGGGCCGTGCGGACGATGCCATCATCGCCATCTCCAACTACAGACTTCACATCAAATTCAAAGACTCCGTCATCAACGTAAGAG
34134	LN590718.1	319381	A	T	0.085	CCATTCAGTCACACAGAGACACACAGAACATGCAGAGTTCGACTGAGTGGCTGCTGTCCAGAGCTTATCAATATGACATCATTCAGTCCTGTAGATGTTC[A/T]CACACACTTCAAAGGCATGTTTTTGTGTTTTCCTGTCCCTCCAGGTCCCGTTTCCTGTCCTGCAGGGCGAGTGGGTCGAGTTCCTGGGCCGTGCGGACGA
34136	LN590718.1	326160	A	G	0.284	AGGCCAGTCAGCTGGACGCCGGGCCGCGGGCCTGCAGGACCAGAGGAGACGGACCGGACTCGTCCGACAGTGACTTCGGTAAGACAAAACTCAGACCAAG[A/G]ACTTGATATTGTTTTACTTTGAAATGCATTAAATGCAAAAGCCCTCTATGACTTTATTAGCTAGACATCTCATTATTTGAGCGTGAAAACTTGTTTAGGC
34164	LN590718.1	489347	G	T	0.274	AAGTTGAAAAGCAGTGAGCTGGAGCAGCTCTCACACACTGAAGATCACCTCCACCTCCTGCAGGTCAGTCAGCATCTCTCTGATCAATGATAATGCAGTA[G/T]GACACTCCTCATGCTGAAGGGTTTCTCCTCTCTCCTGCTGTAGATTTACTCGTCCCTGTGCAGCCCTAGAAACACCAGGAACTGGCCTGAGATCAGTGTG
34165	LN590718.1	489002	A	T	0.136	ATCGTGAATATATGTTCCCCAATGATGGCAATCCAAAATATTGCATGATTTGAGTTTAATACTTTCTTTGAGCAAATTATAAATTCCCCTAAAATTAACA[A/T]ATGAGCAATGGTAACACTAATTCTTGCCTTAGCAAACACCACAAATTCTTTGTTAATTGACCCGGTTCTCCAGAGAAACACAGAGATGGAGAAAGCAGCT
34184	LN590718.1	567108	C	T	0.117	CAGACCTCCCCAAAGTGGGTCTACTAGTGATGGTGGCAAGCCTGCAGGACAAATAACACCATGTGGCAGTCAATAAAGTGAAGATCATAGAATTTTCGCA[C/T]TACTGTTTTAGCCAGTGATGCTCGGTCAAAACGCATACAGCATTGCCTCTAAAAAGAATTCGATCATTACTTGCTCACCCAAAATGCATTAGGGCATGGC
34185	LN590718.1	566709	G	C	0.06	ACAACAATATTATTAATTATTTTTTATAATAATAATAATAATAATAATAATACAAGCCGAGTGACATTTATTACCATTGGGAACGACCCACACAGACGTA[G/C]CTTTCTTTGCAGTAATAAATGGTGTATCCTCTTTTTTAATGAAAATGCATGTTTTTACATAGCATTCAATTTATAGATGGAAAACTGGGAGTGTTAACTT
34190	LN590718.1	589830	G	T	0.215	CTAGGGTATTGTGGCTGGTAGCCCTAGCAGTTATTATAGTTGGTTACTCCGGTGCTGGTATGTGGTTGCTACGGTGTTCTGAATGGTTGCTAGGATTTGG[G/T]GGAAGTTCTTCTGAAGGTTTTTAACGCTGGGGTGTTGCTATGTGGTTGCTAGGGTGTTGCTAGGGTGTTCTGGGTGGATGCTAGGTGGTTTCTAAGGTAT
34197	LN590718.1	607230	C	T	0.066	ATTGTGTGTGTCCTCAGGTCAAGATTAACCTGCAGGGGGAGATAGTGGACCGAGGCAGCACTAATCTGGGTGTAAATCAGGCTGGATTCACCCTCCACTC[C/T]GCCATCTACGCTGCTCGGCCCGACGTCAAGTGCATAGTGCACATCCACACAGCTGCTGGCGCCGCGGTACCAATTCATATAAATATATTAATAATTATTA
34198	LN590718.1	607114	G	T	0.205	GAAGTCACTGCCTCCAGTTTGGTAACCCTGCCTTTGTTTCTCTCAGCCATCTGGACATCAGACGATAAAGGCTGACAGATATTATCATGTAGTGTGTTAC[G/T]TCTGTATTTATCAGGATTGTGTGTGTCCTCAGGTCAAGATTAACCTGCAGGGGGAGATAGTGGACCGAGGCAGCACTAATCTGGGTGTAAATCAGGCTGG
34205	LN590718.1	628797	C	T	0.398	ATTTACCTACAGTCTGGCACATTCACAGAAAACATCTTACTTCCGCGCTGCATTATAAGCACTTCTTCTAAGCACCTCTGTCTGATTCCTCTCCAGATGC[C/T]GAGGTTTCTTCCGGCTCCGACACCAGTCTGTCGTTCCAGTTCCTGCAGGAGAAAGGTCGCAGCGTGCAGGTGCTGCAGTCGTCGCTGTGGCTGTACGTGC
34224	LN590718.1	691953	T	C	0.06	ACGACACGAGGTTGAACACATTTTCAACACATATTCAACTCTAATTACTGAATGAACTATTCTTTAAATGTTTATTGAACATTGCTGTATTTGATCGTAT[T/C]TCTGTTGTCATCATTTTGTATTAAGTGTTTTTCCTTCCTCAGATCCGTGAGCAGAACCTGCAGGATAAAAAGACGGCAGGTCCACAGTCGCAGGTGCTCA
34236	LN590718.1	737898	G	C	0.087	GGAAGGAAGTAGTTCTGCACAAAAGAGGGCTTTTAAAGACACTCTGTTGTTATTTTTTATGTATTTACACACTGTAAATTTGTCATTAGTTTGAGTGGTG[G/C]TGAGTGTTGTTGTGTTGTGCTTCTCTCTCAGGACTGTGAGTTCAGTCACTCGTCGTACCTGCAGGTTTTCTGCGGTCTGTGTGCTCTGGGAATCGTCCTG
34240	LN590718.1	753211	C	T	0.33	TCCTCAGACAGCAGCAGGAAGAACAGGCTCAGAAGAAGTCTAGAGGGTTCGGTGTTCTGCGGCGCTCAAATAAGCCCCTTCCTCCAAAACCTGATTTCCC[C/T]TCCACGATGCTCACCTCTGTCCCGATCCCCCAGTCTCCATCACCTGCAGGAACACAGAGATGGAAAGACAAGTTCAGACGAGGAAGAACTGCCACACAAG
34248	LN590718.1	775344	C	T	0.075	TGAGCAGTTTTTCTGCAGGTGCGGGGGTCGAGGTGGCTGACGCAGCGCGTAGTCTCCTGGATCTGAGCCATCTGGTCTTATCCTGCAGGTTAATGGCCTC[C/T]GCCAGCTGCACCTTCAGAAAGCACACAATCTCGTTGTCTGAGGAGAGAGAGGAGACAGGGGCCAGACATAAATGCACAGTGTTTTGAACCTCAAATCCTG
34288	LN590718.1	971542	G	A	0.118	TCCTCATAGCGAAAAGTCAGGCCTGTGTTAAATACCTGCAGGGCGTACTCCAGGCAACCAGGGGAGAAGAAGAGAGAAATGGAGGGAGTAAAAAAACTAG[G/A]GCATCTAAAAAAAGGAGAGATGGGGAACAGGAACTCTCACCTGGCAGGATTTGATGACACACATAAGTTGCAGGATGTAATTCAAACTAAGTTTCAGAAT
34328	LN590718.1	1181424	A	G	0.22	CTGACAGACAAAACATTAAGATGAGAATATGGACAGAAAAAATATATAAATGCATGGAATGGATTTGGTAATGTTAGGTATAAATGATGGCAACTTACAG[A/G]GCTAGTTCACCCAAAAATGAAAATTCTGTCATGATTTACTGACCCGTAGGTTGTTCCAAAAACCTGCAGGACTTTACTTTTTTTACTGTTTTTGGCCATT
34347	LN590718.1	1263624	C	T	0.357	GCATTTGGCTCCTTGTCAAACCTGGAGCAACGCTTACTCACCAATTTTTCTAGCCCTGAAAATTCTCCTGCAGGCCTTAAGGGGGCACCATATCCTGGTC[C/T]GTTCAGACAACATGACCGAGGTGGCCTTTATCAATCACCAAGGCTGTCTCAGGTCATACTCCCTTCACATCTTGGCTCGATGCCTCCTTTTATGGGCACA
34354	LN590718.1	1298605	A	G	0.052	CTGCTGCAAGTTGCTAGCTGCACACAAATTACAGACTTTCAAGTTATGATGAAATGGAAGTAGTGACAGATCTTTTCTACAGTATTGTGAAGTACATTTA[A/G]GTGAAACAGAAAAAAAGATAGGGTGGGGACTTGGTGCTGTCCATAGGTTGTTGACTGGATGGAGGCAGATCTGAATGTGAGTTTGCAGTCGATTGTAAGA
34355	LN590718.1	1298209	C	T	0.114	ACTTGGTTTGTGTTGTCTCATCATTGCAGTCCTCATGGAAACTGTCCCGCCTGTCTGCTCTCTCCCATCTCTCTCCTGAGCTGAGGACTTTTTTTTCCAT[C/T]GACCTCGCTACACATATGGAGAGCACATGGGGCTGAGTTGTCGGCTACAGCTGAAAGCACTTACCTGCAGGGCTCTTCACATTTTCCTCTAAATGTATTG
34383	LN590718.1	1374931	A	G	0.072	GCCATATTGCTGGTCAATCTGCTCGGCTGACTGCCTCATGTCCTGCAGGTCTTCATCCTTTTCACAACAGGAGAGAGAATTCGAGAAACAGAGAAAAAAG[A/G]AAAAAAAAAGATTTTGTTGACTCTATGTTGACTGTACTGCATTTGTGTAGTATGGTGATATAAACCAGTCTTACTGTGATGTGTCCATTGTCACTCCTTC
34384	LN590718.1	1374809	T	C	0.161	CAAGATCGGACCCAGCTGACAGGCACCCACTTTGGCTCCCTCTCAAGTCGATCCAGAATATTCCTCAGCTCTACACAGGCACTAGCAGAGTCCTCCTTTA[T/C]CAGTACCCTGTCCACTAGGTGGCCATATTGCTGGTCAATCTGCTCGGCTGACTGCCTCATGTCCTGCAGGTCTTCATCCTTTTCACAACAGGAGAGAGAA
34392	LN590718.1	1389338	A	C	0.069	CTGGTCTATATGGCAATAAAAAGGGTAAATAAAAGGTAACTGTTGACATGATTTTTGTCGTGTACCTCTCCTGGAACTGTCTTGAAGGAATGAGTCCAGC[A/C]CGCAGGTTGCTGTCTCCCACTCTTTTGGCCTGCCACCATGTTGGGTCATCTTGGCTCACCACCTGCAGGATGTCCCCACGTGTGAAAGGCAGTCCTGCCT
34395	LN590718.1	1401185	G	A	0.064	GATGGAATCCAAGACCGCAACGCAACTGAAATGTTCCCAAGTCCAGAAACGTAAAACTAAAACATTTATAAAAGGTTGTTTTTCCTGCAGGAATTGTGCC[G/A]CCTGCTCATTGATAACAAAAACTAATCAATTCAGTGATGTACTGTACATTCTGGTAGTAATTTTTTTTATTAAATCATTAATTACCTGCTCTACATCTAA
34396	LN590718.1	1401149	T	C	0.19	TCCATTCATTTTCGGAACACAAATTAAGATATTTTGGATGGAATCCAAGACCGCAACGCAACTGAAATGTTCCCAAGTCCAGAAACGTAAAACTAAAACA[T/C]TTATAAAAGGTTGTTTTTCCTGCAGGAATTGTGCCGCCTGCTCATTGATAACAAAAACTAATCAATTCAGTGATGTACTGTACATTCTGGTAGTAATTTT
34454	LN590718.1	1728552	T	C	0.074	TGACAACACGTTTTCTCGATCACAATATATCCTGGTGGTGTGGCATCATACATTTTTGCTCCAGGAAACTCCCTGCAGGAAAACTTTTTTTTTTAGTCAT[T/C]CATCAAATATGGTTTTTATTTGTTAGTGAGTTTACTACATCTTAAAATATGTGGAGTAATGTGAATAATTTGTATGAAATAATTTGTATAATTTACATGC
34455	LN590718.1	1728503	A	G	0.315	GCAAGCAGATTATGCATATAAGATGGCAATAACATTATTAATAATGCAATGACAACACGTTTTCTCGATCACAATATATCCTGGTGGTGTGGCATCATAC[A/G]TTTTTGCTCCAGGAAACTCCCTGCAGGAAAACTTTTTTTTTTAGTCATTCATCAAATATGGTTTTTATTTGTTAGTGAGTTTACTACATCTTAAAATATG
34472	LN590718.1	1784278	G	T	0.095	AGTGTTTCACAGCATGAGAGAGTACACTTAACACAACTATAAATAATGAAAATCTTCCATATCAAATCTGTTCTGTTCATAACCCTGCAGGAGAGAGAAA[G/T]AACATAATCCTAAACAGAATTACTCAAAAGATAGAAGTGAAAATGAACAAGAATATAAAAAGATATTTAAATGTAAATTTACACTATTTTTCAATTGTTT
34514	LN590718.1	2002027	G	A	0.064	GGGGTTCCTCAGGGATTAGTTCTTGGACCCCTCCTCTTCTCCATATACACTCAGTCCCATCCTGCAGGCATATACCTTCTCCTACCATTGCTATGCTGAT[G/A]ACACACAGCTCTATCTCTCATTTCAACCAGATGATCCAACGGTAGCTGCACGTATCTCAGGCTGCCTGGTGGACATCTCGGCATGGATGAAAGAATATCA
34534	LN590718.1	2109006	A	T	0.074	AATAGATTAGTTTGATGCTATAATATAATACTTGACTACTTTGTGAGAACAAATATTGTCTGTATTTACAACAAACAGCCTCGCAGTAATCAACTGTGTA[A/T]GCCTGCAGGCCGAATGTCACAGTAAATTATATCAAATACAGTGGCTATGATATTAGACTCACAAATGATGACTAAAGGAGTCAGATTAACTCGGCTGCCA
34540	LN590718.1	2143217	T	C	0.127	TGTGTCCTGGCGAACAGGTGGTGTACTGGGAAGATGACACCAAGCCGGATACGTTGGGTAAAGTGCGGATCACTGGAAACTACACAGCAGTGAATGTCAG[T/C]GGCCTGCAGGGGAACACTCAGTATTATCTAGCAGTGTGTGCCTTCAATACTGCAGGAACTGGCCCCCAGTCTATACCTGTCAATGTTACCACCAAAAAGC
34577	LN590718.1	2267439	T	A	0.457	CTGCTGCACAGCAGTGGTACTGTGTGCTTTAGTCTGGGTTATCAGGTTATGTTGTGGTTTGGGTTTAGTTTTACCTCTTATGGCTTATATTTTCTGTTAT[T/A]TGTAATTAGAGCAGCCTGCAGGTAATGGGTAATTTTATTCATTAAATGCTTTGTGTGACTCTGAAACTGTCGAGAAGCAAGACACTGAGAGACCAGCTGT
34586	LN590718.1	2303854	C	A	0.057	GGTCCTCACAAGGTGAACCCTCTGGAGGAGTGTCTGGCGCCATGCCTAACACTTGTAAGTACGCCTGTTGGTTGACCACCCTGCAGGCAGGATGTGTATT[C/A]TGCAGCGTCCCTGGAAAGGGTACGCTTTCCCTGTGTTATCCAATAAGTCTTAAGCTGATAAGCGATAAGCTGATAATTAAATGTTTGAAACATTTCAGTC
34595	LN590718.1	2338762	A	G	0.052	ATGTTTCCTGTCTGCTGCACAGCAGTGATACTGTTTGTTTTAGTATGGGTTATCAGGTTATGTTGTGGTTCAGGTTTAGTTTTACCTCTTTTGGCTTCCT[A/G]TTAAAAATGTTTTATGTGTTATTTGTAATTACAGCAGCCTGCAGGTAATGGGTAATTTTATTCATTAAATGCTTTTGCGTGAATCGTCGAGAAGTAAACA
34613	LN590718.1	2390227	T	C	0.11	AAAAAAAAATACATAATTATTCCACATTTTTGACCACCAGTTTACAGTTTAAAACCAAACCTGACCTGGAGTCTTGAGGATACAAACCTAATTCCGTTCT[T/C]CCCTGCAGGTGAAACAGATTCAGAACTGCTCAACTCAACAAACTTCCATGCGGTTGTTTCGTGTCATTATGAATACAGGCCTATGATTTTACTGCAAATC
34629	LN590718.1	2464250	A	G	0.069	CTGTATAAATCAGGCATAGTTGCTTTTTTGTCAGTGCTCTGGTTGACACTTTGAAGTGTATGTGACCTCACTACAGGGGTCCAGGCCTGCAGGGGGCAGC[A/G]TACGTCTGACGTACCAGGACTGGGGATGGAGAAAGGCTTCTCAAACTTGGCTTTTCCTCGGCTGAACCTCTCCAGCATGAGGTCCTGCGAGAGTGTGGAT
34638	LN590718.1	2512211	G	T	0.235	GTGATGCGTGCACTGTCCCTGAAATAAAACTCCCCTCTCCTTCCCTGCAGGAGAGCATCTGTCTCAGATAGCAGGTGGGTACTCAGCATCGCCATTCAGG[G/T]ATGTGGGACTGTGGAAGGGGAAAAGCAGTAAACACAAAGGAAAAACAGTATTCGACGTGCACCTACATTGCCCATGTACTCTGAGAGCAGATCCTGCAGT
34639	LN590718.1	2512104	A	G	0.453	TCACAGAAGGGGGCTTGTGTGTACTGAACCCCTCTTTCCAAAAGCTAGGCGGCACAGGACAAATTGTGCAGAGACTGGAGGTCTTTATACAACACTACCC[A/G]GCAAACGTGATGCGTGCACTGTCCCTGAAATAAAACTCCCCTCTCCTTCCCTGCAGGAGAGCATCTGTCTCAGATAGCAGGTGGGTACTCAGCATCGCCA
34651	LN590718.1	2541060	C	T	0.115	ATGATAAAAAACTCCAGATTTAAGTACACCAAGTTGAACATAGGAAAGTGAGAGGATATTGTGCACCTCAACTTTGCGCTTGAACTGTACGCCATGTTCC[C/T]AATTACTAAGGCTCATTTAAACCCTGCAGGAAGTCACCGAACACACACAAAAAAAGGCAACTCAGAGACCAGATGAAAACGGGCTAATACTTTTAGAGGA
34665	LN590718.1	2603778	A	C	0.247	TACAAGGGGAGGATGAAAACCGAGACACAAACTACATGTTCTTCACAGGGTCATGTGACACAGAGCAGTATATATTTACAGGGCAGGATACACTGCAGAC[A/C]ACAATGCAACCTAAGACCTTCATGCATTCCTGCAGGGGCTGTTGGCGGGTATTTCTTCTTTTGAGCCTAGCAGACAATGTGTGCCTCTCTCATTCTCACT
34700	LN590718.1	2756511	G	T	0.249	AAAAAAAAAAAAAAAATACCCTCGCAGGGTGGATAAACACTACACTTTATTTGACACAAAAAAAAAAAATACCCTTGCAGGGTGATAAACACTACACTGC[G/T]TAATTTCGGCCACTTGCCTGATAAGTAAATAAATGAACGCAAAATATTAATTTGACGTGTTAATTACCGCAACATGACTCGCAGTACCCGCTTGAGCGCT
34767	LN590718.1	3004332	A	C	0.079	GGCTGTATTGATTTACACATTCGGTAAATTGAGTGTTTTGCAATATTAGATAAGTCTGTGTGTTTCAGGACCTGCTGAAGCACACCCCATCCAGTCATCC[A/C]GATCACCCTCTCCTGCAGGACGCCCTCCGCATTTCCCAGAACTTCCTCTCCAGCATTAATGAGGAGATCACGCCCCGCCGTCAGTCTATGACAGTGAAGA
34805	LN590718.1	3176654	G	C	0.169	TATCGCTCAGTCACCGTGAGACAGAAGTGAAGAATCAAAGGTAACACAGCCCTTATTTTAGTCATAACCCTGCAGGTTCGTTTCCACACGGCGAGACGGG[G/C]TGTTTAAAGCCAGTGCAGGCGGGATATGTCTGTTATTCAGTGATCCAGACGGCTATTCATCCTTGGAGCAGTTTCAAGGTATGTTCACAAAAACATCAGA
34806	LN590718.1	3176570	T	C	0.123	GTTAAAACGCTGTGCTCCAAATTGTGCAGGGCAGAGTGATTTATTTTTCATTACAACAACAGCTTCTCTGAACACAGTCTCTCATATCGCTCAGTCACCG[T/C]GAGACAGAAGTGAAGAATCAAAGGTAACACAGCCCTTATTTTAGTCATAACCCTGCAGGTTCGTTTCCACACGGCGAGACGGGCTGTTTAAAGCCAGTGC
34833	LN590718.1	3316901	A	C	0.207	CCAGACTTTCCCCACTGCCAATGCAGCTCCTGCAGGAGCCTTACCTAATTCCCACACTGATGAAACAAATGAGGAATTGCCAAGAACTGATGGCCGTCAA[A/C]GCCAATTAAATGCATGGTTGAGGAGAATGAGTGGAGAGTTGGTGAAGTGTCCTGGTGAGTTGCTATCATTAAGCAATGCAGCAATGAGCAGTGGAGCTAG
34861	LN590718.1	3396533	T	C	0.088	GATTATTAATTTATATAGTTGAATATGATCATAATAGAATAACTTGATTACTCTCCTGCAGGCCTCCTTACATACAGGAAACACGTTCATAATAGTAGAT[T/C]GCAAACATGGCTATATTCACATTGATTATGCTTAATTCATATTTTGATTAATACAAATCTTCTACATAAATACAGATAAAGAAAGCACCTTAAAGGTCAA
34926	LN590718.1	3735520	C	T	0.203	TTTTCCAAAACTTTTCCAGGTTTTTCATTACCGTACGAACCCTGCAGGACACTCAGCCCAAAAATTAGGTGCACTAATTTTTTTTTTGATGTACATACTA[C/T]GCTCACACACTTAATTGCCATTTTTACCTTTAAACATGATCGGCCTTTTTAAAATGTCATGTTTTTCATAACTAAATAAGTCTTGTGCATGTCCAGCTAA
34927	LN590718.1	3735193	G	A	0.084	CACAAGCGCGCTTTTGATGTGACTGCGCACCGCCTCTGGAGTGTCCGAGTACAGAATGGCTAAAAAGACGTGCAAATAAATAATACATTTTTGTGACGAT[G/A]CAACAATGACCCGATTAGGCAAGTGACAATTCAATCAAATGTACCGTAACGCGAGCGAAAGTCTTGTATCACAGCGTGCAGCGGCTCTTGTAGTGCAGAT
34967	LN590718.1	3868595	A	G	0.409	AAGCCCAGCGCCGTGCACATCCTCAGCAACCCACACGACAGCAAGGTGCGTGATTTATTCAGCGAGGAAGCACCTCTGGAGACTTTAGTACATTAAACAC[A/G]GTGCATTGTGGGATAGTGAAGCTCTGTGTGACCTTTCCCTGCAGGCGGTGAACAGCAGGGGGCAGCACAGCATCTCCTTCACCCTCTCCAGGAACCAGAC
34968	LN590718.1	3870122	C	T	0.129	ACGACTCGTGCTCGGCCCCCAGCACCATCTCCCGCTTCGCCTGCAGGATCGTCTGCGACCGGAACCCGCCCTACACCGCCCGCATCTACGCCGCCGGCTT[C/T]GACTCCTCCAAGAACATCTTCCTCGGGGTCGGTAGCACAGAGTAGAGCTGTGAGGAATCTGGGACTGGGGATTGTGGAAGTAGCGCAGGGTCTTTTCACA
35049	LN590718.1	4264450	T	C	0.108	AGTTTGTTTGCCAAACACAGTTCCTGCAGCAACTCTGGGTCAGGACTACCCTTATCCAGATCTTTCAGTGCCTTTGCCTGATGGACCTGCAGGATGGCCA[T/C]AGAGTGGAGGGCGGAGGCGGCTTGTCCAACAGCATTGTAAGCACTCGCCGTCAAAGACGAGGTAAACTTACATGCCTTGGAAGGAAGACGCAGAAGATTC
35050	LN590718.1	4264399	C	T	0.47	ACATCGCCTGACCCAGGGCTTGTGCCGTAACCTTCGTATCACTGAGAGCATAGTTTGTTTGCCAAACACAGTTCCTGCAGCAACTCTGGGTCAGGACTAC[C/T]CTTATCCAGATCTTTCAGTGCCTTTGCCTGATGGACCTGCAGGATGGCCATAGAGTGGAGGGCGGAGGCGGCTTGTCCAACAGCATTGTAAGCACTCGCC
35095	LN590718.1	4538320	T	G	0.124	TGGTCCTGAGAGCGCTGCAAGGGCTTGCAGCGCCACCTGCAGGACAGTTAAAGCGTTTAAATGATTCAGAGTGCAAAATGTAAACAGAAACGAGTTACTC[T/G]ACCCAGTGACTTTTTATGAATGGCAGTTGAGAATTTGAGATTGCTAGTGCTGTCATAAAATTCACAACGGATGTGCTGTAATTATATAGTAGATTGTGAC
35107	LN590718.1	4575486	C	A	0.062	TCTGCCTCAGAGGTCCAGTTTGGCCTGCAGGAGTGAGTCCCGTTCATGTATTTTGAACAAGAATTTATGTACAACAGAAAGCAGTTTATTCTGTTTATTT[C/A]AGCAACCAAGTCAATGTTTCAATGGATTATAGCAGTTTTTTGGTGTGAATTCCATGAAGAAATAGTCAGGAAATATTTCTTCCCAAAATCGAAAGAAAAC
35126	LN590718.1	4642663	A	T	0.167	CAAGGAAGGTGGGGATGGGACAGTCCCTGCAGGTAGAGTCTGGTGGTGGTGTACTACCTTTCCCTCCTTGCGGAGCTGCAAGTAACTGGAGAAGTTCCAG[A/T]AATCCCAAAATTCTGGCAGTTCCATCTCCCAATGCAGTAGGGGTTTGGCCAGGCTGAGGTTAAAAATGTCCTTTAGAAAAGAGTCATTGTAGCCCAGCCC
35219	LN590718.1	4938356	G	A	0.091	CAAATAGTTGTATCTCGGCCAGATATTGTCCTATCATAACAAACCATACATCAATGGAAAGCTTATTTATTCAGCTTTCAGATGTTGTCTCAATTTCGAA[G/A]AATTGACCTGCAGGGTCACATATGTACTTCTGCATACCTGTATCATAATCCTTTGTGCTGCTTTAGAGACTGTTGTCATGGCACATTTAGTTAATAAAGG
35252	LN590718.1	5133329	T	A	0.131	CAGTTCTGAGGGTAAAGACTCTAGGGTAAAGATCTAGATGTCATTGATTCTACTTCTACTGTCTGAATCAAATTCTCTCAAAGACCCTGCAGGCTCTTGG[T/A]AAAGCCAGCTAACAACACTTAATAATGAATTGATCAATTTGACCTATCTTTGATGTGTTTTTTTAAATGCACCGCACTTTCAGACATCAATGTTAAGTAA
35282	LN590718.1	5251132	T	G	0.099	ACAACTGCAGTATAAAATGTCACTTCATGATTTCAACTTCTGATAGAACTGTTGGGGGTGAGAAGAAAGCCTGCAGGACTGGAGTCAAGGTTCCTAGAGA[T/G]CTGCCACTGTTTTGTCATGGCTCCTCCAGTGCCCCTGAGATCTAAGTGAAATCTTTACAAAAGCTTTCGTGAAAAATTACACAAACACATGGCAACATGT
35380	LN590718.1	5620741	C	T	0.172	GTAGCATTTTGAATACATTTTCTATTTGAAAACTACTATGTAATATGTTAAAGGAATATTCTTATTTCCCTTCCAGAGAATTATCATGCGCATCAGTGTT[C/T]ATCTAAATGTATTTGTAGTCTTTCCATTTCTCACATACCAGCCTGCAGGGGAAGGTCTGCGGATGTCCTGAGGCTGAAAGCAGGACCACCAGTAGTGGCA
35428	LN590718.1	5772329	G	C	0.215	ATGTTATAGTAATGTGAATCTGATCTGACAGGCATGACTAAAGAATCATCTTCATCCACACCTCGACCTGAGGGCAGTAAGAAGGCCAAACTGAGCACGA[G/C]CAGTGATGAGGAGATCTATACCCTGCAGGTGATCATGCACCTTCTGTCTCTTTTCTTTTTTATCATTCTCCTGTGATTTTCATGGAAATCGTAATGGGTT
35469	LN590718.1	5950938	G	T	0.466	CCCACAGTCAAAAGTAAAGATTGAGCCATCCTTTCTGAGGATACTGTGCATGTTTTTATTTGCTAATATTACTCCTGATATCATTTACCTCTTTTCTCAT[G/T]ATGCATGTTTGTGTTTTTCAGCACAGTTTGGTCCGTGATAAAGTCCATTATGCATAATGATGGTCCTGCAGGGTTCTTCCAGGGTTTAACCACCACAATC
35471	LN590718.1	5961544	C	T	0.224	GTTGTCTGCGCTCTCTGTTTTCCTGGTCTTTCTTGGCTCTCTGGGACGCATCTTTAGTTCCCTGCAGGTGCACACACGTTTACTACATGGGGACAATGTG[C/T]CGTGTGCTCAGCTAGCTATACATACTGTAACCTAACCCTAACAGAAACCATTCTGCATTTGTACAATAATAAAAATAAATAAAAAAGTATTTACTTTATA
35477	LN590718.1	5998054	G	A	0.116	GCCAAACACACTGCAGCGCTGTCCTGAGTCACCGGTCCGCTCAAAGAACATGAAGTCCTGCAGGACGACACAGAGAAACAATAAAATGAAATATATGAAT[G/A]GTCATATAAAGAAAGTAACCGTAAATATCAAAACTGGTGGATGAATGAATGTTTTTGTGTCATATCTCACTATAAGGAAACATGCTCCCAGCAGAACCGC
35491	LN590718.1	6031620	T	C	0.101	ATATGTCTAATTTTTACAAGAATTCAATCTTTTCTAAAAAAAAATAAAAATAAATAAATAAATAAAAGAAATAAAGCAACCTGCAGGGTAGTACAAATTA[T/C]ACTACTGTCATTGGTTTAAATTCCAGTACAAAAACAAATAGTGTATAAAGTCCCTAAAATAATTACTATAACTTAACGAAAAGTACAGAAATCTAGCAGG
35492	LN590718.1	6031578	T	G	0.063	TCTCTTAAAATGCTTCTGGAGAATTAAGAAATTATTCCCAAGATATGTCTAATTTTTACAAGAATTCAATCTTTTCTAAAAAAAAATAAAAATAAATAAA[T/G]AAATAAAAGAAATAAAGCAACCTGCAGGGTAGTACAAATTATACTACTGTCATTGGTTTAAATTCCAGTACAAAAACAAATAGTGTATAAAGTCCCTAAA
35526	LN590718.1	6223916	A	G	0.062	ATAACAACTAAACATCCAGTTTGACTTTGAAAAGCTGTATATAAACTGTCCCCCAACATCAGTGAATAAAGTCAGTAAGAGGAGAGTCAAGAATGATGAA[A/G]GAAATCCGCTGTGTTTCCCTGCAGGTACAAAAGAAGCAGAAATAAATCCGTTGATGTAAATGAAACGTTACTTTGAAGGTCTCTGATGACATTTATGTCC
35579	LN590718.1	6392847	G	A	0.063	GATGTAGCTGCAGCTTTCAACAGGACAGACACAGTCAGCACACATAAGTAGAAAACAATCCTGCAGGTCTGAAAAGAGCCAGACTGATACTGTTAATGAC[G/A]GATGCTTTCCATAAAAACCTGCTTTTTCCTGCTTCCAGTCATTGTAATTTAGTGGACTCAGCTCTCCTCTGCATCTGTTGCCATCGCCCCCGTCTTACAA
35580	LN590718.1	6392767	C	A	0.149	CACCCTGAACCAAGCACGCTGCCAGATTCACAGAGACACGGTACATACACACCCCGGCACTGTATAGAGTAAGAGCAAAAGATGTAGCTGCAGCTTTCAA[C/A]AGGACAGACACAGTCAGCACACATAAGTAGAAAACAATCCTGCAGGTCTGAAAAGAGCCAGACTGATACTGTTAATGACGGATGCTTTCCATAAAAACCT
35600	LN590718.1	6479054	G	T	0.062	TGACTGTGACCTGGATACTGGCAATGTCACGCCTGTGTCCAATGCAGGAGGACTGCCTTACCCAGACCTGCAGGTGACAGGCCTCTACTCTTCATACTCG[G/T]CTGTGGATGCCCTTTCTAACCAGTACATGAACACACAAGGAGGAACAAAGCCTATCGTTTTGCTTTAATTGCACCCAAAAGAAATGAAGCAAGCGGAGCT
35605	LN590718.1	6486567	C	T	0.225	TTAGAGGAACTGATGCGAGTGTAGTCCTGAGGTGTCAGATAAAGGTACTTAAAACCCTGCAAGGGTTATTAGAGGGTTATTAGGTTATTATATTAAAAAG[C/T]TAGAAAACAAAGCAGATATGCATTAAACATGATTTGTAAAATAAAAACCCAAGAGTCATTCAGAAGTGGTTTGATTTTGCACTATAAAGGTGCAACAACA
35612	LN590718.1	6500307	G	A	0.076	TGTACAGTAAAAGGTGGAATACAGAAGACAAACAAGTGACATGCAGCTTACAATACTGTTTATATGCCAAGGTGACAGCTTAAACTAAGCAGAGAATTGC[G/A]GATCACCTGCAGGATCACACTTCATTTTCTTCAGGCATCAGTGTAAAACAAAACTATAAGATGATGACTACTGTCTTTTAAATGTGCCACTTGAAAAAAA
35622	LN590718.1	6534086	G	A	0.176	CATAAGTCACGTCTTTTGGGTCCAGATGATCGGTTTTGCATACTGCGGTTTGACAGCGCGAGGGTGGGTGCGGTGTTTACACTGCTGGTTCCCTGCAGGC[G/A]GCTCTTTGTTCAGCCTACTCTCTAGTCATTAATAGAGATGCATTTCTCATTGTTTAGTCGAAGAATGCCTGCCTTTACTCTCAGACTCGGAGTTAAATAG
35685	LN590718.1	6748333	A	T	0.209	AATTTATACTTTAACAAGCACACACAAGCTACCAGATTTGCATCACACTGTGAAGACATTAAGTAGGGTGTGAATGTGTGTGTGTGTTTGTGTGTGTTTT[A/T]TTGTTATGTCCTAATTGAGTCAAGAACCCTGCAGGGACAGAGAGAGAGAGGCAATCGATAATTGTTGATGAAAATGTATCAAAGGCATTGAGTGAATCTC
35694	LN590718.1	6817002	A	G	0.186	ATTCCTAGAGACAGCCTTAAAAGTTTCAAATGAGTTCTACCAGAAAACCTGAATAAATTATAGAATGTATAGAATAAATAGTTTGATTAGAGTAACTGAG[A/G]AAACCCTTTGATTTACTGCCAAGACCTGCAGGATGACCCGATCAAAGGAGTTGTGGAGGAATGTTTTATGGAGTGATGTGACCAAACTGGAACTTTTTGC
35697	LN590718.1	6826247	C	T	0.154	TAAGGCGTACCCCACAAATAACCAATCGGCAATTGAGTAACGCTGATAAATTATAACTGGCAGAAAATCTAACCAATCACTCACAAATTTGTCAGTGCCG[C/T]AGCCAATCAGTGCAGAAAGAGGGCGGGCCGTCAGCCGAACCCGGAAGCGCCTGCAGGAGCTGTGTGACCTGAGAAGGACTCCGGCCTGCTAGAGTTGCAC
35707	LN590718.1	6870294	A	T	0.157	CAAATAAGAACGTTCCTAGAACGTTCCCTGCAGGTTATTTTTAATTCATGTAAACTAATTAAAACTTTGCAGATGTTTCTGATTATTCTAATGCAAAAAA[A/T]TTTGCATTTTTTAAACAAAAACAAACTATTTTTGCTTTTAATAAAGTGTAGACATCAAAGCAGTCAAATCGCATTATAATGATAATATCATTCCAATTTT
35724	LN590718.1	6935145	G	C	0.459	AGCACCGAATCAACATATTAGAATGATTTCTGAAGAGACTGAGGATTGAAGACTAGAGTCTTTCACACATGATGTTCCATCTTCCCTGCAGGTTTTACCA[G/C]GGCAGGCGAACAGAGGACGATGCACGTCAGATCAGTCGCTGGGCCAAATGTGCAGGAGTCAAAGGTCGGTGGAGGCAGAATCTCATCACAAAAGTGGTCC
35725	LN590718.1	6935100	G	C	0.192	AACAGCACAACTGCTTTCAACATCGATAATAAGAGATGTTTCTTGAGCACCGAATCAACATATTAGAATGATTTCTGAAGAGACTGAGGATTGAAGACTA[G/C]AGTCTTTCACACATGATGTTCCATCTTCCCTGCAGGTTTTACCACGGCAGGCGAACAGAGGACGATGCACGTCAGATCAGTCGCTGGGCCAAATGTGCAG
35773	LN590718.1	7115590	T	A	0.082	GCATCATGGTCATAACAAGAAAAATTTAGGTTTTGGTAAAAGTCTGGAATAGTGGAAAAGGGAAGGAAATGTACTAAGTATTTATTTTTCTAAATAGTTT[T/A]AAATAATTTATATCAGAGTTTACTAAACTGGGGGGTGTTGAAAAGCTTTAAACTGACTAATAATTCATGCAATTAAAAATTTTAATTAAATTTAAAAAAT
35815	LN590718.1	7279621	A	G	0.083	AGAGAAGCCGAGAGCTCCATGTGTGTTCAGGCAAACACTACAGCCGGTTACCTGCAGGCCGTAGACTCGGCTGGGACCCCCCTGTGTCTGTCCTGCCAGA[A/G]GCCCAGCGGGGAGCACTGCGGCTGGGCAGGAGGCTTCTGCAGCCCTGCCTGTATGGAGGACTTCCAGCTGCGCTCCAATCAGGGCTACATGCGCGCCCGC
35835	LN590718.1	7352222	G	C	0.369	GCAGCACTCTCTAGAAATCCAATCACAAGCTCAAACCGCCGGCTCTTCTAGAAAGAAAGTTTGAGACTTCTTCAAGAAGTGTGGCAGAAGCACCTGCAGG[G/C]GAGTTTAGTGAACATTCAGATGGGCTGCCAAGTGACGAGCTAATCTGATGACACGATCACTCTTCCTGTACGAACTTCCTGTACAAAAAGCTTTGGCAGT
35840	LN590718.1	7385130	C	T	0.353	AATTTCAAATGAACAATAAAATCAGATAACAGTGGTTTCAAATGCTGCTTCTTTAACTGAAGTCGATTTCCTGCAGGTCCAGTTATTTTGCATGCATGTT[C/T]TAGAGTAAACAAATCATATCAAATGCCATATCGAGAATTTTAATTTGAGCGTTTAATTTTATACGCTTTCATTTTATTTTTAGTGGTCTGTCACTTCCTC
35841	LN590718.1	7384855	A	T	0.13	TATTCTGGCAGCATGTTTCCTCACTGTTATAATTTAAATTCTTATTATAAGAAATTATAAATTCTAAATGCTTTACATCCGTTAATTATGAGTGTGTGTT[A/T]AAAATTCTATGGCTGTTTGTAGTGGAATACTAGCTTACTACTTACTGAATATTGCTTAGTGTATACTGCCCAAAGTCCTTTTAAATCATGTAAATTCCCT
35862	LN590718.1	7471368	G	T	0.145	AGAAAATTGTATAGGAGTCGAAACATCAATCAAAAACATTTTCAAAATACAAATATCATGGAGGGGCTTTATTTCACTATTTACAGGGTACCTGCAGGAG[G/T]TTTAAAATGTAAGGCTTTTTATGATCCTGCAAATAAAATTAATAGGGCATGTGAGTGGGGCAGGGTAACATACAACCATAAAAGTACATGATTTATAGTT
35863	LN590718.1	7471326	T	A	0.068	GCACAAAATTAATTAAACTAAATTAAAGACCTTTTTTAATGTAGAAAATTGTATAGGAGTCGAAACATCAATCAAAAACATTTTCAAAATACAAATATCA[T/A]GGAGGGGCTTTATTTCACTATTTACAGGGTACCTGCAGGAGGTTTAAAATGTAAGGCTTTTTATGATCCTGCAAATAAAATTAATAGGGCATGTGAGTGG
35963	LN590718.1	7860779	G	A	0.267	AGCAGCAGGAATGCAACTGCAGCAACTGCATCGCTCTCATTTTCTGCTAAACCAATATCCAAAGCTAAGAGGCTGCTGAAGATGTTTGCGTTCTTGACAA[G/A]GGGTTCTTGGTAGGCCAGAGGGAGCAGGCCTGCAGGGGTGAGGTGAAGGCACTGTGATACATTCAGATGTTTCAGTTTGGGACATTGGCGGCAAACCACT
35995	LN590718.1	8043736	T	G	0.155	GATGTATTTTTCTGTGTGAGAACATGGGCCGTTTCTCAATATGCGTTCTTGTGTCCTTGTGTCGGAAGCCTGCAGGCTTTTAAACCTCTCACTGCAAGCC[T/G]GTAAATACAGCTCATGAAAGTAAACATTGTCATTTTGTTTTGCATAATTTTTATAAAGTGATAAAGACCTGGATAAAAGCCTGTTATACTTTTTTATAGG
36036	LN590718.1	8213470	C	T	0.282	TGAAGCAGTGAACTGAATGATAAAAGATTTGGATTGCCTTACTGTCCTGCAGGTCTTTGATGGAAATGAGAATGTTGATTATAATGGCCAGTTTCTTTTC[C/T]GTGTATGTAATATGTCTGCCAAATTTCAAATGGAAACACAAAGGCCACTTGCAATTGCATTTCCAATGTTTCTACAAGTTATGATTCTGTCATTTTGGAA
36037	LN590718.1	8213410	A	T	0.333	ACTATTTCTTAATGGCTGTTTATGGATGCGTGATTATTTTGCTTTTAGTTCATTAGATGATGAAGCAGTGAACTGAATGATAAAAGATTTGGATTGCCTT[A/T]CTGTCCTGCAGGTCTTTGATGGAAATGAGAATGTTGATTATAATGGCCAGTTTCTTTTCCGTGTATGTAATATGTCTGCCAAATTTCAAATGGAAACACA
36039	LN590718.1	8226883	A	G	0.108	GATGTCTGCAGTGTCACACTGAATTCAGTGGCACAGTATCATGCACACCTGCAGGGCTCCAAGCACCAAAACAAGTAAGTGCCAACGTGCACCTCATGCA[A/G]TAAAACGGCTTGTGTTGTGGAGGTTGTTTTTTAATTTAATTCATGTAAAATGTGTTTGCTCTTTGTATTAATTGTTTAATATCAGTAAAATAAAGTGTAA
36040	LN590718.1	8226778	C	T	0.126	TCCATACTCTGACTGCCATGTTAGATTATGTGCATTTAATATTTGAACTTTCTTAAAATTTGTGTGTCTGTTTTCTGTGTAGGTCTAAAACGCTGCTACA[C/T]ATGTGATGTCTGCAGTGTCACACTGAATTCAGTGGCACAGTATCATGCACACCTGCAGGGCTCCAAGCACCAAAACAAGTAAGTGCCAACGTGCACCTCA
36076	LN590718.1	8377113	A	G	0.051	TGTTAGCATTTGTAATGGCTCTTTTGCTTCTTGTCTGAGAGGTTGTTTTGGAACATTTTCAGCGTTCCCTCAGTAATTGTTTCCCTCCGCCCCTGGTGTT[A/G]GTAATCCTGTGGTAGGAGCTCTTGGGTCTGGATCTAAATAGCACAGGAGACCAAGCAAAGCAAATGTAAATGACTACATAAGCCACTATTTTCTCTCTGA
36098	LN590718.1	8488381	G	A	0.424	GGTTTGAACAGCAGAAATAAGTAGACAAGTACACATCCATAGCCCTCGGCGTCATGGCAACCACACACACCCACTAACTGCCTGCAGGACTAGAAACTTT[G/A]AGAAATGTATTTTTGTTTGTTCGCAATGCATAGCATTTTTATCAAATCTATATATGTTGCTATGTTTTTAAATTAAAAAATAAACATGTATATAATTATC
36099	LN590718.1	8488330	C	T	0.143	GTTTTTATACTTACGTCAACGTGTTTCCACTCGAAGTTTTCTCTAGAGACGGGTTTGAACAGCAGAAATAAGTAGACAAGTACACATCCATAGCCCTCGG[C/T]GTCATGGCAACCACACACACCCACTAACTGCCTGCAGGACTAGAAACTTTAAGAAATGTATTTTTGTTTGTTCGCAATGCATAGCATTTTTATCAAATCT
36134	LN590718.1	8644489	A	G	0.224	TTGGCAAAGTCAAACACTGCACTGACCAGGTCGTCACAGCCTGCAGGAGGTAAATACAGTATATAAGATTGCATGCTTAAATTATCACTAATAATTTACA[A/G]TTAATGCAGTTTTATTAAAAGGTTAGTTCACCCAAAAAATATTAAATTCTGTAATTAATTACTCACCTGCACTACCATGTTTAAGGCCCAGAAAGGTAGT
36136	LN590718.1	8653538	C	T	0.226	CCTATCAGAGGGTTACGTAAGAGAGGGAGTGCAGTGCTGGCGATTCCATGGTTAAGAGGAGCTCAGCCCTGCAGGCTTAGCCGAGGACAGACAGGAGCGG[C/T]GGAATACCGCACATGCTAGCCTCACAGTTTAGCTGCACACAAGTTAACTGAGTGGAAACTAAACACATAAATATTGCATAAATTATGTTTATACTGCACA
36153	LN590718.1	8691246	C	T	0.311	AGCTCACTCTGTTCAACTTAAAAGCTTTCCACGCTTGTTTCTCTTTGTATCTTCTGCTTGGTTGTTTTGCCCTGCAGGTCCAACATGTTCCCATAAGCCA[C/T]GTTGTATATGAATCTCTGTTTTATCCCCCTTAAGTATGTGCATGTGACAATCTGTAAAAGAAAGCAAGTTGCAAACCCACATTGTTTGTATAAACACATT
36154	LN590718.1	8691177	C	T	0.08	TTTCACTGCTGGATTGTTGGAGTGAGGAGCGCATCACTCTCCTGAGCGTCTAGACATTCCTCCACATAAAGCTCACTCTGTTCAACTTAAAAGCTTTCCA[C/T]GCTTGTTTCTCTTTGTATCTTCTGCTTGGTTGTTTTGCCCTGCAGGTCCAACATGTTCCCATAAGCCACGTTGTATATGAATCTCTGTTTTATCCCCCTT
36225	LN590718.1	8976687	G	A	0.084	AGAGTGGAGTCCATTAAGAAAAAGTACAAACAGATCCTGCAGGGATAAGGGAGAACTCAAGCACTGTAAAGGAAAGGAACCAAGTGCTATTAAGATATAA[G/A]ATGACCAAAATAACAGATTATCTCCTACCAAGAAAAGTTCATAATCAAAGTGTCCTTGTATGTCTAGATCACTTACATGGGGATCTCCGTTCTAGAATAG
36226	LN590718.1	8976595	G	A	0.207	GTAGAGCATATGCTTTCTCTTTGAAAAGCAAAGTGCAACCTGACACCAAACTTTGCATAAACAATCGACTGCCTGCATGTTTAATGCATTTTAGAGTGGA[G/A]TCCATTAAGAAAAAGTACAAACAGATCCTGCAGGGATAAGGGAGAACTCAAGCACTGTAAAGGAAAGGAACCAAGTGCTATTAAGATATAAGATGACCAA
36233	LN590718.1	8999930	T	A	0.306	GTTAAGCTTGAAGTCGGCACTGCAGCTGATGACAAGGTGGCATCTGCTCCCATTGGATCACCTGCAGGAAGTCCCACAGAACACATATACATGAATATAT[T/A]ATGCTACAATCAATTTCAATACAATAATCATATAATTAAAAACCATATACCTTGCATGGTAGGTGCAACACCCATAGCTGTATGAGAAGGCTGAGGATAA
36261	LN590718.1	9123916	C	A	0.16	TTCACGTTCTCAAATAATAACTTCTCACTCTCTGTCTGCTCTTCCACCCATTTGTTAATGAGCTGGCGTGACTCGTCAGATGCTCCAATGAAGTCCACAG[C/A]CTGAAGGTCAGCGTGGTACAGCTTCAGAGTGGAGTCCAAATACTCCTGCAGGACAAAACAGAGGCAGTGTCTCATACGAAAAAATAAATAAATACATAAA
36279	LN590718.1	9202164	C	T	0.284	CAACTGGTCAAGATCTACCAGAAAGACTCCACAGTTTTCCTGCAGGTCAGTTTCTACTTAGTAACTTCCAAAAAATGTAAAAATGGTATCTTTTACCTTG[C/T]ATGATTGCAGTGTTTGTCTGAAAGGCTGTGGCAGAAATGTTCAATTCACATGTATGAAGCCTTTACACGCAATGTATACAAATCATTTTCTTTAAACAAA
36280	LN590718.1	9202081	C	T	0.066	TATGCCATAAGTTGCTCCTGTTGGCCTTTGCCTTGGCTGTATCTGGTCTTGCCATGGGCGTCATTGACACCATCTCTAACCTACAACTGGTCAAGATCTA[C/T]CAGAAAGACTCCACAGTTTTCCTGCAGGTCAGTTTCTACTTAGTAACTTCCAAAAAATGTAAAAATGGTATCTTTTACCTTGCATGATTGCAGTGTTTGT
36328	LN590718.1	9395468	T	C	0.073	GAGCAAGTGATGTAATGCTACATTTCTTCAAATATGTTTTGATGAAGAAACAAAATAATCTACATCTTGGATTGCCTGCAGGTGAGTAAATTTACAGCAG[T/C]TGTTTTATTTTTGCGTGAACTATTCCTTTAATAGTCTTAATCCAGTTTCATATTTCTAGCACTATATTTGACAGATTTAGAAGAAGCAGATTTAGGCTTG
36347	LN590718.1	9428566	T	A	0.151	CTGATAAGGCTGAGTCATCTTCAGTAATGGGGACCTGTGGGAAGGACAGGAAATTAGTTTGAACAAAGTGTTTCTCATGTACATGTCCTGCAGGCACAGC[T/A]GAGGAAGACAACATGTTGACAGTGCGTTTGCAGAGGTATCTCCGCTGTCAGCCCTTCTGTAAACCAAGTTAGGTCAAGTTTGAGAATGAGTTTGCATTGA
36348	LN590718.1	9428510	G	A	0.15	TCCACTGGGAGAATGCGGCCCCTGTAGGGCTGCGTCCATCGCTGCAGCGTAGCCCACTGATAAGGCTGAGTCATCTTCAGTAATGGGGACCTGTGGGAAG[G/A]ACAGGAAATTAGTTTGAACAAAGTGTTTCTCATGTACATGTCCTGCAGGCACAGCTGAGGAAGACAACATGTTGACAGTGCGTTTGCAGAGGTATCTCCG
36364	LN590718.1	9499462	G	A	0.095	AAGAGCCAGGAGCATTGATATTCCCTCTATGTTTGAATGTGATTTCCTCTTTTATCCTGCAGGTGGCAGAAATGTTATGGCTCCTGGATGTGCGTAGAGG[G/A]CAGGAAGGAGATGATGAGTTTATTGAGTGTAACAACATGACTCTTATCAACCTGGTACTAAAAGTGCTGGGACCTACCCATGAGAGAAACCTGACTGCAA
36365	LN590718.1	9499348	T	A	0.133	GGGCAAATTAGGACGACTTATTCTGGAGGTAAACACACATGCCACTGTAAGAGTGTATCATTATAAATAGGTTTACGAATGTTTGTTTAAAAAGAATGGT[T/A]CTTCTGCAACAAAAAGAGCCAGGAGCATTGATATTCCCTCTATGTTTGAATGTGATTTCCTCTTTTATCCTGCAGGTGGCAGAAATGTTATGGCTCCTGG
36371	LN590718.1	9516893	G	C	0.155	ATACTTTTCATACCTAGACCTGCAAGTAATTAAACTCAATTCTCACCTGAGCCTGCAGGCAGTCCCAGCCCTGGGAAAGGCAGCAAAGCTGCAAAGCACA[G/C]AAGACTAATTGCTGTCAGAGCCATTCTATCAGTCTGCCCAGTGTGTCTGAATTTCTCTCACAACCACACACTTTATTTATATGCTGGGTTTTCTTTGCAT
36385	LN590718.1	9542847	A	G	0.215	TCCCATTATGCCATAAGCTGCTCGTGTTGGCCTTTGCCATGGCGGTATCTGGTCTTGCCATGGGCATCATTGACACCATCTCTAACCTACAGCTGGTCAA[A/G]ATCTACCAGAAAGACTCCACAGTTTTCCTGCAGGTCAGTATCTGGTCAGTAACTTCCAAAAAAAAGATGTTTGTTTTTTAACAATATAATTGCATTATTA
36395	LN590718.1	9560548	T	C	0.145	ACTGTGTCCTTGAAAACAGAGATGGGCTGGTCCTGACAGATCACGAAAGGAAGAGAAAGATGGACATGTTCTTGTTTCCGGGGTTCAATACATTGTAGAA[T/C]TGAATGCACTTTTTTAAATATTTACATTTTTACATAATTCTTCATTTAGAAAATTAGAATTTTTTTATTTGAAAAAAGTAAATGTGGAGTTAAAAGGCTT
36431	LN590718.1	9724633	G	T	0.103	ACGATCTGAATGTGGACATTTGTAAAATTGCTAAAGAACTGTCAAGGTGACAGAAGGCATGTAGTAGATTGTGTGCTACAGGTCATGTTAGAAATCTAGA[G/T]GCCTTTAAAACAGCACTTCACCTGCAGGTTTTGTACACACTCACACACTGTGTAACCAGGATTTGACTGCGCCACCTGCAGGCCTGTGGTGTCTCTTCAC
36432	LN590718.1	9724734	G	A	0.147	GCCTTTAAAACAGCACTTCACCTGCAGGTTTTGTACACACTCACACACTGTGTAACCAGGATTTGACTGCGCCACCTGCAGGCCTGTGGTGTCTCTTCAC[G/A]CGACCTCTGCTCCCAGCGCAGGTTTATGTTATCACGCAAAGGCTGAGGGTAAGAGGAGACACAGGCCCGGGCAGGATATTTTAGGACGGGACAGAGAAAG
36438	LN590718.1	9749638	T	A	0.07	TGAGTGAGCCAAAGATTCGTCTGGTTTCCAGAAGCCTGCAGGGCATGATGTCCATTTCACAAACCGTCAAATACTTTTATACAACCGGAGCGTTTCCTTC[T/A]CGAGTGTGTATGTGTGTTTTGGAGTACGCAGTGCACATGTGCACATGGTCAATATTCTGTCTGATACTTTATTTCTTTTCATCTGTCATGGTTCAAGTCA
36444	LN590718.1	9759541	C	T	0.134	GTGTCACCTTCACAGTCTGGATTTTGCCTGCAGGCTTTATCAGTGTGTGTTAAGGCAGCGGTGTACTGAGATGCTCTCTCATGAGGGTCTGATGAATCCC[C/T]TGCTGACCTCAAGAACACATGAAAGCTCCAGTTCCGAGAAAGCAGACACATGCTAATTACAGTGAAATCGATCATAGCGAACGATTCCAACCAATTTCCT
36464	LN590718.1	9832127	T	A	0.258	TCCATCAGAGAATGTATTTGCCAGCAGTTTTCCTTTCCAGCCTGCAGGTGTTAAACCTTTAAGGAACTTTATCTTTCCAAGCTGAACTTACTCTTCAAAC[T/A]ATTTAATGGCTTCTTCTCTGAGGCTTTCTGACAGTGGTTTATCCCATTTATCTTTGGTCAAGTTTCCACATCCTGCTTCTTGAAATGCCTTTCGTACAAG
36465	LN590718.1	9832024	C	G	0.422	CTCTGGATCTCTCCAATTCTATTTGCAAAGAAGGACTGGTAGCCATAGCTAGCCCACTGAATAGCTCCCAACACTGTTTGGCTGTCCACCAGGTCTTATC[C/G]CTTCCATCAGAGAATGTATTTGCCAGCAGTTTTCCTTTCCAGCCTGCAGGTGTTAAACCTTTAAGGAACTTTATCTTTCCAAGCTGAACTTACTCTTCAA
36501	LN590718.1	9975958	T	C	0.094	AGGGTTTTTTCAAGCGCACAGTCAGGAAGGACCTGAGCTATACCTGCAGGGACAACAAGGAGTGTCTGGTCGATAAACGTCAGCGCAATCGCTGCCAGTA[T/C]TGCCGCTATCAGAAGTGCCTGGCCACGGGAATGAAAAGAGAGGGTGGGTACCTGTCAGCCTTCCACTAAAGATACATCATCTAAAGTATGCAGTAATACA
36502	LN590718.1	9975844	T	C	0.169	TTGTTTACATTGAATGTTTTGAAAAATGAATTTTTTTTGCAGATCAGATGTAATGTGAACATTATTTTGTGTGTGCAGGGAAGCATTATGGTGTGCACAG[T/C]TGTGAAGGCTGTAAGGGTTTTTTCAAGCGCACAGTCAGGAAGGACCTGAGCTATACCTGCAGGGACAACAAGGAGTGTCTGGTCGATAAACGTCAGCGCA
36521	LN590718.1	10017040	T	C	0.134	TATGACAGCCAAAGGCAAGAGCACATCGTGTAAAGCCCAGTAAAGTCAATATTCCCCTCATAAGGTTACATCAGAGTGGTCTGTGTGTCAATATCAAGTA[T/C]AGACATGGATTTGTCTGGAAATATAACACTGGACATCAGTTGAAGGACACAAACCAGACATGTATCATATAACCCATATTTTACATATGTGAAATATTTT
36591	LN590718.1	10270498	G	A	0.132	TGACTAGTATATACTTGGAATAAACAGAAAATAGTGAAAGTAGTGTTCAAAGTGTGTGCTCACAAGGATGGCTGATGTTGGCATTATCCAGTAGCGGTAC[G/A]TAACCCGTGACGTTACTGGGGATCCTCACATCTCTGATCTCCTGCAGGGAGCGTCGGCTCTTACCTACAGCTATAGACACCAGCTGGGGCATGTAGCTGT
36604	LN590718.1	10301689	T	A	0.078	GTTGCTTCGGTCACGAAATCTCGCATTTGGCAGGTAACATCTTGATTGAAGGGATCCAAAGACAGTTCATAAACAGAGCCGTATTTAATCAAATCAAAGT[T/A]AAAAATCCTGCAGGATGAGCTAAAGGGAGTTAGAGTCCAAAAATTAAAACTGCACACTAAGGACAGCGGGAGAGCAGCGGCAGTCAAAACACGCCAGCGT
36612	LN590718.1	10323178	G	A	0.066	CCAATAGAGAAATGGGTCTGTTCAAGTTCCAAACAAGCTTTCTCTAGATGGTGCTTTACTGAGCAGCCAAGCCACTATCGTAGCGTAGAGTACCCAATGC[G/A]TTTTATTTACACGTCTTTACTTGGCCACTGCCAGAGGAGAACTAATATTGACCCTCAATCCTCTATAGTCCTCATGATTCATTTGGTAAGCAGAAACAAG
36691	LN590718.1	10732568	A	G	0.062	AGGACAGAAAGAGCTGTAGACAGCGCTAGACCGGCATCGAGGGAAAGTGAAAAGAAAACCATTTTCTGTGCCTCCAAATGAGAAAGAAAAAATAATGTCA[A/G]AGTTTTCAAAGTGTTTACTTTCTGTTTATGATGTGCCAAAAATCAACATTATAAAATATATTAATTAAATAATAATTTATATTAATTATACATACAGTAT
36705	LN590718.1	10833472	C	T	0.12	CTGATGCTGCGTGATTTGCTGTACAGAAAAATAAGCGCAGATTCAGCATTGTGCGTCCAATAGCAGCGGCTCCGCGCTAAGCTCCACCCACCTGCAGGAG[C/T]TGCGGGTTGTCGCGGCCGAGTTGCTGCAGGAGCGCCGGCAGCAGTGCCGGGTTCTGCTGGATGATCTGACACATCTGCTGGAACTGCGGCTGGTTCCTCA
36706	LN590718.1	10833447	G	A	0.262	CGTTCAACATCTGCACGAATCGCTCCTGATGCTGCGTGATTTGCTGTACAGAAAAATAAGCGCAGATTCAGCATTGTGCGTCCAATAGCAGCGGCTCCGC[G/A]CTAAGCTCCACCCACCTGCAGGAGCTGCGGGTTGTCGCGGCCGAGTTGCTGCAGGAGCGCCGGCAGCAGTGCCGGGTTCTGCTGGATGATCTGACACATC
36786	LN590718.1	11147570	G	T	0.061	TGAGCATGAACATACTGTCAGCCTCGTCTCCGTATTTATAGCTACACACAGGGTTAGCCGGGATCAGGGCAGTGAAACTTGGCGGAACAATGTCCACTAT[G/T]CGCTGATGGTACGACAACCTGCAGGTTCACAATCAAGGCTCAGTGTAATAAACATAACAGCATGCATTAACTGGATCCAATTAGCAATTATAAAAAGCAA
36899	LN590718.1	11526791	G	A	0.223	TGCCCAGATTCGACTGCAAATGTAAAACTCCACGAACCCTGCAGGCAAGAAAACAAGCTCATTTCATGCATCTTATTTACCTTTTCTCACACCGAGGGAC[G/A]GATCACATTTGCTAAAACTCAAGCGGCCCAATTCAATCAGCAGCCTCATCTGTCAGCCAATCAGATACAGTTACAAACTCATTCTCAGAGAGCAGAGCAA
36900	LN590718.1	11526693	C	T	0.331	CATTTTTCATTCACCATTCAATTAGAAGTCCACTTTTTCTTGGCTTTCCTTCTGTTTTTCTCGTTTCAAACATGCGGTTATTATTAGTAGCTCTGTTCTG[C/T]CCAGATTCGACTGCAAATGTAAAACTCCACGAACCCTGCAGGCAAGAAAACAAGCTCATTTCATGCATCTTATTTACCTTTTCTCACACCGAGGGACGGA
36935	LN590718.1	11662252	C	T	0.127	CATAATACCTCCTCTTGTCCAGCAGCAGCATTTGATAGTCGGTGACCACACAGAATTTGGGGTTCCACACGGCACGTTCAGCACACGGGTGACCACATGA[C/T]GTCCAGTGGCCTGCAGGACCCCTCATATCTGAGTCCAGTTAAGAAAAACTAGTAAAGGCATGTGGAAAACAATGAGCAAAGGCTCTTTCTGTGACGTTGC
36936	LN590718.1	11662502	G	C	0.216	ACAGAATTTGGGGTTCCACACGGCACGTTCAGCACACGGGTGACCACATGACGTCCAGTGGCCTGCAGGACCCCTCATATCTGACAAGACAGAAGGAAGA[G/C]CAGAAATTGAGAATGATGTGAATGACAACAAAAAGGCACCTGGAAAATCAGAAGAGATGAGAGGTGAAGGGATTTCTGCCAAGCTTCCTGTTTGGATCAT
36957	LN590718.1	11726753	G	A	0.189	CTCAATCTTAATATTAGCCATGTTTACCTGCAGGAATTAGCTGTGATGGTGGTGAAACAAACACACAACCCAGCTAACAGGGAACAATCTCAGAACTTTT[G/A]GTAAGCTTCTGAACCTTAATAAAGAAAAAAAAAAAAAAANAAAAATACCAGTAACTATTAACAGAATACTACTATTACTAAAGTTAACTTAAAAACTTTG
36958	LN590718.1	11726671	C	T	0.394	CATCTCTTTGATCATCTCCGATGTCTGACTGATTGGAGGACTCACTGACCTGCATCCATCCATCATTCCACTTCACAGTAATCTCAATCTTAATATTAGC[C/T]ATGTTTACCTGCAGGAATTAGCTGTGATGGTGGTGAAACAAACACACAACCCAGCTAACAGGGAACAATCTCAGAACTTTTGGTAAGCTTCTGAACCTTA
36970	LN590718.1	11752845	C	T	0.286	TCATTTTCTTCCCAATTTCGTTGTCAATCCAGTTAGTTTTTTTGTTCCTTAATGACATCATCCTCCAAGAAGCGACAAACAACAACACAAACACCTTAAG[C/T]GGGTTGCACCTCATCTGTATTCTCTGTTGTTGCCCCAAGTGTCCTGCAGGAATAAAGTATAACACAGCCAGGCTGGCACTAAGATGTCAGTCTTGCATAG
36971	LN590718.1	11753210	C	T	0.144	GCACCTCATCTGTATTCTCTGTTGTTGCCCCAAGTGTCCTGCAGGAATAAAGTATAACACAGCCAGGCTGGCACTAAGATGTCAGTCTTGCATAGCCAGA[C/T]ATTTAACTAAACAGCAAATGGTCTGACAACACTGCAGCTTATTCTAGCCAACAACCCTCCTTAGAGAGGAAAAAAAATATGCTGACTGACATGCACTCTA
37018	LN590718.1	11991995	A	T	0.075	AACTCCACTACAGCGATCTGTCCATGAGCTGCTGCCCACATCAGTGGGGTGAATCCCTCTTCATCCTGCAGGTTTATTACAGACTCTAATTCAAAGAGAA[A/T]CAGGAAGGTAAGGGTCAACTCCTCATTTATCATAATTTTAGACATTATATAGAACTAGATATACAGTTAAAACTACACTACTGTTTAGAGGTCAGTCAAA
37088	LN590718.1	12405546	A	C	0.206	TTGTTTAATAAATTTTCTTCTTTGCTTTCAGATCTGCCTAAAGGGAAAGATCCACATCTTTAAGTATTTAAACCTGCAGGCATGTCACCTGGATAAAAAA[A/C]CAGACTCACTTGACCTGCCTTCTCTGGGAAAACGCTGCTTGCCTCAGCAGCTGACAGACAGGTACCTACAGCCTTGCCTTTCATTCTCATGTCTATGCCC
37089	LN590718.1	12405450	T	C	0.365	AAATAATTCTAATTAACGGTAGTGTGTCTGTGTATAAGTGTTCTGAAGACTTTTTAGAGAGGCTGTGATTTCTCTGCTGTTTTGTATTGTCCCACCTTGT[T/C]TAATAAATTTTCTTCTTTGCTTTCAGATCTGCCTAAAGGGAAAGATCCACATCTTTAAGTATTTAAACCTGCAGGCATGTCACCTGGATAAAAAAACAGA
37113	LN590718.1	12525285	T	C	0.397	CTGGAAGTGCCATGTGGACAGAACCTAGAGAACCTCTGAAAAGTGATGATCTGCACCTGCAGGAATAAAGCTGTGTGTATTTGTACGGCTGGGCCAGTGT[T/C]TCTCAGTCCAATGCGGTCCGTGATTAATAATCAGATTCTGGATCAGTGAACAGTAGATGAGCATTACTTCACACCTGCACAGACCCCAGTGAGGCATTGT
37114	LN590718.1	12524937	T	G	0.074	GTGTGTGTATGGAAGGAGATGGAGGGTATTGTTTTTATTTCTACTTTGTTTTGTCTTTTTTTATTACAGATTTATTTTAATGTTTGAATGATAAATTGGA[T/G]TTTCATGCTATTTTTCATTAAATAAAAACAACTGAATTTCCTTATGTCAGATATAGACATGTGCAGTGTTTGTAGGACTTGAGTTTCTCTGACATGTAAT
37123	LN590718.1	12556067	C	T	0.093	AAATGAAAATACAAGTGAGTGTGTTACATACATACCATTGATTTAATGACTTTTTGAGGGCTCAGTGTCTTGTATTTCCTGCAGGAAAGTGTGATTTGCC[C/T]ATATTGAATGAGAAATGCTGCGTCATAAGGTATGAGGTTGACTGGGGAACATACAACACCAGAGGGACCAGAGGTTGTCCCATTAACGTCCTTTCAAAAG
37124	LN590718.1	12556024	G	A	0.136	TCACACCTACCTGTCTGTTTACTACAAGGGAGAGACTTCAGTGAAATGAAAATACAAGTGAGTGTGTTACATACATACCATTGATTTAATGACTTTTTGA[G/A]GGCTCAGTGTCTTGTATTTCCTGCAGGAAAGTGTGATTTGCCCATATTGAATGAGAAATGCTGCGTCATAAGGTATGAGGTTGACTGGGGAACATACAAC
37152	LN590718.1	12720075	G	T	0.052	GGTCAGTGCATTAATAACACACATGCATAGGTCATGAGTGATGGTTTCTAAATTGTTTGGGCAGTGCTCTTCTTGAACTGATTGCAATTTTGGATTTTTT[G/T]TTTTTGTTTTAAGGAGTTCAATCTCATCGATCGCAGAGAGCTGGCGCCCCTGCAGGACCTCATCGAGAAACTAGGCAGCAAGGATAAATAGATACTGATA
37154	LN590718.1	12724013	G	A	0.129	TTATTTATTTTTAAAGTACATTTTCAAATTAGTAGCTTAGAGTAAAATAAATAAATAAATGACTTCTCCATGCGATTTTGCTCTAGTCCTGCAGGTGGCG[G/A]TAAACACAACAGCGGACTGCCCGTCAATACTGAAAACGAAGAAGAAGAAGAAGATAGCGCATGTCCACTTGCTTACTGTGTACTGCTAATAATTTGAAAG
37155	LN590718.1	12723955	T	A	0.117	ATTTAATATTTTCATGTTTTATTTCATATAACACTAAATATATGTAACTATTGTCTATTTATTTATTTTTAAAGTACATTTTCAAATTAGTAGCTTAGAG[T/A]AAAATAAATAAATAAATGACTTCTCCATGCGATTTTGCTCTAGTCCTGCAGGTGGCGGTAAACACAACAGCGGACTGCCCGTCAATACTGAAAACGAAGA
37224	LN590718.1	12941472	A	G	0.163	GCCAATATTTCTTCTTGCGTCTAGAGCTAATCAGTGCAGCAGGCTTCCAGGAAGCAGTGCAGGGGAGCAGTAAGGACCTGCAGGCGGCCGATTGGAGGCT[A/G]GAGTGGGTCTTACGATACTCCATCATAGTCAAGAGCAGAGGCATCATAAAAGCAAAAGGCTACATTGTTCATGCTAAAAAGGGCAACAACCTTTAACATG
37249	LN590718.1	13021278	G	A	0.128	TGTGAATCAAACCCAGTGCTGAATTTTCACACCCTCAATGGTGAGAATGGAATTCCTGCAGGCTATTACAATATGCTAACAAGAGGTGTGAAGCTCTGCT[G/A]CTGTCCATTTCAAATTTCAACATCTCAGAAAGACTGTATAGACTATACTACGGATAGTATAGATGAATATTCTTCTCGAAGATGGGTAGAAAATGTTGTT
37268	LN590718.1	13086514	C	G	0.052	CTGTAAATTTTAGTTTAATCAGTAAAACCTTATGCTTGCACCCAGGTGTTTTTTTTTTGTTGTTGTTGTTGTTTGTTTATATTTTTTTTACTGTAAATTT[C/G]ATGGATGGATGGATGGATTTATTTATTTATTTAAGAGTATAAATTAAATTATAAAATTGGAGGGAACAGAGTTTTCTAAATAATAAAATGTATTAATTTA
37303	LN590718.1	13206982	T	C	0.092	GTAGCGAATGCATTTTGAGGGTTGAAGAGCAGACTCTTTACTGGGACTCGTGTACTTCGTGGACTCCTGTAGTGGAACATTTCCTAAATAAACGCTATAT[T/C]ACGTAAGCAATGCTGTATACTGCAATCAATGGGAAGATCGGCTTTTTTAAATGTTGCAATATGACAGCACTTACATGTGGTTTTACAGCTTAGTTTACTA
37307	LN590718.1	13218966	G	T	0.129	AAAGAATATTAACAGAATGTTGATGGAAAAGATCCCCATTTATTCAATAACCAAATTCCAGTTCTCTTGCTCCGTTTCCTGCAGGTAAACGGACACCTCA[G/T]TAAATTCACCAAGGATGACCATTTTTCATGCTCACTTGTGGTCTCAACGAACAGTGAAGATTTTTTTTCCAGATATATAGTACATTTTCATTCACAAGAT
37324	LN590718.1	13267526	C	T	0.21	GTACAGTGTATTCTCTGCTTACGCTGTATAGCCCAGTTGTTGACAGATTAACCTCGTGTGCTTTGTCCTCCAGTTATCAGCACACACTGTTCTCCATCCA[C/T]CCTTATTAACAAACACCTGCAGGACCAGTCTCTCCCCCATCAGCCTCACTACACAAGTAAATATAGATGAATCACATGTTCGCCTACATATTCACCTTTA
37467	LN590718.1	13699686	T	C	0.261	GCACTAATTACACCGCCACCGCAGCAGGAAAGTTTGGAGCCGCTGGCGCTCAGCAAACAGCTTCCACCCTCAAACACCATTTGATCGGGAGTTGAAGGTG[T/C]GCTTCCACATTCCTGCAGGCTGAGCAGACGGAAACATCTCTCCGTCTCCGAGCGCACCATTTCTCCCTCTTATTATGGAAATCATGAGTCTGGAACAGAA
37491	LN590718.1	13771946	A	T	0.207	ATAGTATCGGTTGAAACAAGACCACACAAACTTGTAGTTATGGGTGACCTTATTGACGACCGCACCAAGACAACTCACGCAGTGCTGCACAACCTGCAGG[A/T]AACAAGGCAGATGGCACCATGAAGCTGCTGACACACAAACCTCTAGACACCAGAGCTGCTGATACTCGCTCTCTAACTGACCGTCATGCCATATTTGATG
37551	LN590718.1	13941899	G	A	0.192	TATCGGTTGAAACAAGACCACACAAACTTGTAATTATGGGTGACCTTATTGACGACCGCACCAAGACAACTCACGCAATGCTGCACAACCTGCAGGAAAC[G/A]AGGCAGATGGCACCATGAAGCTATTCATCAACCAAGCGCTGGACATTAGAGTTACTGACACTTGCCCTTCAACTGACCGTCATGCCGTATTTGATGATGA
37573	LN590718.1	14045214	T	A	0.071	ATGAATGTGCATTCGGGCCGAGAGGGTTGGTTATTAAGGTAAATTACAGTGAGTTTTTACAGTGAACTATCCTTATTTGGAAATGAGCGGAGAGCATCTG[T/A]CCCTGCAGGCCTGAGCTGATCTCACCTTCACTTGAGTAATTAATTGATTGATGATGTGTGTTCAGAAAACAAAGACTGGTTGGAAAGACTGAGTCAAACG
37577	LN590718.1	14051659	A	G	0.068	TCTTTTATGTGACCTCTTTCGAGTATTATGGGCAATGACTTTGACCTTTAATCGGTGTCTGTTTGTTCTATTTCTGTTCCAGACTAAATGAATAATGTAG[A/G]GCTTTTTAGTCGAACTAGTTATCTGTGTTTGTTTGTGGGTTGTTTAGTGTTCTCGAGAATCTCTAATAAAACAGATTTTAAGCATCTTTGACATTAAAAA
37578	LN590718.1	14051327	A	T	0.064	AATTTTGTCCCCTTCAATAATGACATCTTTGGAAGTTCTCCTCTCAAAGCTGTTCATAGTGATGACTGTGATAGTGGAAGTCCGTCTTATCTTGGGTTCC[A/T]ACGGCAGACGTTTGGAAAGCTTCCTGCAGGACACACTCCATGTTCCCTGGTGGACTGACGGATTACGGCAAACCACTGATTAGTGTCCTCTCATTCTACC
37598	LN590718.1	14130350	C	A	0.074	GAACACACCTGACCTCACAGAAATCTTCATTATCTCAATATAAAAATGTGTTTGATTATACTGGACTGTTTTAGTGCCTAAAACACAACTGAGTATAATA[C/A]ATTTCTACTTAACTGTAACTGCGATAGTAGTACTGAGTGAATATGACAATATTTGTATACTTCCTCACCTGCAGGTATTTTAATAAAGGGTCCAACTATA
37600	LN590718.1	14146239	G	A	0.08	CATTTACAAATTCTGGAATATAAGAAGGTAGCAGCTGGATGGGTTTATAAATCTGCTCAGAATCAGTGATACCTTCTGTAACCTGCAGGTCAAGATACAC[G/A]TGAGGATCAGATCCAGACACGGTCACAGCACACCAGTACGTGCCAGAGTCACTCACTTCAGCTTCGCTCAGTGTCGCCGTAAACACATTTTCTGCTTGAT
37601	LN590718.1	14146204	A	G	0.253	GCTAGACATTTGAGAGAAAAGGTCAGAGACAAAGTCATTTACAAATTCTGGAATATAAGAAGGTAGCAGCTGGATGGGTTTATAAATCTGCTCAGAATCA[A/G]TGATACCTTCTGTAACCTGCAGGTCAAGATACACGTGAGGATCAGATCCAGACACGGTCACAGCACACCAGTACGTGCCAGAGTCACTCACTTCAGCTTC
37631	LN590718.1	14296691	C	T	0.053	GCAAAAGCATGAACAAATCTCATGCTTAACCATTTTTAAGAGTCCCATTTTTCTTCCTGCTAATGGGACTCGGGTCACCGGCTACCAGTTGCAAACTCCT[C/T]GCAATAAGCTTGGCTGAAGTGTTTTCTAGATGGTACCTGCAGGCTGTTTCATATAACAGGTCTGAAGAGCTAACCAGTGTATTAGATATGAAAAGAAGGT
37686	LN590718.1	14503428	T	A	0.074	ATCTTCTCCTGCTTTTCTCAAACTTACTTCAACCCCTGCAGGCCCCAATAAATGGCCTTTACTCAAGACCTAAATGAGTGAAGAAAATTATCAGATTTTT[T/A]AAAAATTTTTTTACCTTACCAATAAATTGGTTAATAATGAGTTAATAAGTCAGGTGTATAACATTTAAAAACTTACAGTTCCCAGGACTGAAAACCCAGT
37704	LN590718.1	14596102	C	T	0.153	GCCAATTTCTATATAGACTTTAAATCAAGAGTATGAAAACCGTGTGCGCATCACGCTCGCGTCCAACAGAAGAGTGTGTGGTGGATCCTGCAGGTGGCGC[C/T]GCAGCCTCTGTTATACTGTTTATTCAAGTTTACATCAAACATTACTTTACAAACGCTACAAAAAATATTTTCGACCATACAGTGTAATTGAAAATATATC
37727	LN590718.1	14667501	C	G	0.062	CTCCTGCATAAACCTCTGGTTGGTACCACCCTCGTGCATTGCTTTTAGCACCTTGGCTTGATGTACCTGCAGGTGAGCCATGGCATGCAGGGCAGAGGCA[C/G]CTTGGCACGCAGCGCTGTAAATTTTGGCAGCGAGAGCCGTCGACAGCTTACAGGCTTTGGATGGGAGACACGACATTTTGCAGGATTAAGTGCACCACAA
37728	LN590718.1	14667421	T	C	0.082	ACTAAAGCGGACATCACCTTCCCGAGGGACTGCGCCGTGACTTTCGTTGCCCGTAGGGTGAAGTCAGTCACCGTGCACAGCTCCTGCATAAACCTCTGGT[T/C]GGTACCACCCTCGTGCATTGCTTTTAGCACCTTGGCTTGATGTACCTGCAGGTGAGCCATGGCATGCAGGGCAGAGGCACCTTGGCACGCAGCGCTGTAA
37731	LN590718.1	14681708	A	T	0.196	ATGTTCTGCCAGAGTAAGCTATATAGCTAATCTGCATCTGTCGTCCCTGCAGGAAGTTGTTCACATAAAATACAATTACAGCACTCCATTAGAATAAAAT[A/T]ATAATAATATCACATGACAATATCACAAATTACAATATCACACACACAAAAAAATCATTTTCACATACTTGATTTTTCTTAAGCCATACGTTGAGTGCAC
37734	LN590718.1	14690265	C	T	0.228	TCTCTCTCATAATGATGCTTGATGGCTGCCGGTCCTCCTCTGAGCCGTGGGTTCTGCTCGGTTCTGCTGGAATCCCGATCTGGGACTGGACGTCTGTGTG[C/T]GTGGTGATGTCATTCACTGTCCTGCAGGTGGCGCTCTATTATCTACCTGTGGGACAGGTGACAGAAGGCAAGATGGGCTGCGATGGAAAGCGTTTGAAAT
37785	LN590718.1	14908574	A	G	0.215	TGCCTAGCAACCACTCAGAACATCTTAGCAACTCCATTGACAAGTACACGCTCATATTTTTTTAGAAATGTGAAATTGCTTTTCTCTCTCTGTCGTTTTC[A/G]CAGACCTGCAGGCCGATGACTCAGCTGGCAGAGAAGCTGTTGTCCACTCTGCCTTCCTGGAGGAAACTGAACGGGCCAAACCAGCTGATGTCATGGCAAC
37803	LN590718.1	14963356	G	A	0.078	ATTTAATGGGTTTTGCTCCTTTTTTGACCATGTAGTCAACCTGTGTTGACAAAAGGTCATTTTGATGATACTTTAAATGTCAAGCAGTCATGTTTTTGTT[G/A]TAGATTAGCATCATCTTAATGAAACTAACACAGTCAATAGATAGCATCTTTCTTTATCTTCTTTGGACATTTTGGTTGTCTGTGTCACTAAACCCTCACC
37843	LN590718.1	15113668	C	T	0.212	ATCTGTTATATACTATGCTTAACATCACATTTTCTAGTCATATTTTTATTTTCAGTTTAGGCATATATTTTCAGGTGATATTTTTGGCCTTTTTCTTTTT[C/T]AGCCAAAAGCCAAAGGCACTGAGGTCCAACCTATTTCACCAAGGTCCACTCATTCTGGCCTCGCCACTGGATCAAGCATGTTAAAACTTCAGTCGTATGT
37901	LN590718.1	15334220	C	G	0.207	TCCATCACTGCTCTCACTGTTTGAAGTGCTCCAGTCGTATATCACCTCCCTTTCTTGCTGAATGTCCTCCCACTTCCTGCAGGGTTCTCCAAGACTTTTT[C/G]TGTGTGTGCGCATACCTGACTGTGAGCATGGTTTCTCCACACTCTATTTCTCCAGTCACACTTAAACACACTTCCAAACAACCATGCCGGTCTTCACCCA
37908	LN590718.1	15360117	G	A	0.073	ATCGGACGTGTGGCGTTCGGGTTCTGCTGGTTCACCCCGCCAGAGTCTGTACCTGCACATCCTGCAGGTCAACCTTCAGCTCACGTTGTAAATTCAGCTC[G/A]CCTCCTTCAAGAATAAAGCTCTATGAGGCCTGGAGACATTTAGATTGGCCATGAATACCGGCGTGCTGAGCGCTGGAGAAGAAAGCCTGTGTTGAAACAG
37923	LN590718.1	15414147	A	T	0.141	TATAATTATTTAAAAATAAGCTAATGTAATACTGTATCTGCATTTGTGCACATTTTTTTGTATTTTCCTTTCTGAAGTGCCTGCAGGACTACTGCCACAA[A/T]TCAACAGGCTCTTCATTTTTAAAAAATGTGTTGTTCAAATTATGTTTTCAGCATTTGAAATTTAATGAAACTGATGTAAGCTCTGAACTGTTATTTGCTG
37933	LN590718.1	15459742	C	A	0.133	AGCACCAGCGTAATGTTTCTTCTGAGCCTGCAGGCAGCCCCACACAGAATGGACAAAATGGCAAACGAACCCGCAAATTTGGCGTCATTTCCCGCTCCTC[C/A]TTTACTCGCAACAGCAAAGACAGTAAAGATAGCAGGGACATTGAGCATGAGAATGGCTACAGCTCCATGGAGGCAGAGGTCACGTCCCCAGAGAGCAGCA
37934	LN590718.1	15459665	A	G	0.374	GTTGCGAAGAATTAAACGCAAGGCTCCTCTCCCTCCATGCAATGGCAGTGGGGGCAACTCCGTGGACGTCTCTGATGAGCACCAGCGTAATGTTTCTTCT[A/G]AGCCTGCAGGCAGCCCCACACAGAATGGACAAAATGGCAAACGAACCCGCAAATTTGGCGTCATTTCCCGCTCCTCCTTTACTCGCAACAGCAAAGACAG
37956	LN590718.1	15540308	G	A	0.086	ATTAAAAACAATCAAATAATTACGTAATTATTTATTTATTTCGATTCGTACTTATTCAGTCAAATTAACTGTGCAATGTATGCACTACATATAGAGGCAT[G/A]ACTCCCCCTGCAGGGCATAAAGGTAAACACAATAAGATGGTGTCAGCTCCAAAATACATAATGAACCTCCCTTCTTACTATTTCTGTACTGCATATCGCA
38005	LN590718.1	15721581	G	A	0.087	CATCTGGTTCAGCGGTGCTCCGCTGCACGAAGAAGAAGAAAGCAAACGAAACCCTTCTCTGACTCACCATTTACACACGGACCTGCAGGCCAACACCTGC[G/A]CAACTCCACGACAAAAACAAACATTAGAGGAAACTATCCAAGACTACAACACCCAAATATAGTCAGAAATCAAGACAAGACCCGTTAAAGATGGTTTAAA
38006	LN590718.1	15721517	A	G	0.246	GAGTCTATTATCTTGAGTAACAAAAAGAGAGACTTCCTCTCAAGCTAAGAGCTGTTTAATGACACATCTGGTTCAGCGGTGCTCCGCTGCACGAAGAAGA[A/G]GAAAGCAAACGAAACCCTTCTCTGACTCACCATTTACACACGGACCTGCAGGCCAACACCTGCGCAACTCCACGACAAAAACAAACATTAGAGGAAACTA
38011	LN590718.1	15737119	G	C	0.051	GACGGCCTTGAAGGTGGAGCCCTTTGAACCTCTGCAGTCAGTAGAGCTTAAGCTCTGTCACTAAAGACAGTGCTCCTCAATGCATTGGCTTCGGTCAAGA[G/C]GGTCGGGGACCTGCAGGCATTTTCGGTCAATGATACGTGCCTTGAATTCAGGCTGGCCGACTCTCACGTTGTTCTGAGACCCTGGGCTGGATATGTGCCC
38026	LN590718.1	15862708	A	G	0.052	AAGCTGCTCTGAAACAATGTGTATTATATATAGCTCTATCCATGAAAATTTAAAAAATAAATTTGAAAAAATGATCATCCAATTAGATCTGTATTCTAGA[A/G]TATTAGAAGTAAATGATAATTAAATGTAATCATTTTTCTTTTACTTTGTTCTTCATGTAACACAGATGAAAGAGTTTGAAGAAGAGTTTCTCCCATTTAT
38057	LN590718.1	15983322	C	T	0.065	GAGAGGTCACCAAAGACCAAAGTCTCATGACAAAGTTTATTATGAAACCTGATCATTACAAAACAAACAAACCTGCAGGAGCGACATTATTTTCTCTATC[C/T]CTGACAGAAACATCCATTGTGTAAGCGCTTGTCTCCATGAGAACAGTTTCCAGGTTGAAAAGGTAGGGATGATAAGGGAATTAGGGATGCGCTGATCCAA
38076	LN590718.1	16033342	C	T	0.123	CGGAGACGCTTGGGCTCGAGAGTCTCCAGCTCCTGCTGAGCTTGGACGGCATGAAACTGTTGCTCATAACCATGTCTGCGCTCTGGCGGCCTGCAGGAGA[C/T]GAAAGAGATACTTAAAATTATTATGCTTCAAAAACCTCAGCACCAAACAATATTACTGAAAACAACACAAAAGAGTTACATGTTACAACTAAATTAAATT
38103	LN590718.1	16131632	A	C	0.456	GCATGTCAGTCTCTCCACAGCTGACCATTACTCTGGTCAGAGTGGTTTCATCTGTACCTGCTCCCTGCAGGTTCACAAATAAATATCAGTTTTGGACAAA[A/C]TCAGTGACAGACAATAAAGAGTTTCTATCTGTACCTTCATGCTTTTGTAGACTTTTTCATCAAAGTATGCAGGAGTACTCATCACACACTTTACTAAAAG
38104	LN590718.1	16131540	G	A	0.288	CCTGAACCCGTGCTACAGTGTTTACATCAGTGGAGAATACTTACTCTTATTTTCTTGAGTGAATTCTGATAGAGCTTCAGCTCTGATGTCCAGCATGTCA[G/A]TCTCTCCACAGCTGACCATTACTCTGGTCAGAGTGGTTTCATCTGTACCTGCTCCCTGCAGGTTCACAAATAAATATCAGTTTTGGACAAAATCAGTGAC
38115	LN590718.1	16148181	A	G	0.126	ATACCTCTGTGTCAGCATCAGTAGCCTTCAGCTCAAACTCAGTGATGGTCTTCCTCACCCCCTCCTGCACCCTCATCCCTGGCACCTGCAGGATGGGCAG[A/G]GAGTCATCCACCGGCCGGATGGTGATGTAGAATGTCTGTGAAATCTGAAGGACAACAGCATTACAGTAATTAAATAATTAAATGCACACAGTGCTCAGTA
38120	LN590718.1	16159354	A	G	0.068	CCAAAAGTGATTATACTGTATACCTGTGAAATGAAGGCTCACTGATTCTGGTAGACCTGCAGGAATGAAACAGTGTTAGTGGTTACTTTCACAATCAACT[A/G]CTAACAAATCACATTAATTAGAGTACAGGGTGAGAGGTTATTTCATATTTAAACAGTTAAGCTGGAGAGGTGACTTATGCATCACTAACAATACCAGAGA
38131	LN590718.1	16190373	A	T	0.068	AATGCACAGCAGAACTATATTAAAGTCTTATCAGCTGCATTATAATGCTGCTGTGAAGATTGAATGTTTCAACAGTAGAAGTTCACATCCTCTTTCTCCT[A/T]ACTGGAACAGGAAGCCGAGAAAATGGTGGCATACCTGCAGGATGGCGGTTTGGACGATGAGCGTTTGGCAACTAAGATTGGCCACAAACCCACAGCGCTT
38142	LN590718.1	16209097	C	G	0.082	CATGTTCACTCTGTCTGTCTTTGTCCCTTCATTTTGGGGTCAGAACCTTTGTCCATATGGTGCCCTCTGGGAACTTTGGGAAAGCTGTAACATAGGAAAT[C/G]AGCTTTGGGCTTGGTGAGTGTGGTGTAGGTGAGAAAAGTCGCATGGCTATTCCATGCCTGCAGGAGATGTGGAATGTTAGTGAGAGATGCAAGGAGAAGA
38150	LN590718.1	16259488	A	T	0.182	GAATATGTCTTCTTGTTTGCTCACCTCTGCAGGTCTGATCTGCATCAAGGTAATGCTGTGGCCTGCAGGCAGACATACAGGACCCGTGAGAGACATGCCC[A/T]TTCTGAGGCTGCAGAACCTCTTCGTGTTTGACACACTGCATGCAGTCTGAGGAATCCGGACCCACACAGAGCCTACATGACGCATGACACCCTGAATAGA
38175	LN590718.1	16326035	A	T	0.079	GCGGGAGCTGGTTGCTGAAACCACGCTCACCTTGCTCGACATCGGTGACAGCAGTAGCAATCTACCAGTCACTCAAGTGGCCACGCCCTTAATTATGCAG[A/T]ACTTTAAGGCTTAATATACAAACCCGATTCCAAAAAAGTTGGGACACTGTACAAATTGTGAATAAAAACAGAATGCAATGATGTGGAAGTTTCAAATTTC
38176	LN590718.1	16325730	G	C	0.084	AAAATGAGATTTTAACACTTCATACAAAAACCCTTCAGTAATAGAAAAATTCTTTGAACATTAATCAAAGTATAAAAATATGCATTTTTCATATCTTCTG[G/C]CCACTAGGTGGCACAGAGGCAAAACCCTGCAGGTAGGCTCAGGTCATAGCCTACTTGTCATAACCATAGATTGTATAAAAACATGGACGTAGTGTGACGT
38181	LN590718.1	16348881	C	T	0.067	CACAAATATTTTCAACATATTGAGAACCAAATCTGCATATAAGGATCGTGTGACAGTGAAGTTTTTTTTCCCCTAAACATCTAAGTACACTACTTCAATC[C/T]ATGGTACTTTAGTCACCCTAGTGTTGTTCTGGCATGGTATCCTGCAGGAGACAACTATTGAAGAGCTGAAACATCAGTTTATCAAAAAGCAGGATGCTAA
38199	LN590718.1	16415024	T	C	0.126	AGGTCTGTGGATAAGCCCCTCATAGTAAGGCTTCATAATAGGCACTGTCCTCCACACCACCATTGTGATCTCATTACGACAATTCCTGCAGGAAGAAGGA[T/C]GATTTTAACAATAAGCCATAAATGTATTTCAGTAGAACCAGTTCCAATGTTAGCTCATTATACTATTATTATAAAAAATGAGAGGTGATTATTAAATTGT
38214	LN590718.1	16479477	G	A	0.053	TCGTTTGATCATTGTGTTTAGTGAGGTGTTTGACCTGTGCAGGGCTTCCAGACTCACATGACCAGTTTAGATCATCAGCAGCGTATGATGGAAATCCAGC[G/A]TCTGAGCAACACCTGTCTGGCCACACTGTTACCCCCCACCCAGGAGTCCCTGCAGGGTACAAACAGGTAGGTGATGCTCTCTGCACTTTAGAGGTGTAGT
38259	LN590718.1	16655502	A	G	0.102	GTAATACAGTGGCCCAAAGAGCTATTTGGACACTTAAATCACACATATTGTATAGGTTTTACTGCAGTAGATACAAAATATCAAACCATGTGGCATCTGC[A/G]AGCAAATGATGATAGACCATGGGTGTCAAATCCTGCTCCTGGAGGGCAACTATCCTGCAGGGTGTAACTCCAATCATAATTAAACACACCTGAACCAGCT
38288	LN590718.1	16785129	C	A	0.074	CTTAGGGGGTCTTTGGGATCAAGCCCAACATTGGAGTCAATACCGGCTGTGAAGACACCAAAAGCACCTCCCAACACAAACCCTGCAGGAGAGAGAAATC[C/A]TGCATTAGAGCTGTTGGTCGTGAATTAAATACATATTGATCATGGTAATATCTCCTCGTTACAAAACCAGTCCACATATAAATTATTATATAGATATGAC
38289	LN590718.1	16785058	G	A	0.199	TAGCAAAGTTTTTAGCATATGACATTCCTCTCTGCCCCATGTCTCTCAGCACCTCTCTTGCTGTGGGGGTCCTTAGGGGGTCTTTGGGATCAAGCCCAAC[G/A]TTGGAGTCAATACCGGCTGTGAAGACACCAAAAGCACCTCCCAACACAAACCCTGCAGGAGAGAGAAATCCTGCATTAGAGCTGTTGGTCGTGAATTAAA
38321	LN590718.1	16881414	T	A	0.354	AGATTCCAACTGCCTTGGAAACATCACAACACAGCGTTTGGTCTTTCCAATCACCTGCAGGAAAAAGCTCCTGTTTAACAAAGTGAAGATGTTGTTGGTT[T/A]GTTGCTGGTTCAAGGCTGTCTATCAGCTCTAACTAGCTTTGCTAAGATTGTCTATCAATTCAAACTCAGCTGGTAATCCTGTGTATCGATTAATATTATT
38322	LN590718.1	16881348	C	T	0.097	TGTGCAACACTTATTTAAATTCATTAGACAGACTTCCATAGATTAAAATCAGCGCAGGTAGTGTACAGATTCCAACTGCCTTGGAAACATCACAACACAG[C/T]GTTTGGTCTTTCCAATCACCTGCAGGAAAAAGCTCCTGTTTAACAAAGTGAAGATGTTGTTGGTTTGTTGCTGGTTCAAGGCTGTCTATCAGCTCTAACT
38343	LN590718.1	16933580	A	C	0.195	TGTAGAGAGTGGCTTGGAATTATCACAATAGAATGGTTAAGACTGAAGTCACAGTGGCCAGTCTTTCCAATCACCTGCAGGAAAAAAGTTCCAGTTTAAC[A/C]TAGTCAAGCTGTTGTTGATTTGTTGCTGGTTCAAGGCTGTCTAACAGCTCTAACTAGCTTTATTAAGACTGTCTATCAATTCAAACTCAGCCTTACCAAC
38344	LN590718.1	16933538	A	C	0.441	CATTTTAAATGTATTAGACAGATTTCCATAGATTAAAATCAATGTAGAGAGTGGCTTGGAATTATCACAATAGAATGGTTAAGACTGAAGTCACAGTGGC[A/C]AGTCTTTCCAATCACCTGCAGGAAAAAAGTTCCAGTTTAACATAGTCAAGCTGTTGTTGATTTGTTGCTGGTTCAAGGCTGTCTAACAGCTCTAACTAGC
38396	LN590718.1	17076166	T	C	0.24	CACACACACACACACACACACACACACACTTAGAGTTTCCCCACTGACCTCCATTCCACAGGCTGAATTCCTGCAGGTCTGACAGCAGTAACTGTGTGCA[T/C]GTGAGCTTCCAGCAGGTGGAGGGGGGCCAGCTGGCCAAAGTAAAACAGCATGATGGGTCCTCGGGCGTACAGAGAGGCATCTGGGAACTATTAAAACTTG
38452	LN590718.1	17243259	A	G	0.054	TAAATTAAAGGTTCTGAATTTGTATTTCATCTTAGGTAAAATATAAATATAAAATATATTTTTGACGATATTTTATTTTAATGTTTTGTTATATTTGAGA[A/G]TATATTTGAGTGCACGAGACTGTGTTTTGTTAAGTCCCTGTTGAATTCTTCTCACAACAAAGACTTCCTGCAGGATGTTTTATCACTAGCCTCACCTTTG
38500	LN590718.1	17369276	G	A	0.269	ATTTCTCCACCATTATCTTGCTGAGCTGTCCCTAATCAAAAATCTTTACAGATTAAAATTTCTGTATTACTTTGGAACCTGTCCTAAAGGATTCTAATAG[G/A]AATTTAAAGAGAATCAAATAAGATCCTGCAGGATAAACTGAAGTTCTTGCATGAAGTTATTTATTATATATTTTTGAGCCTGATATTGTGTAATCATTAT
38555	LN590718.1	17550710	A	G	0.139	GGGTACAAATTTGTCCCCAAATATGGTTAAGTAGGCACACACACACTATCTTTCTCTCTCTCTCAACCAGAAAGAGCTACAACCTTTAACCTCAAAATCC[A/G]ACCACATCAGTGTCCCAATCAAATCATACACACCTGTCAATCAAAACCCAGAGCCATCAATCAAACCTGCAGGGGTCTGGAGATAATGAGCGTACATGAA
38563	LN590718.1	17578602	T	A	0.087	GACTTTTATGAGTGTGTGTGGTGTTTTATTCGGCTGGTTGCCAGATCTTTTCAGAGAGAGACAGTATAATATCTGACAGCCATTAATCATAAAGCGCTCC[T/A]GGGATTTAAATGGCTCAATTTCCTCTTGATCTAGATCTCTTTTCTAGCAAGTGATAATATCAGCCCTGCAGGCACCAGCAATCTATCTGTCACTCACTTA
38589	LN590718.1	17697698	C	T	0.238	AAAACCAATGACAATGGTATGCGACTCCTGACTATTTGTGCTGTACAATGACTTGTGGTCACTAATACATACTTTCCACACAAGTGGATCCACAAAAATG[C/T]GGAAAGTCCCGGGGGCCTGCAGGGTGTACAACGAGTTTGACTATGTCTGCGTCTCCAAGCACTAGTGCTCATCCATCCTCGATGTGCAAAGTTATCTGGG
38635	LN590718.1	17843356	C	G	0.061	TGTAGGACAGATCCGAGCGACCGCCGCGGTCCAGCGGCTCCGACCACTCCAGCGTCACCACCGTATCATTGATCTGATAGATGATGCTGCGCGGAGCCGA[C/G]GGCGGTCCTGCAGGAACAGAACAGAGGTCAGAGGTCATCTGTGTGTGTGAGAGTGTGTGTGTGTGTGTGTGTGTGTGTGTGTGTGTGTGTGTGTGTGTGA
38659	LN590718.1	17874923	C	T	0.322	GATATGAATGAGTTAACAACTCTTAACCTCTTCATTTATTCAGAAAGGCTCACGGGTGTGTGGTTACCTCTCGGACCCCCTGCAGGATCTCCTGAAGGTC[C/T]CCTCCCTCGCTCAGAGACGTCAGGCTGGAGGAAGAGCTGGACCGGTGACACGCAGCGTCCCTCTCGGCACAAACTGACTGCAGCATCTGTGAAGAGAAAC
38660	LN590718.1	17874839	C	T	0.279	TTCTCCGTGGGACTCCGCTGACCGGACACCTGATCTTTCTTCTGTCTGAGCTCTCCTTGGACCTGGATCAGCTGAAGAGAGAGAGATATGAATGAGTTAA[C/T]AACTCTTAACCTCTTCATTTATTCAGAAAGGCTCACGGGTGTGTGGTTACCTCTCGGACCCCCTGCAGGATCTCCTGAAGGTCCCCTCCCTCGCTCAGAG
38684	LN590718.1	17915454	A	G	0.242	CCTCGTGCAGCTTAACTAACCCGGTGGACCAGGGAGAGGACTCTTGTGTCTGGACGTGTGTGGACGGTGTGTGAGGGCTGGTCAACAGCAGGCCGGCGGG[A/G]ACGCTGCTCCTCTGAGGAGTGCTGATCACCTGCAGGGACAGACACACTCATCATCATCATCCTCACTGTGATCCAACACAAACAAGCACATCAAAACCCT
38707	LN590718.1	17998865	G	T	0.216	ACTGCTTAAGCCAGGGATCTCCAACCCTTCTCCTGGAGAGCTACCATCCTGCAGGCTTCAGTTCCAACCCTGCTCCAACACACCTGTCTGTAATTATTAA[G/T]TAGCCCTGAACACCTTGATTAGCTGCTTCAGGTGTGTTTGATTGGGGTTGTATCTAAAAACTGCAGGACAGTAGCTATCCAGGAGCAGGGTTGGAGACCC
38708	LN590718.1	17998802	G	A	0.181	CCTGACTATACTCAACACTAGAGGCAGTTAGTGAGGCTCAAAAGAAAGAGCCTACACATTAATACTGCTTAAGCCAGGGATCTCCAACCCTTCTCCTGGA[G/A]AGCTACCATCCTGCAGGCTTCAGTTCCAACCCTGCTCCAACACACCTGTCTGTAATTATTAAGTAGCCCTGAACACCTTGATTAGCTGCTTCAGGTGTGT
38805	LN590718.1	18502459	G	C	0.385	GGAAAAACCGTGAGCAGTAAAGCGATTCTGGGAGCTGTGTTGTGAAAGCATGGCCTTACTATAACACACGAGAGAGAAAGAAAGAAAGTGTGTGACGAGT[G/C]AAAGAGTGAGACATTAGTCAGTGAACAGAGGACATAAGAAGTGCTGTGGCTTTCATGCCGTCATATGGCCTGCAGGCTTGACAATCGCTTGCCGCCAACA
38862	LN590718.1	18810446	C	G	0.243	CCACCAAGAAGGGCGTGGTAAGCAGCTAAGGCCACCACATATACCTTCAAGGTGGAGGGGGATAACCCTGCAGAGAACCGTTCCTGCAGGAACTCCAGCA[C/G]TGAACCAACTGGGCAAATAACTGGATCCAGCTGACGGTTGCCGCACCAAGAAGTGAAAAGACACCATTTTGTGGCGTATGATTTCCTTGTGGAGGAAGCT
38863	LN590718.1	18810393	C	A	0.27	CCATGGAGGAAACTAGTTATGGCGTAACTAGCAGGTCTCTCCCCAATGACTGGCCACCAAGAAGGGCGTGGTAAGCAGCTAAGGCCACCACATATACCTT[C/A]AAGGTGGAGGGGGATAACCCTGCAGAGAACCGTTCCTGCAGGAACTCCAGCACTGAACCAACTGGGCAAATAACTGGATCCAGCTGACGGTTGCCGCACC
38865	LN590718.1	18817752	A	G	0.058	TAGCCTCTCTCACAACCTATTGGCTGGTGACCAGACCTCGACCAATCCAGCCTCCATGTGACCTGCAGGCCCAGTCCATACCAGTGCAGGTAACTGTGTT[A/G]TTATTGCTAACTAAAACTGATATCTATCTAATAAAATACTAATTAAGTGAAAATTATTTAAAGGTGCTGTGCAATTTTTGGCCCTGTTAAAGCATAAAAT
38881	LN590718.1	18889066	G	T	0.22	CTGTCATAAAGCAGATGCTGGAAAACCTAGTCTTTCTTGCTCTAATAATATATTGAGATGAACTGTGGTGTTGTTTTTAATGGAATAATTCACTTTTTAT[G/T]CACATTTACTCAACCTCATGTCATTACAAACCTGCAGGACTTCCTTTCTTCTGTGAAACCAAAGGAGAAGTTTTGAACAATGTGCTGGTCACTCTTTTCT
38918	LN590718.1	19006795	T	C	0.074	ATTCAAGCTTATCTTTTTCCAAAACAACTACCAATTATGTGCAGTTCTCATAGATCCAAAGCACAAATGCAGTGCCAAGCACAGATTCATCTGTTCTTAA[T/C]AAGCAACTCTGCAGTTCTGTTTGATAGGCAGCACATGTACCTCAGGCGTAACTTACTGTTTTGCCTTGTTGGAGGACAAAAAAAGATCCCCACACAGCAC
38931	LN590718.1	19050056	A	G	0.054	GTGCATCTCAGCATTTTTGTTGTCCTTTTTTCCTGCAGGGTGCTGCACCCAGAGCTCCTCCAAAGCCCATGTGAAGCAAATCAGCTGATCATTTTTATGC[A/G]GAAAAATAAAAAATATTCAAAAACAGGTCCTGCTGTTTCATTTTGATTGTTGCTGCATGATGGTTCGAGTGCATTTGTTACTGCTATGTAGTTTGAGTTT
38932	LN590718.1	19049973	T	C	0.139	TACAATCAAACTGTTGTGGGGAAGTTTATAATTATTAGTAGGGTTAAAGTGCATGCGTTGTATTTTGTTGCTAGGTGTTTAATGTGCATCTCAGCATTTT[T/C]GTTGTCCTTTTTTCCTGCAGGGTGCTGCACCCAGAGCTCCTCCAAAGCCCATGTGAAGCAAATCAGCTGATCATTTTTATGCAGAAAAATAAAAAATATT
38934	LN590718.1	19055940	C	T	0.055	GTGTCTGCTGCTGCCGCTGGTGGCGGTGGTGCCGCTCCCGCAGGGGAAGCACCTGCAGGTGGGTAGTTTAATCAACCTGCTACCAAGGTTTTATAGAGAA[C/T]TAAAACTGAAACCATTAAACCAAAAACTATGTTGAAACCAAAAAAACTGTAAACATTTCTCATTTTCATTTAACCAAAGCTAAAACTGAAATAGAAATTA
38953	LN590718.1	19116114	G	A	0.064	TCCATCAAGCTCCTCTCTGAGACAGGTAAGAACAAAGATCACACATGCACCTGGGTCCTGATCTTGTCTCATGCTCACTAAGGCATGAATTTATGGTAGT[G/A]ATGGGGACAGAGGAGACCAGGAAGCTCTTGGAAGAAGGAAGTTAGAAGAGAAAGGGGGTAGACAGACGAGAAAAGATGGTGAGGCTGGAGATACCACCTG
38961	LN590718.1	19132205	A	T	0.084	TTACTATGCCTTCTGACTGTTCCTCAAAGCTCAGGAGACAGGCAAGTGCTTTATCCAAAACATCTACAACCTGACTGCAAAGTCTGTTTCTCCCTGCCAT[A/T]TTTAAAACGGAGAAGAAGGTGGCCGAAATCTTACCATCCACAGAAACTTCTCGTGACCGCACCAAGTCACTCTTGTTTCCCACCAGGATGATGGGGATGT
38996	LN590718.1	19336180	A	G	0.167	AGCGGAATTTCTATTGGTGATATTTGTGCAGCCGCCGGCTGGTCGTCGCCATCTACCTTCACCAGATTTTATAACTTGGACCTTCGTGCCCTGCAGGCAC[A/G]GATTTTGTCAACTTAATCTACCTTACCCCCATTTGTAAGTGGGAAAGGTCATGTTATGTAGTCCTCAGCAGAATGGCTTGGGGTCTCATTATCTCATGCT
38997	LN590718.1	19336130	A	G	0.132	ACAGTGTCCCCCACTCCACCAGAGGGATGGCCTCCTTCTGGGCTTGGTCCAGCGGAATTTCTATTGGTGATATTTGTGCAGCCGCCGGCTGGTCGTCGCC[A/G]TCTACCTTCACCAGATTTTATAACTTGGACCTTCGTGCCCTGCAGGCACAGATTTTGTCAACTTAATCTACCTTACCCCCATTTGTAAGTGGGAAAGGTC
39022	LN590718.1	19432155	G	A	0.313	TATCAGGTTAGCTTGGATGTAGGATGTTGAAAGATCAGCATCTTTTTTAAAATAAAACATCACATTGTTGCACAGGCCTGTGAGGAAAAATAATGCCAGC[G/A]GCAACATTTCCTGCAGGTGCCCATCCCCCGGCATGCCTGCGGTCAGAGTTTGATTAATGGTCCTATCTCTTTCACAAATCTCCACTTCCACAGATGCACT
39040	LN590718.1	19494183	T	A	0.064	ATACTGTAATTCTGGATGAATATTCATCTATGCATTCATCTTTGGCTAAGGGGTCTCTGTTGTAAGTCTATGGACTGAAGGGAGGCAAGCCTCTGCTGTA[T/A]CTTTACCTGCAGGTGTCACTGTTGGACAGTGTTACTTTATAAAAACATCTCGAGTGACTTTTATACTTTTAATGCCATGTTTAGTAATATTTGCGATTTT
39077	LN590718.1	19643033	C	G	0.054	ATGAATTAATCAAGTATAATCAGTGTAAATATAGCCATGTTTGTAATCTACTATTATGATCATGTGTGTCCTGTATGTAAGGAGGCCTGCAGGAGATAAT[C/G]AAGTTATTCTACTATTATGATCATATGTTTCCTGTGTGTATGGAGGACTGCAGGTGAGTAAAATGTGTAGTTTGTATGGGGGTAGAAGGACTTTGTATGA
39078	LN590718.1	19642700	C	T	0.073	AACACTGGATATAACATACCAGTAATAAGTATATCATGTATGTTAATGTATGAAAGATATAACTTGGAAGTTCCACTGTGCTACAAAGATGTGTGGATAT[C/T]TTGATGCCCCTTACTTCCTAGAAAGCAGTGAAGTTTGAAGTGATTACCTGAGGGTCATCATCTGTTTTGATGGTGAGATAGGTCCTCCATACTGGTGGTG
39113	LN590718.1	19899367	A	T	0.252	AAGCCTAGTCTAATATATTCCTTTTAAGGTGATATTTTCAACACCGTACACAATAAACATCTTGCAACAGAATTCAAACTTGTGTCAACTGTTGACATTG[A/T]GTTTTCATTTTTATATTCTCAGTAAACACATTCAAGAAATCCATATATTGTGCTCATGGCGGAGACTCCTGCAGGTAGCTAAGCACACAATCTGAATGCA
39142	LN590718.1	20035835	G	A	0.076	GAGGAATTTCAATATCCTCCCAGTGACAACAGACATCTCTACACATGCTCTGAGACGGCATGTAATGATCAAATGCTCACCTATCAGACAGTGGGATGTC[G/A]AAATGAAAATAGGAGTCATTTTTAAAAAACTGGAAATGCCCACTATATAGATGCAAAAAGGTATTATTCATGTGACAAAAAATAGGACATCTTTGCATTC
39143	LN590718.1	20035415	C	T	0.305	TATGAAATGTCCCTGGGGTCTCAAAGTCCCCAAACAGAACATCATGGCTACAGAAGATAAGAGAAGAAGAGAGAATGAGAAAGGAATCTCTCCTCTTCCT[C/T]CTTTTGTCATCATCTCTCTCCTGCTCCTGCAGGTGGCTTGAGGATGATAGTATGTGGTTCAACTGCCAAGCTACAGTGCTGTTTGATGTAGCACCTGATT
39251	LN590718.1	20428213	G	A	0.054	ATTGCCCAAGATTTATGCATTTACCTTCAAAATGTGCAACATTTTCTTACGGGGGGCATGCCAGTAGGACCCCCGATGCCCCTGCAGGGCTCACAAAATC[G/A]CTAGCCCGACGTCCCGGGGCTATTGTGTTTTCCAGTCGGGCTACTAAAATGTATCACCGCCCTGCCCGACGGGCTATAGCTATAGTGATATAACATCCCT
39252	LN590718.1	20428167	G	A	0.051	ACCACAAAATTCTTTCACAGATCTAGTCACTTAATATTGCTCCCAAATTGCCCAAGATTTATGCATTTACCTTCAAAATGTGCAACATTTTCTTACGGGG[G/A]GCATGCCAGTAGGACCCCCGATGCCCCTGCAGGGCTCACAAAATCGCTAGCCCGACGTCCCGGGGCTATTGTGTTTTCCAGTCGGGCTACTAAAATGTAT
39298	LN590718.1	20562698	T	G	0.195	AGAAAAGAGATATTAAAAAGGGAGATGCCCAGTTCGATCTGTTTTATGCAGCAAAAGGAAGACAGCATTGATGTTCTTTATTCTTATATGAAGTAACTGT[T/G]CACTTTACTTCAGCAGTGTGTAGTCTTGGCTGCAGTATTGCTCTTTGATATGAATGTTTAATGTCTGGGAGTGCTCTGTTGAAAAATCTGCATTCCACTC
39361	LN590718.1	20746932	T	C	0.204	GCTGGAATTAAAACCAGAGATTAAACCACTGGAATACCTGCTATACCTTTTTGAGAACAGTCCTGCAGGGGAATCAAAGGTAAATGCATAACATTTTTGT[T/C]TTGTACAATCACTGATTTTTAGAATTAAATTTCTACTTTCATGAATGCATTACTTAAAATTTGTTGATTCTTTTTTATTTATTTATGTAATTGTTGTTGT
39362	LN590718.1	20746889	C	T	0.128	TCTCAACTGAACAAAAGTCCATTAAAATTGATTTTAGTCATTGGCTGGAATTAAAACCAGAGATTAAACCACTGGAATACCTGCTATACCTTTTTGAGAA[C/T]AGTCCTGCAGGGGAATCAAAGGTAAATGCATAACATTTTTGTTTTGTACAATCACTGATTTTTAGAATTAAATTTCTACTTTCATGAATGCATTACTTAA
39404	LN590718.1	20903903	A	C	0.353	ACATGTCCACTTCCCTCCACAATGGCTTTATTTGGTCTTGGAGAGCCGCCATGAGCAGGGCCTGCAGGTTGTCGTGAAAACACTGTCACATCAACAGCAA[A/C]ACATGAGACTAGGTGGCAGCACCAATGGGTGGCCACTCACACAAACAACCCTATTAGCACTTAATACATACAAGTATTTACGTAAAAACAAAATGTATTT
39427	LN590718.1	20971753	T	C	0.066	AGTGTTTATCTATTCAAATGCGACGGGGTGACATGAGCTTGTTCTATAACAGTAGGATCTTGATGGGGAGGAAAGTGCCTTAAACTAGATTCATTTGTGT[T/C]AGTAGATGCTGTTCTGTTTAATATTTAACATAAACGTGACCTTTTAAGTAGGCCTTGCTTTGAGAAACAATGATCTTGTTCGCATTTGATAGTTTAAATA
39428	LN590718.1	20971437	T	C	0.189	TCTGTTCATGAATGAATGACTGCAGAGATATACAACATTAAAGAGATTGTCAAACATTCACGACCTCAAGGTCAGTCTCAACGATAGGGGCGTTGCAGTT[T/C]GAGGTACAAAGGTAGCTTTCTGTAAGAGCTACACCTGCAGGACTCCAGTTACAGAGAAACAAGGAAATGGAAAATGAGCAACTGAACAACTCTAGGCTAA
39475	LN590718.1	21099396	A	G	0.077	ATTACGTTATCTGTGATCCACCGTAACACCCCACACTGAATAAGTGTTCATCCTTATCAAATATTAGAGTTAATGAAACATTACTCAAAATACTGTAAAC[A/G]AAAGAATTACTGTTGCCAATTCAAACTATTTCTATTGCACCCAGAGCAAGAAGGGATGGCAGTTTGCTCAAGAGGTAGCAATGAGCCAATTTGTAGTATC
39482	LN590718.1	21124925	T	C	0.202	ATCCTGCTGTCACAGCTGAATGGTGCAGTTAATCACCCTGCAGGCAGGTGAACTGGGGTAGGGTACAAGGTGGCCTTGACTACAGGAGGCCTGCTGCGTG[T/C]CTGCACAAACAGCGAATGTGAGTCATGCTGCCACCTGCACAGCCACGACCTGCTCCATCCCACAGGTGTACTGAAGAAGTTTGAATACTTGCATCATTAT
39483	LN590718.1	21124518	G	C	0.061	CACGGATTGATGGCAAACAGATCACTTTGAGACAGACTCATTGATTTTTTTCTCTTTATAACATTACAAGAAAAATATATCTTTATATTTTTCTAGTCCT[G/C]TTTTTTTCTTTTTATTTTGTATGTCTACATATATGTGTCATTGATTTGTTCCTTTTTATAAGATACGTCATGTTGTTACATTGTGTGCTTTGCTCAATAA
39510	LN590718.1	21206533	C	A	0.072	CTCAGCAGATTATCTGTGCTGATTGCTCTGTAATCAGCTCATGTAAGTAGGTTCTCATGAGATCTCGGCCTACCTGCAGGATGAGGCACTTGGGCCTGCA[C/A]AGATCATACGGGCGTAATATAAAAATAATAATCCCATGACATCATTCGGCCTGGTGTTTTTCTAGTAACGTTGCATGTTGGTCTACAAGCCAACACGTCT
39511	LN590718.1	21206475	G	A	0.146	TTGTGTTTAATCTGTGTTTGTGTAGAGTAGCTGTGAGGGTAATTGCTGAAGATATGAGCTCAGCAGATTATCTGTGCTGATTGCTCTGTAATCAGCTCAT[G/A]TAAGTAGGTTCTCATGAGATCTCGGCCTACCTGCAGGATGAGGCACTTGGGCCTGCACAGATCATACGGGCGTAATATAAAAATAATAATCCCATGACAT
39530	LN590718.1	21288986	C	T	0.15	TTCAGCACATTCTGCTTTTCCTCATAGCTGTAGCGAGAGCCAATGGTTTGACCCTTTCCATACGCGAATGTTTCCCACGCCATCACACCTGTTTTGAGTT[C/T]ACCTGCAGGGCGGAGACAAAGAGACACACTCAGTCCCAAGACTTTAACAGAAGAAGTCAATGTGCAGATGTTTTTCCGGGTTCAATACAAGTTCATAATG
39633	LN590718.1	21679118	C	A	0.37	CTGAGTTTCCATGACTTAAATGTCCATCCAGGATATAAACATTTGGACCCCAGAGCCACAGTTGATCCTGCAGGAGCACAAACTGATCCAGGGTGAAAAA[C/A]CACAGCGTCATTCTGAGCAAATAAACCTGAAACACAAATCAGAAAATGTGTCAAAAAAGGGAACATTTACAATTTACCAAAAGAAAATGAATTGAAATTA
39649	LN590718.1	21719390	C	T	0.133	TCTGCGAGTAATAACTCAGAAAATCGAGTAATTAGCACGAGCAGCTGTAACACAATGACCCCTATTCATCAAAGCCATTTACTCTAGGTACAATTTGAAG[C/T]GAACCCTTTGCCTGCAGGGAGTACTTATCAGGTATTTTTTTTCTCAGTGTTGTTTTTCTGCTACAAGCCAAAGATGATGAGCTGTCCATGTAATGTTAAA
39705	LN590718.1	21898213	T	G	0.327	AGGAGAAAAGAAAACTGAAGGGAATGAGGTCAAAGGTCATTTGTTGCTGATGAAATATAAAGGATTATAGTTGAGCATGTTCTTGTGCGTGGACAGATCA[T/G]GAGGGAAGCTGCCTGCAGGATCATCAGGGTTTTACACGACTCACACGTTACAGTAACAGTTACAGTTACAGTACAGAGTAGCAGTTTAGATGAGAGATCT
39755	LN590718.1	22182592	T	G	0.153	TGCTATCGACATGTACGGGCATCAGTTCTGCATTGAAAACCTGCAGGTATGACCTGTTGGATGTCTGATGACTGCTCTATAGTGCCATCTGCTAGACAGC[T/G]TTTTGCCTCTTTATTTACACTTGACAATTTAATAAATGACTCCCATTTATTTGCATATGAGAAATTTGAATTGAATTGAATTTGTTAACAGAAATGTGTA
39769	LN590718.1	22239426	G	A	0.099	TGCAATGTAAACATTCCAATGCATAAAACAGATAACAAAATAAGAAGATATGTTTAAGATAAAATCCAAACCAGTGTGATGGTTCCTGCAGGGAATTCTG[G/A]GAACGACCTTTAAACCATAATGATTTTGTCAATATTTTGCTGTATTGTTTCGTTAGCCTAACGAATTATCTTTGTAGTTTTTAAAATGGTTCATACTTTT
39784	LN590718.1	22305108	T	G	0.098	ATATTCCTGTCTGCCATCGACATGTACGGACATCAGTTCTGCATTGAAAACCTGCAGGTGACGGATCTACAGTGCCATCTGCTGGACAGCAACACTTTAT[T/G]TACAGTTTACAACTGAAAAAATTACTCCCCTTTTTGAATTGAATTGGCTACATTAACAGAAATGTTGAAAAGGAATTCGAATGGCAATGACAGGAGGTTG
39798	LN590718.1	22363523	G	A	0.08	AATGCAAGGGCTGGGCCTGCCTCCTCCAAGGGCAGTGCTTGCAAGTTTACCACCTGATCCTGAAAAGAAGTGGTGGGAATTTTGGGCACATATCCCGATC[G/A]GGGTCTCAGGATTACGAGAGAATCAGCTATCCCGAACTCAAGACACGTTTTGTTGACCAAAAATTCCTGCAGGTCCCCCACCCTCTTGATGGAAGTGAGC
39800	LN590718.1	22364694	T	A	0.188	GAGAGCAAAGTCGTCACTGTACGTAGTTCCTGTACCACCCCCAAGTCAGAACAACCCTTGCGCTGTTTTTAGTGCCTTGGCCTGATGTACCTGCAGGATG[T/A]CCATGGCATGCAGGGCAGAGGTGGCCTGGACCGCAGCACTGTAAACCTTGGAAGCTGGAGCTGAGCTTTACAGATTACAGGCTTTGGATGCAGATGTGGA
39804	LN590718.1	22380051	A	T	0.143	CACTTTGAGGTAATTTTACTTCTGGTTCAGGTTGGCTGGTTTCTCACTGACTCGAACATTCTCTCAGATCCAGTTTGTTTGCTTTGTATGACTGAGATGA[A/T]ATCAACAGTGGGCCATAACACAGAAACCCACAAGCAAAAAGGTAGATTGGATATGTATTTAAATGAAGAGAAAAATGTGGATCAATAATTCATAAAGGGT
39805	LN590718.1	22379712	A	G	0.112	ATAATTTCTAACTATCACACTACTCGTTGTGATACTTTTCATTTTCCATAGCTTGCAATGTGTGTGTTAGGTTTTAAAGTGCAAAACATACTCTATGAAA[A/G]TAGGTGATTGCAAAACCTTGAAGCTACACAAATGCCTCTCATGGTTTCACCTGCAGGTAGAGGGGTTTAGATTTGAAGAAATGCTTTACAGTATACTGAA
39877	LN590718.1	22718995	A	C	0.249	GTCCAGATTAGTAGCTAATGTTGGGAACACCTGCAGGGACAAAGGTTAATGTCTGCAGACACCTGGTTAAGCCAACGGAAGTCTGGACAGACAGAGACAA[A/C]AAAAAAAAAACTTAAAAACTCATCCTCTCGTTCTCATTCCTTTGCCTATAGTCCAACTTTCAGACACAGGGGAATGGCCAAACCCAAAGATCCCAGAGAT
39900	LN590718.1	22791471	G	A	0.108	TGGAAACTTTCACTTCTTGGTGTGGAGACCGCCAGCTCGACCCAGTTAACTGCCCAGTTGGTACAGTGCTGGAGTTCCTGCAGGCCTAATTCTCTGCAGG[G/A]TTGACCCACTCCACCTTGAAGGTCTACGTGGTGGTCATTTCCTCCGCAGTGCGCTGAGGCCTCTGGCCAGAGAAGCTTATGCTAAGCGGTGAATCAGGAT
39939	LN590718.1	22992702	T	C	0.134	CAGTGTCATCTGATTAATGTAATGGAAAGGGTGTGCGTGTGTTTGTTTTTCTCCTGCCTTAGATCTTAATTGCAGTCCGTGGGTCCCATACTGAGTGGTG[T/C]AAACTGGTATACTATTGACTGGGAGAAAGAGTGTAAGATAATCATTTACTTTGAGTTACAGAACAACAGGAACAGAACAGTACAGAACAAAATGAGGTTG
39940	LN590718.1	22992311	G	A	0.143	TTAGATTTAATAAGGGCTTGGTAAAGAAAATATAAATCATATGTCAAAATATGTAAGAGCAGAACGACTCTCATGAAATGCAAGCAGAAAATGTTACACC[G/A]CTCTATGATGAAATCTCAACGCACGAGTAACACACATGCCTTTACGGTGAAGAGAGGGCTAATTATAGTCCTGCAGGAGTGTGGGGCTGTACTATTGTCT
39944	LN590718.1	23024746	G	A	0.074	AGTGTGTGTGTATGTGTGTGTGCGTGCAGGGACATTGCTATCCTTGTATGTCAAGCGTTGCTGTGGGCTGTGATGACCTCACTTAGTAACCTGCAGGAAT[G/A]AGAGGCGCACAGCTGACATCACCCCTCTCTCTCTTTTTCTCACCCTCTTCCTCCTTCCCTACATCTACATCTTCCGACATGCGGATAACACATCAGACCT
39945	LN590718.1	23024701	C	T	0.081	GATGTACGTCCATCTGCCAAATTGAGTCATGTGTGTCTCGGTGCAAGTGTGTGTGTATGTGTGTGTGCGTGCAGGGACATTGCTATCCTTGTATGTCAAG[C/T]GTTGCTGTGGGCTGTGATGACCTCACTTAGTAACCTGCAGGAATGAGAGGCGCACAGCTGACATCACCCCTCTCTCTCTTTTTCTCACCCTCTTCCTCCT
39954	LN590718.1	23073654	G	C	0.345	TACTTTGAGGACCATACTTGATATGCTATTGATTTTTAATCGTGCACTTCACTTCAATCGATAGATTCATTTTCATAATGATCAGAATGTCACCTGCAGG[G/C]TCAATCAAGAATTGAGTGTCTGAATGAAGGACTTTCTGCAGGCGAAACAACATATTCATGCAGCTTTATGAGATATCCTTTGAGTATATATCACATATAA
39999	LN590718.1	23238536	A	C	0.435	AACATAGGGAGCCATCCTTCTTCTTGACAAAGAAGAACCCGGCACCTGCAGGAGATGAAGAGGGTCGGATGAGACCGGCTTTGAGGGATTCGTTAATGTA[A/C]TTGTCCATGGACTCTCTTTCAGGACCTGAAAGGGAAAACAATTGACCCTTGGGCGGAGAAGTGCCTGGAAGGAGTTCGATGGCACAATCATAAGGGCGGT
40016	LN590718.1	23270413	C	A	0.105	ACACACAGACTGTATGTGCATCACATGGCTTTAATTGTTTTGCAGTAATTAGTTTGTCCACAAGATGGCAACAATGTCCCAAGATAGCCAGAGAAAAAAA[C/A]TGAAGAAACTGCAAGCAGAATGCATGCCTGCAGGGTTCAGAGATTGTGTGAAGAGCCGACTCTAGCCTAAAATATTATAAACATGTCTATGTGAGTTATA
40035	LN590718.1	23321901	T	A	0.054	CTGTATATGCGTGCCTCTTTATCTTTCTGTTTGTCCTGTCCATTCACCAGCTGCACTCAACTGTAAACGCTGAGAAGAAACCTGCAGGATATTGTTGCCA[T/A]TTGCTTATGTTTTTTTGGTATGTGTATCGTAACGTTTGCCTGGTGGCCCTTCTGGAGGCTTGTATTGCGTGACATTCTGCAGGTTGCATCTTGTTAGCAT
40036	LN590718.1	23321851	C	T	0.074	CGCTGACAAATGTGTGTTTTATGTCTGAGTGTAAATAAATGTGATTGCATCTGTATATGCGTGCCTCTTTATCTTTCTGTTTGTCCTGTCCATTCACCAG[C/T]TGCACTCAACTGTAAACGCTGAGAAGAAACCTGCAGGATATTGTTGCCATTTGCTTATGTTTTTTTGGTATGTGTATCGTAACGTTTGCCTGGTGGCCCT
40131	LN590718.1	23798455	C	G	0.375	CCAGTTCCACACACACGGAAACGAGCTCCCATACATGCAGATGTGATACAGAGAGTGTTTTGAGTTCATTTGTGGTTCATTTTGCATACCTAAAACCTGT[C/G]AGGCTGTGACCCTGCAGGTGTGTTTGTGTGTGCATGCATGTCATTGCGCAGCTTACATGTATGCAAGGTAATCAATACTTATATGGTCATAAAACAATAA
40177	LN590718.1	24081411	T	A	0.158	TTGGAGCAAACACCTCGATGTGCACGTGCAGCTCCATGGCCAAGTGTGCATACTTCAGATCTCCACCCTTCCTCAGCTCCTCTTCCTGCAGGTTTCACAG[T/A]TTAATCTTTAGTAACAGAGTAATTTAACAGTAAACTCACTGCAGTGCAGCCTGGTTCATTACCTTGTTCTTATCTCTCATGGATCCTTTGCCCAGCACTG
40193	LN590718.1	24126312	T	A	0.104	ATTTGACCCCTTTAATTCAACATCTGAATCATTGATTGATTGATTGAAATATCTAAATGTAAAACATGTGCTGAAATGAAATTGTTTTGCATGTTTATTA[T/A]TAGCTCATGAGTCTCTGAATGTCGCCCCCTGCAGGTGCGGTGGACAAAGACAGCAGGCAGCGCTTCTGACAAGTTCCAAGAGACGTCCATCTTCAATGAG
40206	LN590718.1	24187409	T	A	0.091	ATGCATTTACACGTCTTTATTGAGCTGTGCCTGCAGGGGAATCCTGCGGTGAGAGAAGCGCGGTTCACAGGCCTCTGCTCACACCTCACACACCTGTGAT[T/A]TTACGAGAGGTGAGATCTTACAGCTGTGTGTGTGTGAGTTTAGTACATAAAGCCCTTTGTAATGTGATGTAACCATATAAAGCTTCTACGTTGTGCTAGT
40207	LN590718.1	24187337	G	A	0.446	AGCACCAATGACAGACCTTTCGATCAGTGGGGTGAACCACCTCAGGAGAGGGAGTGAGAGAGGAGCGCTTGAATGCATTTACACGTCTTTATTGAGCTGT[G/A]CCTGCAGGGGAATCCTGCGGTGAGAGAAGCGCGGTTCACAGGCCTCTGCTCACACCTCACACACCTGTGATTTTACGAGAGGTGAGATCTTACAGCTGTG
40240	LN590700.1	17445	G	C	0.081	TTAGCGGAGACTCCATAAGAAACAGAGAGAGAGAGAGACAGAGAGACGAGAGACAAAGAGAGAGAGGGGAGTGGGGGGGGGGGGCTCCCTGCAGGCCTCG[G/C]CAGCTCAATCCTATTTATTGATTTTCTGTCCACTCCTTCAATATGTGGAATGTGCGCGGGCCAATAGATGATGACAAACGGGGCCACCAGGGACAGCAGC
40256	LN590700.1	56303	C	G	0.094	TAAAGGAGGAGAATTCTATTTATGTCCGCCTGTAAACAAAGTCCCAGTGAGGGAGAGCTAATGGCCTGGAACTGACGAGAGCCTGCAGGGATATCTCACT[C/G]TCCTACTCCCTCCCTACCACCCTCCCTCTCTTGTTCATCTTGTCACCCTCTTTTCTCCTCGTCCTTCCAGTCATGGTGGTAGTAGATGGGAGAGTCAAGC
40294	LN590700.1	165323	C	A	0.174	AGCATGCTTGGAGTGTGCCGTATTGATCTGCTGTAGATGAGCTCATAATAGCGCACCGCTTGCTTTGAAGACAAACAAGGGGACCTGCAGGGAATACAGG[C/A]AGCACACCTGAAGACAGCCATGCCAACACTCTGCTTTCACAACGCTAGTCTTCAAGCAGATTTTTAACTTTTTCCGTCCATCAGTGCCGTGTTTGTGCTA
40295	LN590700.1	165024	C	A	0.103	TCCTGTGTCTTGTATTTATGGCATGGACGATCCTTCACCTTGTCTCAGTGGTTCATCTGACTGTAATTACGTTCCAAAACACGGTCCTCAAAAAGTATTT[C/A]AACTGATAACGTCAGAAATGTAGCTTCCCATGTTTTATCAGTTTGAATCACAAAAGCGAAGACATCATGAGTAGCTGAAATACTTTGCTACAACGTTTCT
40307	LN590700.1	221185	A	T	0.066	GTGTGTCGCATTCAAGTTTCCCACCAAAAGAGGCCCTGCCCCTAAACGGAACACAGCCAAAAAAGGCAACAAAAAAGAGGCCCCGCCCCCAGCCCCGCCC[A/T]TCAGCAGGAAGCCTGCAGGAGTAAACAGGAAGCGGCGCGAACCAGAGCAATCAAAAGAGTCTACATTATATGAGCGTATACGTGCAGAGAGCCAATCAAA
40376	LN590700.1	469136	A	C	0.14	TGTGACTTGAACTCCAAGCATGCCTCTTGTCCTGCAGGATCCATCACGGCAGGTAACTTCTCATCACCTGGAGCTACAGAAGGCAACTGAGGACCACATT[A/C]CACAGTAAGACCCAAGGTAGGTGTACCCGATGCCTTTTCATGAAATTTGTCATTAGTAGGAAATCGTATTCAGTATTCTGGAACCTCATCTTCCATTGAC
40429	LN590700.1	713459	C	T	0.089	AGTAATAGTTCACGTCTTAATATTTCCAAATTTTTCTCGGAAATACTCTGGTAATACTCTTATTATCTGCTAAAATAATAAGAGTAGTATGTAATATGCT[C/T]TTGTGAACATATAGGCATTATGTATGAGTAATGTCTAAGAAAAAAAATCCTCAATGTATCCTTTAACAGTCTAAACAGATGAGATTTTTTTCTAAATAAG
40439	LN590700.1	752585	C	A	0.128	CTGCTGGGAGCATCTTTCCTTATAGTGAGATGACACACAACATTCACTCATCCACCAGTTTAGCTACTTTCTTTATGACCATTCATATATTTAATTTGAT[C/A]ATTTCTCTGTGTTGTCCTGCAGGACTTCATGTTCTTTGAGCAGACTGGTGGCTCTGGACTGCAAAGCAGTGTGTTTGGCTAGTAGGGAGTGGGAGATAAT
40449	LN590700.1	812629	T	C	0.071	GAAGAGCGCCACGGCTCTGCTGTTGTCTTTGTCCTGCAGGCTCCAGGAACATACGGAACTTCCTGTTTCCTCCCACCTTCATCTTCTCCAGCTCCAAGTC[T/C]TTCCACTTGTCCATCAAAACGTACAGAGCGTACAAATCTATGACGAGCAAGCACACAAATGAATATATGTTTCAGAGATACTTCATCCCTCTGAGAGCGC
40461	LN590700.1	832703	C	G	0.081	CAATACCAATAATTCTTGCTTCCCTTCAAGAGCAGAGCAAAAAAAATAAAATAAAATAAAAAAGGCCTGTTCGAGCCCATACAATCAGCGAGCTTGCGTG[C/G]GCTCTCTCTCAAGACAGCGCTCCTGCTCGCGCTGTCCTCTGTTAAGCGAGCTGGGGACCTGCAGGTGCTGTCAGCTGACAACTCGTGTATTGAGTTCGGT
40475	LN590700.1	901826	G	A	0.164	GTTCATGTTCTCAGTTCTGACCCACTTACAGCCATTTGCGTCCAGTCTGTCCCCTGCAGGGTGGGTGAAGCTAATTTAAGATCTTTGCTTTTACCCCTCC[G/A]CACCTCCTTCCCCCAGCTTGCTCTTTCTTTCTCCTGTCTGCATTTGCTTTGGTAGGGTTTGAGTATTCAATCTAAGCTCTAGAGGGTTTTTTTCTTTTGT
40513	LN590700.1	1016878	C	T	0.214	TTGCAGAGGTGGAAGGCTTACCTCTACATCTGACTATGAAATCCTAAACCACACCTTAACAAATGCATCTTACAAGGCAAATTATTTATAATAATTCTTG[C/T]CTGTGTTTTAGAAAGTACAAACAAAGAACTGCCCTGCAGGGCAGAGTATAAAAGTTTGGGGTCAGTAAGATTTTTTTCTTTTTAAAGAAATAAATACTTT
40567	LN590700.1	1169909	C	T	0.065	ATCCTTTGGCTATGTTGCACAATGCAGTGTGTACTGTACACAGTATGCTAATTTTTCTGTATGGTATTGCCAGATACTACTATTTAAAAAAAAAAAAACT[C/T]AGTATACAATATAGAGCAGGGATAGGCAACTCCGGTCCTGCAGGGCCACTATCCTGCAGAGTTTAGCTTCAGCCCTCATGAAAACTCACCTGCCTGTATC
40681	LN590700.1	1579421	A	T	0.191	GACGCGGCTCACAACCGCGACATGCGCTGGTTCCTTTTTTCCCGGAGGTGCATGAGGAGCTGATGAGTCTCCCATGGCTATCCTGCAGGTTCACCAAGCC[A/T]AGGCACTCAAACCCGTGGTCCCTCAGGAAGGCAATGTCCACGCTTATGGCCCAGTAGCGCTATCTTTGGATTAACCTTAGCTGAGATGAGAGACGTCGAC
40682	LN590700.1	1579364	G	T	0.181	TGTGCATGCCTCCCAGTCCGGCCCTCTCATGGCTGGATGATTGATTTCTCAGTGCGGGACGCGGCTCACAACCGCGACATGCGCTGGTTCCTTTTTTCCC[G/T]GAGGTGCATGAGGAGCTGATGAGTCTCCCATGGCTATCCTGCAGGTTCACCAAGCCAAGGCACTCAAACCCGTGGTCCCTCAGGAAGGCAATGTCCACGC
40689	LN590700.1	1605414	C	A	0.054	TCACATGTGGCATCAAAGTACCTTGATAGCACTCCGAGAGCACCCAGCTGACTCAGCCGGTGCAGTTTCTCCAGAGCGCCTGCAGGAGCTCTGATGATGA[C/A]ACTGCTATTTCATGATTGGCCAGATTCACTGCATGACGACAATCACATGTGTCTCAGGTTTATTCTAACATCCTCATTTCCAATAATGCTCACAAATCTG
40742	LN590700.1	1855153	G	A	0.082	CTGACATTTATATACAACCATAATAGCACCAAGGTAATACTTTGATGTTCTTGACTCTGGAATATCATAAATAACAACGTTAAGCTGTGGAGAAGCCATT[G/A]AACTATGGCCATTAATAAATAATAAACAAAAACTATAAATAAAAATGAAATTTAAAGTATTAAAACATAAATCAGCTTGATGAAAGTTTTTTACTCTGAT
40762	LN590700.1	1902584	A	G	0.092	TACTGGGGAATTCTGGGATTGCTCTGAGGTGCTTTGAGAAAGAACATGTACTTCCTGCAGGGATTCGAATAATGAAACCTGATTTAATTCTTAAACACAC[A/G]CAAACTATGGATGGACAGAAAGACATATAGATAGAAAGATAGATGGATAGACAGAACAATAGAATAATATAACAATAGATAGAATGATAAACGATAGATA
40806	LN590700.1	2004227	G	A	0.242	GGGATGTGTGCTATAAAGTTTTCACTGGTGTAAAAATTTGCTCTCAAAATATGAACAAGAGCACCCTGCACTGGCATCACAGATGTCCTGCAGGTTTAGC[G/A]ACTTTAGTGCTATGTAAAAACAGTACAGCATGGGGCAGCGCTGAGAGCAGCTTGAGTTTGTATGGCGAGATGTGCAGCTGAGGGGATGAGAGATGTGACT
40892	LN590700.1	2315615	A	T	0.177	TAGGCAGTTTTATTGAATTGCAATATTAATATTTACAAATTTTGGTTTGCCAAATCATTATATGGTATTACCAACCTGCAGGAAGCCATTTTGTTGTCAT[A/T]TGACAAGAAAATTGTAAAATGATAATTGACCCCTTAAACCCTGACAATTGTGTTTCAAGGTCATTGAGTTTAATGAAAATATCACATTTGAGCTTTGTGT
40959	LN590700.1	2585068	C	T	0.104	GAAGCTGAAGGGTTTCCAGACTTGACGGAAGCCCACGAGGAAAACGGACCAGTTGGTTGTGGCTGAGGCTCAACTCCTGCAGGCCAGAATATGGCTGGAA[C/T]ACATTATCCACATTGCAGAGCCGATTCCGGGCTACGGAGAGGATGGCGGTGCTTAGGGGGACGGAGCGAGGCAGAGTATGCAGGCCAAGAGACTCGCACA
40997	LN590700.1	2657377	A	G	0.458	CATCTAAATGAATCTTGGCATCACTCCACAGTGGCAGCACCATCCCAATAGAGCAGTTCTTACTGTAAGTGAAAAAAAAACTCCCTTATATGACTTGATG[A/G]AGTGTGCCTGCAGGAGGCAACAAACTTTTAACCATGTCTGTTTGATGATATGATACACTGTATTTGATTTGGTCTCACCTGTCTTTGTTGCTGAAGTCCA
41069	LN590700.1	2930441	A	T	0.061	GGGCTATTTAGTAGGAGAGGGAACTGAATCAGAAATGAGCAAACAGTATCTGATTATGTATATTCTGGGCCTTGCCTTGATTACAGCCTTGCCTGCAGGC[A/T]CAGCCACTCCATACCAACAGGCCTGCTATTGGTCATCATTCAAACATGTGAGTCATTAAATCAGTAATTAATTAATTCAAGGCTCTTGTGCATGACAGCA
41098	LN590700.1	2992712	C	T	0.233	TTCAAGAAAACCAGCGTTGGAGCATGTGACTACTGATCTGTTGGCCGTCAGCCTCAGGCATGCTGTGTCTCACCTCCTGCATGAGTCTCTGTCTAGCTCT[C/T]CTCTCTTTCTCCCACTCTGCCTCTCTCTTCTCCCAAACACGCTGAGCTTCCTCCCTGCAGGCGGCAAACAAAATCAGAGTATGAAATTGACGTCCAGTTA
41126	LN590700.1	3108121	T	A	0.287	AAAGGCTTCAGTGCAGGCGACTGGAGGAGAGGTGGACCTCAACTACAGAGGAGCCTAACAAAAGGCCTGCAGGCTCTGTGCTCGTCTGTTAATTACCAAA[T/A]CTGAAAGACCAAGAGTTGCATGGAAAAGGCTAGTGAGTGACAAACTGTATGTGACCTGCAATAACAGTGTTTCATGAGATGAAGTTAAGGCCGTAGAAAA
41194	LN590700.1	3362674	T	A	0.169	GAAATGCCTTCTCAAGAAAAACACAAAAATTGAAGACATGACTTCACGTTATGTTCCGGTCAGTTTGACCCGGAGAGGATATTTTTGTTGTTGTTGTTTT[T/A]TTTTCTGATAATGCGGCCTCCACAGATTGTTAAGGAAAAGAAATACAAAACCTGTGCTAACTGAAAGAATATAAGTTGACAAAAAGATTTAGCATAATGA
41282	LN590700.1	3655540	A	T	0.089	GTATATGCTTGAAAAAAGCAAGCATAAAACATTGTGACATTGAGAATAGTTTTTGGTTTGTTTTCTGATCCCTCGATAGCTAGCACAAAATCTGTATAAA[A/T]ATCTGATATATGGATTAGCGTGCAACCTTCTGCTGGAAATCCAGCTAAGCTTCAGATAAATTTTTTAGAAAGTGAAAATCAGCTTGTGTGTGTTTGTGAA
41316	LN590700.1	3766227	A	G	0.377	AGGTCTCTGAATGCGCTCATTGTGAGTATTTCCAATGAGAAAGCTCTGTTCGTGTTTGTCCCTCTTCTCGAGAGATGAGGGAAAACCATCTGCTTCTCAT[A/G]GTTCGGGTCCTGCAGGTCAAGCTTGCAGGGAAGTTTGAGAAGGATATGAAACTTTGAAGTCTTCTGCTGCAAACTTGAGCACTCGTCGGGTTTCAGATGC
41329	LN590700.1	3811629	A	G	0.136	CTATTTTTTCTGCCTTTTTAATTATTTCATTTATAAATTCTTTAAAAAAACGAGTAATAAATTGTACAATAAAGTACAATCAAAAGCTTTAAATATAATC[A/G]CATTGCACTTCAATAAAGTGAAAGGTGTAATCTGACGATTGTCCTGCAGGTGACCTCATAATTCTGTCTTCTTACGATGCATGTAGGGCTACCTAAAGGC
41384	LN590700.1	4057108	A	G	0.334	TCTTACAGTTGATTGGCCCACATGTGGCAAATTCGGTTCTTGCTGAGAAGATTTGGAGGAGTCAAAACCCCGCCCATAGCCCCACCTCCAACTATCAACC[A/G]TAACCCTGCAGGGTTGTTGCGGTAATACCATATCTCTACAATCAGCAGTCCTACGCTGTGAAAACGCAGACCCCTTTAAGTCATAGTTGGTAATAGCCGT
41403	LN590700.1	4186868	G	A	0.058	CACGAGAAGATGAAGTTTTTCGGTCTCAGCTCTTTATCTCTATTGCTATCTGAATGGACAACCTGATTTAACTGCACGGACTGCTGGTTTTTCTGATTAT[G/A]TTTGACTAGAATGTCTAAGAAGAACCTGCAGGACAACAGGACATGCCCAAAGGAGGGGAAAAAACACGCAAATGGGCATTTCAGACTGTCAGAAGAGATG
41467	LN590700.1	4459176	A	G	0.241	CCTCGACGGCCTCATTTTTGGGGAGGTGTCAGTAAAAGATCTGCATCCCGGAGGCACGGCCCATTTCCAGTGTCACATGGGATACCACCTGCAGGGGGAC[A/G]CCACACTCACGTGCCTCAATGCCTCGCTGCCTGTGTGGAGCCAACATGAGCCAAGCTGCAGAGGTGACATGCTGAGAGTAGTAAAGCAACTAGTGCTCTA
41471	LN590700.1	4467578	A	T	0.173	TACTGCACAGACCCTGGACACGTGGAGCACTCCACACGCACGCTGTCTGATCCCAAACTCTTGGTTGGCACCACTATCCAGTACAGCTGCATTCCCGGAT[A/T]CATCCTGCAGGGCGGCGCCACTCTCACTTGCTATGGTCGAGAACCCGGCACTCCTGTTTGGACGTCTCGCTTGCCTCATTGCATGTGTGAGTTCCCACAA
41475	LN590700.1	4482531	T	G	0.321	TGAGCGCCGTAAACATGGTAATCAAACAGCAAGAGCGCTATAAAACCTGCAGGATTCGAAAGCCGGACTTTAACATCACTTACCAGCTGTGATGTATCCT[T/G]CACGATCATAAAGTCAGCAGAGCATTAATAACTAAATGGACAGAGTTTTATGGCTTTATCTTGTATAACTGATAGTTTGTTCAGTGGTCGCGCTTTGAGT
41476	LN590700.1	4482412	C	T	0.318	TCAAATTACTTTATCTATCTATCTATCTATCATCTATCTGTCTGTCTATCTATCTATCTAGCTGTAGGAGGCGTGTGTTACTACATTACCCAGAAGTCTC[C/T]GTGCCATAGGTGGCGCTTTGAGCGCCGTAAACATGGTAATCAAACAGCAAGAGCGCTATAAAACCTGCAGGATTCGAAAGCCGGACTTTAACATCACTTA
41537	LN590700.1	4660692	C	T	0.064	GGTGACGCTTTGAGCATCGTAAACATAATCAATCCGCAAGAGAGCTATAAAACCTGCAAGAGAGCCGGACTTTAACATCACTCACCAGCTCTAATGTACA[C/T]GATTATAAAGTCAGCAGAGCATTAATAACTCAATGGTCAGAGTTTTATGGCTTTATCTCGTAGAGGCTAAGTGATAGTCTGTTAGTTTGCTCGCTCTTTC
41558	LN590700.1	4713066	T	A	0.244	CATGCAGAAGGTGTGACAATTAGCAGACCCCCGATGTATACACATGTTGGCCTGCAGGCCTTGATCACAATCAGCACTTCTGTGCCTTCAGGAATTCCAA[T/A]TGGCCCTTTTATTACTGAAGATATTTTTGGGACACAAAAGCAGTCTTTGATCATTTTCAACCCTGCAAAACTCAGGGAAGAAGGAAGCGGGAACCAGGAA
41565	LN590700.1	4727787	C	G	0.092	AGGTTTGTTTTTGAAGTTCACAAAAGCACGTTTGAGCTCCTGCAGGAACCTTACTGAAATTGCAAAGTCTTGGTGGAATGGACTTTCAATAGAGGGGCAG[C/G]AATTTCTCAAACTTTCATTAAATATATCTTCATTTGTGTTTCAAAGATAAGCAAAAGTATAATTGGTTTAGAACAACGTAATAATTAATTGAAAACAGAA
41566	LN590700.1	4727715	C	T	0.092	GTTGAAAATTTGGAAATTCACCCTTATGTAATTTCACAGATAAGATTTCTCTCCCTCCACTGAAAGTTTACAAGGTTTGTTTTTGAAGTTCACAAAAGCA[C/T]GTTTGAGCTCCTGCAGGAACCTTACTGAAATTGCAAAGTCTTGGTGGAATGGACTTTCAATAGAGGGGCAGCAATTTCTCAAACTTTCATTAAATATATC
41631	LN590700.1	4964833	A	G	0.181	ATCTCAAATCATCCAAGCGTGAAGACAGGAGATTCAATCCGGTGCACATCTAACCCTCAAAACACACACATCTGCAACTTACACCAACAGAAACGCAGTT[A/G]AATCAAGTATAAATGCACACCTGATTCACTAAAAACAACCGCAGCATATACTTAACAAGTCTGAAAACACACGTTTGGAAGCTGCAGCTGATGCACAGCA
41632	LN590700.1	4964497	A	G	0.344	TAAATAAGTTGCCTGGGACAACTGACATTTATTCAGCACAGTGTGACCAACGAGTGACCAACCAGAGAATCGTGCATTATTGTATTTCTCTCACAGCTAC[A/G]GACACGTGATTACAGCGTGAGAGATCAGGGCAGGTGTGTCATCCGTACCTGCAGGCGTGCACCGGAAGATCTTTAGTGTAGTAAGTATCTTCCTCGTCCT
41768	LN590700.1	5506670	A	T	0.21	GTATGGCAAACCTTAACAACTCAGTATTATAATACACTTCAGTTGTGAGAGCAATTATAGTTCCATTGGCATTGTTATAATGGCAACCTGCAGGTTTATG[A/T]AGATGATTTCATCACCCTCCAGGTATGAGATTTGTATAACCAGCTCTGACAGACACACATACCAATAATTCTGCGGTTGAAGTAGTCTGGTAGCATTCGT
41792	LN590700.1	5607839	A	C	0.098	GTGACCAGTTTCTTTCATAACTAACCATGTAGCCATAGACACGACTGTTTGTTTTCACAAGGTACACCTGCAGGAAAAGTTTTGCTTGTAAGTCAGAAAT[A/C]TTTTCTTGGCTTAAGGCAAACACAAATATTTGGAAGTAATATTTTGGATATTTTGATTCTCTGAATTAATTTAAAGAAATAATATAAAAAAGTTACATAA
41793	LN590700.1	5607749	T	C	0.104	GGCAGGTGGGTATGTTTGGACGACCTTTGTGTAAGTGAGGGTCTGCTTACCATCCTAGCCAGCTGTGTTGTTATTATATCATCCATGAAGGTGACCAGTT[T/C]CTTTCATAACTAACCATGTAGCCATAGACACGACTGTTTGTTTTCACAAGGTACACCTGCAGGAAAAGTTTTGCTTGTAAGTCAGAAATATTTTCTTGGC
41886	LN590700.1	5965172	C	T	0.196	CACAACTTTAAGTCACTGCTGTACTGTATTTAGAAACTGAATCTGAGACACTTGGAGAAGTTCAGAAGTTACCTGCAGGCTAATTAAACAGTTTTTCAAG[C/T]AAGCTTTTTTGCGCATTCACACTATATAGAACAATTAAACAACAAATCTGTCAACTCTCATTCCCACCCACTCCTAACAAATGTACACCTGCAACATCCA
41887	LN590700.1	5965142	A	C	0.213	CATGCCACCATGCACATCATCTACAGTAATCACAACTTTAAGTCACTGCTGTACTGTATTTAGAAACTGAATCTGAGACACTTGGAGAAGTTCAGAAGTT[A/C]CCTGCAGGCTAATTAAACAGTTTTTCAAGCAAGCTTTTTTGCGCATTCACACTATATAGAACAATTAAACAACAAATCTGTCAACTCTCATTCCCACCCA
41903	LN590700.1	5998712	C	T	0.134	TGGATAGCTGATGTCTCTGCAGAGGAGCAGTGTGCCAAAACCTGCAGGAGGAGAGAGAGAATAAACACCACAAACAAGCAGCAGAGGGTTTAAACCAAAC[C/T]CATCTGACTAACTGAATAAATAACAGACCGAATACCCACATCTGAGCAGAAGATGAGAGTAAAAGTGCTGTAAGGATCATCCGACTCTGAATGCTAAAAT
41920	LN590700.1	6068412	C	G	0.064	CTTTAATGTTAAGGAATAAAGTCAGGACTCCAATATAACTGGTTTACATTTGTCAAAAGAACTTCTGAGACTGAAACTACATTGTTAAGCACAGTAATGA[C/G]ACCGGAGGAAAATATGACACTAATTACTGGTAAACTAGGGCTTTAAAATGGGCTTACTGCCATTAATTCTTTTTATAATATACATGCTGTATTCACTGAT
41934	LN590700.1	6104962	G	T	0.099	TATTTGGGGGTTTCATAAACTTGTGTTTTGCACATTTATGGCATTTTTTGGCAGGCCTATGACACCCAAAAATGCTGTCTAGGTGTGTTGGGAGCTCACT[G/T]GGTTTTGAGAAAATGCCTGTCCAGTCAGTCAGTCTATAAGAAGTCAGTTCCCACCCTGTGCTTATTACAACACGCTTACTTAAGTCAAACTTCAACCAGC
41945	LN590700.1	6161324	A	G	0.153	CAGACAAATATTCAATGATTTTTCTAACTCTGACTCTTCAGGATCTGAGTGTGTTCTTGTTCTCCTGCAGATCTGAAGCCAAAGCCTGAACTCACATCAG[A/G]TCCTGCAGGAGCTGCACTGACAGGAAACACAGTGACTTTGATCTGTCACATGAATCCAGCCACTGGATGGGACTTTTACTGGTACAAACACACACTGAAC
41951	LN590700.1	6194426	G	C	0.064	TGTGAGACCAGCCTTATATATCAAGTTCATCAGGGAGGAGGAGAATCCACCAGCCTCCAAGAAGACCAAAAAGAGCCTCCTGCAGGCAGCACAATCATGG[G/C]AGATGAGGGTGGACCCTGGTAGGAAATTACAATTTCCCCAGGTCGTCCAGACATCCCTGAAGCCTGGTGTGGTCATATGGTCTGAGGAGGTGAAGTGGAT
41983	LN590700.1	6364956	T	C	0.194	ATGTTAATGACCCTGTTATCCCATCAAACTCAAATTTGCTCTAGTCTCGTGATGCTTGTCCGTACTTCAGAAAGTAGATGTCTCTCACTTCCACTTAAGT[T/C]AGGAGAAGCCCTTCCTGCAGGACACAGACCACAAATTAGCAGATATTATAACCTTTGAAGAAAAGATCAGTTAGAAGGATAGCAAGAGCTTTAACTCCTT
42055	LN590700.1	6748155	A	G	0.05	CAGCCCTTACACAAACACACAGCTGAGCGAGAGACGCTCGTGTCTCCTGCAGGTTCTCCGTGTATGAACATCTGAGAGATAATTATAGAGCGCAGACATA[A/G]GTGCGGAGGTTTTTCAAGAAACACGACTCAATGACCGAACGCTGGTGTAATGCTGGAGCGTTGCCATGGAGACACTGTTAAAAACCTCCGACTGACGCTC
42056	LN590700.1	6748082	G	C	0.42	TTTCTCCAGAGACATCTGCTCTGTAGGAGTCTGATGCTCTAATATTCTTAGGACACAGGACGCTGCTGTATTTCAGCCCTTACACAAACACACAGCTGAG[G/C]GAGAGACGCTCGTGTCTCCTGCAGGTTCTCCGTGTATGAACATCTGAGAGATAATTATAGAGCGCAGACATAAGTGCGGAGGTTTTTCAAGAAACACGAC
42060	LN590700.1	6772599	G	A	0.239	GTGGACTGTGAGTCTGTTTATTCAAGTGAACTTAATATGCTTATTCAAAAAGTAACATTTAAACATATTCAGTCTTTTTATTATCTTCCTGCAGGATGCA[G/A]TCATCTCTGTCAGTGCAGTGTCACTCTCCAGCCATGAGTGACTTGTCACTGTGCTCCTCGGTGGTGCGCAGGCCGACCTCACACCGTTACATCAGCACCA
42061	LN590700.1	6772525	T	C	0.135	GCCGCTCTTGCTGTTGGGGCAGCGGCGTTCAGTGTCCACTGCAGGGAGTGTGGCTTTAGGTCTGGGAAACGCCAGTGGACTGTGAGTCTGTTTATTCAAG[T/C]GAACTTAATATGCTTATTCAAAAAGTAACATTTAAACATATTCAGTCTTTTTATTATCTTCCTGCAGGATGCAGTCATCTCTGTCAGTGCAGTGTCACTC
42072	LN590700.1	6811676	A	C	0.344	CCTCAATCTGACCGATGGTGTCCTGATACTCCTGCTCTCTGGTCTTAAAGAGGGACTCGGTTTCGTTTATGAGACTTCCTAGACTTCGATCCTGACACAA[A/C]AGTATAGAAATGCAGAATGTATTATTGCATTATGTAATATTTTAAGTTGTCAATATGCATTCTCAATTTTATAGCCAAAATTGACTGTTCAAAAGTCATT
42073	LN590700.1	6811361	T	A	0.079	CCACAGAGCTCAGGGAGGGCGACTGTCTGCAGAAATGATTAAAAACCTTCTGTGTAGAAACATACTGTTGTGCTTTATACGTGCAGATGACATAGACAGT[T/A]AAAACCAACCTGCCGGTGGTGGCTGTGCTTTGGATGAGCCTCCTGCAGGTCTCCATCTGTACGTCCAGCCCTCTCTTCATACTGCACATCTCCATGTACT
42108	LN590700.1	6901884	T	C	0.249	CACCCTCTGATCCGTCTCCTTCATGCTGGGCTGTGGTGGTGCTGATGGCTCCTGTGCTGGAGCTCACGCTGCCCGGCCCTGCAGGGTGTCCTTCAACAGT[T/C]GTGTCCCCATAAGCACTGCTGCGGCCAGAAACTGAAACACATACATCGTACTGAGTGGACGCCACTCTCCAAAATAATCGACTTCAAAATAATTAACTTT
42109	LN590700.1	6901797	G	A	0.051	TTTTATTCTTGTTTATAGTAGGAGACAAGTACTCCATCCTGTAGACAGACCTGTTGCTGGTGTGTATGTCTCCCTCTGTCTCTCCTTCACCCTCTGATCC[G/A]TCTCCTTCATGCTGGGCTGTGGTGGTGCTGATGGCTCCTGTGCTGGAGCTCACGCTGCCCGGCCCTGCAGGGTGTCCTTCAACAGTCGTGTCCCCATAAG
42154	LN590700.1	7031742	T	C	0.307	TGAGTAATCCTGAATTAGTACATCAGCATGTCTTATATGGTAAAAAAGTCTACGTAACTCACTGCACATCGTGACTCGTATGCCTGCAGGATCCCTCATG[T/C]AGGTTTTGGCTGATATGCAGACGAACGACCCACACATGCCCTTGACGCAGCCTTTGATGATGTCACAACCCCAGCTGCCTGAATCCCAGACATCTGTCCT
42155	LN590700.1	7031708	C	T	0.079	ACTGACGAAAGGGGGATCTCCTGAATCAGAACTTTGAGTAATCCTGAATTAGTACATCAGCATGTCTTATATGGTAAAAAAGTCTACGTAACTCACTGCA[C/T]ATCGTGACTCGTATGCCTGCAGGATCCCTCATGTAGGTTTTGGCTGATATGCAGACGAACGACCCACACATGCCCTTGACGCAGCCTTTGATGATGTCAC
42204	LN590700.1	7226289	T	C	0.084	AGCTGGATGGTTGTGTGCTCATAAACCCTGCAGGCAGTGAGATGACTGCTGGTCTCTGTGAGCTGGAGAACATCACTGGTGATCCGCGGCTTCTGTGTGC[T/C]GCTAACAGTCATCAAAGATTCATGTTCATCACTTTCACAGCTGCATAAATCCAACATATGCAAGAGCACTAATAATGAACACAACATAGTCATCTAAATT
42205	LN590700.1	7226146	C	G	0.08	TGTGACGTCACATGAAACCTATGAATATGGTCGCTGTGGGTGGTGATTTTATCTGTGACATCAGAGCTGTGAAGCGTCTCATAACGCAATCTTCATCTTC[C/G]TCTCATATGCTGTCAGTATTTATCAAAATAATAAAGTACTCCAGCTGGATGGTTGTGTGCTCATAAACCCTGCAGGCAGTGAGATGACTGCTGGTCTCTG
42210	LN590700.1	7244024	G	C	0.203	TCAATAAAGCTAGTTCTCTATTAACTGGTTTCCAGATTCACACAAACTCAGTCTTGAATAGATTTTATGAATGAGACGACCTCTGAAGAGACACACTGCT[G/C]TCTCTCTCTCTCTCTCACTTCCTGTCTCTCTCACCTTCTTCTTCTTGGTGGGCTGGTCCATCTTGGCCTGCAGGAAGTCGATGAGTTTGGTCTGCTGTGA
42264	LN590700.1	7461362	G	A	0.114	AACTTTTTCATAACCTGAGCAAACTTACTCCCTGATCCATCGTCTCTCTCTCTCTCTCTCTCTGAGGTTCCTCTCTTTCTCGGCAGGCCTGGAGCGCAGT[G/A]TGGCCCAGGGAAGGATTGGACTGTCTGTCACAACCAGAAAAAGTCCTGCCTGGCTCTCCCTGCAGGGACCTGGCAAACCACTTACACGGCCAAACAAAAA
42300	LN590700.1	7588779	G	C	0.054	AGTCCAGGATACGAGGAGAGCCCACCATCCTGCAGGATCCTGAGCCACAGAACAGATGCTTTGAGACAAATCACAATATACACACAATGTTTAAATGCAT[G/C]CAAATACTACACATATTTATATTTATTTCCAAGTATAAGCAACAATAATAGTGATGCATACCTTGGCAAACCCTGTTAATGATCCATGTTATGTTTTTGC
42301	LN590700.1	7588700	T	C	0.43	ATCTTCGTAGAGGTCGACCAGGAAGGCGGTGAGATATGGAGAACTACATGTGTCCTGAAGCTCCGTCACCTGTTCCAGCAGTCCAGGATACGAGGAGAGC[T/C]CACCATCCTGCAGGATCCTGAGCCACAGAACAGATGCTTTGAGACAAATCACAATATACACACAATGTTTAAATGCATGCAAATACTACACATATTTATA
42308	LN590700.1	7631416	T	G	0.068	ATCTGAGGAGGAGAGACGCTGAGCTGGAGCAGCTTTCACACACACAGGATCACATCCAGTTCCTGCAGGTAACACAGGACAGTGAGAGGATCATAGAACA[T/G]GATCATAGTGGATCCTGCTGTGACACGAGACTCACAGAGAAACATTTCATGTCTTATTATATAATCATCAGTCAGACTCTCATCTGATCATCTTCTGAAA
42352	LN590700.1	7738400	G	T	0.185	GAAATTTCCGATGAAACCGATTAATTGCAACTAGCTTTATAAAACACACTAATCTCCTGTGTCGAGACTGATGTTCAGTTGATATAACTGCCAACAAATT[G/T]AATTACATTTGATGTGCAGCCTGCAGGAGAAGTGCTCTATCTTTTATACTCACCTGAGAGTGTCTGGGAAGCAAATGTTATTTCTGACATCACTTCAGAA
42416	LN590700.1	8062732	G	C	0.144	CTTGCATTAGTCCTTACATGAAAAACCCATAATCCATGAGTAACCATGATTCCCAGGCCTGGAGCAACATACTTAAGCCTGCAGGTTAGCCCAGGGGACT[G/C]TCCCTGCAATTTGCTTTTTATACACTGCTTTGGGTAAAAAAATAAATAAAATAAAAAATAAAAAAGGCATTTGCAATGTCTAGTAACCAAAAATACTAAA
42417	LN590700.1	8062685	C	T	0.146	ATAAAGAACAAGTCTATGTTTTTAAGTAGTCGTTATATTATTATTATCTTGCATTAGTCCTTACATGAAAAACCCATAATCCATGAGTAACCATGATTCC[C/T]AGGCCTGGAGCAACATACTTAAGCCTGCAGGTTAGCCCAGGGGACTGTCCCTGCAATTTGCTTTTTATACACTGCTTTGGGTAAAAAAATAAATAAAATA
42466	LN590700.1	8279146	T	C	0.143	GACACATCAGTGCTGGGAATATGACTTGGACAGGAAATACAAGCACCTGCAGGAGGAAGTGGGAGTTCCCATTCTGTCAGTTCAGCATGAACCAGAGCCA[T/C]TGAGACAGTGTTCTTCTCACAATAACGCCTGACAACAGAGCTGAGATCACCGAAGATGAGTCCTGGGTGTTATTGATTTGTGTAATTCAATCAGTGTGTT
42497	LN590700.1	8429882	C	A	0.151	GTTCAATGAGTGTGTGAGCTGGTGGCTCAAAATGAGGGGTGTCTAAAATCCTGCAGGACGTGGACACTTGCATCTCAATCCTGCAAGTCACCTCAACAGA[C/A]GGTTTTCCACTCTGAGGCTCACGGCCAGGTATATTACAGAGCGCAAATCACTTTGGATTTGCCTGAATTCAAACTAAGGGTCATAAAAGATGGTGAATGG
42498	LN590700.1	8429819	G	A	0.09	AATATTTCCTTTTCAAAGGGAAGACTATTCCCTGCACATGACTTTGAGCCAAAAACTTCTGCGGTTCAATGAGTGTGTGAGCTGGTGGCTCAAAATGAGG[G/A]GTGTCTAAAATCCTGCAGGACGTGGACACTTGCATCTCAATCCTGCAAGTCACCTCAACAGACGGTTTTCCACTCTGAGGCTCACGGCCAGGTATATTAC
42511	LN590700.1	8473098	G	A	0.109	ATTTATAAACAAATATCATTTAAACATGCCACTTTCTCAAATTCTCACCTGGAATCTCAAAGTCGGTCCATTTCTGGTGAGAACCACTGAAAGTGTGCAG[G/A]TCCTGCAGGAAGTCACCGCTGCTGGCCATAAGGAGCTCATCACATCCTTCCTCTGTGTGACAGCGAGAGTCGAACTTCACAGACAGGAAGATGGCTCCAG
42515	LN590700.1	8484769	T	A	0.113	ATTTCTTTTCTCCAGGAAGTCCACTCAAACCATGTCTGAACATAGGCTTCCATAGAGGACAGGACAGGACATGGTTCATCAAGCCTGCAGGCAACTCTTT[T/A]ATACCACGGATCTCTTCAAGAGGAGGACAGACATAACACAAAACCATCATTGTAAATCAACTAACTGCAATTTATACTGTGATATTTATATTCCATTTCG
42517	LN590700.1	8491531	C	T	0.166	TGGTTTTCAGTAGACAGAATAATACTGGCTTTCCTCTTTCCATTCTCTGTCAGAAAACCTGCAGGTACAGATGAAGCATTAAGAGGGTCCACTTTGCATT[C/T]ATTTCTTTCTAAGCAATACAGATGACTGCTCAACCATACAGCCTTCCTCCACCGAGAAAGCTATTCTTTTAAAGCACACAGCTGTTTTAAAAGACATCGC
42523	LN590700.1	8495791	C	T	0.45	TGCATTCAAATGAACAAGAACGTTCACGTCTGCTTCCCCACCTGGTGTCAAAGAGCACGCCTGAAGCTGCCTGATCACATGACTGAGTTCTCCCTGCAGG[C/T]TGGCTCCATTGGAGTTTTTCAGTGCCATGAGCATGTTCTCCACATCAACAATCCCATCACCCTCAGCATCAAATTGACCAAAGGCCTAAAGAGCACAAAT
42582	LN590700.1	8684763	G	C	0.188	GCAGCAGGGCACCCCCGTCTGGTGGCAGCAGGAAATGATGCGCTGTGTGTTTGAGAGTGGGTCTGTGACCCTGCAGGCGGATCATATGTCGGCAGAGAGT[G/C]TGTGTGTGAGATGTTTAAAGTTGTGAGGAGACAATCATAGATAAAGGTGAGGCACTCTTGAAAATCAGCTTCAGTGAGTTAAAAAGAGGAAATAAATAAA
42583	LN590700.1	8684667	C	G	0.15	TTCTCTCAGCTCTCTCTGCTGATTTGCATGTTGAGAATAGTTGTGTAGGTGAGCAAGTGACCTTGTACTTGTGTGTTTGTGTATCTCACTATATGTGCAG[C/G]AGGGCACCCCCGTCTGGTGGCAGCAGGAAATGATGCGCTGTGTGTTTGAGAGTGGGTCTGTGACCCTGCAGGCGGATCATATGTCGGCAGAGAGTGTGTG
42613	LN590700.1	8789053	C	A	0.131	CAGCCTTTCATGCTCTGCTCTGGCTGTCGGCATTTTCTTGGAGAGGTTGATCGTGCCGTGGTCCTGTGGAACATCTCCATCTGTCTCTTCCAAGAGGTCA[C/A]CTACTCCAATGCATATGTTGTGCAACCACCTGCAGGTAAAATGAGAAAAAATATTTGGTTGATATAAGAAAGGCTGGGTAGCAATATTGTAAATTGGGTG
42645	LN590700.1	8878659	A	G	0.123	TTTGTCCTCGCTTTTTGCGTTCAAGTCGTTCAGGGAGCACTGGCACAGAGCCTGGGTCCGGGCGCTCAACGAACAGGCCTGCAGGCAAGGGGTGAGTACA[A/G]TCTGGAGCAAAATTCCATTTGTTTTGGGACAATACGGTGTAGAAACATATGTAGGAGGGTTTGTATATACATAAGCATGTGTTTTCATTGCTCCACGCAT
42665	LN590700.1	8927195	G	T	0.408	ACAAAAGTTGTTAATTCCTGGGTTAAGGTATTGTTCGATACAGAGAACTGAAATTAGTTATTAGATTAGGATGTCATGTGGACAGTAGATCCTACATTCC[G/T]TTCTGTTCTCTCCTGCAGGTCACTAAGGTGTCTCAGGTGGATGGGGACAGCCCGGTTCGGTTCTCCACAGAAACGTCATTTGTGGTCGACAAATATGAAA
[truncated: 13,973 more rows]
