# Supplementary material for: Optimizing Genomic Prediction of Host Resistance to Koi Herpesvirus Disease in Carp
Source: Front Genet. 2019 Jun 12;10:543. doi: 10.3389/fgene.2019.00543 (PMC6582704; doi:10.3389/fgene.2019.00543)
Supplement: Supplementary file 1 [file Data_Sheet_1.ZIP › File_S2.txt]

Id	days	survival	SL	Weight
Carp_Off1	9	0	76	17.4
Carp_Off10	19	0	72	13.2
Carp_Off100	15	0	89	21.3
Carp_Off1000	30	1	81	17.8
Carp_Off1001	21	0	74	14.4
Carp_Off1002	30	1	58	7.7
Carp_Off1003	14	0	79	15.3
Carp_Off1004	11	0	76	16.2
Carp_Off1005	11	0	75	15.4
Carp_Off1006	16	0	70	11.8
Carp_Off1007	30	1	83	18.5
Carp_Off1008	30	1	72	13.1
Carp_Off1009	15	0	84	21.4
Carp_Off1011	30	1	73	15.6
Carp_Off1012	30	1	77	16
Carp_Off1013	13	0	77	14.8
Carp_Off1015	7	0	73	14.3
Carp_Off1016	23	0	75	13.3
Carp_Off1017	13	0	83	17.4
Carp_Off1018	11	0	79	18.2
Carp_Off102	30	1	66	11.9
Carp_Off1020	10	0	81	17.1
Carp_Off1022	30	1	76	15
Carp_Off1023	30	1	76	15.4
Carp_Off1024	30	1	70	11.3
Carp_Off1025	14	0	75	15.7
Carp_Off1026	14	0	74	14
Carp_Off1028	8	0	75	15.1
Carp_Off1029	8	0	76	16.1
Carp_Off103	30	1	71	14.5
Carp_Off1031	14	0	76	15.1
Carp_Off1032	13	0	77	14.7
Carp_Off1033	30	1	74	15
Carp_Off1034	30	1	77	16.9
Carp_Off1036	30	1	74	14.5
Carp_Off1037	13	0	83	17.8
Carp_Off1038	9	0	72	14.4
Carp_Off1039	30	1	89	26
Carp_Off104	30	1	67	12.5
Carp_Off1040	11	0	74	14.8
Carp_Off1041	10	0	80	17.2
Carp_Off1042	12	0	67	10.3
Carp_Off1043	30	1	83	20
Carp_Off1044	10	0	77	16.3
Carp_Off1045	12	0	75	16.1
Carp_Off1046	9	0	84	20
Carp_Off1047	12	0	78	17.3
Carp_Off1048	30	1	74	15.8
Carp_Off1049	30	1	77	15.8
Carp_Off105	30	1	77	16.9
Carp_Off1050	12	0	78	17.8
Carp_Off1051	7	0	77	13.3
Carp_Off1053	11	0	71	11.5
Carp_Off1054	30	1	74	13.8
Carp_Off1055	4	0	70	12.8
Carp_Off1056	11	0	82	18.4
Carp_Off1057	14	0	68	13
Carp_Off1058	14	0	72	12.9
Carp_Off1059	30	1	80	17.1
Carp_Off106	30	1	73	15.1
Carp_Off1060	14	0	67	9.7
Carp_Off1061	30	1	75	15.6
Carp_Off1062	9	0	68	11.9
Carp_Off1064	6	0	83	17.8
Carp_Off1065	30	1	75	15.5
Carp_Off1066	10	0	84	20.7
Carp_Off1068	14	0	74	15
Carp_Off1069	30	1	73	12.9
Carp_Off1071	30	1	82	19.4
Carp_Off1072	14	0	67	11.7
Carp_Off1073	10	0	69	13
Carp_Off1075	24	0	78	17
Carp_Off1076	30	1	83	18.6
Carp_Off1077	30	1	75	13.9
Carp_Off1078	13	0	75	14.4
Carp_Off108	11	0	64	11
Carp_Off1080	10	0	91	25.7
Carp_Off1081	13	0	70	13.2
Carp_Off1082	15	0	78	15.2
Carp_Off1085	30	1	75	13.6
Carp_Off1086	30	1	75	14.4
Carp_Off1088	13	0	72	12.7
Carp_Off1089	11	0	75	15.4
Carp_Off1090	30	1	76	16.1
Carp_Off1091	6	0	82	17.2
Carp_Off1092	30	1	75	14
Carp_Off1093	30	1	77	17.4
Carp_Off1094	16	0	69	11.7
Carp_Off1095	30	1	78	15.4
Carp_Off1096	10	0	71	12.7
Carp_Off1097	4	0	78	15.1
Carp_Off1098	11	0	68	11
Carp_Off1099	9	0	76	17.6
Carp_Off11	30	1	78	17.3
Carp_Off110	8	0	93	27.8
Carp_Off1100	12	0	73	12.9
Carp_Off1101	12	0	72	13.6
Carp_Off1102	12	0	80	18.8
Carp_Off1103	10	0	74	12.8
Carp_Off1104	30	1	77	17.3
Carp_Off1105	30	1	84	16.1
Carp_Off1106	30	1	65	10.5
Carp_Off1107	14	0	82	18.3
Carp_Off1108	6	0	79	18.5
Carp_Off1109	30	1	74	13.8
Carp_Off111	11	0	65	10.6
Carp_Off1111	30	1	86	22.1
Carp_Off1112	18	0	81	19.7
Carp_Off1113	30	1	78	15.7
Carp_Off1114	30	1	79	17.9
Carp_Off1115	30	1	85	19.3
Carp_Off1116	7	0	83	19.4
Carp_Off1117	14	0	76	14.9
Carp_Off1119	30	1	73	13.3
Carp_Off112	12	0	70	13.3
Carp_Off1120	10	0	72	11.6
Carp_Off1121	30	1	85	18.8
Carp_Off1123	12	0	73	13.1
Carp_Off1124	30	1	87	15
Carp_Off1125	14	0	72	13.5
Carp_Off1126	18	0	69	12.3
Carp_Off1127	6	0	71	12.6
Carp_Off1129	30	1	80	15.3
Carp_Off113	6	0	67	14.2
Carp_Off1130	8	0	74	15.4
Carp_Off1132	12	0	83	18
Carp_Off1133	19	0	109	38.8	3
Carp_Off1134	9	0	73	13.9
Carp_Off1136	30	1	78	16.2
Carp_Off1137	30	1	75	14.1
Carp_Off1138	18	0	71	12
Carp_Off1139	10	0	80	18.2
Carp_Off114	12	0	69	15.3
Carp_Off1140	9	0	98	32
Carp_Off1141	12	0	92	26.4
Carp_Off1142	30	1	94	23
Carp_Off1143	9	0	80	17.1
Carp_Off1144	8	0	87	20.5
Carp_Off1145	30	1	84	20.1
Carp_Off1147	13	0	64	10.5
Carp_Off1148	14	0	87	22.7
Carp_Off115	30	1	81	14.6
Carp_Off1150	13	0	78	16.9
Carp_Off1151	20	0	84	17
Carp_Off1152	14	0	78	16
Carp_Off1153	30	1	72	12.9
Carp_Off1154	10	0	76	14.1
Carp_Off1155	13	0	76	15.4
Carp_Off1156	30	1	72	13.6
Carp_Off1157	13	0	76	15.3
Carp_Off1159	14	0	93	28.3
Carp_Off116	30	1	79	18.4
Carp_Off1160	30	1	78	17.4
Carp_Off1161	9	0	79	15.7
Carp_Off1162	30	1	79	15.3
Carp_Off1163	13	0	78	16.4
Carp_Off1164	14	0	78	14.7
Carp_Off1165	30	1	75	14.3
Carp_Off1167	7	0	103	29
Carp_Off1168	11	0	75	14.1
Carp_Off1169	12	0	79	18.3
Carp_Off117	13	0	67	13.8
Carp_Off1170	15	0	83	20.1
Carp_Off1171	10	0	70	13.9
Carp_Off1172	30	1	74	14.5
Carp_Off1173	9	0	85	22.5
Carp_Off1174	30	1	78	16.8
Carp_Off1175	5	0	75	16.7
Carp_Off1176	10	0	75	15.2
Carp_Off1177	30	1	75	13.3
Carp_Off1179	30	1	79	15.6
Carp_Off118	16	0	77	17.6
Carp_Off1180	15	0	77	16.2
Carp_Off1181	30	1	81	19.5
Carp_Off1182	8	0	79	17
Carp_Off1183	5	0	79	16.9
Carp_Off1184	8	0	77	15.2
Carp_Off1185	14	0	84	19.7
Carp_Off1186	11	0	77	14.6
Carp_Off1187	21	0	67	10.7
Carp_Off1188	30	1	82	18.1
Carp_Off1189	2	0	74	14.4
Carp_Off119	30	1	80	17.9
Carp_Off1190	14	0	75	14.2
Carp_Off1192	2	0	73	14.4
Carp_Off1193	30	1	71	11.1
Carp_Off1194	8	0	67	9.8
Carp_Off1195	30	1	77	15.2
Carp_Off1196	11	0	74	15
Carp_Off1197	13	0	73	14.4
Carp_Off1198	6	0	69	11
Carp_Off12	30	1	80	17.5
Carp_Off1200	30	1	72	13.4
Carp_Off1201	11	0	74	14.4
Carp_Off1202	30	1	77	15.3
Carp_Off1203	17	0	70	12.1
Carp_Off1204	30	1	70	11.9
Carp_Off1205	5	0	78	14.2
Carp_Off1206	8	0	75	13.3
Carp_Off1207	11	0	73	14.1
Carp_Off1209	30	1	74	14.1
Carp_Off121	16	0	66	10.9
Carp_Off1210	7	0	70	13.1
Carp_Off1211	15	0	74	13.9
Carp_Off1212	15	0	70	11.5
Carp_Off1213	30	1	74	13.1
Carp_Off1214	30	1	69	10.1
Carp_Off1215	30	1	76	13.3
Carp_Off1216	3	0	98	33.5
Carp_Off1217	15	0	73	15.5
Carp_Off1218	8	0	77	16.8
Carp_Off1219	30	1	83	20.4
Carp_Off122	30	1	74	15.5
Carp_Off1220	30	1	84	21.5
Carp_Off1221	30	1	81	18.6
Carp_Off1222	7	0	82	20.7
Carp_Off1223	11	0	84	21.1
Carp_Off1224	12	0	67	11.1
Carp_Off1225	21	0	79	17.6
Carp_Off1226	19	0	75	16.1
Carp_Off1228	10	0	89	23.8
Carp_Off1229	12	0	80	17.7
Carp_Off123	14	0	77	17.2
Carp_Off1231	9	0	80	18.3
Carp_Off1232	30	1	89	25.3
Carp_Off1233	30	1	82	16.6
Carp_Off1234	30	1	70	11.1
Carp_Off1235	9	0	82	19.4
Carp_Off1236	30	1	74	15.1
Carp_Off1237	14	0	74	13.5
Carp_Off1238	18	0	80	16.7
Carp_Off124	30	1	83	21.8
Carp_Off1240	11	0	70	14.4
Carp_Off1241	12	0	68	13.6
Carp_Off1242	30	1	73	14.4
Carp_Off1244	10	0	77	15.5
Carp_Off1245	30	1	75	14.8
Carp_Off1246	8	0	65	11.1
Carp_Off1247	30	1	73	13.8
Carp_Off1248	3	0	74	14.8
Carp_Off1249	30	1	84	21
Carp_Off1250	8	0	68	11.4
Carp_Off1251	11	0	68	11.5
Carp_Off1253	16	0	73	14.3
Carp_Off1254	16	0	67	10.9
Carp_Off1257	30	1	81	16.8
Carp_Off1258	10	0	68	12.6
Carp_Off1259	5	0	67	10.8
Carp_Off126	30	1	70	13.3
Carp_Off1261	5	0	79	15.1
Carp_Off1262	10	0	74	14.4
Carp_Off1263	30	1	65	9.5
Carp_Off1264	11	0	72	13.3
Carp_Off1265	30	1	70	12.2
Carp_Off1266	11	0	77	17.1
Carp_Off1267	30	1	70	13
Carp_Off1268	13	0	80	18.8
Carp_Off1269	8	0	77	16
Carp_Off127	30	1	77	16.8
Carp_Off1270	11	0	74	14.7
Carp_Off1271	9	0	73	14.2
Carp_Off1272	3	0	72	13.7
Carp_Off1273	15	0	73	13.1
Carp_Off1274	30	1	70	12.3
Carp_Off1279	10	0	93	27.7
Carp_Off1280	11	0	76	15.5
Carp_Off1281	30	1	82	17.3
Carp_Off1282	30	1	80	18.9
Carp_Off1283	14	0	75	14.1
Carp_Off1284	15	0	72	12.3
Carp_Off1285	9	0	74	13.5
Carp_Off1286	8	0	85	20.9
Carp_Off1288	19	0	75	15.6
Carp_Off1289	12	0	81	17.1
Carp_Off129	14	0	73	15.4
Carp_Off1290	17	0	75	14.7
Carp_Off1291	10	0	72	12.7
Carp_Off1292	13	0	81	16.4
Carp_Off1293	14	0	74	14.3
Carp_Off1294	14	0	70	12.1
Carp_Off1295	30	1	84	19.7
Carp_Off1296	30	1	79	16.4
Carp_Off1297	14	0	77	14.2
Carp_Off1298	11	0	72	13.5
Carp_Off1299	5	0	72	13.7
Carp_Off13	8	0	78	16.8
Carp_Off1300	9	0	77	14.6
Carp_Off1301	30	1	66	9.9
Carp_Off1303	11	0	78	14.5
Carp_Off1304	13	0	71	12.2
Carp_Off1305	10	0	74	15.1
Carp_Off1306	14	0	76	13.6
Carp_Off1307	19	0	77	15.4
Carp_Off1308	18	0	74	14.9
Carp_Off131	11	0	76	15.7
Carp_Off1310	13	0	77	14.3
Carp_Off1311	12	0	69	11.1
Carp_Off1312	15	0	68	11.9
Carp_Off1313	30	1	69	10.7
Carp_Off1314	30	1	91	26.5
Carp_Off1316	13	0	76	16.1
Carp_Off1317	4	0	70	12.4
Carp_Off1318	12	0	104	37.5
Carp_Off1319	30	1	81	17.5
Carp_Off132	17	0	73	13.4
Carp_Off1320	30	1	102	35
Carp_Off1321	14	0	92	17.3
Carp_Off1322	5	0	84	20.9
Carp_Off1323	15	0	78	18.8
Carp_Off1324	8	0	75	13.8
Carp_Off1325	9	0	85	19.9
Carp_Off1326	12	0	78	16.9
Carp_Off1327	13	0	79	15.7
Carp_Off1328	17	0	75	15
Carp_Off1329	12	0	81	18.1
Carp_Off133	15	0	68	13.1
Carp_Off1330	30	1	85	21.4
Carp_Off1332	14	0	76	15.5
Carp_Off1334	13	0	69	12.2
Carp_Off1335	8	0	77	15.9
Carp_Off1336	16	0	75	15.7
Carp_Off1337	13	0	82	24.5
Carp_Off1338	12	0	77	15.5
Carp_Off1339	14	0	71	13.7
Carp_Off1340	16	0	66	10.2
Carp_Off1341	18	0	84	21
Carp_Off1342	18	0	74	13.3
Carp_Off1343	12	0	87	19.3
Carp_Off1344	10	0	78	17.7
Carp_Off1346	14	0	84	18.3
Carp_Off1347	13	0	78	15.9
Carp_Off1349	17	0	78	16.3
Carp_Off135	30	1	69	13
Carp_Off1350	2	0	82	18.7
Carp_Off1351	13	0	77	15.2
Carp_Off1352	9	0	71	12.1
Carp_Off1353	30	1	75	14.1
Carp_Off1354	13	0	78	14.8
Carp_Off1356	11	0	75	15.3
Carp_Off1357	30	1	88	24
Carp_Off1359	30	1	70	12.7
Carp_Off136	16	0	71	14.7
Carp_Off1360	30	1	76	15
Carp_Off1361	8	0	77	17.5
Carp_Off1362	12	0	70	12.6
Carp_Off1364	9	0	79	17.2
Carp_Off1365	9	0	68	12.3
Carp_Off1366	1	0	79	17.8
Carp_Off1368	15	0	73	14.1
Carp_Off1369	14	0	70	12.7
Carp_Off1370	13	0	83	16.7
Carp_Off1372	30	1	68	11.3
Carp_Off1374	30	1	69	12.6
Carp_Off1375	30	1	68	11.2
Carp_Off1376	12	0	64	9.3
Carp_Off1377	18	0	64	9.5
Carp_Off1378	9	0	97	30.1
Carp_Off1379	12	0	70	12.3
Carp_Off138	14	0	66	11.7
Carp_Off1380	30	1	93	20
Carp_Off1381	30	1	72	13.1
Carp_Off1382	13	0	74	15.4
Carp_Off1383	8	0	76	15.8
Carp_Off1386	12	0	82	20.1
Carp_Off1387	10	0	79	16.8
Carp_Off1388	11	0	71	12.9
Carp_Off1389	9	0	78	16.7
Carp_Off139	7	0	70	13.8
Carp_Off1391	16	0	73	14.3
Carp_Off1392	30	1	75	14
Carp_Off1393	11	0	87	23.6
Carp_Off1394	14	0	74	12.3
Carp_Off1396	11	0	78	16.5
Carp_Off1397	9	0	79	16.8
Carp_Off1398	30	1	78	15.8
Carp_Off1399	10	0	73	12.2
Carp_Off14	10	0	89	21.9
Carp_Off1401	9	0	84	19.4
Carp_Off1402	14	0	77	17.4
Carp_Off1403	30	1	78	16.8
Carp_Off1404	13	0	86	19.3
Carp_Off1405	30	1	72	12.6
Carp_Off1407	30	1	72	13
Carp_Off1408	18	0	71	13.6
Carp_Off141	30	1	75	15.8
Carp_Off1418	18	0	71	13.7
Carp_Off142	13	0	76	15.3
Carp_Off1420	20	0	79	15.8
Carp_Off1421	30	1	72	13.8
Carp_Off1422	13	0	72	14.5
Carp_Off1426	19	0	107	39.2
Carp_Off1429	10	0	76	16.4
Carp_Off143	14	0	79	21.3
Carp_Off1430	16	0	79	15.8
Carp_Off1431	12	0	77	16.5
Carp_Off1432	14	0	79	18.2
Carp_Off1433	30	1	70	12.5
Carp_Off1435	10	0	75	15
Carp_Off1436	10	0	84	22.2
Carp_Off1437	13	0	81	21.6
Carp_Off1439	13	0	75	15.6
Carp_Off144	7	0	69	13.1
Carp_Off1440	30	1	78	15
Carp_Off1441	11	0	74	14.1
Carp_Off1443	30	1	74	13.7
Carp_Off1444	13	0	76	14.9
Carp_Off1445	8	0	77	17.8
Carp_Off1446	30	1	77	15.6
Carp_Off1447	13	0	73	12.8
Carp_Off1448	30	1	78	17.1
Carp_Off1449	30	1	84	20.6
Carp_Off145	7	0	73	14.1
Carp_Off1450	16	0	76	13.3
Carp_Off1452	30	1	81	17.9
Carp_Off1453	30	1	82	17.7
Carp_Off1454	8	0	76	14.4
Carp_Off1456	18	0	81	15.9
Carp_Off1457	15	0	82	18
Carp_Off1458	4	0	73	14
Carp_Off1459	12	0	74	15
Carp_Off146	10	0	65	9.5
Carp_Off1461	30	1	79	17.5
Carp_Off1462	7	0	74	12.8
Carp_Off1463	12	0	75	13.6
Carp_Off1464	30	1	73	13.7
Carp_Off1466	30	1	83	19.2
Carp_Off1467	21	0	75	13.8
Carp_Off1470	9	0	68	13
Carp_Off1471	13	0	75	15.6
Carp_Off1472	30	1	77	16.3
Carp_Off1473	8	0	73	13.1
Carp_Off1476	9	0	77	16.3
Carp_Off1478	7	0	70	12.6
Carp_Off1480	9	0	68	10.1
Carp_Off1482	18	0	76	15.4
Carp_Off1483	18	0	74	14.2
Carp_Off1484	18	0	70	11.5
Carp_Off1485	11	0	75	16
Carp_Off1487	30	1	72	12.8
Carp_Off1488	9	0	71	12.5
Carp_Off1489	30	1	80	16.5
Carp_Off1490	13	0	68	11.3
Carp_Off1491	12	0	70	11
Carp_Off1492	30	1	67	10.4
Carp_Off1493	10	0	77	17.5
Carp_Off1494	15	0	75	13.2
Carp_Off1495	30	1	76	12.3
Carp_Off1496	3	0	73	12.6
Carp_Off1499	18	0	89	23.7
Carp_Off15	10	0	76	15
Carp_Off150	9	0	75	14.6
Carp_Off1500	30	1	83	20.3
Carp_Off1503	9	0	72	13.2
Carp_Off1504	30	1	78	16
Carp_Off1506	12	0	77	14.1
Carp_Off1507	20	0	80	17
Carp_Off1508	13	0	70	15.6
Carp_Off151	9	0	72	13.6
Carp_Off1510	16	0	74	14.2
Carp_Off1511	30	1	74	14
Carp_Off1512	13	0	72	12.6
Carp_Off1513	30	1	70	12.4
Carp_Off1516	12	0	77	16
Carp_Off1517	30	1	74	13.7
Carp_Off1518	9	0	71	13.3
Carp_Off152	14	0	81	22.7
Carp_Off1521	15	0	71	12.4
Carp_Off1522	30	1	74	13.4
Carp_Off1523	17	0	68	11.9
Carp_Off1524	30	1	70	11.3
Carp_Off1525	30	1	58	7.1
Carp_Off1526	12	0	72	12.9
Carp_Off1527	13	0	85	22
Carp_Off1528	12	0	75	13.7
Carp_Off1529	12	0	85	23
Carp_Off153	13	0	76	18.8
Carp_Off1530	30	1	73	16.5
Carp_Off1531	11	0	81	19.6
Carp_Off1532	13	0	75	15
Carp_Off1533	13	0	81	19
Carp_Off1534	19	0	80	17.7
Carp_Off1535	30	1	80	18.5
Carp_Off1536	13	0	79	16.6
Carp_Off1537	10	0	74	12.9
Carp_Off1538	12	0	88	20.8
Carp_Off1539	18	0	85	21.4
Carp_Off154	22	0	75	16.9
Carp_Off1540	17	0	78	15.6
Carp_Off1541	11	0	85	20.5
Carp_Off1542	21	0	68	12.5
Carp_Off1544	7	0	78	16.5
Carp_Off1547	12	0	84	19
Carp_Off1548	30	1	73	13.4
Carp_Off1549	18	0	74	14.2
Carp_Off155	12	0	80	21.3
Carp_Off1550	6	0	71	11.7
Carp_Off1551	17	0	79	16.7
Carp_Off1552	30	1	75	14.2
Carp_Off1553	30	1	69	12.9
Carp_Off1554	11	0	78	16
Carp_Off1555	14	0	77	17.2
Carp_Off1556	13	0	78	17.5
Carp_Off1557	17	0	70	12.1
Carp_Off1558	9	0	78	17.5
Carp_Off1559	14	0	89	23
Carp_Off156	12	0	79	17.9
Carp_Off1560	10	0	79	15.4
Carp_Off1561	13	0	77	16.9
Carp_Off1562	15	0	85	20
Carp_Off1563	30	1	81	17.9
Carp_Off1564	10	0	83	17.9
Carp_Off1565	15	0	74	13.2
Carp_Off1567	30	1	85	17.7
Carp_Off1568	10	0	71	12.3
Carp_Off1569	30	1	79	14.9
Carp_Off1570	30	1	77	15.3
Carp_Off1571	14	0	75	14.3
Carp_Off1572	30	1	83	19.7
Carp_Off1573	11	0	75	15.2
Carp_Off1575	18	0	70	11.8
Carp_Off1576	8	0	69	12.8
Carp_Off1578	12	0	75	16.5
Carp_Off1579	9	0	76	14.3
Carp_Off1581	11	0	73	12.5
Carp_Off1582	30	1	77	15
Carp_Off1585	15	0	69	10.7
Carp_Off1588	14	0	74	14
Carp_Off1589	12	0	68	11.2
Carp_Off1590	30	1	69	12.1
Carp_Off1591	12	0	74	11.5
Carp_Off1592	30	1	76	15.4
Carp_Off1594	30	1	69	11.5
Carp_Off1595	17	0	71	11.9
Carp_Off1596	11	0	67	10.5
Carp_Off1597	4	0	69	11.1
Carp_Off1598	12	0	73	12.2
Carp_Off1599	14	0	78	16.9
Carp_Off1601	9	0	83	20.1
Carp_Off1603	30	1	80	17.6
Carp_Off1604	30	1	80	17
Carp_Off1605	11	0	87	23.6
Carp_Off1606	30	1	78	15.6
Carp_Off1607	8	0	99	31
Carp_Off1608	11	0	74	14.9
Carp_Off1610	8	0	90	22.7
Carp_Off1611	9	0	95	26
Carp_Off1612	30	1	77	16.9
Carp_Off1613	11	0	75	15.3
Carp_Off1614	14	0	82	16.9
Carp_Off1616	10	0	86	20.6
Carp_Off1617	30	1	72	13.9
Carp_Off1618	30	1	83	19.9
Carp_Off1620	14	0	78	17
Carp_Off1621	30	1	75	15.8
Carp_Off1622	30	1	82	17.9
Carp_Off1623	9	0	78	15.8
Carp_Off1624	30	1	73	12.1
Carp_Off1625	10	0	66	10.4
Carp_Off1626	8	0	69	12.3
Carp_Off1628	10	0	72	13.4
Carp_Off1629	30	1	70	12
Carp_Off163	14	0	75	14.9
Carp_Off1630	30	1	82	16.8
Carp_Off1631	9	0	72	12.6
Carp_Off1632	30	1	75	13.2
Carp_Off1633	13	0	68	11.5
Carp_Off1634	30	1	69	11.6
Carp_Off1635	30	1	70	12.1
Carp_Off1638	30	1	71	12.5
Carp_Off1639	30	1	77	16.1
Carp_Off164	18	0	79	14.1
Carp_Off1640	17	0	70	12.9
Carp_Off1641	11	0	76	13.1
Carp_Off1642	7	0	68	11.2
Carp_Off1646	30	1	80	17.2
Carp_Off1647	13	0	76	15.2
Carp_Off1648	12	0	76	15
Carp_Off165	5	0	75	16.7
Carp_Off1656	30	1	82	18.9
Carp_Off166	30	1	78	17.3
Carp_Off1661	10	0	81	19.9
Carp_Off1668	30	1	83	18.3
Carp_Off167	30	1	77	15.6
Carp_Off1672	30	1	78	14.8
Carp_Off1674	12	0	77	15.7
Carp_Off1677	8	0	79	16.4
Carp_Off168	8	0	71	12.5
Carp_Off1683	11	0	67	11.1
Carp_Off1684	3	0	69	11.9
Carp_Off1685	14	0	72	14.3
Carp_Off1688	12	0	68	10.7
Carp_Off169	12	0	92	25
Carp_Off17	24	0	80	18.2
Carp_Off170	13	0	70	17
Carp_Off172	30	1	84	20.4
Carp_Off173	9	0	79	18.1
Carp_Off174	11	0	79	17.1
Carp_Off175	30	1	79	18
Carp_Off176	30	1	71	15.5
Carp_Off177	30	1	70	13.1
Carp_Off178	30	1	64	11.4
Carp_Off179	30	1	69	12.3
Carp_Off18	13	0	88	25.3
Carp_Off180	30	1	73	17.6
Carp_Off181	30	1	66	11.1
Carp_Off182	30	1	68	15.6
Carp_Off183	30	1	73	14.4
Carp_Off184	15	0	80	22.2
Carp_Off185	10	0	76	17.8
Carp_Off186	10	0	75	15.4
Carp_Off187	10	0	71	15.1
Carp_Off189	15	0	70	12.9
Carp_Off19	11	0	79	16.8
Carp_Off190	18	0	69	12
Carp_Off191	17	0	71	14.8
Carp_Off193	9	0	72	14.7
Carp_Off194	17	0	80	17.1
Carp_Off195	14	0	81	20.2
Carp_Off196	16	0	71	14.7
Carp_Off197	10	0	71	17.2
Carp_Off199	10	0	74	13.7
Carp_Off2	11	0	97	30.2
Carp_Off20	30	1	73	13.7
Carp_Off200	12	0	77	16.8
Carp_Off207	16	0	77	14.5
Carp_Off209	30	1	72	12.8
Carp_Off21	10	0	73	12.2
Carp_Off213	8	0	74	13.7
Carp_Off214	30	1	79	16.5
Carp_Off216	15	0	78	17.2
Carp_Off219	7	0	78	17.2
Carp_Off22	11	0	75	14.8
Carp_Off220	30	1	75	14
Carp_Off221	30	1	75	16.1
Carp_Off223	20	0	66	10.5
Carp_Off224	30	1	75	16.9
Carp_Off225	4	0	72	12.2
Carp_Off229	30	1	85	22.2
Carp_Off23	4	0	78	16.8
Carp_Off230	30	1	125	63.7
Carp_Off231	14	0	75	16.2
Carp_Off232	30	1	88	23.9
Carp_Off233	30	1	90	22.5
Carp_Off234	11	0	84	20.5
Carp_Off235	7	0	82	17.9
Carp_Off237	13	0	88	25
Carp_Off238	10	0	67	11.6
Carp_Off239	16	0	77	15.5
Carp_Off24	9	0	64	9.3
Carp_Off240	7	0	78	17.6
Carp_Off241	30	1	81	19.7
Carp_Off242	12	0	73	14.4
Carp_Off243	30	1	76	15.4
Carp_Off244	9	0	74	15.2
Carp_Off245	15	0	78	16.3
Carp_Off246	10	0	80	19.6
Carp_Off247	30	1	87	20.4
Carp_Off248	30	1	73	15.4
Carp_Off249	9	0	71	13.4
Carp_Off25	30	1	71	12.7
Carp_Off250	16	0	80	17.3
Carp_Off252	18	0	78	17.5
Carp_Off254	5	0	81	17.6
Carp_Off255	12	0	82	19.7
Carp_Off257	30	1	78	15
Carp_Off259	30	1	77	15.1
Carp_Off26	30	1	76	16.6
Carp_Off260	14	0	77	16.7
Carp_Off261	15	0	75	13.4
Carp_Off262	30	1	77	13.6
Carp_Off264	13	0	74	13
Carp_Off265	30	1	78	17.5
Carp_Off266	15	0	72	11.4
Carp_Off267	23	0	78	15.8
Carp_Off268	30	1	77	16
Carp_Off269	30	1	76	14
Carp_Off27	12	0	78	15.9
Carp_Off270	9	0	70	12.5
Carp_Off271	30	1	71	13.2
Carp_Off272	12	0	71	12.8
Carp_Off273	13	0	68	12.3
Carp_Off274	30	1	74	13.5
Carp_Off279	30	1	71	12.5
Carp_Off28	10	0	75	16
Carp_Off280	30	1	68	11.6
Carp_Off281	16	0	65	10
Carp_Off284	30	1	80	16.3
Carp_Off285	17	0	76	13.4
Carp_Off286	10	0	88	21.7
Carp_Off287	7	0	84	19.9
Carp_Off288	30	1	95	26.6
Carp_Off289	30	1	82	19.4
Carp_Off29	9	0	75	15.1
Carp_Off290	30	1	77	15.5
Carp_Off291	30	1	92	21.2
Carp_Off292	30	1	81	18.1
Carp_Off293	12	0	80	18.5
Carp_Off294	11	0	78	15
Carp_Off296	10	0	76	15.6
Carp_Off297	12	0	91	22
Carp_Off298	30	1	81	18.5
Carp_Off299	13	0	76	15.5
Carp_Off3	6	0	74	12.2
Carp_Off30	18	0	75	16.7
Carp_Off300	30	1	84	21.5
Carp_Off302	17	0	71	16.9
Carp_Off303	30	1	70	13.6
Carp_Off304	14	0	74	15.3
Carp_Off306	19	0	69	12.9
Carp_Off308	30	1	70	13.6
Carp_Off309	30	1	74	16.5
Carp_Off31	12	0	71	13.4
Carp_Off310	12	0	72	13.6
Carp_Off311	30	1	72	15.1
Carp_Off312	22	0	72	14.2
Carp_Off313	10	0	77	17.5
Carp_Off314	12	0	72	14.3
Carp_Off315	30	1	75	16.6
Carp_Off316	30	1	70	13.7
Carp_Off317	11	0	65	12.4
Carp_Off318	15	0	77	17.7
Carp_Off319	30	1	72	13.4
Carp_Off32	30	1	81	14.8
Carp_Off320	11	0	63	9.6
Carp_Off321	30	1	69	12.6
Carp_Off322	13	0	66	11.2
Carp_Off323	23	0	77	15.7
Carp_Off324	9	0	65	11.5
Carp_Off325	17	0	72	13.6
Carp_Off327	30	1	67	12.1
Carp_Off329	4	0	75	16.4
Carp_Off33	11	0	74	14
Carp_Off330	17	0	79	18
Carp_Off331	30	1	83	21.4
Carp_Off332	30	1	68	11.1
Carp_Off333	30	1	72	13.9
Carp_Off334	18	0	71	17.1
Carp_Off335	30	1	82	19.5
Carp_Off336	8	0	77	17.7
Carp_Off337	14	0	80	18.7
Carp_Off338	30	1	73	14
Carp_Off339	14	0	75	16.4
Carp_Off340	16	0	72	14.3
Carp_Off341	30	1	80	20.1
Carp_Off342	7	0	65	11.2
Carp_Off343	4	0	65	10.8
Carp_Off344	9	0	80	17.8
Carp_Off345	11	0	68	13.8
Carp_Off346	8	0	74	16
Carp_Off348	13	0	82	23.2
Carp_Off349	30	1	68	13.6
Carp_Off35	11	0	76	14.6
Carp_Off350	30	1	79	18.2
Carp_Off351	30	1	82	18.3
Carp_Off352	24	0	81	17.7
Carp_Off353	30	1	74	16.2	4
Carp_Off354	11	0	72	13.4
Carp_Off356	30	1	70	13.3
Carp_Off357	17	0	76	15.4
Carp_Off358	30	1	81	19.1
Carp_Off359	30	1	72	14.4
Carp_Off36	7	0	74	14.1
Carp_Off360	17	0	73	13.9
Carp_Off361	14	0	73	16.5
Carp_Off362	10	0	76	13.5
Carp_Off363	10	0	71	14.6
Carp_Off366	30	1	72	15.1
Carp_Off367	16	0	71	14.4
Carp_Off37	30	1	77	15.9
Carp_Off370	8	0	70	14.2
Carp_Off371	30	1	78	15.3
Carp_Off372	14	0	75	14.6
Carp_Off374	14	0	70	12.4
Carp_Off383	30	1	73	15.1
Carp_Off385	5	0	84	22.1
Carp_Off388	30	1	81	21.6
Carp_Off390	30	1	74	15
Carp_Off392	30	1	76	17
Carp_Off395	14	0	70	14
Carp_Off4	10	0	91	26.5
Carp_Off40	23	0	77	16
Carp_Off400	11	0	80	16.8
Carp_Off402	13	0	73	15.3
Carp_Off405	12	0	76	15.3
Carp_Off406	13	0	83	18.9
Carp_Off41	9	0	77	16.7
Carp_Off410	30	1	79	14.7
Carp_Off411	22	0	71	15.2
Carp_Off412	18	0	82	17.8
Carp_Off416	14	0	75	15.1
Carp_Off417	8	0	67	10.8
Carp_Off418	19	0	82	19
Carp_Off42	10	0	74	14.3
Carp_Off420	30	1	85	22.5
Carp_Off422	3	0	80	21.1
Carp_Off423	30	1	92	25.5
Carp_Off424	30	1	74	14
Carp_Off425	13	0	72	13.1
Carp_Off428	30	1	74	14.4
Carp_Off429	30	1	90	25.2
Carp_Off43	14	0	76	16.7
Carp_Off430	30	1	80	16.3
Carp_Off431	15	0	86	22.1
Carp_Off432	12	0	78	15.6
Carp_Off433	10	0	85	20
Carp_Off434	17	0	85	19.4
Carp_Off435	9	0	72	13.4
Carp_Off436	30	1	85	18.3
Carp_Off437	9	0	85	21.4
Carp_Off438	8	0	72	13.1
Carp_Off439	9	0	70	12.6
Carp_Off440	10	0	74	15.1
Carp_Off441	11	0	75	14.4
Carp_Off442	30	1	89	23.2
Carp_Off443	30	1	94	25.8
Carp_Off444	12	0	70	13.5
Carp_Off446	30	1	65	10.1
Carp_Off447	30	1	75	14.2
Carp_Off448	14	0	78	16.9
Carp_Off449	30	1	77	14.4
Carp_Off45	19	0	68	10.6
Carp_Off450	30	1	72	14.9
Carp_Off451	7	0	82	18.3
Carp_Off452	12	0	72	12.9
Carp_Off455	13	0	77	16.4
Carp_Off456	14	0	75	15.4
Carp_Off458	10	0	77	14.7
Carp_Off459	30	1	89	23.7
Carp_Off46	30	1	71	13.1
Carp_Off461	10	0	76	13.8
Carp_Off462	30	1	74	15.4
Carp_Off463	30	1	72	11.8
Carp_Off464	13	0	73	13.2
Carp_Off465	30	1	77	15
Carp_Off466	30	1	81	17.9
Carp_Off467	5	0	76	14.8
Carp_Off468	30	1	74	13.8
Carp_Off469	13	0	70	11.5
Carp_Off47	30	1	71	11.1
Carp_Off471	8	0	80	15.1
Carp_Off472	4	0	60	8.7
Carp_Off473	30	1	70	13.5
Carp_Off474	10	0	73	13.7
Carp_Off475	14	0	81	16
Carp_Off476	30	1	85	21
Carp_Off477	3	0	74	14.1
Carp_Off478	12	0	80	18.6
Carp_Off479	19	0	83	18.6
Carp_Off48	30	1	68	10.5
Carp_Off481	12	0	88	22.1
Carp_Off482	11	0	72	14.6
Carp_Off483	23	0	74	14.6
Carp_Off484	13	0	89	25.1
Carp_Off485	30	1	86	20.4
Carp_Off487	15	0	91	25.6
Carp_Off488	13	0	76	14.8
Carp_Off49	30	1	72	11.3
Carp_Off490	30	1	79	17.2
Carp_Off491	30	1	78	17.4
Carp_Off492	30	1	81	17.7
Carp_Off493	12	0	87	20
Carp_Off494	30	1	81	17.2
Carp_Off495	7	0	78	14.5
Carp_Off496	6	0	92	23.2
Carp_Off497	12	0	85	19.9
Carp_Off5	9	0	77	14.7
Carp_Off50	13	0	95	26
Carp_Off500	13	0	91	23.1
Carp_Off501	15	0	69	14.3
Carp_Off502	10	0	73	17.5
Carp_Off503	30	1	77	17.2
Carp_Off505	30	1	103	35.2
Carp_Off506	30	1	72	16.4
Carp_Off508	9	0	70	16.3
Carp_Off509	16	0	77	17.9
Carp_Off51	30	1	84	19.8
Carp_Off510	30	1	78	15.3
Carp_Off511	11	0	67	12.3
Carp_Off512	30	1	83	20.8
Carp_Off513	30	1	67	12.1
Carp_Off514	30	1	78	17.3
Carp_Off515	30	1	90	26.9
Carp_Off517	14	0	69	12.9
Carp_Off52	30	1	82	18.6
Carp_Off520	12	0	73	16.1
Carp_Off523	13	0	71	15.7
Carp_Off524	13	0	92	26.6
Carp_Off525	11	0	72	13.6
Carp_Off526	11	0	75	14.5
Carp_Off527	12	0	82	21.6
Carp_Off528	11	0	69	12
Carp_Off529	7	0	92	25.6
Carp_Off53	30	1	78	16.7
Carp_Off531	30	1	80	17.4
Carp_Off532	6	0	68	12.6
Carp_Off534	30	1	95	29.3
Carp_Off538	30	1	74	17
Carp_Off539	15	0	75	14.7
Carp_Off54	10	0	80	18.5
Carp_Off540	30	1	79	16.8
Carp_Off542	13	0	62	10.1
Carp_Off543	15	0	86	20.8
Carp_Off544	19	0	71	14.4
Carp_Off545	18	0	69	13.8
Carp_Off546	12	0	76	16.8
Carp_Off547	10	0	72	12.5
Carp_Off548	10	0	78	16.8
Carp_Off549	10	0	71	12.6
Carp_Off55	30	1	84	19.8
Carp_Off550	13	0	90	24.5
Carp_Off551	10	0	73	15.9
Carp_Off552	15	0	92	26
Carp_Off553	30	1	65	10.5
Carp_Off554	30	1	74	14.6
Carp_Off555	30	1	81	16.3
Carp_Off556	9	0	77	16.1
Carp_Off557	11	0	79	17.1
Carp_Off559	11	0	84	20.7
Carp_Off560	30	1	79	15.1
Carp_Off561	9	0	75	13.6
Carp_Off562	12	0	78	17
Carp_Off564	10	0	81	16.3
Carp_Off565	30	1	80	16.3
Carp_Off566	30	1	69	12.5
Carp_Off567	14	0	69	13.4
Carp_Off568	10	0	68	11.8
Carp_Off57	30	1	92	23.8
Carp_Off570	12	0	74	14.1
Carp_Off572	30	1	74	14.5
Carp_Off573	30	1	72	13.1
Carp_Off574	17	0	74	14.3
Carp_Off575	14	0	63	10.3
Carp_Off576	30	1	84	20.7
Carp_Off578	30	1	116	51.8
Carp_Off579	30	1	80	18.4
Carp_Off58	30	1	79	16.7
Carp_Off580	13	0	79	19.2
Carp_Off581	30	1	84	20.5
Carp_Off582	30	1	81	16.3
Carp_Off583	30	1	81	18.2
Carp_Off584	13	0	87	22.8
Carp_Off585	12	0	86	22.3
Carp_Off586	9	0	74	15.7
Carp_Off587	13	0	85	20.1
Carp_Off588	13	0	101	34.5
Carp_Off589	30	1	72	16.7
Carp_Off59	16	0	87	22.8
Carp_Off590	13	0	80	17.6
Carp_Off591	12	0	73	15.6
Carp_Off592	30	1	83	20.8
Carp_Off593	10	0	83	17.4
Carp_Off594	10	0	83	19.1
Carp_Off595	9	0	69	11
Carp_Off596	13	0	82	17.8
Carp_Off597	13	0	78	17.3
Carp_Off598	9	0	80	18.7
Carp_Off599	10	0	81	19.9
Carp_Off60	15	0	78	16.1
Carp_Off600	30	1	73	14.1
Carp_Off601	30	1	71	14.2
Carp_Off602	12	0	72	12.5
Carp_Off603	12	0	73	14.2
Carp_Off604	30	1	103	32.5
Carp_Off605	30	1	80	18.5
Carp_Off606	10	0	79	19.4
Carp_Off607	30	1	75	15.9
Carp_Off608	11	0	80	15.7
Carp_Off609	30	1	95	25.8
Carp_Off61	30	1	80	18.6
Carp_Off610	13	0	93	26.9
Carp_Off611	30	1	83	20.4
Carp_Off612	30	1	88	22
Carp_Off613	18	0	97	29.9
Carp_Off615	12	0	83	20.3
Carp_Off616	10	0	83	19.7
Carp_Off617	9	0	80	18.7
Carp_Off618	6	0	94	25.8
Carp_Off619	30	1	85	19.6
Carp_Off62	15	0	82	19.5
Carp_Off620	11	0	78	17.3
Carp_Off621	18	0	83	20.6
Carp_Off622	30	1	77	15
Carp_Off624	10	0	86	20.7
Carp_Off625	30	1	83	18.2
Carp_Off626	14	0	78	15.5
Carp_Off627	6	0	72	13.2
Carp_Off629	17	0	82	18
Carp_Off63	30	1	83	20.2
Carp_Off631	30	1	73	13.6
Carp_Off632	10	0	79	18.3
Carp_Off633	13	0	77	14.8
Carp_Off634	30	1	74	13.7
Carp_Off635	9	0	72	13
Carp_Off636	13	0	72	13.1
Carp_Off637	30	1	74	15.1
Carp_Off64	11	0	81	20.5
Carp_Off640	18	0	71	12.1
Carp_Off641	8	0	68	11.7
Carp_Off642	10	0	77	15.8
Carp_Off643	10	0	77	14.3
Carp_Off647	30	1	74	13.4
Carp_Off649	30	1	75	13.9
Carp_Off65	11	0	78	15.8
Carp_Off651	8	0	87	21.2
Carp_Off654	18	0	78	15.4
Carp_Off655	11	0	68	10.3
Carp_Off656	13	0	87	23.5
Carp_Off658	30	1	75	13.3
Carp_Off659	10	0	71	12.2
Carp_Off66	10	0	79	17.9
Carp_Off660	16	0	81	19.4
Carp_Off662	5	0	75	13.7
Carp_Off664	17	0	74	13.7
Carp_Off665	10	0	71	12.2
Carp_Off668	10	0	74	13.6
Carp_Off669	10	0	91	23.9
Carp_Off67	13	0	75	16
Carp_Off671	9	0	87	23
Carp_Off672	5	0	93	27.1
Carp_Off673	12	0	84	19.4
Carp_Off674	30	1	76	15.5
Carp_Off676	13	0	82	17.4
Carp_Off677	30	1	77	14.6
Carp_Off678	21	0	76	15.6
Carp_Off679	30	1	75	15.9
Carp_Off681	18	0	76	14.8
Carp_Off682	3	0	82	18.4
Carp_Off683	13	0	76	14.6
Carp_Off684	7	0	78	16.2
Carp_Off685	18	0	92	25
Carp_Off686	12	0	89	22.7
Carp_Off688	7	0	81	17.4
Carp_Off689	30	1	83	19.4
Carp_Off690	30	1	80	16.6
Carp_Off691	30	1	76	14.8
Carp_Off692	16	0	68	12.3
Carp_Off693	30	1	78	17.2
Carp_Off694	10	0	76	16
Carp_Off695	19	0	78	17.9
Carp_Off696	30	1	78	16.5
Carp_Off697	14	0	78	15.6
Carp_Off698	30	1	72	13.4
Carp_Off699	30	1	78	15.5
Carp_Off7	10	0	82	18.5
Carp_Off70	17	0	77	15.8
Carp_Off700	30	1	76	15.5
Carp_Off701	30	1	82	17.6
Carp_Off702	30	1	74	14
Carp_Off703	30	1	90	25.7
Carp_Off705	13	0	81	17.5
Carp_Off707	21	0	78	17.5
Carp_Off708	18	0	82	19.5
Carp_Off709	30	1	79	18.2
Carp_Off71	16	0	78	14.7
Carp_Off710	20	0	75	14.3
Carp_Off711	12	0	94	28.3
Carp_Off712	11	0	77	18.7
Carp_Off713	12	0	80	16.2
Carp_Off715	30	1	72	13.6
Carp_Off717	12	0	71	14.9
Carp_Off718	12	0	80	18
Carp_Off719	13	0	81	19.9
Carp_Off72	30	1	81	18.5
Carp_Off720	8	0	76	17.8
Carp_Off721	11	0	75	15.3
Carp_Off722	12	0	71	13.6
Carp_Off723	30	1	83	18.7
Carp_Off724	19	0	75	14.3
Carp_Off725	30	1	81	19.1
Carp_Off727	7	0	82	18.6
Carp_Off728	10	0	74	15.6
Carp_Off729	13	0	73	12.9
Carp_Off73	30	1	81	17
Carp_Off730	10	0	77	14.9
Carp_Off731	30	1	75	15.2
Carp_Off732	30	1	85	19.9
Carp_Off733	30	1	87	21.3
Carp_Off734	30	1	74	14.7
Carp_Off735	30	1	69	12.3
Carp_Off736	30	1	82	18.8
Carp_Off737	19	0	78	17.6
Carp_Off738	14	0	76	14.9
Carp_Off739	30	1	80	18.3
Carp_Off74	12	0	72	13.9
Carp_Off740	11	0	65	11.6
Carp_Off742	30	1	68	11.5
Carp_Off743	30	1	78	15.8
Carp_Off744	13	0	71	12.9
Carp_Off746	11	0	77	17
Carp_Off747	13	0	69	12
Carp_Off748	19	0	74	13.8
Carp_Off749	8	0	75	15.9
Carp_Off75	30	1	90	23.3
Carp_Off750	30	1	74	14
Carp_Off751	30	1	73	13.9
Carp_Off752	30	1	70	12.7
Carp_Off753	16	0	80	18.5
Carp_Off754	7	0	89	28.1
Carp_Off755	7	0	74	14
Carp_Off757	13	0	78	15.2
Carp_Off759	30	1	81	20.1
Carp_Off761	30	1	76	14.8
Carp_Off763	30	1	73	14.3
Carp_Off766	30	1	72	13.5
Carp_Off768	30	1	72	14.2
Carp_Off77	30	1	74	14
Carp_Off770	30	1	79	17.5
Carp_Off774	14	0	84	17.2
Carp_Off779	30	1	77	15.6
Carp_Off78	9	0	78	17.6
Carp_Off780	30	1	87	22.6
Carp_Off787	10	0	72	13.6
Carp_Off79	10	0	84	18
Carp_Off791	10	0	73	14.3
Carp_Off793	13	0	76	15
Carp_Off796	9	0	79	17.2
Carp_Off798	11	0	73	13.6
Carp_Off8	8	0	91	24.6
Carp_Off80	4	0	84	18.3
Carp_Off800	11	0	76	16.3
Carp_Off801	11	0	76	16.1
Carp_Off804	14	0	78	16.8
Carp_Off806	15	0	66	10.7
Carp_Off807	9	0	78	16.8
Carp_Off808	12	0	90	26.4
Carp_Off81	11	0	84	19.4
Carp_Off814	17	0	87	19.7
Carp_Off815	11	0	85	19
Carp_Off817	13	0	75	14.2
Carp_Off819	10	0	68	11.4
Carp_Off82	13	0	85	20.5
Carp_Off820	30	1	80	16.8
Carp_Off821	12	0	57	7
Carp_Off823	10	0	73	14.6
Carp_Off824	30	1	80	15.5
Carp_Off825	18	0	75	14.8
Carp_Off826	12	0	85	21.2
Carp_Off827	18	0	73	14.2
Carp_Off828	30	1	89	21.8
Carp_Off83	18	0	77	16.5
Carp_Off830	9	0	71	13.7
Carp_Off831	30	1	83	18.8
Carp_Off832	8	0	72	13.2
Carp_Off833	14	0	78	16.1
Carp_Off835	17	0	82	17.2
Carp_Off836	9	0	76	13.7
Carp_Off837	14	0	73	13.8
Carp_Off838	6	0	72	13.5
Carp_Off84	30	1	80	17.7
Carp_Off840	30	1	76	14.7
Carp_Off841	6	0	82	18
Carp_Off843	8	0	78	16.9
Carp_Off845	30	1	73	13.7
Carp_Off846	15	0	82	18.4
Carp_Off848	30	1	76	14.1
Carp_Off85	10	0	85	24.8
Carp_Off850	12	0	74	14
Carp_Off856	11	0	75	15.5
Carp_Off858	13	0	77	14.7
Carp_Off863	13	0	76	14.8
Carp_Off864	13	0	78	16.6
Carp_Off865	13	0	71	12.2
Carp_Off866	30	1	78	15.5
Carp_Off867	30	1	70	13.7
Carp_Off87	30	1	82	19.2
Carp_Off872	5	0	71	12.6
Carp_Off876	6	0	70	13.1
Carp_Off877	9	0	72	13.8
Carp_Off878	30	1	63	8.3
Carp_Off879	17	0	68	11.3
Carp_Off88	13	0	73	12
Carp_Off883	11	0	79	16.8
Carp_Off885	30	1	89	21.8
Carp_Off889	9	0	82	18.9
Carp_Off89	10	0	78	15.2
Carp_Off893	17	0	82	18
Carp_Off894	30	1	86	22.1
Carp_Off898	10	0	62	10
Carp_Off9	10	0	74	13.9
Carp_Off90	16	0	86	23
Carp_Off900	11	0	86	20.4
Carp_Off902	13	0	82	19.4
Carp_Off903	10	0	77	15.2
Carp_Off907	10	0	75	14.6
Carp_Off909	10	0	80	18.2
Carp_Off91	17	0	72	12.2
Carp_Off911	30	1	77	18.9
Carp_Off914	14	0	77	16.8
Carp_Off918	30	1	74	14.1
Carp_Off92	8	0	74	14.5
Carp_Off920	13	0	72	14.1
Carp_Off921	9	0	81	18.4
Carp_Off923	11	0	91	24.3
Carp_Off924	30	1	73	12.7
Carp_Off925	14	0	83	19
Carp_Off926	11	0	75	15.1
Carp_Off927	12	0	90	24.9
Carp_Off928	13	0	66	11.2
Carp_Off929	16	0	89	22.8
Carp_Off93	11	0	76	14.9
Carp_Off930	11	0	72	14.8
Carp_Off931	19	0	82	19
Carp_Off933	5	0	70	11.9
Carp_Off935	30	1	77	16.3
Carp_Off936	30	1	92	20.7
Carp_Off937	11	0	77	16.6
Carp_Off938	13	0	74	14.3
Carp_Off939	30	1	77	13.9
Carp_Off940	30	1	73	13.9
Carp_Off941	14	0	92	26.9
Carp_Off942	30	1	74	14.4
Carp_Off944	13	0	83	19.5
Carp_Off945	10	0	87	23
Carp_Off946	30	1	77	15.7
Carp_Off947	18	0	74	15.4
Carp_Off948	14	0	78	17
Carp_Off949	30	1	75	13.3
Carp_Off95	11	0	74	12.9
Carp_Off951	10	0	65	11
Carp_Off952	30	1	70	11.9
Carp_Off955	30	1	66	11
Carp_Off956	13	0	72	14.3
Carp_Off958	30	1	77	16.8
Carp_Off960	30	1	76	14.9
Carp_Off961	10	0	74	14.7
Carp_Off962	19	0	74	15.8
Carp_Off964	14	0	73	13.1
Carp_Off965	30	1	78	16.3
Carp_Off966	30	1	76	15.2
Carp_Off967	23	0	85	20.8
Carp_Off968	30	1	80	18.1
Carp_Off969	30	1	72	13.9
Carp_Off970	16	0	69	12.1
Carp_Off971	13	0	80	17.8
Carp_Off972	17	0	75	15.7
Carp_Off973	14	0	70	13.6
Carp_Off974	30	1	72	13.5
Carp_Off976	13	0	70	13.9
Carp_Off977	16	0	69	12.2
Carp_Off979	30	1	64	10.5
Carp_Off98	13	0	80	16.3
Carp_Off980	16	0	65	10.5
Carp_Off981	11	0	70	12.7
Carp_Off982	30	1	85	20.2
Carp_Off983	30	1	121	62.4
Carp_Off984	13	0	74	14.3
Carp_Off985	30	1	89	23.6
Carp_Off986	10	0	80	17.9
Carp_Off987	30	1	103	36.5
Carp_Off988	2	0	82	14.8
Carp_Off989	7	0	82	19.7
Carp_Off990	13	0	77	16.8
Carp_Off991	11	0	92	26
Carp_Off992	30	1	79	15.9
Carp_Off993	30	1	83	17.8
Carp_Off996	20	0	78	17.6
Carp_Off997	30	1	85	16.9
Carp_Off998	20	0	77	14.9
Carp_Off999	30	1	83	17.9
