# Supplementary material for: Optimizing Genomic Prediction of Host Resistance to Koi Herpesvirus Disease in Carp
Source: Front Genet. 2019 Jun 12;10:543. doi: 10.3389/fgene.2019.00543 (PMC6582704; doi:10.3389/fgene.2019.00543)
Supplement: Supplementary file 1 [file Data_Sheet_1.ZIP › File_S4.txt]

Id	28	90	91	95	96	103	135	196	249	281	282	296	304	385	405	420	489	493	516	556	574	594	598	634	649	650	671	738	911	932	933	949	967	968	986	1000	1010	1021	1022	1038	1054	1107	1119	1127	1128	1138	1208	1347	1366	1404	1434	1437	1439	1449	1465	1466	1468	1488	1489	1530	1563	1609	1704	1722	1807	1808	1839	1947	1959	2011	2015	2024	2038	2062	2067	2068	2078	2105	2135	2164	2167	2186	2194	2231	2253	2254	2316	2317	2319	2320	2333	2334	2378	2382	2422	2454	2474	2497	2498	2529	2535	2541	2573	2574	2581	2610	2700	2710	2737	2783	2784	2829	2854	2992	2993	3066	3094	3095	3315	3341	3342	3368	3481	3491	3492	3541	3617	3651	3663	3664	3691	3778	3780	3799	3820	3825	3832	3833	3834	3844	3852	3853	3896	3945	3972	4025	4026	4030	4103	4131	4152	4155	4175	4176	4191	4222	4223	4266	4323	4324	4351	4357	4358	4384	4404	4405	4448	4449	4470	4471	4477	4509	4598	4631	4675	4676	4686	4687	4718	4719	4729	4819	4882	4883	4916	4925	4926	4929	4934	4935	4943	4944	5032	5059	5073	5091	5092	5167	5176	5214	5215	5221	5243	5284	5292	5329	5349	5408	5409	5419	5542	5575	5668	5669	5706	5723	5731	5732	5745	5746	5888	5895	5896	6024	6033	6041	6042	6098	6257	6271	6272	6309	6353	6354	6372	6388	6398	6478	6541	6542	6558	6559	6586	6617	6618	6649	6668	6696	6705	6834	6880	6885	6890	6981	7017	7088	7089	7124	7196	7201	7243	7253	7262	7335	7353	7374	7419	7420	7433	7446	7499	7507	7508	7515	7521	7522	7558	7559	7597	7603	7610	7611	7620	7621	7644	7645	7680	7719	7740	7741	7752	7753	7783	7797	7831	7858	7859	7926	7927	7932	7958	7965	7966	7991	8001	8029	8030	8097	8133	8179	8195	8213	8290	8325	8359	8382	8383	8412	8464	8518	8519	8522	8540	8593	8623	8630	8660	8664	8721	8760	8761	8885	8910	8932	8933	8955	8974	8983	9014	9015	9021	9022	9027	9042	9059	9060	9064	9100	9152	9171	9179	9225	9294	9333	9409	9410	9426	9427	9458	9489	9507	9508	9516	9517	9538	9540	9554	9567	9568	9584	9585	9587	9628	9629	9646	9745	9755	9819	9847	9864	9882	9889	9914	9915	10076	10152	10225	10250	10251	10292	10308	10331	10332	10361	10404	10405	10490	10491	10538	10539	10552	10619	10631	10647	10682	10683	10807	10811	10812	10815	10832	10884	10885	10923	10924	10952	11073	11184	11315	11366	11422	11424	11433	11536	11569	11623	11624	11630	11645	11676	11677	11680	11711	11720	11721	11782	11813	11814	11829	11959	11960	11970	11971	11994	12000	12013	12019	12044	12045	12048	12070	12071	12136	12141	12169	12177	12182	12195	12299	12355	12380	12412	12421	12519	12534	12549	12602	12603	12648	12740	12746	12771	12773	12774	12869	12870	12933	12937	13002	13033	13090	13128	13146	13165	13168	13169	13185	13186	13200	13260	13350	13375	13376	13388	13471	13472	13532	13582	13614	13633	13635	13674	13682	13708	13826	13827	13853	13996	14031	14073	14074	14097	14111	14128	14133	14138	14154	14158	14205	14207	14241	14348	14349	14352	14353	14385	14386	14398	14467	14487	14491	14610	14631	14650	14690	14707	14708	14771	14852	14864	14887	14922	14935	14936	14956	15001	15004	15011	15019	15023	15024	15043	15121	15152	15153	15161	15162	15165	15166	15223	15226	15259	15301	15302	15317	15340	15341	15345	15346	15367	15418	15419	15434	15448	15459	15474	15488	15504	15505	15572	15573	15585	15602	15603	15627	15710	15756	15757	15826	15827	15842	15843	15894	15895	15945	15973	15980	16035	16047	16055	16085	16157	16158	16167	16181	16199	16231	16236	16300	16301	16337	16338	16344	16375	16434	16489	16576	16615	16634	16645	16646	16684	16685	16700	16782	16783	16821	16822	16879	16880	16890	16891	16902	16926	16933	16934	16969	17015	17045	17053	17065	17109	17121	17173	17200	17201	17264	17281	17318	17370	17371	17413	17414	17445	17459	17500	17501	17509	17563	17564	17612	17613	17634	17651	17652	17688	17689	17700	17742	17743	17813	17845	17848	17857	17858	17884	17914	17964	17995	18017	18030	18031	18036	18037	18083	18094	18104	18112	18113	18188	18190	18235	18286	18320	18321	18332	18333	18367	18368	18452	18465	18468	18533	18534	18589	18590	18595	18617	18653	18682	18698	18699	18744	18769	18789	18790	18794	18815	18816	18831	18910	18911	18979	18990	18991	19010	19030	19046	19047	19143	19145	19212	19306	19339	19364	19387	19392	19401	19410	19411	19412	19420	19512	19513	19542	19561	19597	19607	19617	19628	19698	19786	19805	19838	19839	19847	19889	19930	19936	19937	19968	20078	20101	20150	20164	20215	20243	20261	20339	20428	20432	20436	20445	20485	20547	20597	20598	20599	20600	20638	20681	20705	20719	20720	20818	20828	20863	20907	20920	20935	20952	20976	21072	21149	21157	21180	21181	21192	21240	21306	21364	21368	21369	21389	21424	21427	21498	21508	21509	21532	21543	21544	21568	21584	21585	21623	21666	21667	21680	21681	21724	21734	21739	21779	21810	21831	21832	21873	21874	21890	21992	22011	22061	22088	22089	22102	22158	22159	22161	22162	22167	22177	22179	22246	22247	22318	22319	22358	22359	22391	22392	22460	22530	22537	22640	22641	22648	22657	22726	22738	22772	22786	22812	22830	22831	22833	22896	22900	22901	22917	22926	22945	22946	22959	23072	23157	23169	23197	23198	23241	23274	23282	23320	23344	23405	23466	23483	23574	23585	23605	23606	23619	23620	23724	23725	23731	23745	23788	23813	23814	23825	23842	23843	23848	23853	23856	23862	23897	23898	23908	23948	23968	23977	23978	24006	24040	24084	24090	24143	24151	24162	24183	24227	24234	24235	24257	24258	24262	24338	24410	24411	24442	24503	24544	24557	24670	24671	24683	24719	24729	24742	24743	24772	24773	24845	24859	24873	24878	24909	24946	24947	24965	25076	25091	25098	25147	25148	25212	25213	25240	25256	25311	25357	25371	25380	25381	25388	25410	25417	25449	25451	25462	25482	25483	25491	25526	25527	25574	25593	25600	25611	25668	25669	25721	25722	25733	25738	25739	25783	25795	25796	25814	25887	25953	25954	25967	25984	25987	26105	26153	26174	26193	26200	26230	26250	26251	26328	26387	26427	26439	26440	26461	26462	26491	26499	26524	26536	26537	26654	26655	26665	26666	26681	26725	26730	26753	26765	26806	26824	26867	26869	26898	26939	26940	26963	27029	27073	27100	27109	27171	27181	27200	27201	27245	27289	27334	27355	27373	27419	27451	27485	27511	27538	27547	27559	27560	27618	27639	27704	27725	27736	27737	27758	27771	27807	27808	27819	27878	27883	27884	27900	27903	27919	27933	27964	28044	28050	28051	28126	28129	28146	28175	28244	28286	28289	28343	28383	28390	28391	28408	28457	28472	28505	28506	28527	28607	28621	28635	28642	28691	28714	28722	28754	28755	28760	28770	28813	28814	28832	28838	28846	28919	29060	29120	29217	29218	29256	29278	29381	29382	29421	29428	29437	29440	29458	29459	29476	29508	29513	29529	29530	29545	29546	29555	29556	29581	29618	29716	29719	29720	29732	29749	29750	29771	29834	29851	29862	29863	29891	29950	30008	30059	30060	30073	30091	30099	30146	30149	30242	30243	30281	30346	30358	30359	30423	30497	30517	30582	30589	30651	30659	30697	30712	30735	30738	30739	30781	30801	30813	30912	30913	30918	30921	30923	30924	30930	30970	31059	31064	31065	31236	31237	31256	31263	31288	31324	31325	31364	31442	31458	31513	31548	31555	31601	31610	31628	31697	31698	31730	31731	31761	31811	31830	31886	31903	31935	31965	31979	31993	32001	32046	32047	32109	32110	32144	32178	32211	32389	32412	32470	32478	32499	32545	32546	32562	32564	32609	32833	32854	32858	32898	32899	32944	32951	32965	32995	32996	33009	33029	33058	33188	33194	33195	33258	33273	33302	33357	33371	33372	33386	33425	33465	33486	33487	33488	33501	33515	33516	33530	33591	33626	33627	33688	33770	33800	33861	33862	33871	33872	33891	33892	33936	34024	34106	34133	34134	34136	34164	34165	34184	34185	34190	34197	34198	34205	34224	34236	34240	34248	34288	34328	34347	34354	34355	34383	34384	34392	34395	34396	34454	34455	34472	34514	34534	34540	34577	34586	34595	34613	34629	34638	34639	34651	34665	34700	34767	34805	34806	34833	34861	34926	34927	34967	34968	35049	35050	35095	35107	35126	35219	35252	35282	35380	35428	35469	35471	35477	35491	35492	35526	35579	35580	35600	35605	35612	35622	35685	35694	35697	35707	35724	35725	35773	35815	35835	35840	35841	35862	35863	35963	35995	36036	36037	36039	36040	36076	36098	36099	36134	36136	36153	36154	36225	36226	36233	36261	36279	36280	36328	36347	36348	36364	36365	36371	36385	36395	36431	36432	36438	36444	36464	36465	36501	36502	36521	36591	36604	36612	36691	36705	36706	36786	36899	36900	36935	36936	36957	36958	36970	36971	37018	37088	37089	37113	37114	37123	37124	37152	37154	37155	37224	37249	37268	37303	37307	37324	37467	37491	37551	37573	37577	37578	37598	37600	37601	37631	37686	37704	37727	37728	37731	37734	37785	37803	37843	37901	37908	37923	37933	37934	37956	38005	38006	38011	38026	38057	38076	38103	38104	38115	38120	38131	38142	38150	38175	38176	38181	38199	38214	38259	38288	38289	38321	38322	38343	38344	38396	38452	38500	38555	38563	38589	38635	38659	38660	38684	38707	38708	38805	38862	38863	38865	38881	38918	38931	38932	38934	38953	38961	38996	38997	39022	39040	39077	39078	39113	39142	39143	39251	39252	39298	39361	39362	39404	39427	39428	39475	39482	39483	39510	39511	39530	39633	39649	39705	39755	39769	39784	39798	39800	39804	39805	39877	39900	39939	39940	39944	39945	39954	39999	40016	40035	40036	40131	40177	40193	40206	40207	40240	40256	40294	40295	40307	40376	40429	40439	40449	40461	40475	40513	40567	40681	40682	40689	40742	40762	40806	40892	40959	40997	41069	41098	41126	41194	41282	41316	41329	41384	41403	41467	41471	41475	41476	41537	41558	41565	41566	41631	41632	41768	41792	41793	41886	41887	41903	41920	41934	41945	41951	41983	42055	42056	42060	42061	42072	42073	42108	42109	42154	42155	42204	42205	42210	42264	42300	42301	42308	42352	42416	42417	42466	42497	42498	42511	42515	42517	42523	42582	42583	42613	42645	42665	42670	42671	42706	42720	42794	42795	42842	42861	42862	42918	42973	42987	42998	43016	43025	43075	43081	43096	43097	43115	43177	43329	43440	43449	43464	43465	43487	43496	43523	43565	43581	43704	43741	43742	43789	43856	43870	43880	43881	43926	44055	44069	44070	44073	44151	44152	44216	44219	44275	44340	44357	44359	44360	44363	44384	44389	44432	44433	44545	44581	44618	44652	44661	44701	44770	44789	44848	44873	44984	44985	45019	45020	45042	45043	45047	45056	45061	45067	45118	45167	45168	45175	45186	45256	45257	45295	45323	45368	45403	45423	45453	45454	45473	45474	45499	45536	45578	45579	45591	45605	45607	45643	45657	45658	45679	45711	45743	45753	45762	45763	45770	45783	45808	45836	45837	45864	45912	45962	45963	46036	46037	46057	46083	46105	46204	46219	46220	46228	46248	46251	46262	46293	46294	46296	46308	46309	46369	46428	46450	46499	46517	46518	46532	46533	46562	46563	46580	46641	46648	46663	46664	46666	46682	46689	46700	46736	46767	46768	46786	46819	46852	46861	46944	46954	46955	47006	47034	47035	47073	47086	47101	47141	47162	47266	47298	47337	47364	47372	47373	47414	47423	47442	47457	47471	47476	47485	47486	47517	47518	47552	47561	47584	47604	47608	47609	47634	47652	47677	47709	47710	47766	47881	47882	47888	47921	47934	47958	47996	48010	48011	48051	48181	48182	48186	48213	48214	48246	48256	48283	48284	48300	48303	48414	48457	48458	48465	48488	48655	48706	48738	48739	48745	48760	48791	48820	48834	48846	48855	48878	48879	48896	48982	48983	48989	49021	49030	49090	49149	49150	49168	49169	49227	49235	49300	49334	49335	49416	49450	49458	49462	49472	49473	49521	49522	49537	49538	49543	49651	49653	49685	49811	49812	49823	49824	49836	49837	49840	49846	49847	49918	49926	49933	49934	50032	50042	50043	50075	50076	50097	50160	50257	50259	50290	50301	50328	50329	50426	50427	50441	50452	50509	50510	50547	50552	50574	50575	50577	50592	50609	50665	50666	50686	50714	50788	50790	50798	50799	50804	50821	50822	50849	50899	50900	50901	50905	50957	50958	50959	50963	50964	50974	51042	51050	51051	51115	51121	51125	51173	51208	51317	51356	51399	51422	51423	51424	51431	51432	51574	51576	51636	51655	51677	51723	51741	51811	51812	51854	51855	51890	51892	51909	51919	51931	51938	51946	51947	51952	51953	52017	52026	52059	52077	52078	52088	52253	52283	52305	52349	52393	52416	52417	52441	52442	52451	52457	52491	52497	52520	52530	52534	52540	52550	52643	52644	52665	52682	52694	52711	52712	52752	52753	52754	52793	52794	52811	52812	52836	52869	52870	52908	52925	52985	52986	53025	53052	53143	53144	53182	53207	53277	53292	53359	53360	53372	53373	53399	53419	53420	53422	53432	53474	53512	53516	53523	53529	53530	53649	53743	53766	53770	53817	53870	53871	53906	53907	53911	53914	53939	53941	53965	53971	54019	54023	54024	54038	54051	54052	54064	54091	54111	54137	54138	54159	54160	54181	54224	54255	54256	54262	54270	54271	54289	54290	54297	54298	54320	54321	54322	54358	54359	54435	54436	54594	54595	54603	54604	54609	54625	54780	54815	54829	54830	54837	54838	54847	54848	54864	54883	54902	54942	54959	54972	54987	54988	54992	55058	55068	55069	55077	55078	55138	55171	55196	55197	55219	55220	55223	55249	55250	55277	55287	55288	55339	55412	55439	55478	55479	55490	55491	55509	55522	55582	55680	55708	55709	55720	55725	55726	55740	55835	55872	55938	55939	55942	55992	55993	56042	56056	56102	56255	56270	56271	56292	56298	56299	56335	56368	56371	56382	56414	56468	56525	56559	56591	56645	56693	56699	56727	56728	56744	56745	56750	56838	56840	56870	56885	56902	56903	56944	56982	57014	57015	57022	57025	57040	57045	57046	57081	57107	57114	57218	57236	57237	57256	57279	57280	57292	57294	57365	57367	57416	57446	57447	57490	57519	57520	57542	57563	57612	57631	57639	57864	57881	57890	57891	57928	57940	57948	57949	57955	57972	57973	57987	57988	58079	58080	58130	58151	58170	58171	58173	58174	58254	58278	58286	58287	58299	58303	58308	58336	58380	58389	58442	58445	58446	58449	58490	58516	58530	58563	58610	58621	58622	58693	58745	58746	58749	58755	58760	58766	58767	58820	58861	58862	58889	58920	58921	58976	59004	59025	59057	59058	59071	59105	59106	59148	59227	59236	59238	59239	59340	59343	59364	59365	59406	59407	59482	59485	59489	59490	59574	59583	59588	59628	59629	59698	59699	59708	59755	59772	59791	59821	59830	59882	59883	59908	59909	59922	59923	59959	59975	60015	60016	60042	60103	60146	60165	60166	60192	60193	60197	60295	60352	60355	60399	60407	60408	60417	60437	60439	60440	60445	60459	60479	60497	60504	60550	60626	60627	60665	60675	60738	60739	60764	60772	60822	60908	60909	60933	60960	60961	60980	61061	61075	61110	61165	61166	61175	61187	61195	61230	61242	61271	61326	61331	61338	61350	61351	61403	61472	61473	61489	61514	61533	61534	61535	61593	61594	61617	61618	61636	61637	61643	61694	61699	61736	61737	61778	61787	61821	61822	61830	61916	61940	61959	61996	61997	62021	62022	62030	62110	62131	62151	62170	62208	62209	62232	62233	62250	62257	62294	62295	62339	62346	62388	62446	62447	62455	62456	62473	62506	62508	62551	62606	62611	62612	62651	62658	62659	62737	62738	62748	62806	62843	62910	62934	62954	63089	63090	63094	63106	63195	63201	63239	63391	63392	63405	63406	63434	63457	63458	63483	63512	63524	63536	63537	63542	63581	63601	63602	63644	63645	63668	63693	63710	63790	63791	63901	63902	63912	63917	63937	63961	63962	63977	64064	64073	64074	64112	64125	64188	64249	64307	64313	64346	64359	64401	64417	64527	64531	64561	64613	64614	64668	64669	64708	64728	64769	64770	64778	64779	64787	64788	64800	64838	64845	64846	64861	64862	64883	64900	64901	64905	64942	65073	65101	65181	65199	65200	65206	65208	65232	65233	65234	65342	65392	65403	65404	65432	65447	65470	65490	65503	65523	65524	65594	65615	65672	65680	65736	65737	65784	65819	65824	65843	65882	65915	66079	66090	66113	66145	66146	66204	66205	66254	66295	66365	66366	66427	66434	66442	66443	66491	66607	66734	66748	66771	66803	66809	66834	66835	66838	66862	66868	66869	66875	66876	66892	66901	66925	66934	66953	66964	67004	67005	67025	67030	67037	67046	67091	67099	67101	67111	67127	67128	67159	67181	67217	67256	67257	67286	67311	67337	67338	67361	67362	67367	67368	67383	67398	67407	67411	67418	67419	67464	67479	67480	67503	67518	67519	67572	67578	67579	67605	67713	67789	67847	67866	67867	67917	67921	67931	67969	67978	67985	68031	68032	68038	68046	68082	68099	68142	68156	68178	68263	68264	68283	68305	68322	68323	68370	68381	68382	68392	68429	68463	68483	68488	68529	68541	68581	68593	68614	68638	68696	68708	68709	68712	68713	68726	68727	68730	68753	68774	68790	68791	68798	68799	68858	68859	68875	68876	68917	68918	68931	68951	68974	68994	69172	69194	69197	69270	69316	69328	69329	69338	69404	69405	69478	69510	69531	69538	69547	69562	69563	69579	69580	69609	69617	69623	69654	69666	69692	69771	69812	69837	69885	69952	69991	69999	70007	70037	70127	70128	70175	70202	70230	70276	70298	70324	70325	70376	70377	70395	70467	70493	70494	70512	70513	70526	70554	70670	70694	70735	70878	70879	70902	70982	71004	71024	71025	71159	71160	71199	71200	71228	71294	71327	71407	71443	71444	71523	71642	71652	71662	71687	71688	71705	71706	71741	71759	71816	71820	71911	71922	71928	71929	71981	71982	71984	71993	72022	72028	72029	72073	72084	72085	72100	72160	72161	72176	72188	72189	72199	72200	72210	72219	72220	72230	72231	72246	72272	72306	72325	72331	72341	72353	72369	72499	72500	72592	72632	72700	72761	72798	72827	72828	72888	72889	72926	72944	73007	73081	73167	73179	73192	73193	73194	73200	73231	73250	73257	73258	73449	73450	73485	73486	73496	73526	73527	73560	73578	73589	73591	73623	73624	73652	73686	73738	73759	73838	73849	73941	73978	73993	73994	74005	74019	74065	74066	74151	74152	74180	74184	74216	74217	74225	74281	74282	74287	74288	74313	74347	74348	74378	74379	74431	74436	74437	74441	74459	74465	74466	74498	74549	74628	74641	74648	74653	74670	74738	74747	74748	74772	74788	74789	74870	74900	75010	75011	75110	75145	75146	75151	75178	75197	75276	75283	75314	75320	75327	75328	75394	75414	75424	75430	75464	75465	75505	75506	75510	75533	75574	75593	75594	75612	75654	75697	75708	75748	75749	75770	75784	75789	75857	75858	75942	75962	75981	76024	76087	76088	76111	76120	76129	76165	76173	76187	76188	76273	76379	76380	76457	76486	76513	76514	76615	76624	76625	76639	76673	76711	76756	76803	76843	76844	76902	76911	76923	76924	76990	77011	77012	77045	77113	77183	77184	77188	77208	77209	77229	77240	77241	77275	77374	77404	77463	77465	77475	77486	77490	77491	77548	77549	77568	77608	77631	77638	77655	77715	77716	77751	77771	77782	77783	77807	77808	77819	77864	77865	77874	77892	77917	77927	77959	77960	77978	78001	78002	78028	78099	78107	78229	78263	78312	78326	78339	78362	78395	78442	78458	78473	78484	78555	78586	78619	78622	78686	78687	78698	78715	78716	78770	78816	78817	78829	78847	78848	78869	78870	78885	78937	78951	78952	78975	78976	78996	78997	79028	79029	79060	79061	79077	79084	79123	79127	79129	79160	79182	79193	79204	79210	79224	79225	79229	79268	79288	79305	79315	79316	79328	79339	79384	79482	79502	79511	79548	79573	79589	79594	79641	79694	79721	79740	79757	79765	79766	79773	79775	79807	79856	79871	79872	79893	79915	79977	79978	80039	80040	80082	80179	80195	80196	80208	80227	80228	80248	80319	80320	80329	80345	80396	80397	80468	80469	80520	80543	80561	80562	80570	80571	80574	80606	80615	80626	80629	80679	80685	80824	80825	80832	80842	80843	80847	80884	80896	80901	80902	80935	80963	80997	80998	81022	81098	81099	81112	81135	81136	81200	81211	81213	81327	81413	81421	81430	81431	81547	81551	81586	81587	81597	81658	81659	81672	81935	81945	81946	81958	81963	81967	81968	81996	82029	82034	82096	82172	82234	82252	82258	82259	82274	82341	82377	82378	82393	82426	82443	82466	82467	82471	82602	82608	82618	82663	82664	82693	82701	82739	82740	82766	82808	82809	82888	82889	82909	82910	82922	82937	82944	82960	82965	83029	83062	83085	83086	83095	83110	83126	83165	83166	83227	83228	83231	83232	83242	83247	83300	83314	83338	83339	83372	83419	83420	83461	83465	83480	83512	83524	83525	83583	83603	83605	83624	83625	83651	83657	83669	83684	83703	83704	83807	83836	83852	83853	83891	83892	84014	84167	84177	84215	84221	84253	84254	84280	84281	84308	84348	84421	84422	84423	84476	84556	84557	84558	84561	84562	84576	84626	84629	84640	84641	84660	84675	84676	84689	84760	84788	84819	84837	84846	84874	84875	84891	84903	84906	84907	84914	84925	84946	85026	85027	85047	85074	85075	85152	85170	85171	85211	85238	85239	85360	85361	85362	85378	85382	85383	85411	85421	85471	85483	85484	85491	85517	85533	85557	85598	85599	85623	85634	85635	85640	85656	85685	85708	85719	85765	85766	85770	85775	85782	85783	85786	85787	85797	85873	85880	85890	85891	85918	85952	85961	85973	85974	85994	86002	86003	86025	86084	86217	86219	86222	86223	86309	86319	86345	86373	86388	86396	86436	86448	86449	86475	86501	86556	86570	86642	86718	86731	86750	86751	86782	86797	86798	86799	86800	86821	86822	86829	86870	86877	86886	86887	86946	86978	86982	86991	87054	87099	87162	87163	87231	87250	87265	87296	87298	87305	87308	87324	87354	87384	87388	87435	87490	87507	87522	87550	87667	87698	87705	87722	87743	87842	87853	87857	87858	87859	87877	87883	87884	87902	87909	87910	87930	87959	87964	87965	87971	87972	87974	87991	87997	88001	88002	88026	88027	88062	88126	88127	88134	88135	88141	88142	88197	88198	88213	88216	88234	88262	88279	88293	88294	88306	88314	88327	88382	88413	88463	88474	88484	88485	88507	88539	88559	88563	88581	88619	88659	88660	88697	88745	88775	88781	88820	88862	88872	88873	88892	88893	88967	88979	89048	89049	89084	89092	89101	89106	89166	89177	89202	89309	89314	89359	89445	89475	89479	89480	89504	89505	89560	89561	89574	89575	89608	89609	89620	89621	89750	89779	89804	89805	89843	89855	89856	89966	89981	90009	90097	90099	90102	90151	90174	90243	90256	90312	90376	90377	90405	90415	90419	90456	90508	90520	90541	90575	90644	90648	90649	90683	90700	90708	90748	90797	90798	90801	90802	90831	90845	90869	90897	90898	91013	91017	91052	91086	91108	91134	91150	91158	91211	91226	91244	91315	91385	91419	91448	91461	91464	91468	91524	91538	91543	91555	91556	91567	91595	91639	91646	91701	91702	91709	91751	91758	91759	91780	91790	91791	91809	91844	91845	91855	91856	91859	91881	91975	91998	91999	92025	92026	92039	92058	92065	92137	92138	92147	92148	92173	92227	92247	92248	92311	92314	92318	92341	92382	92417	92418	92422	92425	92450	92455	92495	92504	92505	92524	92529	92546	92556	92558	92594	92619	92672	92673	92685	92742	92782	92827	92856	92857	92876	92878	92908	92922	92932	93004	93052	93056	93062	93101	93139	93146	93148	93161	93162	93173	93174	93183	93184	93232	93234	93241	93296	93297	93381	93384	93501	93506	93510	93511	93527	93528	93561	93642	93679	93685	93688	93699	93724	93725	93741	93742	93777	93778	93803	93817	93913	94012	94117	94118	94123	94124	94131	94132	94174	94178	94259	94300	94301	94307	94345	94346	94354	94381	94444	94460	94490	94491	94499	94504	94540	94550	94586	94603	94672	94725	94800	94801	94825	94826	94827	94833	94834	94862	94883	94884	94935	94944	94967	94968	94970	94977	94982	94995	95021	95045	95063	95087	95122	95184	95193	95238	95273	95274	95283	95284	95291	95346	95380	95385	95386	95392	95393	95430	95441	95443	95468	95469	95493	95494	95500	95501	95605	95621	95634	95663	95721	95744	95745	95768	95771	95827	95863	95864	95872	95873	95912	95913	95928	95929	95970	95971	96004	96011	96022	96023	96067	96106	96107	96154	96243	96244	96265	96309	96328	96357	96394	96408	96438	96492	96502	96541	96564	96569	96570	96571	96582	96607	96608	96644	96700	96701	96748	96749	96808	96809	96811	96837	96853	96862	96871	96924	96974	96986	96999	97000	97043	97078	97157	97215	97278	97285	97309	97310	97326	97351	97361	97392	97429	97430	97476	97493	97495	97516	97517	97540	97543	97544	97564	97783	97794	97795	97800	97809	97810	97820	97849	97850	97856	97901	97961	97986	97987	98027	98049	98050	98182	98189	98190	98211	98227	98305	98327	98347	98380	98381	98398	98399	98440	98441	98465	98483	98497	98521	98524	98525	98526	98534	98541	98542	98550	98553	98604	98680	98688	98699	98719	98739	98742	98766	98777	98778	98857	98897	98904	98905	98926	98958	99137	99145	99227	99245	99271	99272	99280	99281	99296	99297	99306	99345	99454	99455	99476	99505	99549	99559	99560	99578	99600	99677	99710	99726	99777	99813	99866	99996	100002	100030	100034	100062	100143	100144	100248	100251	100334	100363	100383	100420	100491	100548	100581	100582	100607	100608	100610	100646	100653	100684	100685	100779	100794	100808	100809	100843	100872	100966	101008	101009	101038	101039	101062	101113	101114	101121	101122	101174	101183	101189	101201	101215	101231	101292	101313	101317	101347	101348	101350	101351	101386	101436	101494	101495	101505	101555	101556	101560	101598	101599	101631	101643	101644	101655	101672	101681	101728	101732	101763	101775	101780	101781	101816	101846	101873	101896	101897	101956	101957	101961	102062	102075	102076	102085	102143	102144	102157	102158	102165	102166	102185	102186	102196	102197	102217	102282	102337	102402	102403	102427	102450	102463	102488	102490	102505	102606	102617	102629	102659	102670	102700	102742	102778	102811	102832	102846	102906	102907	102953	102986	102987	103072	103087	103101	103111	103112	103118	103119	103156	103207	103215	103216	103256	103322	103332	103426	103435	103460	103465	103466	103469	103470	103523	103544	103545	103563	103624	103633	103713	103714	103731	103799	103800	103808	103809	103820	103827	103874	103916	103917	103959	104045	104046	104055	104094	104107	104109	104155	104156	104220	104225	104226	104268	104325	104329	104359	104386	104412	104456	104463	104472	104507	104542	104567	104578	104579	104602	104603	104667	104668	104701	104707	104725	104726	104747	104758	104851	104869	104885	104894	104897	104925	104931	104949	104956	104979	105023	105025	105033	105034	105085	105095	105096	105173	105174	105184	105199	105214	105220	105256	105257	105275	105297	105330	105331	105342	105376	105391	105415	105420	105437	105464	105506	105575	105610	105644	105645	105667	105679	105680	105709	105710	105752	105753	105788	105789	105854	105897	105919	105967	105981	105999	106010	106011	106018	106019	106051	106237	106243	106244	106246	106266	106271	106272	106304	106314	106315	106323	106363	106418	106422	106429	106445	106489	106519	106532	106554	106576	106666	106667	106710	106737	106753	106772	106783	106784	106812	106813	106818	106841	106846	106852	106897	106901	106928	106959	106960	107014	107022	107048	107057	107076	107082	107083	107091	107100	107118	107122	107156	107174	107175	107210	107233	107262	107327	107335	107358	107373	107394	107395	107416	107484	107492	107524	107526	107596	107604	107732	107733	107743	107804	107805	107842	107887	107957	107971	107984	108006	108037	108056	108109	108184	108185	108225	108226	108300	108327	108328	108339	108393	108394	108430	108548	108581	108585	108659	108710	108747	108792	108832	108932	108970	108986	108987	109008	109009	109055	109056	109079	109082	109096	109097	109170	109207	109271	109305	109306	109425	109443	109444	109592	109657	109672	109738	109742	109747	109766	109767	109784	109785	109792	109796	109822	109909	109910	109921	109922	109943	110024	110034	110040	110062	110069	110078	110138	110141	110151	110154	110161	110217	110260	110266	110267	110309	110310	110364	110378	110385	110416	110425	110508	110512	110527	110601	110626	110662	110692	110693	110695	110696	110771	110786	110809	110828	110853	110891	110976	110982	111002	111022	111026	111031	111032	111092	111157	111158	111160	111201	111202	111207	111229	111253	111281	111282	111335	111387	111439	111535	111563	111577	111610	111635	111700	111802	111814	111835	111840	111841	111881	111941	111960	111965	112058	112059	112066	112123	112124	112126	112130	112172	112188	112189	112255	112256	112383	112417	112433	112438	112463	112487	112572	112573	112592	112623	112643	112673	112674	112705	112766	112770	112836	112837	112901	112943	112955	112966	113001	113021	113059	113086	113098	113106	113107	113117	113118	113126	113194	113198	113206	113207	113281	113310	113312	113314	113333	113336	113337	113346	113378	113379	113390	113393	113438	113455	113456	113486	113514	113536	113549	113550	113561	113571	113572	113576	113577	113585	113717	113733	113736	113773	113880	113940	113949	113995	114000	114106	114121	114140	114196	114204	114252	114285	114286	114291	114324	114325	114339	114352	114362	114376	114400	114453	114454	114459	114460	114523	114554	114633	114634	114643	114742	114771	114812	114823	114933	114944	115009	115118	115119	115143	115144	115190	115209	115239	115313	115345	115351	115401	115407	115488	115505	115506	115540	115558	115559	115561	115562	115576	115593	115647	115650	115660	115661	115671	115681	115686	115687	115696	115729	115740	115761	115762	115780	115784	115785	115810	116034	116066	116077	116078	116184	116185	116292	116293	116295	116296	116311	116314	116357	116361	116362	116443	116483	116533	116536	116573	116630	116635	116636	116673	116746	116764	116765	116771	116841	116888	116946	116988	117037	117053	117076	117077	117100	117101	117118	117119	117127	117128	117220	117280	117331	117397	117398	117435	117460	117461	117488	117494	117538	117559	117560	117575	117576	117604	117612	117613	117643	117666	117667	117674	117712	117719	117731	117741	117754	117755	117788	117789	117812	117813	117896	117897	117900	117982	117988	117989	118073	118074	118077	118092	118166	118186	118203	118223	118224	118238	118302	118311	118312	118313	118325	118331	118332	118431	118439	118443	118444	118525	118584	118593	118594	118648	118754	118767	118768	118803	118831	118873	118877	118917	118969	118993	118994	119022	119025	119042	119065	119088	119096	119129	119130	119141	119142	119183	119259	119273	119278	119304	119363	119364	119372	119471	119529	119588	119601	119602	119615	119664	119665	119712	119759	119783	119784	119848	119870	119927	119928	119947	119948	119977	120023	120125	120126	120130	120131	120150	120155	120156	120200	120201	120298	120328	120361	120376	120377	120443	120444	120502	120503	120535	120553	120576	120583	120597	120664	120729	120738	120739	120789	120790	120799	120821	120822	120861	120886	120887	120897	120936	120989	121058	121059	121071	121074	121075	121085	121099	121100	121137	121194	121232	121233	121247	121271	121272	121305	121436	121473	121474	121481	121500	121533	121534	121554	121596	121597	121609	121611	121663	121691	121727	121728	121745	121774	121825	121826	121847	121852	121868	121887	121888	121912	121913	121921	121962	121994	122046	122047	122062	122121	122136	122248	122264	122265	122330	122331	122341	122378	122390	122402	122403	122538	122564	122574	122575	122596	122597	122624	122629	122735	122794	122826	122893	122894	122904	122925	122939	122940	122949	122950	122964	122965	122983	123089	123110	123122	123199	123200	123260	123261	123265	123363	123370	123377	123441	123483	123507	123517	123537	123538	123584	123593	123611	123666	123702	123710	123724	123740	123761	123789	123790	123840	123850	123893	123894	123937	123977	124061	124073	124074	124097	124108	124111	124120	124147	124162	124163	124175	124176	124181	124200	124201	124235	124260	124293	124305	124314	124315	124333	124344	124345	124359	124360	124383	124384	124424	124425	124461	124488	124493	124501	124502	124506	124508	124528	124536	124602	124624	124679	124695	124711	124720	124721	124734	124788	124789	124845	124846	124867	124868	124877	124917	124998	125022	125046	125054	125080	125086	125096	125108	125128	125133	125153	125205	125213	125214	125249	125265	125320	125368	125372	125389	125404	125427	125440	125468	125469	125480	125481	125574	125589	125590	125599	125725	125752	125787	125824	125932	125949	125950	125963	125972	126028	126057	126103	126226	126232	126280	126298	126313	126329	126399	126400	126459	126489	126490	126529	126530	126555	126579	126611	126612	126640	126713	126717	126718	126778	126783	126795	126796	126798	126826	126833	126900	126901	126999	127011	127037	127038	127049	127050	127071	127072	127095	127099	127141	127194	127217	127274	127281	127282	127291	127292	127367	127373	127374	127392	127417	127418	127421	127444	127467	127468	127507	127508	127576	127598	127599	127613	127614	127627	127650	127657	127658	127659	127690	127701	127744	127764	127789	127790	127794	127807	127837	127898	127906	127907	128025	128026	128036	128116	128125	128131	128145	128190	128215	128231	128249	128250	128252	128259	128273	128290	128322	128325	128472	128489	128500	128501	128512	128536	128544	128594	128595	128610	128611	128646	128660	128692	128769	128770	128809	128921	128932	128975	129026	129027	129071	129096	129112	129113	129129	129206	129220	129242	129267	129270	129285	129286	129325	129340	129341	129386	129428	129447	129448	129501	129574	129575	129607	129771	129798	129815	129816	129852	129853	129859	129881	129897	129898	129916	129998	129999	130014	130053	130063	130116	130117	130119	130120	130124	130152	130153	130178	130190	130191	130240	130241	130351	130396	130397	130408	130431	130432	130442	130444	130466	130467	130498	130543	130544	130546	130571	130591	130663	130666	130693	130700	130739	130740	130785	130786	130814	130838	130839	130897	130965	130995	131006	131007	131009	131045	131066	131118	131143	131166	131169	131174	131208	131237	131242	131318	131325	131334	131340	131341	131353	131398	131399	131412	131462	131471	131475	131481	131482	131488	131489	131512	131513	131536	131568	131668	131676	131685	131770	131778	131779	131790	131791	131840	131901	131924	131925	131973	131981	132014	132061	132072	132086	132103	132116	132139	132142	132161	132259	132260	132282	132283	132333	132334	132340	132341	132363	132364	132433	132479	132520	132576	132587	132604	132619	132735	132747	132761	132793	132835	132836	132898	132931	132932	133010	133037	133057	133058	133092	133095	133105	133223	133226	133227	133271	133274	133282	133300	133391	133422	133471	133472	133506	133531	133532	133553	133559	133592	133660	133691	133692	133778	133779	133810	133811	133885	133929	133967	133969	133975	134008	134009	134021	134095	134107	134148	134165	134172	134283	134284	134290	134378	134379	134397	134436	134437	134451	134452	134496	134518	134559	134560	134582	134620	134625	134651	134665	134678	134698	134797	134800	134801	134836	134845	134854	134895	134922	134935	134936	134971	134977	134978	135052	135096	135120	135121	135198	135200	135239	135246	135247	135260	135330	135331	135370	135379	135463	135478	135514	135560	135600	135619	135620	135632	135633	135702	135836	135842	135866	136025	136061	136068	136069	136118	136179	136180	136191	136219	136220	136230	136236	136258	136283	136328	136329	136356	136397	136398	136419	136420	136450	136493	136513	136515	136529	136538	136551	136557	136576	136577	136586	136594	136653	136654	136703	136722	136723	136742	136743	136793	136807	136893	136894	137017	137030	137035	137055	137083	137095	137102	137113	137131	137185	137203	137286	137287	137323	137360	137367	137375	137376	137382	137426	137427	137446	137587	137608	137630	137631	137639	137671	137711	137734	137779	137801	137805	137911	137995	137996	138140	138141	138206	138256	138292	138304	138325	138331	138412	138481	138483	138505	138609	138654	138658	138659	138801	138832	138891	138899	138900	138924	138928	138969	138970	139051	139080	139168	139257	139288	139299	139312	139330	139341	139355	139374	139375	139440	139450	139458	139472	139529	139572	139573	139610	139687	139688	139737	139738	139889	139911	139919	139936	139965	139988	140011	140012	140033	140050	140080	140081	140083	140099	140118	140121	140122	140128	140160	140177	140178	140191	140192	140244	140287	140378	140481	140482	140583	140639	140645	140674	140691	140721	140763	140827	140833	140834	140899	140902	141015	141023	141024	141031	141038	141039	141075	141078	141094	141101	141108	141109	141154	141213	141218	141219	141238	141240	141245	141276	141288	141333	141358	141391	141412	141413	141455	141469	141470	141474	141475	141480	141539	141540	141542	141603	141615	141628	141715	141716	141756	141757	141789	141790	141797	141798	141828	141832	141847	141865	141880	141881	141886	141915	141936	141966	141980	142001	142029	142030	142079	142109	142157	142173	142174	142182	142199	142206	142235	142254	142285	142307	142317	142337	142378	142379	142387	142412	142452	142462	142486	142489	142530	142531	142547	142548	142597	142604	142605	142643	142667	142673	142706	142727	142728	142826	142827	142836	142837	142846	142847	142864	142873	142905	142906	142942	142943	142946	142987	142996	143022	143097	143102	143103	143115	143117	143148	143172	143181	143197	143198	143264	143296	143321	143351	143380	143391	143428	143475	143497	143542	143543	143557	143558	143568	143675	143706	143707	143719	143721	143739	143765	143797	143813	143851	143852	143887	143888	143894	143895	143930	143948	143949	143977	143978	144034	144035	144118	144125	144150	144206	144209	144269	144311	144312	144359	144360	144372	144508	144570	144571	144611	144643	144768	144791	144832	144894	144896	144978	145025	145052	145055	145064	145074	145120	145121	145125	145126	145158	145225	145226	145229	145236	145237	145339	145362	145491	145515	145518	145533	145552	145604	145612	145616	145644	145645	145658	145682	145705	145706	145713	145776	145777	145807	145808	145878	145893	145909	145910	145923	146003	146046	146073	146171	146172	146184	146193	146202	146308	146320	146396	146530	146568	146569	146573	146585	146590	146591	146618	146656	146690	146723	146724	146726	146727	146746	146818	146819	146850	146857	146874	146879	146880	146908	146944	146981	146982	147010	147032	147051	147101	147141	147155	147172	147206	147207	147293	147370	147371	147423	147462	147482	147494	147512	147513	147534	147647	147648	147665	147719	147819	147831	147850	147867	147906	147916	147929	147930	147931	147989	147992	148026	148027	148029	148097	148098	148109	148135	148136	148189	148238	148239	148252	148284	148286	148287	148331	148360	148424	148457	148475	148524	148575	148594	148617	148639	148640	148660	148713	148721	148731	148753	148794	148816	148829	148832	148834	148858	148899	148900	148936	148937	149022	149061	149095	149098	149222	149223	149256	149277	149288	149312	149366	149367	149401	149465	149466	149524	149527	149562	149563	149579	149580	149583	149613	149636	149699	149700	149702	149704	149705	149706	149858	149859	149893	149894	149933	149966	149998	150013	150017	150060	150118	150119	150146	150164	150182	150215	150277	150285	150293	150294	150351	150375	150415	150416	150497	150501	150514	150530	150531	150533	150555	150642	150741	150820	150859	150862	150874	150937	150950	150951	151046	151082	151090	151093	151111	151112	151134	151144	151148	151182	151190	151219	151267	151325	151361	151389	151436	151474	151488	151513	151533	151534	151548	151593	151675	151810	151834	151835	151837	151849	151859	151867	151868	151885	151895	151896	151916	151925	152040	152041	152104	152126	152168	152177	152216	152315	152324	152335	152389	152394	152408	152416	152435	152485	152506	152550	152567	152593	152679	152680	152691	152692	152712	152736	152742	152759	152895	152908	152955	152964	153017	153025	153040	153066	153067	153075	153076	153116	153174	153180	153339	153340	153343	153354	153382	153393	153459	153460	153469	153534	153573	153588	153608	153636	153637	153666	153672	153697	153698	153718	153757	153758	153790	153791	153801	153846	153847	153869	153910	153911	153920	153922	153931	153932	153963	153964	153978	154000	154001	154002	154038	154055	154056	154070	154071	154118	154136	154137	154159	154160	154164	154165	154190	154191	154216	154255	154266	154267	154290	154300	154301	154323	154324	154332	154338	154339	154355	154376	154402	154552	154553	154556	154621	154623	154665	154681	154716	154721	154873	154958	155045	155060	155061	155128	155129	155139	155165	155192	155224	155225	155229	155230	155233	155234	155243	155247	155275	155277	155298	155308	155310	155318	155366	155383	155430	155436	155454	155463	155484	155508	155534	155564	155565	155566	155650	155728	155729	155749	155750	155809	155810	155839	155855	155893	155960	155961	155985	156004	156026	156046	156055	156056	156081	156147	156165	156176	156191	156200	156201	156238	156351	156379	156422	156428	156455	156490	156491	156539	156582	156599	156600	156615	156616	156630	156645	156646	156676	156677	156747	156751	156752	156759	156780	156785	156790	156833	156834	156839	156840	156947	156956	156962	156980	156981	156984	157048	157052	157057	157094	157095	157120	157141	157142	157204	157239	157291	157324	157349	157380	157381	157440	157455	157545	157546	157626	157628	157629	157668	157684	157690	157706	157707	157734	157790	157795	157814	157863	157864	157906	157907	157939	157940	157951	157952	158001	158002	158081	158082	158105	158134	158207	158218	158253	158254	158323	158331	158332	158340	158341	158451	158462	158478	158624	158685	158705	158717	158752	158777	158793	158815	158830	158831	158927	158944	158945	158955	158956	158984	158995	158996	159001	159026	159029	159074	159075	159086	159106	159122	159148	159168	159169	159206	159231	159232	159236	159265	159266	159327	159328	159381	159455	159486	159494	159519	159535	159536	159648	159652	159693	159716	159778	159837	159891	159907	159911	159935	159937	159952	159973	159978	159979	160051	160063	160080	160113	160116	160126	160164	160209	160219	160220	160236	160237	160281	160287	160293	160294	160303	160305	160317	160337	160345	160346	160374	160388	160390	160391	160398	160410	160472	160473	160476	160519	160534	160546	160569	160608	160613	160702	160805	160806	160822	160835	160846	160880	160977	161056	161075	161113	161114	161161	161162	161173	161228	161229	161288	161309	161325	161364	161368	161369	161451	161538	161561	161654	161655	161709	161739	161746	161819	161870	161871	161876	161877	161881	161921	161924	161964	161984	162004	162025	162042	162043	162057	162140	162188	162199	162207	162210	162223	162352	162411	162412	162436	162459	162475	162481	162483	162503	162505	162530	162531	162542	162543	162547	162588	162589	162591	162596	162671	162681	162682	162692	162704	162729	162738	162757	162758	162766	162777	162793	162801	162823	162824	162839	162854	162855	162890	162891	163007	163009	163018	163026	163027	163050	163055	163074	163113	163124	163150	163151	163157	163158	163307	163316	163333	163334	163392	163446	163536	163537	163540	163568	163569	163589	163645	163654	163655	163672	163706	163737	163738	163768	163780	163849	164006	164082	164226	164227	164262	164356	164380	164422	164437	164479	164485	164505	164540	164561	164627	164637	164669	164718	164747	164771	164788	164858	164859	164869	164875	164876	165056	165076	165077	165098	165116	165136	165137	165144	165168	165191	165240	165241	165328	165329	165332	165343	165365	165394	165402	165412	165446	165449	165488	165508	165543	165547	165586	165599	165614	165615	165629	165726	165727	165749	165750	165884	165963	166037	166079	166100	166131	166132	166176	166244	166261	166262	166272	166295	166296	166299	166323	166341	166344	166379	166386	166486	166487	166518	166567	166572	166669	166704	166803	166804	166813	166823	166826	166838	166861	166876	166958	166969	167116	167178	167197	167213	167218	167236	167280	167311	167339	167351	167352	167544	167563	167592	167599	167600	167696	167758	167791	167825	167826	167871	167960	167988	167989	168021	168022	168070	168083	168089	168090	168144	168151	168190	168191	168230	168231	168368	168382	168385	168386	168448	168459	168509	168510	168524	168525	168540	168557	168558	168570	168588	168674	168675	168686	168770	168788	168801	168808	168809	168816	168817	168831	168832	168854	168920	168946	168951	168975	169006	169044	169156	169157	169160	169161	169172	169180	169182	169183	169216	169228	169234	169242	169253	169254	169270	169272	169280	169289	169294	169344	169345	169410	169432	169462	169470	169496	169497	169524	169525	169659	169690	169740	169768	169772	169773	169825	169826	169834	169879	169895	169918	169943	169944	169980	169989	169998	169999	170003	170004	170014	170057	170117	170128	170182	170183	170198	170234	170287	170288	170289	170292	170331	170339	170341	170400	170405	170416	170422	170445	170449	170453	170461	170462	170474	170482	170503	170504	170554	170594	170616	170633	170644	170669	170707	170708	170714	170756	170771	170854	170883	170913	170919	170935	170936	170997	171045	171084	171094	171107	171109	171136	171151	171220	171229	171257	171276	171277	171296	171297	171306	171367	171406	171409	171452	171472	171500	171533	171534	171593	171615	171633	171634	171655	171686	171725	171733	171740	171741	171752	171810	171822	171848	171849	171857	171915	171946	172039	172040	172043	172044	172141	172162	172165	172179	172180	172181	172245	172269	172278	172349	172467	172481	172495	172496	172505	172543	172567	172568	172583	172599	172600	172618	172619	172624	172644	172658	172667	172736	172774	172779	172838	172839	172843	172880	172881	172943	172954	172960	173007	173009	173010	173011	173025	173026	173046	173054	173082	173098	173109	173141	173192	173193	173208	173239	173336	173337	173383	173384	173399	173410	173449	173457	173458	173461	173479	173522	173587	173607	173614	173621	173622	173627	173637	173638	173669	173728	173784	173820	173821	173891	173979	173980	173981	174016	174050	174054	174055	174093	174099	174100	174135	174164	174191	174276	174277	174285	174311	174330	174331	174370	174371	174385	174386	174421	174422	174436	174437	174481	174486	174521	174524	174572	174625	174649	174704	174726	174786	174804	174830	174844	174878	174879	174940	174993	175029	175053	175101	175102	175159	175167	175170	175213	175235	175260	175384	175401	175475	175494	175495	175550	175664	175665	175702	175717	175718	175736	175742	175746	175756	175765	175908	175937	175959	176017	176073	176135	176160	176161	176176	176206	176284	176299	176300	176323	176324	176345	176373	176375	176376	176392	176425	176426	176440	176464	176465	176531	176565	176629	176664	176682	176683	176735	176771	176772	176781	176829	176868	176869	176896	176917	176950	176958	176968	176969	176985	176986	177005	177044	177045	177052	177053	177055	177064	177128	177203	177244	177327	177452	177453	177486	177508	177593	177605	177606	177617	177623	177633	177642	177652	177653	177692	177741	177789	177808	177857	177885	177945	177951	178018	178019	178057	178097	178110	178127	178182	178196	178217	178218	178220	178261	178262	178272	178282	178288	178315	178336	178378	178442	178443	178447	178448	178474	178475	178480	178510	178535	178559	178623	178624	178668	178711	178712	178719	178753	178754	178759	178770	178771	178792	178793	178814	178815	178825	178838	178839	178877	178930	178962	179008	179016	179043	179052	179053	179114	179134	179135	179146	179206	179243	179254	179255	179266	179278	179279	179302	179331	179372	179388	179389	179467	179497	179502	179503	179522	179576	179593	179672	179673	179689	179695	179712	179756	179770	179781	179801	179830	179835	179836	179916	179933	179959	180032	180033	180066	180089	180200	180229	180301	180330	180342	180357	180358	180367	180377	180378	180386	180397	180398	180403	180500	180512	180558	180632	180671	180722	180738	180759	180802	180856	180902	180916	180925	180926	180950	180951	180965	180984	180991	181009	181010	181015	181017	181022	181083	181103	181108	181109	181141	181179	181235	181236	181304	181320	181362	181369	181370	181386	181456	181468	181541	181547	181556	181557	181583	181606	181646	181716	181746	181754	181788	181789	181791	181807	181808	181816	181817	181836	181875	181883	181907	181909	181910	181927	181928	181943	181952	182022	182037	182052	182130	182150	182163	182164	182177	182221	182248	182261	182262	182263	182363	182364	182494	182495	182497	182502	182503	182513	182514	182556	182641	182689	182690	182714	182917	182918	183018	183019	183022	183031	183032	183061	183089	183118	183147	183148	183160	183161	183172	183317	183318	183368	183431	183432	183461	183463	183482	183483	183488	183491	183492	183496	183498	183511	183522	183635	183636	183678	183720	183732	183733	183735	183744	183757	183758	183760	183783	183790	183791	183831	183843	183863	183900	183916	183919	183960	184095	184139	184161	184175	184176	184207	184233	184234	184249	184307	184312	184334	184363	184370	184450	184497	184542	184615	184619	184643	184650	184655	184671	184687	184716	184717	184742	184773	184798	184799	184801	184824	184904	184919	184930	184937	184943	184944	184983	185021	185022	185078	185122	185123	185190	185276	185280	185308	185324	185325	185327	185358	185425	185451	185452	185457	185458	185473	185490	185503	185564	185569	185652	185672	185673	185675	185697	185704	185741	185742	185751	185756	185804	185822	185840	185899	185926	186017	186025	186062	186126	186127	186182	186192	186287	186356	186357	186378	186379	186435	186476	186492	186561	186575	186576	186610	186650	186686	186687	186763	186779	186785	186790	186796	186797	186820	186821	186828	186849	186960	186961	187024	187025	187057	187058	187070	187110	187125	187154	187199	187229	187235	187238	187273	187278	187282	187351	187352	187378	187383	187420	187429	187430	187456	187488	187527	187555	187580	187617	187618	187621	187622	187632	187649	187650	187659	187669	187670	187684	187696	187697	187782	187783	187814	187851	187886	187914	187954	187955	187960	187961	188018	188019	188071	188072	188085	188086	188096	188097	188123	188155	188156	188186	188187	188211	188212	188231	188365	188384	188385	188392	188422	188439	188540	188553	188560	188575	188576	188596	188600	188694	188701	188752	188784	188785	188889	189003	189011	189075	189091	189092	189150	189207	189254	189270	189271	189286	189287	189294	189420	189461	189467	189472	189488	189489	189562	189577	189614	189625	189673	189674	189683	189711	189712	189730	189776	189821	189840	189841	189908	189937	189941	189984	189990	190104	190118	190157	190167	190168	190206	190247	190387	190388	190398	190399	190453	190468	190477	190483	190515	190618	190620	190640	190671	190677	190680	190689	190694	190708	190724	190725	190732	190733	190740	190768	190774	190834	191049	191050	191069	191117	191118	191166	191167	191207	191208	191210	191211	191214	191220	191221	191224	191229	191280	191305	191309	191320	191333	191356	191357	191373	191413	191506	191511	191515	191581	191614	191635	191761	191762	191791	191792	191807	191808	191831	191832	191846	191861	191865	191873	191874	191953	191978	191981	192013	192021	192022	192054	192055	192079	192080	192132	192140	192142	192166	192190	192191	192267	192299	192300	192305	192311	192312	192335	192384	192403	192426	192468	192469	192510	192522	192523	192526	192527	192531	192532	192560	192561	192624	192632	192654	192675	192703	192740	192741	192762	192776	192897	192903	192923	192950	192953	192965	192994	192996	193017	193018	193021	193029	193072	193188	193241	193243	193260	193286	193372	193394	193441	193458	193469	193498	193618	193619	193627	193638	193707	193784	193835	193836	193886	193931	193932	193950	193987	194002	194044	194045	194046	194091	194098	194113	194114	194228	194230	194265	194315	194320	194331	194356	194357	194371	194393	194394	194477	194478	194511	194553	194601	194692	194715	194721	194749	194750	194762	194763	194765	194785	194795	194798	194800	194834	194896	194897	194931	194944	194957	194961	194967	194973	194995	195010	195036	195040	195104	195112	195113	195115	195166	195172	195223	195240	195291	195300	195356	195375	195400	195429	195443	195488	195505	195506	195512	195513	195531	195567	195599	195608	195651	195667	195670	195725	195741	195744	195753	195946	195959	196053	196054	196118	196173	196174	196190	196191	196205	196275	196292	196293	196347	196362	196486	196487	196502	196532	196548	196586	196587	196673	196690	196718	196726	196784	196841	196888	196889	196903	196904	196967	197107	197209	197321	197341	197348	197378	197423	197432	197488	197489	197518	197519	197542	197554	197612	197616	197639	197642	197661	197666	197668	197669	197708	197834	197881	197885	197915	197916	197969	197970	197996	197997	198022	198073	198093	198101	198102	198148	198157	198180	198190	198191	198208	198222	198264	198265	198272	198273	198308	198312	198369	198377	198436	198466	198467	198507	198549	198564	198572	198591	198630	198665	198668	198720	198823	198835	198869	198901	198902	198905	198908	198944	198947	198963	198964	199009	199010	199011	199024	199030	199113	199114	199142	199143	199159	199222	199254	199274	199275	199317	199342	199374	199505	199542	199543	199564	199592	199623	199708	199747	199748	199779	199780	200003	200004	200038	200054	200101	200102	200106	200107	200121	200126	200127	200178	200279	200356	200395	200416	200431	200432	200448	200508	200509	200511	200613	200714	200728	200736	200851	200863	200864	200886	200943	200973	200974	200997	201004	201005	201043	201058	201129	201130	201142	201169	201170	201251	201252	201295	201314	201315	201335	201382	201383	201412	201413	201420	201451	201452	201453	201456	201457	201462	201522	201581	201600	201667	201674	201689	201690	201743	201750	201767	201769	201770	201781	201782	201799	201800	201811	201819	201869	201882	201961	201969	201984	202005	202006	202044	202052	202088	202113	202114	202139	202140	202150	202183	202196	202208	202214	202221	202222	202254	202425	202426	202435	202436	202509	202577	202583	202602	202664	202683	202714	202742	202743	202755	202759	202760	202801	202805	202851	202881	202926	202961	202968	202969	203030	203039	203040	203046	203047	203078	203136	203149	203150	203196	203263	203284	203305	203331	203332	203342	203345	203349	203350	203373	203375	203383	203388	203389	203426	203460	203461	203467	203489	203490	203517	203611	203612	203624	203625	203676	203744	203745	203826	203842	203857	203904	203935	203947	203955	203989	203990	204036	204071	204072	204190	204191	204331	204352	204465	204474	204475	204477	204509	204510	204528	204536	204592	204593	204629	204630	204634	204635	204776	204777	204793	204794	204820	204828	204840	204919	204929	204930	204988	205018	205128	205186	205187	205220	205275	205299	205336	205337	205404	205405	205415	205417	205418	205439	205440	205465	205466	205495	205559	205592	205638	205639	205696	205782	205862	205888	205889	206014	206015	206050	206074	206100	206103	206163	206164	206187	206189	206190	206217	206266	206307	206373	206377	206413	206421	206425	206466	206536	206550	206668	206669	206705	206744	206748	206787	206788	206806	206807	206868	206869	206929	206930	206953	206959	206960	206972	206973	207023	207035	207036	207079	207080	207100	207101	207130	207197	207235	207241	207247	207305	207313	207333	207334	207339	207367	207368	207371	207377	207378	207385	207515	207522	207529	207563	207572	207573	207628	207668	207688	207689	207718	207719	207730	207731	207740	207756	207769	207770	207781	207839	207840	207844	207865	207866	207867	207929	207943	207956	207957	207963	207964	207971	207972	207991	208000	208001	208020	208048	208049	208128	208136	208143	208251	208252	208269	208322	208323	208336	208344	208345	208387	208389	208463	208490	208499	208512	208530	208536	208537	208569	208586	208617	208645	208646	208681	208725	208798	208799	208817	208858	208859	208873	208874	208896	208916	208922	208923	208947	209038	209114	209138	209195	209196	209205	209298	209299	209314	209329	209330	209428	209518	209572	209617	209674	209675	209771	209786	209787	209816	209864	209865	209886	209887	209910	209925	209926	209976	210111	210112	210130	210190	210233	210234	210242	210243	210266	210267	210322	210360	210392	210569	210585	210588	210589	210596	210609	210644	210662	210678	210681	210682	210698	210725	210747	210775	210776	210795	210811	210812	210822	210827	210831	210832	210862	210871	210875	210910	211021	211088	211120	211219	211229	211230	211244	211259	211279	211280	211377	211378	211399	211418	211494	211503	211504	211592	211593	211599	211619	211620	211680	211695	211703	211772	211796	211814	211903	211958	211990	211997	211998	212019	212024	212027	212066	212078	212088	212114	212116	212129	212177	212183	212184	212231	212232	212260	212282	212351	212397	212414	212434	212461	212468	212470	212494	212503	212536	212614	212647	212660	212665	212666	212701	212702	212709	212710	212715	212750	212759	212786	212824	212825	212861	212868	212869	212898	212908	212944	212945	212963	212979	212989	213036	213112	213224	213230	213238	213256	213260	213261	213272	213307	213316	213339	213362	213363	213379	213380	213390	213406	213441	213442	213446	213472	213491	213492	213520	213528	213541	213548	213595	213596	213598	213599	213616	213642	213643	213648	213666	213667	213677	213723	213724	213732	213733	213753	213754	213796	213804	213837	213921	213987	214001	214034	214035	214070	214078	214080	214196	214206	214213	214214	214239	214252	214253	214277	214287	214288	214306	214307	214320	214359	214486	214509	214518	214519	214586	214603	214609	214615	214630	214631	214639	214640	214647	214662	214663	214674	214794	214802	214838	214839	214841	214844	214899	214900	214915	214916	214947	215032	215072	215141	215146	215147	215196	215200	215224	215237	215238	215260	215280	215284	215294	215296	215323	215342	215367	215388	215389	215417	215452	215453	215467	215488	215497	215511	215541	215545	215603	215604	215610	215611	215642	215643	215650	215796	215815	215846	215848	215852	215853	215873	215874	215876	215897	215910	215935	215936	216002	216003	216036	216037	216060	216209	216221	216222	216239	216328	216352	216401	216402	216417	216474	216502	216506	216531	216532	216533	216544	216545	216588	216622	216623	216673	216730	216733	216745	216746	216749	216761	216762	216838	216920	216960	216975	216993	216994	216996	216997	216998	217033	217071	217072	217090	217124	217140	217141	217164	217176	217194	217195	217228	217280	217327	217362	217382	217416	217423	217472	217522	217523	217590	217599	217623	217645	217646	217678	217704	217705	217758	217759	217786	217873	217897	217910	217932	217943	217949	217961	217985	217990	217991	218013	218049	218064	218066	218069	218070	218098	218105	218109	218130	218140	218177	218194	218195	218230	218242	218243	218244	218269	218270	218305	218331	218364	218365	218382	218383	218387	218388	218399	218411	218500	218503	218520	218548	218549	218572	218602	218603	218626	218679	218749	218776	218865	218878	218896	218961	219144	219153	219162	219238	219269	219301	219302	219322	219323	219358	219384	219385	219467	219474	219483	219504	219513	219514	219525	219539	219667	219693	219695	219704	219705	219725	219782	219794	219798	219823	219824	219873	219874	219898	219916	219917	219936	219937	219961	219962	219965	219966	219982	220073	220074	220091	220127	220167	220168	220173	220199	220203	220232	220233	220235	220288	220289	220306	220435	220466	220507	220508	220519	220529	220530	220539	220540	220547	220566	220662	220686	220696	220697	220702	220730	220731	220764	220768	220772	220792	220793	220908	221036	221090	221091	221109	221126	221133	221134	221139	221148	221255	221278	221285	221330	221335	221336	221384	221397	221398	221422	221429	221430	221480	221481	221484	221485	221511	221517	221551	221554	221575	221576	221597	221606	221665	221722	221811	221830	221839	221889	221955	221996	222037	222053	222062	222080	222109	222180	222194	222217	222279	222371	222372	222532	222559	222580	222598	222660	222687	222688	222746	222756	222757	222770	222838	222849	222850	222852	222853	222897	222941	222942	222970	222982	222983	223068	223070	223071	223074	223096	223102	223123	223134	223156	223162	223163	223205	223206	223243	223247	223278	223301	223302	223363	223364	223377	223391	223431	223447	223481	223508	223526	223572	223611	223634	223635	223684	223685	223736	223767	223822	223823	223854	223886	223932	223937	224006	224007	224015	224030	224031	224040	224058	224097	224102	224115	224165	224183	224369	224370	224389	224404	224405	224464	224471	224477	224585	224743	224752	224793	224859	224913	224914	224927	224943	224971	224972	225062	225073	225097	225160	225166	225311	225312	225316	225364	225365	225373	225508	225519	225566	225567	225600	225601	225662	225716	225717	225772	225785	225823	225824	225848	225883	225894	225970	225987	225988	226016	226017	226056	226057	226150	226189	226200	226201	226217	226218	226236	226237	226295	226393	226414	226450	226459	226491	226508	226540	226543	226557	226558	226655	226658	226668	226671	226693	226724	226742	226743	226755	226785	226860	226876	226877	226892	226951	226952	226954	226955	227020	227021	227030	227031	227040	227046	227059	227060	227085	227100	227110	227111	227115	227118	227119	227127	227128	227215	227224	227242	227278	227317	227329	227344	227345	227348	227360	227361	227362	227364	227365	227370	227374	227375	227401	227410	227494	227599	227630	227631	227715	227716	227720	227757	227826	227848	227936	227940	227950	227951	227991	228004	228018	228034	228103	228107	228137	228157	228210	228233	228256	228259	228301	228302	228328	228333	228334	228385	228400	228405	228428	228439	228459	228527	228555	228556	228562	228563	228657	228658	228663	228664	228669	228686	228740	228845	228846	228873	228914	228933	228943	228969	229001	229002	229052	229063	229113	229114	229126	229146	229147	229154	229163	229169	229170	229200	229242	229249	229250	229260	229323	229327	229346	229348	229349	229361	229362	229379	229441	229474	229476	229488	229510	229545	229570	229578	229579	229630	229725	229737	229742	229813	229826	229828	229829	229846	229866	229953	229954	229980	229998	230027	230061	230073	230079	230107	230123	230124	230153	230184	230221	230254	230255	230280	230297	230298	230305	230340	230346	230379	230380	230442	230480	230481	230568	230618	230640	230740	230741	230873	230874	230875	230881	230882	230902	230912	230936	230937	230944	230945	230954	230990	230991	231032	231073	231074	231095	231167	231246	231287	231305	231324	231326	231341	231353	231375	231392	231529	231530	231562	231567	231568	231582	231592	231665	231725	231737	231738	231741	231758	231791	231813	231815	231922	231962	231980	232001	232020	232038	232198	232210	232216	232233	232234	232246	232380	232497	232498	232508	232561	232567	232575	232576	232605	232665	232722	232723	232739	232740	232745	232746	232848	232857	232868	232869	232886	232887	232889	232892	232910	232937	232938	232969	232979	232980	233024	233063	233080	233091	233123	233192	233193	233242	233270	233291	233316	233342	233343	233367	233451	233452	233523	233536	233581	233590	233617	233714	233729	233732	233765	233833	233834	233840	233921	233928	233929	233937	233938	233988	233989	234010	234058	234072	234095	234097	234125	234126	234130	234131	234160	234173	234174	234212	234213	234274	234275	234307	234313	234394	234471	234498	234550	234590	234591	234630	234646	234699	234700	234754	234760	234761	234792	234793	234813	234847	234893	234985	235054	235062	235063	235071	235086	235087	235096	235123	235124	235145	235146	235170	235209	235227	235354	235439	235535	235536	235573	235585	235628	235658	235683	235684	235736	235744	235753	235827	235881	235901	235923	236024	236025	236119	236143	236158	236202	236203	236212	236213	236231	236244	236257	236258	236269	236294	236304	236307	236308	236321	236322	236363	236380	236412	236431	236463	236535	236553	236572	236599	236631	236645	236651	236694	236727	236750	236814	236815	236862	236863	236903	237011	237115	237153	237157	237158	237247	237259	237282	237294	237316	237339	237346	237347	237365	237368	237374	237389	237431	237432	237454	237534	237542	237543	237564	237579	237607	237615	237616	237701	237702	237776	237782	237795	237796	237887	238009	238032	238054	238097	238121	238128	238255	238256	238289	238290	238332	238337	238352	238353	238360	238402	238413	238460	238469	238474	238475	238518	238537	238640	238664	238665	238739	238749	238752	238779	238793	238887	238888	238926	238934	239010	239011	239041	239042	239090	239130	239138	239141	239156	239162	239163	239229	239253	239313	239394	239422	239468	239484	239502	239586	239619	239691	239692	239709	239714	239822	239857	239858	239895	239897	239898	239905	239927	239969	239993	239994	240030	240087	240088	240114	240120	240128	240214	240252	240294	240347	240373	240453	240464	240465	240466	240481	240504	240525	240582	240583	240623	240624	240633	240634	240656	240703	240780	240792	240803	240833	240876	240877	240896	240897	240919	240980	240981	241050	241054	241055	241062	241087	241120	241121	241137	241164	241246	241249	241352	241353	241380	241386	241407	241416	241432	241433	241444	241458	241507	241508	241511	241574	241575	241586	241602	241738	241745	241765	241768	241769	241959	241960	242013	242036	242046	242174	242175	242201	242202	242219	242325	242411	242460	242495	242496	242555	242556	242578	242590	242591	242624	242664	242679	242680	242743	242744	242775	242776	242798	242799	242813	242819	242823	242824	242886	242893	242894	242928	243010	243027	243040	243041	243074	243075	243125	243135	243154	243273	243327	243366	243385	243460	243492	243507	243532	243533	243549	243635	243636	243705	243766	243871	243882	243916	243917	243960	243961	244036	244037	244061	244090	244091	244105	244140	244160	244189	244194	244195	244203	244285	244286	244306	244335	244340	244341	244362	244376	244442	244458	244464	244473	244474	244503	244529	244530	244556	244558	244569	244570	244600	244601	244604	244623	244642	244697	244715	244718	244734	244763	244764	244783	244800	244804	244816	244896	244899	244900	244915	244925	244926	244929	244936	244937	244959	244988	245022	245064	245095	245233	245263	245308	245359	245375	245389	245421	245486	245493	245495	245496	245533	245534	245535	245541	245562	245563	245564	245581	245592	245674	245693	245695	245696	245705	245706	245719	245732	245733	245822	245823	245946	245960	245961	246007	246008	246059	246077	246078	246118	246119	246152	246153	246201	246202	246233	246253	246311	246336	246337	246372	246373	246382	246383	246399	246400	246431	246446	246451	246466	246492	246564	246581	246590	246591	246620	246621	246642	246653	246654	246661	246708	246713	246725	246735	246741	246749	246782	246783	246799	246809	246830	246840	246908	246923	246927	246935	247019	247027	247043	247048	247053	247057	247080	247134	247176	247201	247214	247227	247233	247237	247263	247267	247268	247277	247278	247291	247292	247296	247312	247321	247333	247373	247428	247505	247506	247518	247561	247562	247576	247584	247636	247669	247684	247685	247710	247715	247734	247735	247742	247757	247807	247825	247861	247883	247892	247919	247992	248027	248028	248049	248067	248155	248169	248205	248240	248249	248250	248256	248263	248264	248288	248302	248326	248420	248437	248461	248462	248479	248480	248507	248517	248555	248595	248684	248697	248740	248752	248794	248802	248807	248833	248834	248925	248926	248963	248967	249053	249063	249064	249070	249071	249108	249154	249199	249200	249249	249372	249394	249419	249420	249451	249476	249528	249541	249542	249592	249617	249665	249706	249723	249738	249743	249807	249817	249818	249866	249875	249927	249928	249933	249950	249966	249991	250033	250034	250114	250146	250147	250171	250172	250206	250282	250285	250298	250299	250348	250349	250431	250440	250501	250514	250520	250521	250591	250597	250598	250603	250604	250615	250620	250626	250627	250675	250676	250684	250717	250746	250837	250839	250871	250980	250982	250997	251018	251067	251110	251155	251203	251282	251283	251292	251328	251337	251352	251379	251396	251438	251443	251446	251499	251502	251559	251572	251608	251621	251622	251673	251674	251676	251677	251725	251733	251749	251750	251752	251761	251762	251774	251775	251777	251779	251784	251785	251835	251845	251855	251896	251897	252016	252108	252109	252110	252139	252174	252175	252270	252271	252297	252327	252349	252350	252430	252487	252488	252517	252529	252671	252715	252782	252783	252933	252951	252971	252982	252983	253019	253024	253042	253043	253074	253121	253236	253237	253265	253266	253285	253286	253287	253308	253333	253334	253348	253398	253410	253445	253446	253453	253528	253542	253611	253663	253666	253691	253727	253765	253778	253779	253849	253902	253943	253955	253976	253977	253986	254008	254019	254045	254074	254075	254121	254122	254212	254217	254218	254284	254358	254367	254387	254429	254471	254538	254539	254599	254600	254613	254614	254671	254672	254674	254675	254682	254714	254715	254813	254823	254824	254852	254949	254960	254971	254984	254985	255086	255088	255258	255283	255288	255311	255320	255321	255367	255368	255429	255443	255444	255500	255506	255521	255523	255632	255633	255664	255665	255721	255722	255733	255766	255791	255792	255804	255817	255818	255881	255896	255900	255901	255959	256010	256062	256111	256112	256113	256114	256138	256208	256241	256292	256331	256365	256413	256487	256488	256520	256521	256547	256660	256712	256729	256741	256742	256815	256928	256966	256976	257004	257019	257020	257022	257032	257107	257118	257126	257130	257166	257167	257278	257360	257361	257393	257394	257448	257449	257493	257515	257516	257555	257556	257591	257595	257626	257643	257644	257667	257671	257683	257684	257698	257699	257706	257707	257733	257734	257740	257741	257760	257857	257868	257877	257884	257885	257918	257995	258078	258079	258082	258083	258109	258110	258161	258208	258209	258301	258367	258368	258429	258439	258469	258471	258506	258507	258519	258526	258528	258535	258537	258540	258554	258685	258709	258710	258728	258729	258760	258761	258789	258790	258804	258805	258824	258834	258865	258878	258956	259004	259023	259055	259076	259083	259121	259122	259225	259226	259228	259231	259239	259240	259244	259276	259277	259377	259389	259413	259427	259457	259485	259508	259518	259605	259607	259608	259626	259627	259646	259647	259678	259702	259753	259763	259806	259807	259840	259843	259887	259895	259896	259908	259909	259914	259921	259922	259939	260011	260037	260038	260050	260057	260066	260096	260160	260161	260170	260192	260259	260266	260270	260271	260275	260296	260321	260329	260356	260381	260382	260423	260446	260515	260516	260521	260561	260562	260620	260682	260722	260832	260833	260853	260854	260899	261060	261068	261073	261074	261084	261116	261125	261131	261148	261149	261163	261194	261223	261224	261294	261321	261356	261361	261377	261430	261441	261445	261460	261477	261548	261550	261560	261561	261569	261570	261577	261636	261637	261696	261697	261728	261738	261760	261777	261854	261887	261888	261928	261946	261977	261978	261994	262016	262033	262079	262080	262106	262107	262134	262172	262185	262212	262221	262249	262291	262296	262313	262314	262360	262366	262367	262370	262372	262373	262453	262490	262511	262561	262584	262625	262626	262652	262690	262691	262712	262721	262764	262850	262858	262895	262921	262938	262952	262953	263024	263059	263098	263119	263124	263181	263182	263198	263199	263314	263380	263381	263398	263399	263409	263428	263437	263438	263464	263470	263471	263500	263518	263538	263543	263556	263563	263564	263566	263567	263582	263649	263697	263719	263729	263730	263820	263861	263907	263908	263918	263919	263939	263961	263962	263979	263980	264009	264010	264035	264085	264104	264109	264110	264127	264145	264170	264178	264179	264203	264214	264241	264255	264267	264268	264285	264286	264310	264365	264366	264412	264418	264419	264457	264458	264475	264482	264503	264553	264554	264582	264583	264604	264654	264655	264722	264746	264804	264831	264836	264837	264863	264992	265001	265022	265029	265140	265222	265223	265228	265229	265246	265257	265266	265288	265323	265355	265438	265439	265473	265496	265587	265613	265648	265649	265669	265676	265700	265701	265732	265797	265851	265852	265871	265912	265927	265934	265977	266075	266083	266084	266118	266130	266144	266145	266154	266164	266167	266168	266176	266177	266194	266240	266256	266270	266271	266303	266304	266327	266331	266366	266382	266413	266414	266495	266496	266510	266511	266530	266717	266789	266790	266831	266832	266849	266862	266911	266938	266945	266957	266973	267042	267043	267220	267221	267292	267308	267314	267376	267383	267458	267471	267508	267527	267570	267582	267593	267594	267706	267713	267714	267763	267813	267836	267837	267846	267847	267884	267940	267958	267985	267986	268033	268063	268102	268103	268110	268111	268133	268134	268166	268197	268198	268243	268260	268261	268284	268350	268351	268410	268451	268472	268473	268483	268487	268488	268522	268523	268575	268668	268679	268703	268721	268761	268762	268794	268820	268862	268891	268892	268896	268974	268982	268983	269013	269023	269030	269031	269131	269215	269274	269293	269322	269345	269404	269429	269474	269480	269484	269485	269503	269504	269694	269756	269767	269808	269845	269905	269937	269964	269983	270102	270110	270137	270138	270140	270154	270191	270223	270224	270232	270233	270269	270270	270291	270293	270338	270342	270343	270347	270372	270443	270481	270482	270489	270494	270530	270691	270768	270780	270806	270830	270835	270939	270963	270987	270990	271006	271007	271012	271030	271031	271076	271119	271133	271138	271191	271204	271225	271230	271237	271255	271256	271272	271273	271303	271318	271397	271441	271451	271452	271471	271477	271478	271741	271749	271767	271809	271810	271839	271856	271857	271873	271874	271884	271898	271902	271903	271920	271928	271956	271969	272108	272140	272156	272176	272180	272181	272212	272262	272263	272308	272309	272317	272330	272454	272455	272465	272471	272485	272486	272521	272581	272589	272600	272611	272622	272638	272639	272643	272644	272668	272669	272684	272747	272778	272782	272825	272891	272961	272962	273001	273010	273013	273024	273029	273030	273111	273127	273134	273135	273188	273189	273192	273217	273218	273234	273235	273258	273326	273360	273362	273369	273404	273418	273428	273437	273443	273444	273462	273463	273469	273470	273480	273518	273547	273548	273557	273558	273609	273616	273626	273627	273749	273812	273827	273895	273896	273905	273906	273933	273934	273936	273956	273974	274080	274081	274133	274134	274144	274145	274160	274185	274186	274189	274190	274271	274293	274309	274310	274433	274443	274444	274467	274532	274547	274548	274643	274644	274647	274648	274680	274700	274701	274736	274751	274761	274788	274795	274814	274900	274903	275022	275031	275039	275046	275047	275049	275050	275061	275077	275094	275112	275113	275147	275197	275198	275201	275212	275213	275224	275253	275254	275266	275283	275315	275316	275326	275335	275336	275341	275361	275384	275385	275396	275411	275416	275417	275428	275429	275476	275485	275493	275665	275666	275708	275709	275717	275731	275732	275853	275854	275886	275890	275891	275913	275914	275917	275918	275949	275975	275990	275991	276006	276012	276085	276144	276145	276180	276220	276225	276272	276358	276443	276598	276599	276613	276656	276673	276674	276773	276804	276855	276949	276950	276978	276979	276992	276995	277001	277007	277008	277012	277013	277052	277225	277247	277266	277314	277364	277398	277399	277448	277465	277466	277490	277491	277560	277567	277623	277624	277665	277813	277814	277850	277851	277856	277865	277866	277891	277892	277910	277921	277924	278087	278088	278122	278154	278257	278258	278294	278304	278305	278416	278433	278434	278438	278451	278487	278494	278495	278577	278579	278600	278609	278622	278623	278641	278642	278701	278702	278717	278755	278756	278759	278782	279015	279017	279018	279089	279090	279103	279104	279108	279142	279143	279169	279170	279179	279185	279231	279305	279306	279333	279350	279367	279368	279437	279444	279503	279531	279587	279618	279619	279631	279632	279633	279634	279637	279638	279661	279662	279677	279678	279712	279722	279723	279769	279789	279844	279889	279975	279983	280004	280019	280020	280045	280068	280073	280110	280111	280119	280163	280178	280185	280206	280246	280295	280307	280332	280363	280422	280439	280440	280445	280446	280453	280523	280576	280577	280642	280692	280693	280770	280829	280830	280846	280894	280915	280923	280959	280990	280995	281019	281033	281057	281104	281165	281185	281213	281227	281228	281250	281283	281294	281295	281305	281306	281321	281322	281356	281386	281389	281390	281405	281406	281423	281424	281443	281459	281489	281496	281539	281578	281579	281808	281822	281823	281861	281875	281893	281924	281937	281974	281975	282023	282052	282088	282135	282136	282157	282158	282166	282185	282186	282192	282195	282196	282279	282285	282286	282403	282404	282407	282428	282459	282537	282538	282555	282570	282593	282667	282685	282686	282708	282760	282777	282801	282824	282826	282873	282874	282882	282914	282929	282959	282962	283033	283085	283086	283092	283093	283236	283237	283263	283264	283266	283292	283312	283341	283372	283373	283431	283432	283479	283492	283517	283540	283552	283591	283603	283631	283635	283658	283659	283671	283707	283786	283830	283831	283852	283882	283907	283908	283912	283923	283930	283931	283941	283974	284000	284020	284102	284103	284154	284165	284166	284198	284199	284258	284261	284286	284287	284298	284313	284361	284362	284365	284366	284405	284424	284425	284437	284476	284477	284495	284525	284563	284564	284619	284656	284657	284733	284768	284769	284789	284801	284809	284817	284824	284831	284836	284846	284847	284933	284962	284964	284965	285063	285105	285115	285136	285271	285272	285300	285301	285325	285331	285348	285378	285379	285458	285469	285490	285491	285495	285496	285535	285536	285559	285597	285606	285625	285653	285686	285706	285707	285721	285722	285805	285806	285833	285849	285852	285873	285894	285964	285991	286004	286008	286018	286021	286092	286133	286134	286159	286160	286164	286177	286178	286201	286202	286233	286287	286302	286303	286375	286384	286439	286440	286470	286486	286541	286546	286550	286584	286585	286665	286666	286703	286704	286789	286944	286968	286973	286994	287009	287060	287061	287076	287236	287237	287293	287305	287314	287328	287337	287338	287375	287411	287412	287419	287468	287539	287548	287610	287611	287642	287643	287645	287665	287709	287744	287745	287746	287914	287915	287921	287942	288016	288086	288136	288176	288177	288179	288186	288190	288277	288278	288279	288314	288331	288385	288386	288447	288448	288469	288520	288521	288523	288562	288568	288594	288626	288665	288666	288686	288712	288758	288796	288848	288849	288865	288901	288990	288991	289028	289041	289042	289065	289066	289113	289150	289203	289204	289255	289307	289308	289337	289338	289351	289462	289513	289531	289532	289567	289581	289648	289667	289668	289673	289708	289709	289779	289780	289786	289831	289832	289844	289855	289913	289921	289922	289955	289970	289971	289996	290006	290007	290038	290039	290075	290077	290091	290099	290120	290121	290153	290173	290181	290182	290188	290189	290193	290194	290205	290212	290247	290293	290305	290352	290353	290354	290373	290455	290472	290545	290551	290578	290682	290689	290690	290711	290744	290790	290791	290871	290911	290912	290920	290930	290999	291012	291055	291059	291060	291068	291074	291080	291094	291105	291124	291199	291205	291211	291212	291270	291286	291319	291323	291352	291379	291438	291452	291535	291543	291557	291607	291616	291681	291699	291722	291723	291733	291803	291911	291912	291977	291996	291999	292006	292007	292026	292046	292047	292063	292071	292072	292124	292218	292219	292244	292246	292257	292270	292271	292293	292294	292300	292327	292355	292356	292390	292397	292434	292435	292436	292484	292489	292505	292506	292512	292639	292661	292667	292693	292694	292698	292731	292735	292736	292746	292817	292827	292849	292850	292863	292916	292969	293105	293106	293150	293160	293161	293202	293211	293252	293270	293271	293289	293297	293298	293332	293333	293341	293360	293361	293392	293395	293420	293421	293478	293479	293537	293548	293549	293674	293676	293677	293689	293737	293738	293768	293845	293846	293855	293856	293895	293986	294065	294093	294094	294137	294169	294192	294207	294233	294243	294270	294271	294319	294320	294353	294354	294359	294392	294416	294417	294463	294536	294562	294615	294616	294638	294681	294790	294826	294828	294835	294836	294867	294879	294973	295052	295053	295060	295061	295093	295094	295147	295146	295158	295177	295248	295260	295261	295265	295266	295301	295361	295379	295387	295388	295405	295449	295450	295562	295582	295594	295601	295638	295639	295676	295686	295736	295794	295807	295808	295829	295857	295858	295864	295868	295905	295924	295954	295969	295972	296031	296038	296039	296054	296061	296093	296094	296134	296152	296183	296185	296196	296211	296212	296225	296226	296285	296286	296293	296362	296393	296394	296430	296447	296460	296470	296477	296503	296568	296588	296616	296617	296629	296654	296691	296803	296819	296820	296841	296851	296881	296884	296904	296917	296933	296980	297027	297076	297094	297105	297113	297158	297174	297231	297239	297246	297254	297278	297290	297326	297350	297352	297353	297370	297397	297453	297466	297467	297510	297556	297613	297636	297648	297657	297658	297780	297781	297788	297789	297793	297797	297798	297800	297911	297920	298009	298011	298020	298069	298091	298109	298233	298237	298238	298265	298289	298304	298305	298350	298377	298411	298428	298448	298449	298498	298543	298544	298553	298562	298563	298591	298592	298618	298619	298721	298762	298777	298821	298845	298901	298959	298962	299031	299056	299101	299162	299163	299243	299248	299278	299284	299374	299430	299435	299484	299485	299488	299511	299512	299568	299569	299597	299618	299666	299675	299692	299709	299741	299790	299791	299821	299899	299919	299958	299959	300026	300028	300055	300062	300073	300116	300183	300263	300309	300310	300324	300406	300418	300422	300488	300517	300600	300610	300630	300631	300689	300800	300903	300922	300953	300987	301062	301076	301077	301089	301184	301185	301230	301283	301398	301411	301412	301459	301627	301628	301656	301660	301661	301664	301723	301766	301796	301824	301838	301844	301845	301870	301906	301910	301977	301984	302014	302035	302036	302105	302129	302130	302241	302290	302291	302447	302472	302476	302487	302488	302522	302545	302597	302598	302624	302630	302639	302714	302753	302754	302784	302811	302835	302836	302973	302992	303001	303004	303088	303093	303094	303156	303162	303280	303306	303343	303347	303356	303361	303447	303477	303525	303537	303538	303570	303630	303637	303638	303639	303665	303721	303744	303745	303912	303923	303933	303940	303946	303947	303977	303983	304059	304086	304087	304099	304106	304145	304169	304192	304214	304220	304221	304243	304259	304269	304338	304344	304345	304377	304393	304442	304443	304494	304495	304534	304550	304600	304610	304711	304752	304759	304789	304827	304831	304832	304836	304848	304849	304890	304913	304914	304921	304927	304938	304947	304949	304950	304966	304967	304996	304997	305006	305014	305045	305082	305095	305133	305149	305264	305265	305311	305318	305480	305481	305506	305567	305568	305573	305590	305591	305594	305595	305624	305644	305657	305700	305713	305714	305721	305774	305796	305825	305912	305931	305938	305951	305952	306004	306005	306040	306052	306053	306087	306143	306189	306223	306247	306252	306373	306404	306423	306547	306550	306612	306623	306639	306651	306652	306653	306676	306747	306750	306757	306758	306771	306790	306793	306805	306811	306814	306903	306918	306919	307017	307060	307061	307100	307121	307137	307128	307154	307160	307168	307250	307262	307280	307297	307304	307305	307314	307321	307322	307335	307337	307338	307362	307384	307396	307401	307423	307434	307448	307461	307462	307472	307489	307498	307506	307537	307549	307582	307593	307602	307603	307613	307635	307653	307685	307686	307710	307711	307727	307769	307770	307787	307788	307802	307813	307830	307831	307883	307927	307945	307976	307993	308102	308123	308139	308158	308248	308260	308292	308293	308315	308340	308395	308564	308611	308612	308681	308714	308729	308769	308770	308781	308786	308869	309025	309042	309043	309065	309148	309170	309183	309233	309234	309241	309307	309317	309318	309330	309331	309396	309426	309427	309461	309464	309468	309479	309492	309582	309583	309590	309628	309633	309634	309648	309650	309769	309772	309783	309857	309883	309885	309970	309971	310049	310056	310064	310096	310115	310139	310140	310211	310212	310225	310241	310253	310258	310274	310297	310314	310318	310319	310337	310373	310377	310440	310477	310480	310481	310534	310571	310626	310709	310719	310730	310731	310746	310801	310802	310814	310818	310836	310848	310895	310948	310988	311003	311004	311065	311066	311093	311097	311145	311172	311173	311217	311228	311233	311240	311352	311357	311434	311490	311500	311505	311541	311542	311560	311569	311590	311613	311665	311696	311828	311829	311868	311873	311886	311898	311899	311905	311915	311916	311942	311943	311992	311993	312002	312009	312010	312037	312098	312127	312132	312133	312142	312161	312202	312203	312285	312292	312332	312339	312343	312356	312357	312396	312397	312415	312438	312453	312485	312496	312497	312600	312601	312626	312668	312690	312701	312702	312732	312776	312777	312846	312857	312887	312953	313085	313086	313094	313150	313200	313249	313279	313342	313361	313366	313389	313401	313412	313428	313502	313516	313589	313631	313675	313702	313703	313737	313819	313859	313953	313954	313958	314013	314097	314147	314209	314210	314276	314350	314396	314480	314481	314715	314750	314768	314769	314815	314892	314893	314896	314899	314900	314941	314964	314980	315015	315056	315118	315136	315169	315308	315344	315373	315378	315451	315506	315507	315529	315582	315620	315623	315656	315680	315681	315699	315781	315805	315815	315841	315862	315945	315953	315971	315979	316024	316054	316088	316089	316106	316107	316119	316120	316133	316165	316189	316288	316320	316329	316425	316441	316453	316477	316525	316539	316540	316575	316606	316640	316643	316644	316656	316659	316660	316674	316737	316738	316743	316751	316755	316774	316791	316807	316808	316852	316853	316863	316864	316865	316920	317017	317049	317051	317057	317061	317174	317442	317446	317511	317512	317525	317576	317631	317632	317647	317648	317722	317756	317758	317759	317787	317853	317864	317922	317960	317961	317970	317975	317976	317988	318004	318005	318029	318058	318077	318091	318092	318096	318113	318255	318260	318268	318281	318293	318296	318315	318316	318324	318325	318333	318358	318368	318369	318380	318395	318396	318413	318429	318434	318477	318497	318572	318591	318654	318655	318666	318674	318696	318697	318698	318711	318810	318811	318832	318850	318863	318911	318955	318978	318979	319036	319039	319053	319062	319107	319160	319161	319208	319221	319229	319318	319360	319373	319568	319583	319613	319622	319623	319637	319662	319739	319753	319781	319782	319804	319805	319835	319919	319941	319953	319954	319990	319991	320052	320067	320131	320150	320151	320195	320213	320230	320256	320285	320288	320306	320307	320319	320341	320377	320385	320393	320395	320403	320422	320444	320445	320472	320482	320494	320598	320611	320641	320642	320661	320682	320693	320782	320783	320788	320827	320886	320929	321030	321048	321052	321053	321101	321106	321126	321188	321189	321237	321257	321274	321275	321295	321318	321336	321379	321383	321384	321391	321393	321503	321504	321507	321515	321537	321558	321587	321588	321630	321664	321665	321707	321748	321753	321754	321772	321773	321849	321853	321918	321919	321920	321942	321943	322029	322030	322058	322059	322073	322094	322095	322144	322158	322163	322169	322181	322192	322193	322207	322208	322226	322231	322309	322413	322417	322427	322455	322468	322469	322486	322518	322519	322544	322555	322556	322577	322665	322668	322721	322787	322792	322793	322831	322832	322856	322933	322990	323004	323035	323062	323075	323076	323091	323092	323122	323123	323152	323216	323244	323245	323316	323340	323341	323420	323438	323468	323483	323548	323604	323605	323644	323666	323700	323710	323755	323768	323769	323816	323817	323857	323879	323880	323903	324030	324043	324097	324098	324140	324171	324172	324208	324259	324267	324268	324346	324393	324420	324435	324461	324469	324511	324512	324540	324586	324587	324622	324635	324636	324655	324693	324714	324776	324881	324882	324954	325030	325032	325064	325185	325264	325291	325295	325296	325359	325360	325392	325421	325437	325444	325453	325461	325550	325559	325560	325621	325641	325692	325695	325696	325711	325729	325733	325734	325759	325785	325786	325800	325818	325832	325833	325843	325863	325864	325998	326053	326202	326262	326334	326350	326393	326395	326488	326496	326501	326504	326505	326535	326547	326548	326583	326630	326631	326691	326698	326755	326845	326863	326864	326867	326873	326972	327066	327070	327121	327170	327177	327185	327186	327269	327309	327310	327341	327353	327374	327431	327493	327494	327586	327634	327635	327638	327647	327666	327679	327721	327722	327725	327726	327737	327738	327746	327757	327785	327805	327807	327812	327840	327841	327862	327892	327893	327925	327956	327973	327994	328032	328041	328042	328071	328072	328103	328104	328145	328158	328166	328167	328218	328219	328245	328246	328253	328254	328311	328314	328406	328478	328491	328492	328509	328510	328626	328661	328683	328781	328782	328786	328796	328804	328821	328853	328872	328873	328881	328882	328920	328921	328953	328982	328983	329001	329030	329049	329065	329106	329107	329114	329147	329148	329157	329213	329214	329216	329218	329227	329251	329272	329473	329485	329496	329497	329502	329504	329522	329562	329563	329628	329741	329748	329749	329754	329770	329771	329808	329815	329826	329827	329830	329878	329885	329890	329907	329924	329943	329944	330020	330041	330042	330060	330068	330084	330085	330102	330103	330112	330127	330141	330142	330165	330196	330241	330242	330319	330344	330381	330384	330489	330502	330503	330593	330594	330599	330637	330646	330723	330730	330731	330776	330874	330878	330879	330894	330907	330916	330931	330935	330972	330973	330985	331069	331070	331102	331130	331152	331160	331194	331208	331228	331229	331251	331356	331357	331365	331401	331448	331455	331465	331466	331494	331516	331517	331563	331579	331667	331679	331687	331700	331736	331765	331766	331782	331808	331818	331847	331891	331900	331901	331953	331965	332058	332060	332074	332212	332225	332246	332304	332375	332387	332604	332618	332619	332635	332636	332769	332770	332806	332822	332837	332838	332850	332851	332900	332940	333003	333085	333127	333128	333153	333186	333274	333275	333295	333355	333358	333385	333386	333388	333389	333439	333449	333450	333473	333475	333485	333486	333506	333611	333639	333705	333871	333896	333901	333902	333917	333973	334077	334078	334102	334103	334151	334170	334220	334254	334256	334257	334279	334286	334287	334302	334379	334382	334423	334424	334447	334571	334645	334646	334692	334704	334705	334742	334749	334948	334952	335096	335146	335275	335280	335317	335318	335328	335371	335372	335405	335406	335620	335626	335627	335680	335720	335746	335756	335768	335769	335824	335831	335897	335898	335904	335912	335913	335951	335952	336007	336009	336014	336020	336021	336057	336061	336108	336118	336148	336154	336155	336160	336161	336188	336216	336223	336281	336298	336299	336331	336336	336340	336372	336395	336414	336464	336501	336506	336516	336517	336547	336548	336555	336556	336610	336645	336869	336923	336935	336936	336957	336968	337252	337253	337284	337294	337341	337343	337344	337351	337352	337364	337365	337396	337420	337444	337459	337474	337520	337549	337550	337553	337585	337605	337606	337761	337768	337832	337844	337845	337883	337924	337929	337930	337934	337935	337988	337989	338036	338126	338127	338141	338161	338162	338200	338216	338307	338308	338336	338360	338361	338372	338373	338399	338434	338436	338437	338458	338526	338540	338560	338588	338625	338654	338688	338701	338763	338774	338795	338859	338860	338917	338929	338998	339011	339016	339017	339033	339056	339057	339110	339114	339117	339154	339207	339220	339221	339231	339239	339293	339321	339322	339344	339500	339506	339560	339589	339675	339696	339735	339736	339745	339746	339749	339750	339777	339788	339813	339814	339861	339884	339909	339989	340006	340007	340014	340028	340031	340089	340092	340093	340152	340153	340174	340184	340208	340228	340344	340402	340448	340499	340679	340692	340701	340708	340709	340728	340756	340757	340829	340855	340894	340901	340985	341013	341014	341083	341140	341146	341183	341233	341251	341252	341331	341332	341365	341366	341408	341409	341451	341461	341484	341530	341537	341544	341552	341557	341558	341606	341674	341675	341682	341683	341698	341700	341801	341802	341831	341832	341900	341949	341969	341970	342003	342004	342037	342038	342050	342121	342144	342193	342223	342224	342260	342261	342280	342302	342342	342377	342378	342399	342400	342449	342456	342457	342482	342535	342588	342605	342623	342624	342652	342653	342686	342698	342705	342707	342724	342725	342736	342747	342768	342769	342795	342796	342846	342847	342922	342937	342949	342955	342972	342990	342991	343015	343025	343061	343062	343077	343082	343073	343113	343114	343127	343131	343132	343158	343159	343198	343199	343242	343243	343253	343254	343278	343279	343281	343282	343289	343290	343342	343343	343353	343359	343360	343369	343387	343463	343465	343507	343540	343550	343570	343682	343704	343729	343771	343893	343894	343917	343918	343934	343942	343943	343954	343955	343979	343980	343992	343998	344010	344011	344040	344047	344048	344056	344098	344142	344151	344221	344222	344227	344302	344349	344384	344405	344406	344457	344482	344483	344484	344526	344527	344608	344798	344808	344826	344827	344886	344919	344923	344953	344969	344970	344984	344985	345073	345074	345079	345080	345122	345156	345167	345185	345186	345187	345203	345223	345305	345326	345327	345371	345454	345465	345538	345569	345573	345666	345678	345842	345843	345856	345867	345876	345913	345928	345929	346031	346059	346060	346149	346150	346188	346195	346283	346289	346290	346396	346400	346402	346417	346438	346448	346469	346488	346683	346694	346697	346709	346721	346788	346789	346818	346838	346947	346948	346976	346997	347038	347039	347050	347051	347096	347097	347115	347118	347156	347183	347227	347287	347363	347539	347660	347680	347681	347706	347707	347727	347739	347740	347745	347766	347782	347802	347853	347868	347869	347881	347893	347894	347960	347965	347966	348006	348063	348075	348083	348088	348093	348125	348136	348143	348174	348175	348177	348186	348211	348223	348280	348281	348335	348359	348360	348380	348439	348484	348485	348531	348534	348548	348624	348651	348694	348699	348700	348741	348796	348817	348837	348858	348859	348901	348907	348973	348980	348981	348985	349105	349109	349137	349173	349177	349180	349181	349192	349193	349197	349198	349219	349226	349227	349229	349251	349282	349340	349369	349385	349386	349427	349436	349442	349467	349468	349481	349566	349567	349591	349645	349654	349655	349719	349742	349764	349771	349772	349792	349903	349930	349955	349963	349981	349982	349991	350038	350039	350045	350059	350097	350137	350307	350308	350316	350337	350366	350367	350410	350437	350451	350452	350522	350551	350576	350603	350638	350639	350791	350792	350915	350928	350954	350955	350968	351003	351022	351028	351263	351272	351312	351327	351342	351388	351409	351410	351427	351443	351544	351545	351617	351618	351633	351643	351697	351744	351745	351752	351766	351783	351831	351844	351906	351919	351920	351925	351975	352002	352004	352043	352091	352227	352294	352340	352347	352376	352417	352423	352442	352443	352504	352524	352560	352561	352569	352575	352582	352616	352648	352762	352781	352799	352812	352856	352863	352864	352906	352921	352940	352941	353002	353022	353032	353038	353067	353095	353127	353128	353258	353268	353284	353331	353353	353377	353395	353402	353403	353424	353425	353431	353498	353520	353578	353619	353677	353696	353697	353739	353741	353760	353783	353800	353819	353826	353860	353877	353892	353899	353900	353923	353935	353936	353983	354008	354009	354039	354064	354080	354092	354096	354147	354148	354159	354184	354187	354188	354214	354273	354323	354324	354327	354361	354362	354370	354383	354384	354426	354444	354501	354502	354534	354564	354565	354592	354626	354633	354634	354644	354645	354650	354662	354663	354665	354701	354702	354730	354748	354807	354816	354833	354882	354932	354940	354941	354948	354966	354968	355031	355052	355055	355076	355144	355145	355194	355197	355198	355217	355225	355229	355307	355317	355329	355376	355448	355569	355570	355585	355730	355753	355765	355766	355796	355797	355798	355814	355833	355873	355918	355924	355948	356006	356025	356045	356046	356114	356115	356135	356149	356175	356278	356309	356315	356316	356355	356362	356384	356426	356484	356485	356491	356492	356555	356556	356603	356630	356635	356636	356661	356707	356839	356844	356856	356865	356882	356884	356890	356915	356930	356931	356941	356952	356972	356976	356985	356986	356992	357006	357025	357051	357096	357113	357114	357202	357239	357298	357307	357308	357315	357325	357326	357333	357334	357386	357387	357425	357438	357439	357447	357622	357655	357656	357685	357691	357698	357699	357828	357849	357850	357863	357864	357926	357942	357943	357955	358002	358003	358014	358039	358050	358051	358063	358086	358087	358117	358118	358196	358292	358293	358317	358323	358324	358349	358350	358386	358476	358477	358514	358525	358532	358563	358599	358600	358611	358618	358650	358651	358719	358720	358769	358804	358823	358824	358899	358926	358945	358946	359028	359091	359100	359101	359185	359199	359217	359311	359337	359338	359342	359344	359354	359521	359522	359580	359628	359637	359699	359703	359719	359742	359743	359768	359791	359809	359847	359878	359902	359943	359963	359973	359976	360055	360056	360123	360124	360132	360150	360152	360214	360215	360221	360222	360226	360238	360239	360252	360253	360295	360305	360327	360341	360343	360398	360408	360431	360458	360486	360487	360565	360573	360598	360602	360610	360627	360628	360630	360639	360662	360673	360674	360734	360735	360765	360766	360791	360938	360952	361035	361036	361040	361060	361067	361068	361085	361143	361344	361345	361356	361406	361407	361416	361422	361500	361513	361526	361566	361594	361620	361626	361673	361676	361677	361726	361741	361791	361856	361877	361899	361905	361908	361925	361935	362065	362066	362090	362091	362100	362101	362103	362104	362124	362125	362143	362195	362231	362321	362322	362326	362371	362372	362406	362407	362421	362427	362459	362460	362464	362475	362503	362508	362509	362522	362527	362540	362615	362622	362667	362693	362694	362722	362729	362770	362771	362819	362936	362954	362963	362969	362977	362978	363011	363012	363016	363021	363028	363109	363139	363165	363189	363196	363284	363285	363317	363327	363335	363359	363372	363383	363405	363443	363474	363581	363588	363595	363596	363618	363620	363622	363630	363648	363682	363799	363814	363815	363822	363844	363915	363916	363924	363973	364008	364019	364040	364041	364051	364122	364132	364173	364174	364215	364273	364274	364292	364333	364344	364350	364386	364387	364426	364454	364481	364520	364529	364614	364712	364713	364735	364744	364767	364777	364798	364861	364869	364899	365028	365029	365071	365147	365218	365279	365341	365409	365434	365458	365471	365486	365593	365661	365662	365673	365726	365762	365796	365843	365850	365851	365855	365860	365868	365871	365872	365876	365917	365958	365959	365971	365974	365978	365979	366031	366053	366085	366088	366096	366097	366136	366157	366162	366163	366174	366207	366237	366238	366260	366313	366347	366348	366408	366409	366454	366533	366534	366553	366575	366576	366586	366690	366722	366723	366742	366747	366759	366760	366832	366835	366955	366967	366993	367046	367065	367116	367124	367130	367161	367162	367171	367172	367236	367291	367286	367344	367357	367358	367392	367407	367427	367434	367538	367572	367589	367590	367604	367635	367684	367685	367687	367767	367802	367827	367834	367845	367846	367887	367891	367906	367915	367980	367981	368038	368138	368203	368204	368274	368290	368319	368363	368420	368501	368601	368635	368672	368690	368712	368723	368726	368748	368749	368778	368802	368872	368873	368914	368915	368926	368960	369026	369027	369056	369098	369099	369136	369313	369339	369374	369375	369379	369397	369408	369440	369587	369588	369602	369603	369795	369796	369831	369871	369872	369882	369885	369894	369912	369918	369990	370066	370129	370130	370133	370144	370149	370150	370166	370189	370205	370206	370212	370260	370261	370369	370391	370392	370438	370439	370447	370464	370472	370514	370526	370583	370596	370648	370666	370698	370699	370713	370714	370789	370790	370875	370876	370899	370929	370934	370941	370944	370945	370978	371062	371082	371083	371105	371106	371109	371131	371183	371189	371200	371220	371275	371293	371316	371349	371421	371424	371454	371483	371500	371515	371547	371584	371602	371626	371638	371682	371683	371695	371700	371701	371714	371715	371771	371772	371782	371792	371793	371823	371824	371838	371875	371885	371892	371956	371971	371972	371993	371994	372029	372035	372036	372066	372097	372098	372122	372126	372143	372144	372272	372288	372343	372369	372387	372468	372469	372485	372534	372581	372606	372607	372622	372635	372706	372732	372758	372770	372771	372826	372834	372835	372857	372865	372866	372922	372956	372977	372999	373145	373257	373260	373338	373419	373424	373434	373440	373488	373504	373511	373512	373519	373558	373570	373633	373639	373640	373770	373789	373790	373801	373802	373819	373824	373867	373890	373899	373915	373937	373966	373977	373983	374002	374030	374069	374070	374135	374149	374150	374157	374158	374195	374196	374275	374304	374331	374332	374339	374340	374427	374443	374475	374642	374665	374671	374826	374847	374895	374896	374950	374951	374959	375021	375030	375031	375060	375061	375073	375101	375102	375120	375240	375246	375255	375468	375475	375529	375530	375623	375671	375706	375729	375738	375754	375755	375787	375807	375808	375818	375819	375896	375995	376019	376070	376082	376095	376222	376244	376252	376260	376312	376344	376404	376411	376413	376414	376418	376492	376509	376510	376533	376608	376659	376679	376703	376716	376717	376733	376759	376764	376802	376803	376805	376854	376855	376882	376891	376909	376910	376921	376922	376928	376944	376945	377052	377075	377082	377083	377111	377118	377156	377196	377253	377254	377299	377323	377349	377354	377355	377383	377393	377493	377538	377560	377609	377704	377705	377758	377802	377810	377811	377814	377815	377836	377848	377867	377885	377931	377937	377985	378072	378075	378086	378104	378105	378180	378181	378244	378337	378346	378352	378396	378397	378431	378436	378453	378496	378497	378548	378611	378616	378678	378690	378692	378693	378704	378756	378789	378812	378813	378839	378888	378896	378965	379014	379026	379035	379036	379088	379089	379171	379172	379288	379289	379292	379293	379381	379421	379438	379460	379463	379474	379508	379522	379523	379547	379550	379561	379581	379595	379607	379608	379614	379636	379637	379652	379702	379703	379850	379890	379922	379923	379936	380018	380065	380085	380086	380150	380159	380160	380214	380221	380294	380306	380318	380356	380366	380426	380427	380444	380454	380504	380508	380514	380520	380529	380530	380552	380572	380575	380576	380632	380633	380647	380667	380668	380720	380724	380725	380776	380784	380785	380799	380822	380835	380846	380850	380851	380858	380893	380920	380962	380963	381038	381039	381092	381093	381138	381187	381188	381201	381219	381254	381289	381290	381310	381319	381342	381427	381428	381436	381518	381524	381531	381583	381597	381618	381630	381631	381638	381670	381671	381735	381736	381754	381777	381778	381819	381827	381987	381990	381991	382000	382001	382068	382116	382131	382148	382154	382244	382263	382264	382286	382398	382443	382449	382468	382504	382549	382559	382578	382623	382720	382764	382775	382776	382809	382828	382911	382937	382938	382987	383035	383036	383074	383075	383133	383132	383235	383254	383255	383262	383322	383475	383479	383491	383537	383549	383559	383560	383589	383590	383734	383821	383861	383862	383898	383920	383929	383960	383961	383967	384015	384165	384166	384223	384282	384283	384346	384386	384404	384474	384493	384512	384542	384549	384572	384636	384664	384669	384672	384679	384692	384712	384725	384726	384756	384791	384792	384831	384832	384834	384854	384868	384887	384907	384917	384955	384979	385011	385018	385048	385053	385097	385111	385112	385163	385164	385229	385271	385279	385280	385339	385432	385433	385447	385451	385467	385468	385485	385486	385500	385579	385584	385585	385595	385606	385607	385637	385650	385651	385678	385695	385738	385753	385762	385763	385768	385885	385900	385972	386072	386079	386164	386194	386195	386219	386225	386226	386372	386386	386412	386425	386451	386452	386453	386467	386468	386495	386536	386546	386585	386619	386620	386638	386693	386745	386759	386790	386791	386808	386827	386828	386867	387016	387017	387144	387163	387164	387186	387198	387200	387215	387229	387268	387269	387277	387292	387321	387337	387338	387370	387398	387416	387456	387478	387525	387529	387530	387566	387640	387648	387649	387660	387734	387794	387800	387848	387849	387856	387872	387883	387897	387898	387913	388036	388059	388110	388126	388160	388205	388222	388223	388255	388290	388321	388323	388366	388381	388382	388413	388421	388422	388510	388535	388536	388564	388570	388642	388643	388777	388820	388904	389003	389008	389062	389086	389087	389094	389095	389127	389141	389162	389173	389175	389176	389186	389214	389240	389299	389316	389325	389366	389369	389383	389412	389422	389423	389545	389546	389562	389563	389597	389643	389659	389705	389764	389778	389783	389784	389800	389801	389823	389849	389865	389896	389973	389974	389993	390007	390008	390018	390042	390105	390140	390151	390182	390188	390259	390269	390276	390281	390282	390305	390316	390317	390374	390383	390427	390428	390482	390528	390549	390572	390584	390597	390598	390656	390736	390748	390749	390770	390777	390783	390786	390843	390855	390863	390888	390889	390917	390918	390940	390958	390959	390977	390993	390994	391016	391033	391045	391092	391101	391111	391139	391151	391152	391158	391161	391162	391173	391181	391191	391237	391243	391244	391254	391260	391274	391298	391304	391326	391327	391342	391348	391391	391402	391403	391456	391457	391460	391461	391484	391510	391528	391549	391573	391617	391618	391692	391708	391709	391719	391807	391823	391885	391921	391958	391959	391960	391994	392008	392027	392048	392100	392101	392220	392223	392224	392324	392364	392388	392395	392423	392442	392443	392570	392642	392688	392719	392791	392809	392810	392835	392836	392852	392867	392993	392994	392999	393000	393067	393091	393092	393135	393142	393143	393146	393161	393177	393254	393279	393318	393328	393389	393403	393414	393415	393423	393424	393456	393464	393476	393504	393513	393523	393533	393565	393566	393580	393581	393593	393686	393715	393729	393762	393800	393810	393811	393864	393872	393884	393900	393971	394009	394018	394119	394128	394132	394145	394161	394232	394252	394296	394299	394318	394328	394329	394332	394338	394359	394363	394391	394444	394484	394536	394569	394573	394605	394646	394647	394742	394743	394756	394757	394859	394873	394912	394927	394986	394992	395051	395107	395125	395217	395297	395313	395428	395429	395476	395477	395491	395546	395581	395582	395668	395682	395708	395755	395812	395884	395885	395951	395952	395989	395990	396009	396010	396025	396026	396066	396078	396150	396151	396156	396173	396182	396268	396307	396308	396327	396354	396392	396449	396510	396540	396543	396560	396628	396694	396724	396757	396758	396789	396809	396860	396874	396885	396886	396893	396896	396897	396907	396909	396910	396939	396942	397000	397001
Carp_Parent10_F	0	0	1	1	0	NA	1	1	0	0	0	0	0	0	0	0	0	0	NA	1	0	NA	0	1	0	0	2	0	1	0	0	0	0	0	NA	1	0	0	0	0	0	0	0	0	1	NA	0	0	NA	1	0	0	0	NA	1	1	NA	0	0	1	0	0	0	0	0	NA	1	0	0	1	0	1	0	1	1	NA	0	0	1	0	1	0	0	1	0	0	1	0	0	0	0	0	0	0	NA	1	0	1	1	1	0	1	NA	1	1	0	0	0	0	0	0	0	1	1	1	0	1	NA	NA	1	1	0	0	0	0	NA	0	0	0	0	0	0	0	0	1	1	0	0	NA	NA	0	0	NA	1	NA	0	0	2	1	0	0	0	1	NA	0	0	0	0	0	2	0	0	0	0	0	0	1	0	0	0	0	1	0	0	NA	0	1	0	0	0	1	0	0	0	0	0	1	NA	0	NA	0	1	NA	1	0	0	0	0	0	0	0	1	0	0	0	0	0	1	0	1	0	1	0	0	0	0	0	0	0	0	0	1	0	2	0	0	0	0	0	1	1	1	0	0	NA	1	1	0	1	0	1	1	0	NA	NA	0	1	1	0	0	0	NA	0	0	0	1	0	1	0	0	0	1	0	1	0	0	0	0	0	1	0	NA	0	0	0	0	1	NA	0	0	1	0	NA	1	1	1	0	0	2	1	NA	0	0	0	0	0	0	0	1	1	1	NA	0	0	0	1	NA	1	1	0	0	0	0	1	1	0	0	0	0	0	0	0	0	0	0	0	0	2	0	0	1	0	0	0	0	0	0	NA	0	0	0	0	0	0	NA	0	0	0	NA	0	0	1	NA	1	0	0	1	1	0	0	0	0	NA	1	0	0	0	0	0	0	0	0	1	1	0	1	1	2	0	NA	0	0	0	0	0	2	1	1	0	0	0	0	0	0	0	0	1	0	NA	1	0	0	0	0	0	0	0	0	0	0	0	0	0	0	0	1	0	0	0	0	1	NA	0	1	0	0	0	0	1	0	0	NA	0	1	0	NA	0	0	0	0	0	0	0	0	0	0	0	0	0	0	0	1	0	2	0	0	0	1	1	0	1	0	0	0	NA	1	0	0	0	0	0	0	1	0	1	0	0	1	0	2	0	2	1	0	1	0	0	1	0	0	0	0	0	0	0	0	0	1	1	0	0	0	2	0	0	0	0	0	0	1	0	0	0	0	0	0	0	0	0	0	0	0	NA	0	0	0	0	NA	2	2	1	0	0	1	0	1	1	2	0	0	0	NA	0	0	0	0	0	0	0	0	0	0	1	1	0	0	0	0	0	2	0	0	1	1	1	0	0	0	0	0	0	0	0	0	0	1	0	0	0	0	0	0	0	0	0	1	1	0	0	0	2	1	0	0	0	0	2	NA	0	0	0	1	0	2	0	NA	0	0	0	0	NA	0	1	NA	0	0	0	0	1	0	0	0	0	1	0	0	0	0	0	0	1	0	0	1	0	0	0	1	NA	0	1	0	0	0	1	0	NA	0	1	0	NA	1	0	0	1	0	0	0	0	0	0	0	1	0	0	1	0	1	0	NA	0	1	1	0	0	0	0	0	1	NA	0	0	0	0	0	1	1	0	0	0	0	NA	0	0	0	0	0	0	0	0	0	1	0	NA	0	0	0	1	1	0	0	0	0	1	0	0	0	0	0	0	0	0	1	2	0	0	0	0	0	0	0	0	0	0	0	0	2	1	NA	NA	0	0	0	1	0	0	1	0	NA	2	1	1	2	0	0	0	2	1	0	0	0	0	NA	1	0	1	0	0	0	1	1	0	0	0	0	0	0	1	NA	0	NA	0	0	0	0	0	0	2	0	0	2	0	1	0	2	NA	0	0	1	0	0	1	1	0	1	1	0	0	1	1	0	0	NA	0	0	0	NA	1	0	2	0	0	0	0	NA	1	0	0	0	0	1	1	0	0	0	0	0	0	0	1	0	1	0	0	0	NA	1	1	1	0	2	NA	NA	1	1	1	0	0	1	1	0	NA	0	0	0	1	0	0	0	0	0	0	1	0	0	0	1	1	0	1	0	NA	2	1	0	0	1	0	0	NA	1	1	1	1	0	0	0	0	0	0	1	0	0	NA	0	1	0	1	0	0	0	2	0	1	1	0	0	2	1	1	NA	1	0	1	0	0	0	0	0	1	NA	2	0	1	1	0	1	0	NA	1	2	0	1	1	1	1	2	0	0	0	NA	1	1	1	NA	1	0	0	0	0	0	0	0	0	0	2	1	0	0	0	0	NA	0	1	2	0	0	0	0	0	0	0	0	1	1	2	2	0	0	0	1	0	0	0	0	1	NA	0	0	0	0	0	0	1	1	0	1	0	0	0	0	0	NA	0	0	0	0	1	0	0	0	NA	0	0	0	1	0	0	NA	0	0	0	0	0	0	1	1	0	0	1	0	0	0	1	1	0	0	0	NA	NA	NA	0	2	0	0	2	1	0	1	0	0	NA	0	1	NA	NA	0	0	NA	1	0	0	0	0	0	0	0	0	1	0	0	0	NA	0	0	0	NA	1	0	0	0	0	0	0	NA	0	0	0	0	0	0	0	0	0	2	0	0	NA	0	1	0	1	1	0	0	0	1	0	0	0	0	1	1	0	0	0	0	0	1	2	0	2	0	1	0	2	0	0	NA	1	0	1	0	1	NA	1	2	0	0	0	NA	0	0	0	0	0	0	0	NA	1	0	NA	2	0	0	1	0	0	0	NA	0	0	1	0	NA	0	2	2	0	0	0	1	0	0	NA	0	0	NA	0	0	0	1	0	0	0	0	0	1	0	0	0	1	0	0	1	0	0	0	0	1	1	0	0	0	0	0	0	0	0	0	0	0	NA	0	0	NA	0	0	0	0	0	0	0	0	0	1	NA	1	1	NA	1	0	0	1	0	0	NA	1	NA	1	0	1	1	0	0	NA	0	0	0	0	0	NA	0	1	0	NA	1	0	1	1	0	0	0	NA	2	0	1	0	0	0	0	0	0	0	0	0	1	0	0	NA	0	0	0	0	1	0	0	1	0	1	0	0	0	0	0	0	0	0	1	0	1	0	2	0	0	0	0	2	2	1	1	0	0	2	1	0	0	0	0	2	0	1	2	0	0	0	2	NA	2	1	1	NA	1	1	1	0	1	0	0	0	1	0	0	2	1	1	1	0	NA	NA	0	1	1	NA	1	1	1	0	NA	0	0	1	NA	0	1	0	1	0	0	1	0	0	0	1	1	1	0	0	0	0	1	0	0	1	0	0	0	0	0	0	1	0	0	0	1	0	0	0	0	0	NA	0	0	0	NA	0	0	0	2	1	0	1	1	1	NA	0	0	0	0	0	0	0	0	2	1	0	NA	NA	0	0	1	0	2	2	0	0	0	0	0	0	1	1	0	0	1	0	0	NA	1	2	0	0	0	0	0	0	0	2	1	0	0	0	0	0	1	0	1	2	NA	0	NA	2	1	0	0	2	0	0	0	2	0	2	0	0	2	0	0	0	2	0	0	0	0	0	NA	0	1	0	1	0	0	1	0	0	0	1	NA	2	0	0	0	0	0	2	0	0	0	0	0	0	1	0	2	0	0	1	1	0	0	1	0	0	1	1	0	0	0	0	NA	0	0	1	0	1	1	0	0	1	0	1	0	0	NA	NA	0	0	0	0	2	0	NA	0	0	0	0	0	1	0	0	0	1	2	1	0	0	0	1	1	0	0	0	1	NA	0	2	2	2	0	2	1	0	0	1	1	0	NA	0	NA	0	1	0	2	0	0	0	0	0	0	0	0	0	0	1	1	0	0	0	1	1	1	0	0	0	1	0	0	2	1	0	0	0	2	0	0	0	2	0	0	0	0	0	1	NA	0	0	0	0	0	0	0	0	0	NA	0	0	0	0	0	2	1	1	0	0	0	2	2	2	1	1	1	1	0	0	0	1	NA	1	1	NA	0	1	0	0	0	0	0	0	0	NA	0	2	0	1	0	NA	1	0	0	NA	2	0	0	0	0	1	0	0	0	0	0	0	0	NA	0	0	0	1	1	0	0	0	0	1	0	0	0	0	1	0	0	1	0	0	0	1	1	0	1	1	0	1	2	1	0	0	0	0	0	0	0	0	1	NA	0	0	0	0	NA	NA	0	1	0	1	NA	0	0	1	1	2	1	0	1	0	1	NA	0	0	0	0	2	0	2	2	2	0	1	0	0	1	1	1	1	0	0	0	1	1	1	0	1	1	1	1	1	2	0	0	NA	1	NA	1	0	0	1	1	1	1	1	1	1	1	0	0	0	0	1	0	0	0	0	1	1	NA	1	0	0	NA	1	0	0	0	0	0	1	0	0	0	0	0	0	1	1	0	0	1	0	0	0	0	1	0	NA	2	NA	0	0	1	1	0	0	0	0	0	0	0	0	0	NA	0	0	1	0	0	0	NA	0	NA	0	0	0	0	0	0	1	1	1	0	0	1	1	NA	1	NA	0	0	0	0	0	0	0	1	0	0	0	NA	0	1	0	0	0	0	0	0	0	0	1	0	0	0	0	0	1	0	0	1	1	0	0	1	NA	0	0	0	0	NA	0	2	0	0	2	NA	1	0	1	0	0	0	0	0	0	1	NA	0	0	0	1	0	0	0	2	1	0	0	1	NA	1	1	0	0	2	0	0	0	0	0	0	0	0	1	0	0	0	1	0	0	1	0	0	0	0	0	0	0	0	0	0	NA	1	2	1	0	1	0	1	1	0	0	NA	0	0	0	1	0	0	0	0	0	0	0	2	1	0	0	1	0	1	0	1	0	NA	1	0	0	0	2	0	0	0	1	0	0	0	0	0	0	0	NA	0	0	0	0	1	0	0	1	1	0	0	1	NA	0	1	NA	0	0	0	0	0	0	0	0	0	NA	0	1	2	0	2	0	0	0	0	0	0	0	0	0	0	1	NA	0	0	0	0	0	0	0	2	0	0	0	0	0	0	0	0	0	0	1	1	1	1	0	0	0	0	1	0	0	0	0	0	NA	0	0	0	0	2	0	0	0	0	NA	0	0	0	2	2	NA	0	0	NA	1	1	0	1	0	1	0	0	0	0	0	0	0	0	0	1	0	0	0	1	1	0	0	0	0	0	1	0	0	0	0	0	0	0	0	1	0	0	2	1	0	0	0	0	0	0	0	0	0	0	0	0	0	0	0	NA	1	NA	0	0	1	1	NA	1	1	0	0	1	0	1	0	0	0	0	0	0	0	0	0	0	1	0	0	0	0	0	0	0	1	1	0	0	0	1	1	1	0	0	0	0	0	0	0	1	0	0	1	0	1	0	0	0	1	0	1	1	NA	0	0	1	0	0	1	0	1	0	0	NA	0	1	NA	NA	1	2	0	0	0	0	0	0	0	0	1	0	0	0	0	0	1	0	1	NA	0	0	0	0	0	1	0	0	0	0	1	1	0	0	0	1	1	0	1	1	0	0	0	1	0	1	2	NA	1	NA	0	0	1	0	1	0	0	0	0	1	NA	0	0	0	0	0	0	0	NA	0	NA	0	NA	0	0	0	0	0	0	0	0	0	2	0	0	1	0	0	0	2	2	1	1	0	0	0	0	0	0	1	0	1	0	0	0	0	0	1	1	1	1	0	2	NA	0	1	0	0	0	0	NA	0	0	1	0	2	1	1	0	0	0	0	0	0	0	0	NA	0	0	0	0	1	0	2	2	2	2	0	0	0	0	1	0	0	0	0	1	0	0	0	0	1	1	0	0	0	0	0	0	0	1	NA	1	0	1	0	0	1	0	0	0	1	0	0	0	0	0	0	1	1	1	0	0	NA	NA	0	0	0	0	0	0	0	1	0	0	0	0	0	0	0	1	0	0	0	0	0	0	0	0	0	0	0	1	0	0	0	0	0	0	1	0	2	1	0	0	0	0	1	0	1	0	0	0	0	1	1	0	0	0	1	0	1	0	0	0	0	0	0	0	0	0	0	0	0	0	0	0	0	0	0	0	0	2	0	1	0	0	0	0	0	1	0	0	0	0	0	0	0	0	1	2	NA	NA	0	0	0	1	0	0	0	0	0	0	0	1	0	0	0	0	1	NA	NA	0	0	1	0	0	NA	1	0	0	2	2	0	NA	1	0	0	0	0	0	0	0	0	0	0	0	0	0	0	0	0	0	0	0	0	0	0	0	0	0	0	0	0	0	0	0	0	0	0	1	1	0	0	0	NA	0	0	0	0	0	0	1	0	0	0	0	NA	1	0	0	0	NA	NA	1	0	0	0	0	0	0	0	0	0	2	1	NA	1	0	0	0	0	2	0	0	0	0	0	0	0	1	1	0	0	0	0	0	0	0	2	0	0	0	0	0	0	1	0	NA	0	0	0	1	0	0	0	0	NA	0	0	0	0	0	0	0	0	0	0	0	0	0	0	0	0	0	0	0	0	0	0	0	1	0	0	0	0	NA	1	0	0	0	0	1	0	0	0	0	0	0	0	2	0	1	0	0	1	0	0	0	1	0	0	0	2	0	0	0	1	0	0	1	0	0	0	NA	0	0	0	0	1	0	0	0	0	0	0	0	0	1	0	0	0	NA	0	1	2	2	0	0	0	1	0	0	0	0	0	0	1	0	0	0	0	0	0	0	0	0	0	0	0	0	0	NA	0	0	0	0	0	1	0	1	2	1	0	NA	1	1	1	0	0	0	0	NA	NA	0	0	0	NA	0	0	0	0	0	0	0	0	1	0	0	0	1	1	0	0	0	1	0	0	0	1	0	0	0	0	0	0	0	0	0	0	0	0	0	0	0	0	0	0	0	0	0	0	1	NA	0	0	0	0	0	0	0	0	0	0	1	1	0	1	0	0	0	NA	0	0	0	0	0	0	0	1	NA	0	0	0	0	1	1	0	0	0	1	0	0	0	0	1	0	0	0	1	2	2	0	0	0	0	0	0	0	0	NA	1	0	0	0	1	0	0	0	0	0	0	0	0	0	0	1	0	1	0	2	0	0	1	0	1	0	0	0	0	0	1	0	0	1	0	0	NA	0	1	0	2	0	NA	1	1	1	1	1	1	1	1	0	0	0	0	0	1	1	1	0	0	1	1	0	0	2	0	0	0	0	0	1	0	NA	2	0	1	0	0	NA	0	0	0	1	0	0	1	NA	1	1	0	0	NA	0	NA	0	1	1	NA	1	NA	0	1	1	0	0	0	0	1	0	0	0	0	0	0	0	0	0	0	0	NA	0	0	0	0	0	NA	0	0	0	0	0	0	0	NA	1	0	0	1	0	1	1	1	NA	0	0	1	0	0	2	0	0	NA	NA	0	0	2	0	0	0	0	1	0	2	0	0	0	NA	0	1	2	2	1	1	0	0	0	0	0	0	0	0	NA	0	1	0	1	0	0	1	1	0	0	0	0	0	1	1	1	0	0	1	0	0	1	0	1	0	1	1	1	1	0	1	0	NA	1	0	0	0	1	0	0	0	0	0	0	0	0	0	0	0	0	NA	NA	0	0	0	1	1	1	0	0	0	0	0	0	0	0	0	0	0	0	0	1	0	0	0	1	0	0	0	0	1	0	0	0	0	1	0	1	NA	1	0	0	0	1	0	0	0	0	0	0	NA	1	0	0	0	0	0	0	0	0	0	NA	0	0	0	0	0	1	0	0	1	1	1	0	0	0	1	0	1	0	0	0	0	0	0	0	1	2	0	NA	1	NA	0	0	1	0	2	0	NA	1	0	0	0	1	1	0	1	1	0	2	0	0	0	0	1	1	0	0	0	1	1	0	1	NA	0	0	0	0	0	1	0	NA	NA	0	2	0	2	0	0	0	0	NA	0	1	1	0	2	2	0	0	0	1	NA	NA	1	0	0	0	0	0	0	0	0	0	0	0	NA	2	2	0	0	0	1	NA	1	0	0	1	0	0	0	0	0	0	0	1	0	NA	1	1	0	0	0	0	0	NA	0	0	0	0	0	1	0	2	0	0	1	0	1	0	0	0	1	0	1	0	0	0	0	0	0	0	0	NA	0	0	0	NA	1	0	1	1	0	0	0	0	0	NA	2	0	0	NA	0	0	1	1	0	0	0	0	0	0	1	1	1	0	0	0	0	2	NA	1	1	0	0	0	0	1	1	1	0	0	0	0	0	0	0	NA	0	0	0	0	0	0	0	0	0	2	0	0	0	0	0	0	0	0	0	0	0	0	NA	0	0	1	0	NA	1	0	0	0	0	0	0	1	1	0	0	0	0	1	0	0	2	0	1	NA	0	0	1	0	0	0	0	0	0	0	0	2	NA	1	1	0	1	1	NA	0	1	0	0	0	NA	0	NA	0	0	0	0	0	0	0	0	0	0	0	0	0	0	0	1	0	0	0	0	0	0	0	0	0	0	0	0	0	0	0	0	0	1	0	NA	0	0	0	1	1	0	1	0	0	1	0	0	0	1	1	0	0	0	1	0	0	0	1	2	0	0	0	0	0	0	2	0	0	1	0	0	0	1	0	NA	0	0	0	0	1	NA	1	0	2	1	0	1	0	0	0	NA	1	NA	0	0	0	0	0	1	1	0	0	0	0	0	0	0	0	0	0	0	2	1	0	0	0	0	1	0	0	1	0	0	0	0	1	NA	1	0	0	1	0	0	0	0	0	0	0	0	0	0	NA	1	1	0	0	2	0	0	0	0	0	0	1	0	0	0	0	0	0	NA	2	1	0	0	0	NA	NA	1	1	0	0	0	0	0	0	0	0	0	0	0	0	0	0	0	0	0	0	0	0	0	0	0	0	0	0	0	0	0	0	0	0	0	0	0	0	0	0	0	0	0	1	0	0	1	1	0	0	0	0	0	0	0	0	0	0	2	0	0	0	NA	1	0	1	0	0	1	0	0	0	0	0	0	0	0	0	0	0	1	0	1	0	0	0	0	0	0	0	0	0	NA	2	0	0	0	0	0	0	0	0	0	0	0	0	1	0	0	0	0	1	0	0	0	0	0	NA	0	0	0	1	0	0	0	0	0	0	0	0	0	0	0	0	2	0	0	1	NA	0	NA	1	0	0	NA	NA	0	0	0	0	0	0	1	1	0	0	1	2	NA	2	0	1	0	0	2	0	0	0	0	0	0	0	0	0	0	0	0	0	0	0	1	1	0	0	0	NA	0	0	0	0	0	1	NA	0	0	0	0	0	0	0	2	1	0	0	0	0	0	0	1	0	0	0	0	0	0	0	0	0	0	0	0	0	0	0	2	0	0	0	0	1	0	0	0	0	0	0	0	0	1	0	1	0	0	0	0	0	0	0	0	0	0	0	0	0	0	0	1	0	0	1	0	2	1	0	0	0	0	0	0	2	0	1	NA	0	1	0	0	NA	2	0	1	0	1	0	1	0	0	0	1	1	0	NA	0	1	0	2	0	NA	0	2	0	NA	1	1	1	NA	2	0	0	0	1	0	0	0	1	2	1	0	0	0	0	1	2	2	0	1	0	0	0	0	1	1	0	0	1	1	1	0	0	0	1	0	0	0	0	0	0	0	0	0	0	NA	0	0	NA	2	0	1	NA	2	NA	0	1	NA	0	0	0	0	0	0	0	0	0	NA	0	2	0	1	0	0	0	0	0	0	0	0	NA	2	0	0	2	0	2	0	0	2	0	NA	2	0	0	2	0	2	2	0	0	0	1	1	0	2	2	NA	0	0	0	0	2	1	0	1	1	0	0	0	1	0	0	0	0	0	0	0	0	0	0	NA	0	1	NA	0	2	2	2	0	2	0	0	1	NA	0	2	2	2	0	0	0	0	0	1	1	0	0	2	0	NA	2	0	2	0	0	0	2	0	0	1	1	2	0	0	0	0	1	0	1	1	1	1	0	0	0	NA	0	0	1	0	2	2	0	0	2	1	1	0	0	0	0	0	0	0	1	0	0	0	1	0	NA	0	1	1	0	2	NA	0	0	0	0	NA	2	1	2	2	0	NA	1	0	0	2	0	0	2	0	0	1	1	0	0	0	0	0	NA	0	1	0	2	0	2	NA	2	1	0	0	0	0	1	0	0	0	0	0	0	0	0	1	0	0	1	0	0	0	0	0	0	1	NA	1	0	0	0	1	0	NA	1	0	NA	1	1	0	0	1	1	1	0	1	0	0	0	0	1	0	NA	2	0	2	0	0	0	0	1	NA	1	1	1	NA	1	0	0	1	0	0	0	0	0	1	NA	0	0	0	0	0	0	1	2	0	0	0	0	0	0	0	0	0	0	1	0	0	0	1	1	1	0	0	0	0	1	1	0	0	0	0	0	1	0	0	0	0	0	1	NA	1	1	0	0	1	1	0	NA	0	1	0	0	0	1	1	0	NA	1	1	1	0	NA	0	0	0	2	0	0	0	1	1	1	0	0	0	0	1	NA	0	0	0	0	0	NA	0	0	0	1	0	0	0	NA	1	0	2	0	0	0	0	1	2	0	0	0	0	NA	0	0	1	2	0	2	0	0	NA	NA	1	0	0	0	0	0	0	0	1	1	NA	0	0	0	0	0	1	0	0	0	0	2	0	0	1	1	0	NA	0	0	0	NA	1	0	0	0	0	2	2	0	1	1	1	0	1	0	0	1	0	0	2	0	1	1	NA	0	2	0	0	0	1	0	1	0	0	NA	0	0	0	0	NA	0	0	0	0	1	0	0	0	0	0	0	0	0	0	0	0	1	0	0	0	0	0	0	1	0	0	0	0	0	0	2	2	2	2	0	0	0	0	0	0	0	0	0	0	NA	1	0	2	1	0	1	0	0	0	0	0	0	0	0	1	0	0	0	0	0	0	2	0	0	0	0	0	0	1	0	0	0	0	NA	0	0	0	0	0	0	1	0	NA	0	1	0	0	1	2	0	0	2	0	0	0	0	0	0	NA	1	0	0	0	0	0	0	0	0	0	0	0	0	0	0	2	0	0	0	0	0	0	0	0	0	0	2	0	0	0	0	0	0	0	NA	0	0	0	0	0	0	0	0	0	0	1	1	0	0	0	0	0	NA	0	1	NA	NA	0	0	NA	1	1	0	1	2	0	1	0	0	0	0	0	0	0	0	0	1	NA	1	0	0	0	0	0	NA	1	0	0	2	0	0	0	1	0	0	0	0	1	2	1	0	1	0	1	0	0	0	0	1	0	1	0	0	0	0	0	0	0	0	0	0	0	0	0	0	0	2	1	0	1	0	0	1	1	1	0	0	0	0	0	0	0	0	0	0	0	0	0	0	0	0	0	0	0	0	NA	0	0	0	NA	2	NA	1	2	0	0	NA	0	0	0	0	0	0	0	0	0	2	0	0	0	0	0	0	0	0	0	1	0	0	0	0	0	0	0	0	2	2	0	0	0	0	0	1	0	0	0	0	0	0	0	0	2	0	0	0	0	0	0	0	1	1	1	0	0	0	0	0	0	1	1	1	0	0	0	0	0	0	0	1	0	1	0	1	1	1	0	1	1	1	0	1	0	0	0	0	0	0	0	0	0	NA	1	0	0	0	1	NA	0	2	NA	1	1	0	0	0	0	0	0	0	NA	1	0	0	1	0	0	0	1	0	0	1	0	2	1	1	0	0	0	0	0	1	0	0	1	0	0	0	0	0	0	0	1	2	0	0	0	0	1	0	1	0	0	1	0	0	0	0	1	0	0	0	2	1	1	1	1	0	0	0	0	0	0	0	1	0	1	0	1	0	0	0	1	1	0	0	0	0	0	0	0	0	0	0	0	0	0	1	NA	0	0	0	1	1	0	1	0	0	0	2	1	0	0	1	0	1	NA	0	0	0	0	1	NA	1	0	0	0	0	NA	1	0	0	2	2	0	1	0	0	2	1	0	1	0	0	1	0	0	0	0	1	1	1	1	0	1	1	0	0	0	0	NA	1	0	0	0	1	0	0	1	1	0	1	1	1	NA	NA	1	1	0	0	1	1	1	1	0	0	0	1	1	0	0	0	1	0	NA	0	1	1	NA	1	NA	0	1	0	0	0	1	2	0	0	1	0	1	0	NA	0	0	NA	1	NA	0	0	0	0	0	0	0	1	NA	0	0	0	0	0	0	1	NA	0	1	2	1	0	NA	0	0	NA	0	0	NA	0	1	1	0	0	0	0	0	1	NA	NA	0	0	0	1	0	0	0	1	0	0	0	0	2	1	0	0	0	0	0	0	1	2	0	1	0	0	1	0	1	1	0	0	0	0	NA	1	1	0	1	0	0	0	0	1	NA	0	0	0	0	0	0	1	0	0	1	0	2	0	0	0	0	0	0	0	0	0	0	0	0	0	0	0	0	0	0	0	0	0	1	0	0	1	0	0	0	0	0	0	2	0	0	0	0	0	0	0	1	0	0	NA	0	0	0	1	1	0	0	1	0	0	0	1	0	NA	0	0	0	1	0	0	0	1	1	NA	1	1	0	0	1	0	0	0	1	0	1	NA	1	0	1	0	0	0	0	1	2	1	0	0	0	0	0	2	1	0	2	0	1	0	1	0	0	0	0	0	0	0	0	0	0	1	0	1	0	1	0	NA	1	NA	1	1	0	0	0	1	1	0	0	0	NA	0	NA	1	1	1	0	1	0	0	0	1	0	0	0	0	0	1	1	0	0	0	1	0	0	0	0	1	1	0	1	1	1	0	1	0	NA	0	0	0	0	0	0	0	1	0	0	0	NA	0	0	0	NA	0	0	NA	0	0	NA	1	0	1	0	0	0	2	0	0	1	0	0	1	0	0	0	0	0	0	0	1	0	0	0	1	0	0	0	1	0	0	0	0	NA	0	1	1	0	0	0	0	0	1	0	NA	0	0	1	1	0	NA	0	NA	0	0	0	0	1	0	1	0	0	0	1	1	0	1	0	0	0	NA	0	0	1	1	0	0	0	1	NA	1	1	0	0	0	0	0	0	0	0	0	0	0	1	0	0	0	0	0	2	0	0	0	0	1	0	0	0	0	0	0	0	0	1	0	0	0	0	1	0	0	1	0	0	0	0	0	1	0	0	0	0	0	0	0	0	0	0	NA	1	0	1	0	0	0	1	1	1	0	0	0	0	0	0	0	0	0	0	0	0	0	0	0	0	0	0	0	0	NA	0	1	1	0	0	1	0	0	0	1	0	0	0	0	0	2	0	0	0	0	0	0	0	0	0	0	1	NA	1	NA	1	0	1	0	1	0	0	0	1	0	0	0	0	0	0	0	0	0	0	1	1	0	0	0	0	0	1	0	1	1	0	0	1	0	0	0	0	0	0	1	0	0	1	1	1	0	1	0	1	NA	0	0	0	0	0	0	1	0	0	NA	NA	1	1	1	0	0	0	0	0	NA	0	0	0	0	0	0	1	2	0	1	1	1	0	0	0	NA	0	0	0	0	0	2	1	2	2	0	0	0	0	1	NA	0	1	0	0	0	1	0	0	0	0	1	0	0	1	1	1	0	1	0	2	0	0	1	0	0	NA	1	1	0	0	0	0	0	0	0	0	0	0	0	0	0	0	0	0	0	1	0	0	0	0	0	0	0	0	0	0	0	2	0	0	0	0	0	0	1	0	1	0	0	2	NA	0	0	0	0	0	0	0	1	1	NA	0	NA	0	0	0	2	NA	0	0	0	0	0	0	1	0	0	0	0	0	0	0	0	0	1	0	1	0	0	0	0	0	NA	0	0	0	1	NA	0	0	0	0	NA	0	0	0	0	0	0	NA	0	0	0	0	0	0	1	1	0	0	1	1	0	0	2	0	0	0	0	0	0	0	0	0	1	0	2	NA	NA	0	0	0	2	1	0	0	0	1	0	1	0	0	0	NA	0	0	0	0	0	0	0	0	0	0	NA	1	1	0	NA	1	0	0	0	1	0	1	NA	NA	0	0	0	1	2	1	0	0	0	0	0	0	1	1	1	0	0	0	NA	1	0	1	0	0	0	0	0	0	0	2	0	0	0	0	0	0	NA	1	0	1	0	0	0	1	0	0	0	1	NA	0	1	0	0	0	0	0	0	0	2	0	0	0	0	0	0	0	0	0	1	0	0	1	0	0	0	0	0	0	2	0	0	0	1	2	1	1	1	0	1	1	0	0	0	0	0	1	0	0	0	0	NA	NA	0	0	0	0	0	0	0	0	0	0	0	0	0	0	0	0	0	0	0	NA	0	0	0	0	0	0	0	0	NA	0	1	0	0	1	0	0	0	0	2	0	1	0	0	0	NA	NA	0	NA	0	0	0	1	1	1	1	0	NA	0	0	0	0	0	0	1	0	1	0	1	1	0	NA	1	1	0	0	0	0	0	0	1	1	NA	2	0	0	1	2	NA	1	1	0	0	1	0	0	0	0	0	0	0	0	1	NA	0	1	0	0	1	0	NA	0	0	1	0	1	0	1	0	0	0	1	0	1	0	NA	NA	0	0	2	1	0	2	1	1	0	0	NA	0	0	1	1	0	0	1	0	0	0	0	1	NA	0	0	0	0	0	0	0	0	0	0	NA	0	1	1	NA	1	0	0	0	0	0	0	0	0	0	1	0	1	0	0	0	0	NA	0	0	0	0	0	0	0	NA	0	0	0	0	0	0	0	0	0	0	NA	0	NA	0	0	0	0	0	0	2	0	0	0	0	0	0	0	0	0	NA	1	1	0	0	0	0	0	NA	0	NA	0	1	0	0	0	0	NA	0	0	1	1	2	0	0	NA	0	0	0	0	0	0	0	1	1	0	0	NA	0	0	0	0	NA	NA	1	0	0	0	1	0	1	2	0	0	1	1	0	0	0	1	1	0	0	1	0	1	0	0	0	0	0	0	0	0	0	1	0	0	0	0	0	NA	0	0	0	0	1	0	0	0	0	1	NA	1	1	1	0	0	0	0	0	1	1	0	0	0	0	0	0	0	1	1	NA	0	0	0	0	0	0	0	0	0	2	0	0	0	1	1	0	0	0	0	1	0	0	0	0	0	0	0	0	0	0	0	0	0	0	0	0	0	0	0	0	0	0	0	0	0	0	0	0	0	0	0	0	0	0	0	1	0	0	0	0	NA	2	0	0	0	0	0	0	0	0	0	0	0	0	0	NA	0	0	0	0	0	0	0	0	0	1	0	0	0	1	0	0	1	0	0	1	0	0	0	0	0	0	0	0	0	1	0	0	1	1	1	0	0	0	0	1	0	0	0	1	0	0	0	0	0	0	0	0	0	1	2	0	NA	0	0	0	0	0	0	0	1	0	0	0	0	0	0	1	0	0	0	2	1	0	0	0	0	0	1	0	0	0	NA	0	2	0	0	0	0	0	1	0	0	0	0	0	0	0	0	1	0	1	0	0	0	0	1	0	0	0	0	0	1	1	NA	0	0	0	1	0	1	0	0	1	0	0	0	0	2	0	0	0	NA	0	0	1	1	0	0	2	0	0	0	0	0	0	0	1	1	0	NA	0	0	0	0	0	1	0	0	1	NA	0	0	0	1	0	2	0	0	0	0	0	0	0	0	0	0	0	0	0	0	0	0	0	1	0	NA	NA	0	0	0	0	0	0	1	0	0	1	0	0	1	0	2	0	0	2	0	NA	NA	1	1	1	2	1	0	0	0	1	0	0	1	0	0	0	1	0	1	0	1	1	0	0	0	0	1	0	1	1	1	1	1	0	0	0	1	1	0	0	0	NA	NA	0	0	0	0	NA	1	0	2	0	0	2	2	0	0	0	0	0	2	0	0	NA	0	2	0	0	0	0	1	0	0	0	0	0	0	0	0	0	NA	1	0	0	0	0	1	1	NA	1	0	0	0	0	0	1	0	0	0	0	0	NA	0	0	0	1	0	0	0	1	0	0	0	1	0	0	0	1	0	0	2	NA	1	0	0	1	1	1	1	0	0	0	0	0	0	NA	0	0	0	0	0	1	0	0	0	NA	0	0	0	0	1	0	1	0	NA	0	0	0	0	1	0	1	0	0	0	0	0	0	1	0	0	0	0	1	0	0	0	0	0	0	0	0	0	0	0	1	0	0	0	1	1	0	1	0	0	NA	0	0	1	1	2	1	NA	1	NA	1	1	0	NA	1	2	0	0	0	2	0	1	0	0	0	NA	0	0	NA	0	1	1	1	0	NA	0	1	NA	0	0	0	1	1	0	0	0	0	0	0	0	0	0	2	0	0	0	0	NA	0	0	1	0	0	1	1	1	0	0	0	1	1	0	0	0	0	1	0	0	0	0	0	0	0	1	0	0	0	0	1	0	1	1	0	0	0	0	NA	1	1	1	0	1	0	0	0	0	1	0	0	1	1	1	0	2	0	1	0	0	0	0	NA	0	0	0	0	0	0	0	0	1	1	0	0	0	1	0	1	1	0	1	0	0	1	0	0	0	NA	0	0	0	0	0	1	1	1	1	0	0	1	2	0	1	0	0	0	NA	1	1	1	0	0	0	0	0	0	2	2	0	0	0	0	0	0	0	1	0	0	0	0	0	0	0	0	0	0	1	NA	2	0	0	1	0	0	0	0	0	1	0	0	0	0	1	0	1	2	1	0	0	0	0	1	1	NA	1	0	0	0	0	0	0	0	0	0	0	0	0	0	0	0	2	2	0	0	NA	0	NA	1	1	0	0	1	1	0	0	0	0	0	1	1	0	1	0	1	0	0	0	0	1	1	0	0	0	1	1	0	0	0	0	1	0	0	1	0	NA	0	0	0	0	2	1	2	1	0	0	0	0	2	2	0	1	0	NA	NA	1	1	0	0	1	0	1	1	0	0	0	2	0	0	0	1	2	0	0	0	0	2	0	0	0	0	1	0	1	1	1	1	1	0	0	0	1	0	0	0	0	1	1	0	0	1	1	NA	1	0	2	0	1	0	NA	1	2	0	1	0	0	0	0	0	0	1	0	0	0	1	1	1	0	0	0	0	0	0	0	0	0	0	NA	0	2	0	0	0	0	NA	0	0	0	0	1	1	0	0	1	0	0	0	0	0	0	0	1	0	0	0	0	0	0	NA	1	1	0	0	0	0	1	0	0	NA	0	0	0	1	1	0	0	0	NA	1	0	0	0	0	0	0	0	0	0	0	1	0	0	1	0	0	0	0	0	0	0	2	0	0	1	0	2	0	0	0	0	NA	0	0	1	0	2	0	0	1	0	0	0	0	0	0	1	0	1	0	1	NA	NA	0	0	0	NA	1	2	0	0	0	0	0	2	0	2	2	1	1	0	0	0	1	0	0	0	0	0	NA	0	0	1	1	0	1	0	0	0	0	2	1	0	0	0	0	0	1	1	1	0	0	0	0	0	NA	0	0	0	NA	2	0	0	1	2	0	1	0	0	0	0	0	1	2	0	0	1	0	0	0	0	0	0	1	1	0	1	0	1	1	0	2	NA	2	0	0	0	NA	1	0	0	NA	0	0	1	1	0	0	0	0	1	0	1	NA	NA	1	0	0	0	0	NA	NA	1	1	1	1	0	2	1	0	0	0	0	1	0	0	0	0	2	0	0	0	0	0	0	1	0	0	2	1	0	0	0	0	0	0	0	0	0	0	0	0	NA	0	1	0	0	1	0	0	1	0	0	0	0	NA	0	NA	0	1	1	0	NA	1	0	0	0	1	0	0	0	0	0	0	0	0	2	0	NA	0	0	1	NA	0	0	1	2	NA	2	2	2	0	0	0	0	0	0	0	1	1	0	0	0	0	NA	1	0	NA	1	0	0	0	0	0	NA	1	0	0	2	2	0	0	0	0	0	2	0	0	0	0	0	1	1	0	2	2	0	0	0	0	0	0	0	1	0	0	0	0	0	0	0	0	0	0	0	0	1	0	1	0	0	0	0	1	1	0	NA	0	NA	0	0	0	0	NA	0	NA	0	0	0	0	0	0	1	0	0	0	1	0	0	1	1	0	1	0	0	0	0	0	1	1	NA	1	NA	0	1	1	1	0	2	2	0	NA	1	0	0	0	0	0	0	0	NA	0	2	2	2	0	0	1	1	0	0	0	1	0	0	2	0	0	0	0	1	0	0	0	0	0	0	0	0	0	0	0	0	NA	0	1	0	2	0	0	0	1	0	1	1	0	NA	0	0	0	0	0	0	0	0	1	0	0	0	0	1	1	0	NA	1	0	0	1	0	0	0	0	1	1	1	0	0	1	1	0	0	0	0	1	1	1	0	0	0	1	0	0	0	0	0	0	0	0	0	0	0	0	0	0	0	0	1	1	0	0	1	0	1	0	0	0	0	1	2	0	0	0	0	0	NA	0	0	NA	1	2	0	0	0	0	0	NA	0	0	0	0	0	0	0	0	1	1	1	0	0	0	0	0	0	2	0	NA	1	2	0	0	0	0	0	0	0	1	0	1	0	0	0	1	0	0	0	1	NA	0	0	0	0	0	NA	0	0	0	0	NA	0	0	0	0	0	0	0	0	1	0	0	0	2	0	0	0	0	1	1	0	0	2	0	0	0	0	0	0	0	NA	1	1	0	0	0	0	0	0	0	1	0	1	1	0	0	0	0	2	0	0	0	0	1	0	0	0	0	0	0	0	0	NA	0	0	0	0	0	0	0	0	1	0	0	NA	2	0	0	0	1	0	0	0	1	0	0	0	0	1	0	1	0	0	0	0	NA	0	1	0	0	0	0	0	NA	1	0	0	0	0	0	NA	0	0	0	0	1	0	1	0	0	0	0	2	0	0	0	1	0	0	2	0	0	0	0	1	1	1	0	0	0	0	0	0	0	0	NA	0	1	0	0	0	0	0	0	0	0	0	0	0	0	2	0	0	0	0	0	2	1	0	0	1	0	0	0	0	2	0	0	0	0	0	0	NA	1	1	0	0	NA	0	2	1	0	0	0	0	0	0	0	2	0	0	0	0	NA	0	0	0	0	0	NA	1	0	0	0	1	0	1	0	NA	0	2	0	0	0	0	0	0	0	1	0	1	1	NA	0	0	NA	0	1	0	0	0	2	0	1	0	0	0	0	0	0	2	0	0	0	0	0	0	1	0	0	0	0	0	0	0	0	0	0	0	0	0	0	0	0	1	0	0	NA	0	0	0	0	0	1	0	0	0	0	0	0	1	0	NA	0	NA	1	2	0	0	NA	0	0	0	0	1	NA	1	0	2	1	0	0	1	0	0	0	1	0	0	NA	0	1	NA	0	0	0	0	0	0	1	0	0	0	0	0	0	2	0	1	1	0	0	0	2	0	0	0	0	0	0	0	0	0	2	0	0	0	1	0	0	0	0	0	0	0	0	0	1	0	0	0	1	0	1	0	0	1	NA	1	0	0	0	1	NA	1	1	0	0	0	1	0	0	0	1	1	0	0	0	0	0	0	0	1	0	0	0	0	0	0	0	2	2	0	0	1	1	1	0	0	0	0	NA	1	1	2	1	0	0	0	0	1	0	0	NA	0	1	0	0	0	0	0	0	0	0	0	0	0	0	0	0	0	0	0	0	0	0	0	0	0	2	0	0	0	0	0	1	0	0	0	0	0	1	1	0	0	0	0	1	1	0	0	0	0	0	0	0	0	0	0	0	0	0	0	0	1	0	0	0	NA	1	2	1	0	1	0	0	1	0	0	0	0	0	0	0	0	0	0	0	0	0	0	0	0	0	0	0	0	0	2	0	0	0	0	1	0	1	0	0	1	1	0	0	0	0	0	0	0	0	0	NA	0	0	0	0	1	2	1	0	0	0	0	NA	0	0	0	0	NA	0	0	0	0	0	0	0	0	0	0	0	0	0	0	0	0	0	0	0	0	0	0	0	1	1	0	1	0	NA	1	0	0	0	0	1	0	0	1	1	0	0	0	0	0	1	0	1	NA	0	0	0	NA	0	NA	2	0	0	0	0	1	0	0	0	0	0	0	0	0	1	0	1	0	0	0	0	0	0	1	0	1	0	0	0	1	1	0	0	0	0	0	0	0	0	1	NA	1	0	0	2	0	2	2	0	0	0	0	0	0	0	NA	0	0	0	0	NA	NA	0	1	0	1	0	NA	NA	0	0	0	0	1	0	0	1	0	1	0	0	0	0	0	0	1	0	0	0	1	0	0	0	0	0	1	0	0	2	1	1	1	0	0	0	0	0	0	0	1	1	NA	0	1	1	0	0	2	0	2	0	0	0	NA	1	0	1	1	0	0	1	0	0	1	0	0	0	1	0	1	0	1	0	2	2	0	0	1	0	0	0	2	1	0	0	0	0	1	0	0	0	0	0	0	0	0	0	0	0	1	0	0	0	0	2	2	0	0	1	2	0	0	1	0	2	0	0	0	0	1	1	1	1	0	1	1	NA	1	0	0	1	0	1	2	0	0	0	0	1	0	0	0	0	0	0	NA	0	0	0	1	0	0	0	1	0	NA	NA	1	NA	0	0	0	0	0	0	0	NA	0	1	0	1	0	0	1	1	0	0	0	2	0	0	0	0	0	0	0	1	0	0	1	NA	0	0	0	1	1	0	1	NA	1	0	0	0	0	1	1	0	0	NA	NA	1	0	0	NA	0	1	1	0	0	0	0	1	0	0	1	0	0	0	0	0	0	1	NA	0	0	0	0	1	1	NA	0	0	2	0	NA	NA	0	1	1	0	NA	0	0	1	1	0	0	0	2	2	0	0	0	0	0	0	2	0	0	NA	1	0	0	0	0	2	0	0	0	0	0	0	0	0	0	1	0	0	0	0	1	0	1	NA	1	0	1	0	0	2	0	1	0	0	1	0	0	1	1	0	0	0	0	1	0	0	0	0	0	0	0	0	0	0	1	0	2	2	NA	2	0	0	0	0	0	0	1	0	0	0	0	0	0	0	0	0	0	NA	0	0	1	0	0	0	0	1	0	2	1	0	0	1	0	0	1	1	0	1	NA	NA	0	0	0	0	0	0	0	1	0	0	0	0	1	0	0	0	NA	0	0	0	0	0	0	NA	0	0	0	0	0	1	0	0	0	NA	2	0	0	NA	0	0	0	0	0	0	0	0	2	0	0	NA	0	NA	0	0	0	0	0	0	NA	NA	0	0	0	1	NA	0	2	0	NA	0	0	0	0	1	0	0	NA	0	0	1	1	0	0	0	0	2	0	1	0	1	0	1	1	2	0	0	0	0	1	0	0	0	0	0	1	1	0	0	0	0	NA	0	0	0	0	0	NA	0	NA	2	0	0	0	1	0	NA	0	1	2	1	0	2	0	0	2	0	0	0	0	1	0	0	0	0	0	0	0	0	0	0	0	1	0	1	0	0	0	1	0	0	0	0	2	1	0	1	0	0	NA	0	0	1	1	0	1	0	2	0	0	0	0	0	0	0	0	0	1	0	0	0	0	0	0	0	0	0	0	0	0	0	0	0	1	NA	NA	1	0	0	0	0	0	0	0	0	0	0	1	0	0	0	0	1	0	1	NA	0	0	0	0	1	NA	2	1	NA	0	0	0	0	0	1	1	0	0	0	0	0	0	0	0	0	0	0	0	0	0	0	0	1	0	1	0	0	0	0	0	NA	1	0	0	1	0	1	1	0	1	NA	0	0	1	NA	1	1	0	0	0	0	0	0	0	1	0	NA	NA	1	0	0	0	0	0	0	0	1	0	NA	0	1	1	0	1	0	2	0	0	0	NA	2	NA	2	2	1	1	0	0	0	1	1	0	0	0	0	0	0	0	0	0	0	0	0	0	0	0	0	0	0	0	0	1	0	0	0	0	0	0	0	0	0	0	1	1	0	0	0	0	0	0	0	0	0	0	1	0	1	1	1	1	1	0	1	0	0	NA	0	NA	0	1	NA	1	1	1	0	NA	0	0	0	0	0	2	0	0	0	0	0	0	0	0	0	0	0	0	0	NA	0	0	0	0	0	1	1	0	0	0	0	0	0	0	0	2	1	0	1	0	1	0	0	0	1	0	1	0	0	0	0	0	0	0	0	0	1	0	0	0	0	0	0	0	1	0	0	2	NA	0	1	0	0	1	0	0	1	NA	1	0	0	NA	0	0	0	0	0	0	0	1	1	1	2	0	2	0	2	2	0	0	0	0	0	0	0	0	1	1	0	0	0	1	0	0	0	0	0	0	NA	0	0	1	1	0	0	0	0	0	0	0	0	0	0	0	0	0	0	0	0	0	1	NA	0	1	1	1	1	0	0	0	1	0	0	0	0	0	0	0	0	0	1	0	0	0	1	1	NA	0	0	0	0	0	1	0	0	0	0	0	1	NA	0	2	0	0	0	0	1	1	1	NA	1	0	2	0	0	1	NA	0	0	1	2	0	1	1	NA	0	0	0	0	0	0	1	0	0	2	1	0	0	0	0	0	0	0	0	0	0	1	0	0	NA	NA	0	0	NA	2	0	0	0	0	0	1	0	0	0	0	0	1	NA	NA	0	0	0	1	1	2	0	0	0	0	2	2	0	0	0	0	1	1	0	1	0	0	0	0	0	0	1	2	1	0	0	0	0	1	1	1	0	0	1	1	0	0	0	0	0	0	0	2	0	NA	0	NA	NA	1	0	2	NA	2	0	0	2	0	0	0	0	1	0	1	0	0	0	0	0	0	0	0	0	1	0	0	2	0	0	NA	1	0	0	0	1	NA	0	NA	0	0	0	0	NA	0	0	0	0	0	0	0	0	1	0	0	2	0	0	0	0	0	0	0	1	0	NA	0	1	0	0	0	1	1	0	0	0	1	2	0	0	0	0	NA	0	NA	1	1	1	0	0	0	0	0	0	0	0	0	2	1	1	1	1	2	0	2	0	0	0	0	0	0	0	0	0	0	0	1	0	0	NA	0	1	1	0	0	0	0	0	1	1	0	0	0	1	NA	0	NA	1	1	0	0	0	0	NA	0	0	0	0	0	0	2	0	0	0	0	0	0	0	0	0	0	0	0	0	0	NA	NA	0	0	0	0	0	1	NA	0	0	0	0	0	0	0	NA	0	0	0	0	0	1	1	2	0	0	NA	NA	0	0	0	0	1	1	1	0	0	1	1	1	0	0	0	0	2	1	0	0	0	0	0	0	0	NA	0	0	0	0	1	1	0	2	0	0	0	1	0	0	0	0	1	0	0	1	NA	1	1	0	1	0	0	0	NA	0	1	1	1	0	0	1	0	0	0	NA	1	1	1	0	1	NA	1	0	0	0	0	0	0	0	0	0	0	0	0	1	1	0	0	0	0	0	0	NA	1	0	0	0	0	2	0	2	0	0	0	0	0	0	0	0	0	0	1	0	0	1	1	0	1	1	0	0	1	2	0	0	0	0	0	0	0	0	1	0	0	0	0	2	0	2	0	0	1	1	0	0	0	0	0	1	0	1	0	0	0	0	1	1	0	0	0	0	0	NA	0	0	0	1	0	0	1	1	1	1	1	1	0	0	0	0	1	0	0	0	0	0	0	1	0	0	0	0	0	0	1	0	0	0	0	0	0	0	1	1	1	1	1	1	NA	1	0	0	0	0	0	0	0	2	0	0	NA	1	0	NA	0	0	0	1	0	NA	0	0	0	0	0	0	0	NA	0	1	2	1	0	0	0	0	0	0	0	0	0	0	0	0	0	0	0	1	0	1	0	0	1	0	0	NA	0	1	1	1	0	0	2	0	0	NA	0	1	0	2	1	0	0	0	1	0	0	NA	0	0	0	0	NA	0	NA	2	0	0	1	0	0	0	0	0	0	1	2	2	0	0	1	0	0	0	0	0	0	0	0	0	0	2	0	1	0	0	0	0	0	0	0	0	0	0	0	1	0	0	0	0	NA	0	0	0	0	1	NA	NA	0	0	0	0	1	0	1	0	0	0	0	0	1	0	0	0	1	2	0	0	0	0	0	0	NA	0	0	1	0	0	0	0	0	NA	0	0	0	0	0	0	1	0	0	0	0	NA	1	0	NA	NA	1	0	0	0	0	0	0	0	0	1	NA	0	0	0	0	0	1	1	0	0	NA	1	0	1	0	0	0	1	NA	0	0	0	0	0	2	1	0	0	0	0	0	0	0	1	0	0	2	NA	1	1	0	0	2	0	1	2	1	0	1	0	NA	0	0	0	NA	1	0	0	NA	1	2	0	0	0	1	0	NA	0	0	NA	1	1	1	1	NA	1	NA	0	0	0	0	0	0	0	2	1	0	0	0	0	2	0	1	NA	NA	NA	1	1	0	0	0	0	0	0	1	0	0	0	0	0	0	0	0	1	0	0	0	1	1	1	0	1	0	0	1	1	0	1	1	0	NA	0	0	1	0	0	0	0	0	0	1	0	0	0	0	0	2	0	0	2	2	2	NA	1	0	0	1	1	0	1	0	0	0	NA	NA	0	0	0	0	0	0	0	0	0	0	0	0	NA	1	1	0	NA	1	0	0	1	0	0	0	0	0	0	0	1	0	0	0	0	0	0	1	1	1	0	NA	0	0	0	0	0	0	0	0	0	0	NA	NA	2	2	1	2	1	0	0	0	0	0	0	0	0	0	0	0	1	0	1	0	1	1	0	0	2	1	NA	NA	1	0	0	0	1	NA	0	0	0	0	0	0	0	0	0	1	NA	0	0	0	0	2	0	0	0	0	0	0	0	0	0	0	1	0	0	0	0	NA	1	0	0	0	0	NA	0	1	2	0	0	1	1	0	0	0	0	1	1	0	0	2	0	1	1	0	0	0	0	0	0	0	0	0	0	0	0	0	1	0	0	0	0	0	2	1	NA	NA	0	NA	0	0	NA	0	0	NA	1	2	0	NA	1	0	0	1	0	1	0	0	0	2	2	0	0	0	0	0	1	1	0	0	0	0	0	0	0	1	0	0	1	0	0	0	0	0	0	0	0	0	0	0	0	0	0	0	0	0	0	0	0	0	0	0	1	0	0	0	2	0	0	0	0	0	0	0	1	1	0	0	0	0	0	0	0	0	NA	NA	1	0	NA	0	NA	0	0	0	0	0	0	0	0	0	0	0	0	0	2	0	0	0	0	0	2	0	0	1	0	0	0	0	0	1	1	1	2	0	1	1	0	1	NA	1	1	1	0	0	0	1	0	1	NA	1	NA	0	0	0	1	0	0	0	0	0	0	0	0	0	0	0	0	0	0	0	0	0	0	0	0	0	0	1	0	0	0	0	2	0	1	1	0	1	NA	0	NA	1	0	0	2	1	0	0	1	1	0	0	NA	0	0	0	2	0	0	0	0	0	0	0	1	NA	1	0	0	1	0	0	0	0	0	0	0	0	0	0	0	1	0	0	2	2	1	1	2	0	NA	0	0	1	0	0	2	0	NA	1	0	0	1	1	1	0	0	0	0	0	NA	0	0	1	1	0	0	0	0	0	0	1	0	NA	NA	0	0	0	0	0	1	NA	NA	0	0	1	0	0	1	0	0	0	2	0	0	0	0	0	0	0	0	1	NA	1	2	1	0	0	0	0	0	0	0	0	0	0	0	0	0	0	0	0	1	0	NA	0	0	1	NA	0	NA	0	0	0	2	2	0	0	2	0	1	1	1	0	0	0	0	0	NA	1	2	1	0	1	1	1	0	0	0	0	0	0	1	0	0	0	0	2	1	0	1	1	0	1	0	0	1	0	0	0	0	0	0	1	NA	0	1	1	1	1	0	0	1	0	0	1	0	0	0	0	0	0	0	NA	0	0	0	0	0	2	0	1	1	0	NA	0	NA	0	1	0	NA	0	0	0	0	1	0	1	NA	1	NA	1	0	1	0	0	0	0	0	NA	0	1	1	0	0	0	0	1	0	0	NA	0	0	0	1	1	0	0	0	0	0	0	NA	0	0	1	0	0	0	NA	0	0	0	0	0	0	0	0	0	0	0	0	0	0	0	0	NA	1	0	0	NA	0	NA	0	0	0	1	NA	1	0	0	0	0	NA	1	0	0	1	0	0	2	0	0	0	0	1	NA	0	0	0	0	0	0	0	0	0	0	1	1	0	0	NA	NA	1	0	0	1	NA	2	0	0	0	0	0	0	2	NA	0	0	0	2	0	0	0	0	0	0	0	1	0	0	0	0	0	0	0	1	0	1	0	0	0	0	1	0	0	0	0	0	0	0	0	0	0	0	0	0	NA	0	0	0	0	0	0	0	2	0	0	0	1	0	0	1	0	0	0	0	1	0	1	0	0	0	NA	0	0	0	0	1	1	0	0	0	0	0	1	0	0	0	0	0	0	0	NA	1	0	0	1	0	0	0	0	1	0	0	0	NA	0	0	NA	0	0	0	1	NA	0	NA	0	0	0	1	0	0	2	0	0	1	0	2	NA	1	0	0	NA	NA	0	0	0	0	0	0	0	0	NA	1	NA	1	0	0	0	0	0	0	0	1	0	2	0	1	1	0	NA	0	0	0	0	NA	NA	2	2	NA	0	0	0	0	0	0	0	1	0	0	1	0	0	0	0	0	0	0	0	0	0	0	0	NA	0	0	0	0	2	0	0	0	0	1	0	NA	NA	0	0	0	0	0	0	1	0	0	1	0	0	0	2	0	0	0	0	0	0	0	0	0	0	0	0	0	1	0	0	0	0	0	0	2	0	0	0	NA	1	0	1	1	0	1	0	1	0	0	2	NA	0	0	0	1	1	NA	NA	0	0	0	0	0	0	0	0	NA	0	0	0	0	1	0	2	0	0	0	0	0	0	0	NA	1	NA	0	1	0	0	0	0	0	1	0	2	0	1	0	1	1	1	0	0	0	0	0	0	1	NA	1	0	0	0	2	1	NA	1	0	0	0	0	0	0	0	0	0	2	0	0	1	0	0	0	0	1	1	2	0	0	0	1	0	0	2	0	1	NA	NA	1	NA	1	0	1	NA	0	1	1	1	1	1	2	0	0	0	NA	1	0	0	0	0	0	0	0	0	2	2	0	0	0	0	0	1	0	0	0	0	0	2	2	0	0	0	0	1	0	0	0	0	1	0	NA	0	0	0	0	0	0	0	1	0	0	1	0	1	0	0	0	0	0	0	2	1	2	1	1	1	1	0	NA	NA	0	1	0	0	0	1	1	0	1	0	0	0	0	2	0	0	0	0	0	0	2	0	0	0	0	1	2	0	0	0	1	0	0	1	NA	1	0	1	1	0	NA	0	1	NA	1	0	1	0	0	NA	NA	2	0	0	0	0	2	1	0	1	0	0	0	0	0	NA	0	1	1	0	1	0	0	1	NA	0	1	0	0	0	0	NA	1	0	0	1	0	0	0	0	0	0	0	0	2	0	0	1	0	1	0	0	0	0	1	NA	0	0	0	1	1	1	2	0	0	2	2	1	0	0	0	1	0	0	0	0	0	1	0	NA	0	0	0	0	0	0	0	0	1	0	1	0	0	0	1	NA	1	0	0	0	0	0	NA	0	0	0	0	0	0	2	0	0	2	0	0	0	0	0	1	1	1	2	0	0	0	0	0	1	1	0	0	1	0	0	0	0	1	1	0	1	0	1	0	0	0	0	0	0	0	0	2	0	0	1	0	0	0	1	1	1	NA	NA	NA	0	1	0	2	1	0	0	0	0	0	0	0	0	1	0	0	1	1	0	0	1	1	1	0	2	NA	0	0	0	1	0	NA	NA	0	0	2	0	0	0	0	0	0	0	0	0	1	0	2	NA	0	0	0	0	0	2	0	0	0	0	0	0	0	0	0	1	NA	1	0	NA	0	0	0	0	NA	0	0	0	1	1	0	0	0	0	0	NA	0	0	0	0	0	0	NA	0	0	1	1	0	0	NA	0	0	0	0	0	0	1	0	1	0	0	0	2	1	1	0	0	NA	1	1	0	0	1	1	2	0	0	0	0	1	2	0	0	0	0	0	0	NA	1	0	0	0	2	0	0	1	1	1	0	0	0	1	0	0	0	0	2	0	2	1	1	NA	NA	0	0	0	NA	0	0	1	NA	1	0	0	0	NA	2	0	0	0	1	0	0	1	NA	0	0	0	0	1	0	0	0	0	0	0	0	0	1	NA	NA	0	2	0	1	0	1	0	0	0	0	NA	0	0	0	NA	0	0	0	0	0	0	2	0	1	0	0	0	2	0	0	1	0	1	NA	0	0	0	0	1	0	0	0	0	0	2	0	0	0	1	0	0	2	0	0	1	0	2	0	1	2	2	0	2	0	0	0	1	0	0	0	2	0	0	0	0	0	0	0	1	0	2	0	0	0	0	0	0	1	0	0	0	0	0	0	1	1	0	0	0	NA	1	0	1	0	NA	0	1	1	0	0	1	0	0	0	0	2	0	0	0	0	1	0	1	0	0	1	1	0	0	0	0	0	0	0	0	0	0	0	NA	1	0	1	NA	1	0	2	1	1	1	0	0	0	0	1	0	0	0	0	NA	1	1	0	1	2	0	0	0	0	NA	0	0	0	0	0	NA	0	NA	0	1	0	NA	0	1	0	0	0	1	1	0	0	0	0	1	0	1	1	0	2	1	0	0	1	1	1	0	0	0	0	0	0	0	0	0	0	1	0	0	1	NA	0	0	0	1	0	0	0	0	0	1	0	0	0	0	0	0	0	0	0	0	NA	0	0	1	1	NA	NA	0	1	NA	0	0	0	0	0	0	0	NA	1	0	0	0	0	0	0	0	1	0	0	1	NA	0	0	0	1	0	0	0	0	1	0	0	0	0	0	0	0	1	1	1	0	1	0	2	0	1	NA	0	0	0	0	0	1	0	0	NA	0	0	0	0	2	0	0	1	0	1	1	2	1	0	2	2	2	0	0	0	0	NA	0	0	1	0	0	1	0	0	0	1	1	0	2	2	1	NA	1	0	NA	1	1	1	0	0	0	0	1	1	1	0	0	0	0	0	0	2	1	1	NA	NA	1	0	0	0	0	0	0	0	0	0	0	0	0	2	0	0	0	0	0	1	0	1	0	0	0	0	0	0	1	0	0	0	0	0	1	0	0	1	0	0	0	0	0	0	0	NA	0	NA	1	1	NA	0	0	NA	1	NA	NA	0	0	1	0	1	0	0	0	0	0	1	1	0	NA	0	0	0	0	1	0	1	0	NA	1	0	0	0	0	0	0	2	0	1	0	2	0	0	2	0	1	0	1	0	0	0	0	1	0	1	1	0	1	NA	0	0	0	0	1	0	0	0	0	0	0	0	0	1	0	1	0	2	0	0	1	NA	0	0	0	0	0	0	0	0	0	0	1	0	0	1	1	0	0	NA	1	1	NA	0	0	0	0	1	0	0	0	NA	1	0	0	NA	0	1	1	NA	1	0	0	1	1	0	1	NA	1	0	0	0	0	0	0	0	0	0	0	0	0	2	1	0	1	NA	0	1	0	NA	0	0	0	0	0	0	0	0	0	0	0	0	NA	1	0	1	0	0	0	0	0	1	0	1	1	1	1	NA	0	0	0	0	0	0	0	1	0	0	0	0	0	0	0	0	1	1	1	0	1	0	NA	1	0	0	NA	1	1	0	0	0	NA	0	0	0	0	0	1	0	2	0	2	0	0	1	0	0	0	0	0	0	1	1	0	0	0	0	0	0	0	0	0	0	2	NA	0	0	0	0	0	0	0	0	NA	0	0	0	0	2	0	0	0	0	0	0	0	2	0	2	0	0	2	0	0	0	0	0	0	0	2	0	0	1	0	0	0	0	0	0	0	0	0	1	0	1	1	0	1	1	2	NA	0	0	0	1	0	0	1	0	0	0	0	1	1	1	1	0	NA	1	0	0	2	0	0	0	1	NA	0	0	0	0	1	0	NA	0	0	1	2	0	0	0	0	0	0	0	0	1	0	1	1	1	0	1	1	1	0	1	1	0	0	1	NA	0	1	NA	0	0	0	0	0	NA	1	NA	0	0	1	1	1	0	NA	0	1	0	1	0	0	0	0	0	0	NA	1	1	NA	NA	0	NA	NA	1	0	0	0	0	0	0	2	2	0	0	1	1	1	0	0	0	0	0	0	0	1	1	2	0	1	0	0	1	1	0	0	1	1	0	1	0	1	1	1	0	0	0	0	0	NA	0	0	1	1	0	0	0	0	0	0	0	0	NA	1	0	0	0	2	0	0	0	0	1	0	0	0	1	0	1	NA	0	0	0	1	0	0	0	1	0	0	1	0	0	2	0	NA	1	1	0	0	0	0	0	0	0	0	1	0	1	1	0	0	0	0	0	0	0	0	0	0	1	0	0	1	0	NA	0	0	1	0	0	0	0	1	1	0	0	NA	0	0	0	NA	0	2	2	0	0	0	1	1	0	0	1	0	0	0	0	0	0	0	2	0	2	0	1	NA	NA	0	0	0	0	0	0	0	NA	0	0	0	0	1	1	NA	0	0	0	2	NA	0	1	0	1	1	0	0	NA	1	0	1	NA	0	0	1	0	0	1	0	0	1	0	1	0	1	0	0	0	2	0	NA	0	1	0	0	0	0	0	0	NA	NA	1	1	0	0	0	0	0	0	0	0	NA	0	0	NA	0	0	1	0	0	0	0	NA	0	NA	1	0	0	1	1	1	0	1	0	0	0	0	1	1	0	0	1	1	1	0	1	NA	1	0	1	0	0	0	0	0	0	1	NA	0	0	1	0	0	0	0	0	NA	0	0	0	0	0	1	NA	0	0	0	0	1	1	0	0	1	0	1	0	0	0	0	0	0	0	0	1	NA	0	2	2	1	0	0	0	0	0	NA	1	0	0	0	0	0	0	0	0	0	0	0	0	0	0	0	1	1	1	1	0	0	1	0	1	0	0	0	0	0	0	0	0	1	0	0	0	0	0	0	0	2	NA	1	0	0	0	0	0	0	0	0	0	0	0	0	0	1	1	0	1	0	0	NA	0	1	1	0	0	2	NA	0	0	0	0	0	0	0	0	1	0	0	NA	0	1	0	NA	1	0	0	0	0	0	2	0	0	0	NA	0	0	1	NA	1	0	0	0	1	1	0	0	0	0	0	0	0	0	2	0	0	0	0	0	0	0	1	0	0	0	1	0	0	1	0	NA	1	0	0	0	1	0	1	NA	1	0	0	0	0	0	0	0	0	1	1	0	0	1	0	2	1	1	2	1	1	1	0	1	0	0	1	0	0	1	1	NA	0	1	1	0	NA	0	0	0	0	0	0	0	0	0	0	2	2	0	0	0	0	0	0	0	1	0	0	0	0	0	0	0	0	0	0	1	0	1	1	0	0	NA	0	0	0	1	1	0	0	1	NA	0	0	NA	0	0	0	NA	0	0	2	1	2	1	0	0	0	0	0	0	0	0	1	1	0	1	0	0	0	0	1	0	0	0	0	0	0	0	0	2	2	0	0	0	0	0	0	0	0	NA	1	0	0	0	0	1	0	0	0	0	0	0	0	0	0	1	0	2	0	0	0	0	0	0	1	0	0	0	0	0	0	NA	0	2	0	0	1	0	0	1	1	0	0	0	0	2	0	0	0	NA	0	0	0	1	0	0	0	0	0	0	1	0	0	0	1	0	0	NA	NA	0	0	0	0	0	0	0	1	1	1	1	0	0	0	0	NA	0	0	0	0	0	NA	0	1	0	0	0	NA	0	NA	0	0	0	1	0	1	0	0	NA	0	0	0	0	1	0	1	0	0	0	0	1	0	0	1	0	NA	2	0	2	0	0	0	0	0	0	1	1	2	0	NA	1	0	0	1	NA	0	0	0	0	1	NA	1	NA	NA	1	1	1	0	0	0	0	0	0	0	0	0	1	0	1	0	0	NA	NA	1	1	1	0	0	NA	1	0	NA	0	1	NA	NA	0	1	0	0	1	1	0	0	1	2	2	0	1	0	0	0	0	0	0	0	0	NA	NA	0	0	1	0	0	2	2	0	0	1	1	0	0	0	0	1	1	0	0	0	0	0	0	NA	1	1	1	0	0	0	0	0	0	0	0	1	0	NA	0	NA	1	0	0	0	1	1	2	NA	1	NA	2	0	0	0	NA	0	0	1	0	1	0	0	1	0	0	0	0	0	0	0	0	1	0	0	0	0	2	0	0	1	0	1	0	1	1	0	1	1	0	0	NA	0	0	1	1	1	1	0	0	0	1	1	0	1	0	0	0	0	0	2	0	NA	NA	0	0	0	0	0	0	1	0	0	0	0	0	0	1	2	0	0	0	NA	0	0	0	0	0	0	0	0	2	0	1	0	0	1	2	0	0	0	0	0	0	1	0	2	0	1	2	2	0	0	0	1	NA	1	NA	1	1	NA	0	0	1	0	0	0	0	0	NA	2	1	0	1	0	NA	NA	2	2	0	0	1	0	1	0	0	1	NA	0	0	1	0	1	NA	0	2	NA	0	1	2	0	0	0	0	0	0	0	0	0	0	0	0	0	0	0	2	1	1	NA	0	0	NA	0	0	0	1	NA	1	NA	1	1	0	NA	1	0	1	1	0	0	0	NA	1	0	0	2	0	2	0	0	0	0	1	0	0	0	0	1	1	2	0	0	0	0	0	0	0	0	0	1	0	0	0	1	0	0	0	0	2	2	0	0	NA	0	0	2	0	0	0	1	0	0	0	0	0	NA	0	0	0	0	0	0	NA	1	0	0	2	0	NA	1	1	0	1	0	1	0	0	0	0	1	0	0	0	0	0	0	2	0	0	0	0	2	1	NA	0	0	1	1	0	0	0	NA	1	0	0	0	0	0	1	NA	0	0	1	NA	1	0	0	1	1	1	0	0	NA	0	0	0	0	0	0	NA	1	0	1	1	1	1	0	0	0	0	0	0	1	NA	2	1	0	1	0	1	2	0	NA	0	0	0	1	1	1	1	NA	NA	1	0	0	0	0	0	1	0	0	2	1	0	NA	0	0	2	0	1	NA	1	1	0	0	0	NA	NA	1	0	0	0	0	0	2	0	0	0	0	0	1	2	1	0	1	0	0	1	1	NA	1	0	1	NA	2	2	0	NA	NA	0	1	0	0	1	NA	NA	0	1	0	0	0	0	NA	1	1	0	0	0	NA	0	0	0	0	1	1	NA	0	NA	0	0	1	0	0	0	0	0	1	0	0	0	0	0	0	0	1	NA	2	0	0	NA	NA	0	0	0	1	0	0	0	0	1	0	0	2	0	0	0	1	NA	2	1	0	1	1	0	0	0	0	1	0	0	0	1	0	0	0	0	0	0	0	1	1	0	0	2	NA	0	1	NA	1	0	1	1	1	1	0	0	0	1	0	0	0	0	0	0	0	0	0	0	0	0	1	0	0	0	2	0	2	0	0	0	1	1	0	0	0	0	0	2	0	1	1	0	1	0	0	0	0	0	0	0	0	0	0	0	0	NA	0	0	1	0	1	1	0	0	2	0	0	0	0	1	1	0	0	2	1	0	1	2	0	0	0	0	0	0	0	1	1	0	0	2	1	0	1	1	0	0	2	0	0	0	0	2	0	0	0	0	2	0	1	2	0	0	0	0	2	0	0	0	0	0	0	0	1	1	0	0	0	0	0	0	0	NA	1	NA	2	0	2	0	0	1	0	0	0	1	0	0	0	0	0	0	1	0	0	0	0	0	0	0	1	0	0	0	1	0	NA	0	0	0	2	2	0	0	0	0	0	1	0	NA	0	0	0	0	0	1	0	0	0	0	0	0	0	2	0	0	0	0	0	1	0	0	0	0	0	1	0	0	NA	1	0	1	0	0	1	0	1	0	1	0	1	1	0	2	0	0	1	1	1	NA	0	0	1	1	0	0	0	0	NA	0	1	0	0	1	0	NA	0	2	0	2	0	0	0	0	0	0	2	1	0	0	NA	0	0	0	0	0	1	0	0	2	0	0	0	NA	0	0	0	2	0	NA	1	1	0	0	0	0	0	0	2	2	NA	0	1	1	0	0	0	1	0	0	NA	0	NA	0	0	0	1	0	0	0	1	0	0	0	0	0	0	0	0	0	1	0	0	0	1	1	0	2	0	2	1	1	0	0	0	2	1	1	1	1	0	0	0	0	1	0	NA	2	1	NA	NA	1	1	1	NA	0	0	0	0	1	0	0	2	0	0	0	0	0	0	0	0	0	1	0	2	2	1	2	1	1	2	0	0	1	NA	2	0	0	1	1	1	0	0	0	0	0	0	0	1	0	0	0	NA	NA	0	0	0	0	2	0	0	2	1	2	0	0	0	1	NA	2	1	0	0	0	0	0	1	0	1	0	1	0	0	0	1	0	0	0	0	0	NA	2	0	0	1	0	0	1	1	0	0	0	0	0	0	2	0	1	1	1	0	NA	0	0	0	0	0	0	0	NA	0	0	0	0	2	0	0	1	0	NA	0	0	1	NA	0	0	0	0	0	2	0	0	0	0	0	1	0	0	0	0	NA	1	1	0	0	0	0	0	0	0	0	1	2	0	0	1	0	0	2	0	0	0	0	0	2	NA	1	0	1	0	0	0	0	0	1	1	0	0	0	0	0	0	0	0	NA	0	NA	0	1	1	0	0	1	0	0	NA	2	1	0	0	0	0	0	0	0	0	0	0	0	1	NA	1	0	NA	1	NA	0	0	0	0	0	0	0	0	0	1	0	2	2	0	0	0	0	0	1	0	0	0	0	0	NA	1	0	0	0	NA	0	NA	0	0	NA	1	0	0	NA	NA	1	1	NA	NA	1	2	1	0	0	1	0	0	0	0	0	0	0	0	0	0	0	0	0	NA	0	0	1	1	1	1	0	0	0	1	0	1	0	0	0	0	0	0	0	0	0	0	0	0	0	0	0	0	0	0	0	0	NA	0	0	0	0	0	0	0	0	NA	0	NA	0	2	0	0	0	0	NA	0	0	0	0	2	NA	1	NA	1	0	0	NA	0	0	0	0	0	NA	0	1	1	0	0	0	NA	0	0	0	0	0	1	1	0	0	0	0	0	0	1	0	0	0	1	0	1	0	0	1	0	0	0	0	0	0	0	0	0	0	NA	2	0	1	1	1	1	1	0	0	0	0	0	0	0	0	2	2	2	0	0	0	1	1	2	0	1	1	0	0	0	1	0	0	0	2	0	0	0	0	0	NA	1	0	1	0	0	0	0	0	0	0	1	2	0	0	2	0	0	0	0	0	0	1	NA	1	1	0	1	0	0	0	0	0	0	0	1	1	0	0	0	2	2	1	1	0	0	0	1	0	0	0	0	0	1	1	0	0	0	1	0	1	0	1	1	1	2	0	0	0	NA	1	0	0	0	2	0	0	0	0	0	0	0	0	1	1	1	0	1	1	0	0	0	0	0	0	0	NA	1	0	0	1	0	NA	0	0	0	0	0	0	0	0	0	0	0	0	0	0	0	0	1	0	0	1	0	0	0	0	0	0	1	0	1	1	NA	1	NA	0	0	0	2	1	0	2	0	0	0	0	0	1	1	1	0	0	0	0	0	1	1	0	0	0	0	1	1	0	NA	1	0	0	0	0	0	0	NA	NA	0	1	0	0	2	NA	1	0	NA	0	0	0	1	0	0	0	0	0	0	0	NA	0	0	1	0	0	0	0	0	0	0	0	1	0	0	1	0	0	0	0	0	0	1	1	0	NA	1	0	0	NA	0	0	0	0	0	0	0	0	1	1	0	0	0	0	NA	0	1	1	0	2	0	0	NA	1	0	0	1	2	2	0	0	0	0	2	0	0	0	1	0	0	0	0	0	0	NA	0	0	0	0	0	1	0	0	0	0	0	1	0	0	0	0	1	0	0	1	NA	0	1	1	1	0	0	0	1	0	0	0	2	2	1	0	1	0	0	0	1	NA	0	1	0	1	0	NA	0	0	0	0	1	0	0	0	1	0	0	1	0	1	NA	NA	1	0	0	0	0	0	0	0	0	0	0	2	NA	0	0	0	0	NA	1	1	1	0	0	0	1	NA	0	0	1	0	0	0	1	1	0	0	0	0	1	0	0	0	0	0	0	0	0	0	2	0	0	0	0	0	0	0	0	0	0	NA	NA	1	1	NA	0	0	0	0	0	0	1	0	NA	0	1	1	NA	0	0	0	1	0	0	0	0	0	0	0	1	0	0	0	0	2	0	1	2	0	0	NA	0	0	1	1	0	1	0	0	0	0	0	0	0	0	NA	1	1	0	0	1	NA	1	1	0	1	0	0	0	0	0	0	0	0	1	0	0	0	0	0	NA	0	0	0	0	1	0	0	1	0	0	1	NA	0	0	1	0	0	0	1	NA	0	0	0	0	0	0	0	0	0	0	1	NA	1	1	0	0	0	0	0	NA	NA	2	0	1	0	2	0	0	NA	0	1	0	2	0	0	1	0	0	0	0	NA	0	0	0	0	NA	2	0	0	0	0	0	1	1	2	1	1	0	1	NA	0	0	0	2	0	0	0	1	0	1	0	0	0	0	0	0	0	0	0	0	2	0	0	0	0	0	1	1	1	0	NA	1	0	0	0	0	1	0	0	1	NA	NA	0	0	0	0	0	0	1	1	0	0	0	0	1	NA	0	0	0	1	1	0	1	NA	0	0	0	NA	1	0	2	0	0	1	2	0	0	1	0	1	1	NA	NA	0	0	NA	1	0	0	0	0	0	0	0	0	0	2	2	0	0	0	0	0	0	0	0	0	0	0	0	0	0	0	2	1	0	1	0	1	0	0	0	1	0	1	0	0	0	0	0	0	0	1	0	0	NA	0	2	0	0	1	0	0	0	0
Carp_Parent10_M	0	2	2	1	1	0	2	0	1	1	1	0	1	0	0	0	0	1	1	0	NA	0	0	1	0	0	2	0	1	NA	0	0	1	1	0	0	0	1	1	0	1	0	0	0	1	NA	0	1	1	1	0	0	0	0	0	NA	0	0	0	2	0	1	1	0	0	1	0	0	0	1	0	0	0	0	1	NA	0	0	NA	0	0	0	1	1	0	1	NA	0	0	1	0	NA	0	0	2	1	NA	1	0	1	1	1	NA	0	2	0	0	0	0	0	1	0	1	0	0	0	NA	NA	0	1	1	1	1	1	0	0	0	1	0	0	1	0	NA	0	0	0	0	0	1	0	0	0	0	1	0	0	1	0	2	1	0	NA	1	NA	0	0	0	0	0	1	0	0	0	0	0	0	0	1	NA	NA	0	NA	1	0	0	1	0	0	0	0	1	0	1	0	0	0	0	0	0	0	0	0	0	1	0	0	0	1	1	0	0	2	0	1	1	1	NA	1	1	0	0	0	0	0	1	1	0	1	0	0	0	NA	0	NA	1	0	0	0	0	1	1	1	0	0	0	0	0	0	1	0	1	1	0	0	0	0	1	NA	0	1	2	0	0	0	0	1	0	0	1	0	2	1	NA	1	0	0	0	1	0	0	1	NA	0	1	1	NA	1	0	0	0	0	0	2	2	0	0	NA	0	2	1	0	0	0	NA	0	NA	1	1	0	0	0	1	0	1	0	1	1	0	0	0	0	2	1	0	2	0	2	0	0	0	0	NA	0	NA	0	0	0	0	0	0	1	0	2	0	0	0	0	2	1	2	0	0	0	0	0	0	0	0	1	NA	0	1	1	0	0	0	0	0	0	0	0	0	2	2	0	0	0	0	0	0	0	0	0	0	0	1	1	0	0	1	0	0	0	0	0	0	2	1	1	0	0	0	0	0	0	0	0	0	2	2	0	0	0	NA	1	2	NA	0	1	1	0	0	0	0	1	0	NA	0	1	1	2	0	0	NA	2	0	1	0	1	0	0	2	0	0	0	0	0	0	1	0	0	0	0	0	0	2	0	0	0	0	0	0	0	1	NA	0	1	0	1	0	0	0	2	1	0	2	0	NA	1	0	0	1	1	0	0	0	0	2	0	0	1	0	0	0	2	0	0	2	0	0	1	0	0	1	0	1	0	0	1	0	0	0	1	0	0	0	0	0	0	0	0	0	1	0	0	0	0	1	0	0	1	0	NA	0	1	0	0	2	NA	1	1	1	0	2	0	2	0	0	0	0	0	1	0	1	0	0	0	0	0	2	1	0	NA	1	0	0	0	0	0	1	NA	0	0	1	0	1	1	0	0	1	0	0	0	1	0	0	NA	0	0	0	0	0	0	0	0	0	0	0	0	0	0	0	0	0	0	0	1	1	0	0	0	0	0	1	0	0	0	1	0	0	0	0	0	1	0	2	0	2	1	0	0	0	0	NA	0	0	1	1	1	1	0	0	0	NA	0	0	0	1	2	1	NA	0	0	0	NA	0	NA	0	0	1	NA	0	0	1	1	0	0	0	NA	0	1	0	2	0	0	NA	0	0	0	1	1	1	1	0	0	0	0	0	0	0	1	0	2	1	0	1	1	1	0	0	0	2	1	1	1	1	1	0	1	0	0	1	0	0	0	0	0	0	0	NA	0	0	0	0	1	NA	1	0	1	0	0	NA	NA	1	0	0	0	0	0	1	1	0	0	0	1	0	0	0	1	0	NA	0	0	0	0	0	1	0	0	0	0	0	0	0	0	1	1	1	0	1	NA	0	1	1	0	0	2	0	0	0	2	0	0	0	1	NA	0	NA	1	0	0	0	NA	NA	0	0	0	NA	0	0	1	0	2	0	1	NA	0	0	1	0	1	1	NA	1	1	0	NA	0	1	2	0	0	0	0	0	0	0	NA	0	1	0	0	0	0	NA	0	0	0	0	1	1	0	0	0	0	0	0	1	0	1	1	1	1	0	0	NA	1	0	2	1	1	1	0	1	2	2	0	0	NA	0	0	0	0	0	0	0	0	NA	0	1	2	0	1	0	1	0	0	0	0	0	0	1	NA	0	NA	0	1	0	0	NA	1	0	NA	0	0	0	1	0	0	0	NA	0	0	1	0	NA	NA	0	0	1	1	NA	0	1	1	1	0	0	0	1	0	1	1	0	0	0	NA	0	0	NA	1	0	0	0	0	0	1	0	NA	0	1	1	NA	NA	0	0	0	1	0	0	NA	0	2	2	0	NA	0	0	0	2	0	0	0	0	1	1	0	0	2	0	1	0	0	1	2	1	NA	0	0	NA	0	0	0	0	1	0	2	0	NA	1	0	1	0	2	0	1	NA	0	0	2	NA	0	0	1	0	0	1	0	0	NA	1	1	0	0	0	0	1	0	1	0	0	1	0	0	0	NA	2	0	0	0	1	NA	2	0	2	0	0	1	2	0	0	0	0	0	0	0	0	1	1	0	NA	0	0	0	1	0	NA	NA	0	0	0	2	0	0	0	0	0	0	1	2	0	0	0	1	0	0	0	0	1	0	0	0	1	0	0	1	0	0	0	0	0	NA	0	0	0	NA	0	0	0	0	0	0	0	0	1	0	0	1	0	0	NA	0	0	0	0	0	1	1	0	0	0	0	0	0	0	0	1	0	NA	1	0	1	0	0	NA	0	0	1	0	1	0	2	0	0	0	0	1	NA	1	0	2	0	0	NA	0	0	0	0	1	1	1	2	NA	0	0	0	0	0	NA	0	1	NA	0	1	2	1	NA	NA	0	0	0	NA	0	0	0	0	1	0	0	0	0	1	0	0	0	0	0	0	0	1	0	2	0	0	0	0	0	0	0	0	0	0	0	0	1	0	0	0	0	0	0	0	2	0	0	1	0	NA	0	0	2	0	0	0	0	0	2	2	2	2	NA	0	1	0	0	NA	NA	2	0	NA	0	1	2	0	0	1	0	0	0	0	0	0	0	1	0	2	NA	0	NA	2	0	2	1	0	0	0	NA	0	1	0	0	0	0	1	1	NA	1	0	0	0	0	NA	0	NA	NA	0	1	0	0	0	0	2	1	1	0	0	0	0	0	0	0	0	0	0	0	NA	0	0	0	1	0	NA	1	0	1	0	0	0	0	1	2	0	2	0	NA	NA	0	0	0	NA	0	0	0	0	1	0	1	0	0	0	0	0	0	0	0	0	0	0	0	1	NA	0	NA	0	2	NA	0	0	0	1	0	0	0	0	0	0	1	0	0	1	0	1	0	1	0	1	2	0	0	0	0	0	0	0	1	1	1	0	0	0	0	1	0	0	0	0	0	1	0	0	0	NA	0	0	0	1	1	0	1	1	0	1	NA	0	0	0	0	0	1	0	1	1	0	0	0	0	1	1	0	0	0	0	0	0	NA	0	0	1	0	0	0	0	NA	0	1	2	0	0	0	0	NA	0	0	0	0	0	1	1	0	0	0	0	0	0	0	0	0	0	0	0	0	0	NA	0	0	0	0	0	2	0	0	0	0	1	1	NA	1	NA	1	1	1	0	0	0	0	1	0	0	1	0	0	1	0	1	1	1	0	0	0	0	1	1	0	1	0	1	0	0	NA	0	1	0	1	0	NA	0	0	0	0	0	1	0	0	0	1	1	0	0	1	0	NA	0	0	1	0	1	NA	1	0	1	0	0	0	0	0	0	0	0	1	0	0	1	NA	0	0	0	1	NA	0	1	0	0	0	NA	0	0	0	0	0	NA	1	NA	1	0	1	NA	1	0	1	0	0	1	0	0	0	0	0	0	0	0	NA	0	1	NA	1	1	1	0	0	0	0	0	0	0	NA	NA	0	0	0	0	0	0	0	0	0	0	1	0	0	0	0	1	0	0	0	0	0	0	0	0	0	0	1	0	0	0	0	0	0	1	0	0	NA	0	0	0	0	0	1	0	0	0	1	0	0	0	0	2	1	1	NA	0	0	0	1	1	0	0	0	0	0	0	0	0	0	1	0	NA	NA	0	0	0	0	0	0	0	0	0	0	0	2	2	0	NA	0	0	2	2	2	NA	0	0	0	1	0	0	0	2	0	0	1	NA	0	0	0	0	0	0	0	0	1	1	0	0	0	0	0	0	0	0	1	1	1	0	0	0	0	0	0	0	0	2	2	0	0	0	0	2	2	0	1	0	1	0	0	0	0	NA	0	1	0	1	0	0	1	0	0	0	0	1	0	1	NA	1	0	0	0	0	1	0	NA	NA	0	1	1	NA	1	0	0	0	1	NA	NA	1	0	0	0	0	0	0	0	0	0	1	1	0	0	NA	1	0	0	0	1	2	NA	1	0	0	0	0	1	NA	1	1	0	NA	0	1	0	0	0	0	1	0	0	0	0	1	0	0	1	1	1	0	NA	0	0	1	0	1	0	0	0	0	0	0	NA	0	0	0	0	NA	0	0	0	0	0	1	NA	0	0	1	NA	0	1	1	0	1	0	0	0	0	0	1	1	NA	0	0	1	1	1	1	1	0	0	1	NA	NA	0	0	2	0	0	0	0	0	0	1	2	0	0	0	NA	2	0	1	0	0	0	2	NA	NA	0	0	NA	1	0	0	0	NA	0	0	0	0	1	0	NA	0	0	1	0	2	0	1	0	NA	0	NA	NA	1	1	0	1	NA	0	NA	0	1	0	1	1	0	0	NA	NA	0	1	0	0	NA	0	1	0	2	0	0	NA	1	0	NA	0	0	1	0	0	NA	0	0	0	1	0	0	NA	0	0	0	0	1	2	1	NA	0	0	1	NA	1	0	0	1	0	0	NA	1	0	1	1	0	1	0	1	NA	NA	0	2	0	1	NA	1	0	0	0	0	0	0	NA	0	0	0	0	0	0	0	0	0	0	0	1	NA	2	2	2	1	0	0	0	0	0	0	0	0	0	1	1	1	0	1	0	1	0	0	0	NA	0	0	0	1	0	0	0	0	1	0	1	1	0	0	0	0	1	1	0	0	0	1	1	0	0	0	0	1	0	0	0	0	0	0	2	1	0	NA	0	0	0	1	1	NA	NA	0	1	0	0	0	1	0	0	0	1	0	NA	0	0	0	1	0	1	1	2	2	0	0	1	0	0	1	1	1	0	0	0	NA	0	NA	NA	0	1	NA	0	NA	0	0	0	0	NA	0	1	0	NA	0	0	NA	0	NA	0	0	0	NA	1	0	0	0	0	1	NA	1	0	0	0	0	0	0	0	0	0	0	1	2	1	1	NA	1	NA	0	0	0	0	0	1	1	1	1	0	0	1	1	0	0	NA	1	0	0	0	0	0	0	0	NA	1	1	0	0	1	1	0	0	1	1	1	1	0	0	1	2	0	1	0	1	NA	NA	1	NA	2	0	0	0	1	0	2	0	NA	0	2	1	0	1	2	1	1	1	1	1	0	0	1	NA	1	1	0	0	0	0	0	0	0	0	NA	0	0	0	0	0	1	0	2	2	1	1	NA	NA	0	0	NA	1	0	0	NA	0	1	0	NA	NA	1	0	1	0	1	1	0	0	0	1	1	NA	0	0	1	0	1	0	0	1	1	2	0	NA	1	2	0	0	0	0	0	0	1	0	0	NA	2	0	0	0	0	0	1	1	1	0	0	0	1	2	0	0	0	2	2	1	2	1	NA	0	0	0	0	0	0	1	2	0	0	NA	0	2	1	0	0	1	0	1	0	1	0	1	NA	2	1	NA	1	2	0	1	0	0	1	1	1	1	1	2	0	1	0	NA	2	2	0	0	0	1	NA	1	1	0	1	1	0	1	0	0	0	2	0	0	0	0	0	1	2	0	2	1	1	0	0	0	1	NA	2	1	1	1	0	2	1	0	1	0	1	0	0	1	0	0	0	0	0	0	0	1	0	2	0	0	0	0	NA	0	1	0	1	0	2	2	1	1	2	0	1	0	0	0	NA	0	0	1	0	0	0	0	0	0	0	NA	0	1	0	0	0	1	0	1	0	0	0	2	NA	0	1	0	0	0	0	0	2	1	NA	2	NA	0	1	NA	NA	0	0	0	1	NA	1	0	0	NA	0	0	0	0	1	0	1	0	0	0	0	1	0	0	0	0	0	0	1	1	NA	0	0	1	0	1	NA	0	0	1	1	0	0	0	1	NA	2	1	2	1	1	0	0	0	NA	0	0	0	0	0	0	0	0	1	0	0	0	1	NA	0	0	NA	0	NA	1	1	0	0	0	0	0	1	NA	0	1	NA	0	0	0	0	NA	1	1	0	0	0	0	0	0	1	1	1	1	0	0	0	0	0	0	NA	1	0	1	0	0	1	0	0	0	1	NA	0	2	0	0	0	1	0	1	0	0	NA	0	0	0	0	0	0	0	NA	1	1	0	0	0	NA	NA	0	0	0	0	0	0	0	1	1	0	0	0	0	1	NA	NA	0	0	1	0	0	0	1	0	0	1	1	1	0	1	1	0	0	NA	0	0	1	0	1	1	0	0	0	1	0	0	0	1	0	0	0	0	1	0	0	0	0	1	0	2	2	2	NA	NA	1	0	0	0	0	0	1	1	1	0	NA	1	0	1	0	1	0	0	1	0	0	0	0	0	0	1	1	0	0	0	1	0	0	2	1	1	2	NA	2	0	0	0	0	1	1	0	0	0	0	0	0	0	0	NA	0	1	0	1	1	1	0	0	0	1	0	0	0	0	1	0	0	0	2	0	0	0	2	0	0	2	2	0	0	0	0	NA	0	0	1	0	0	0	1	0	1	0	0	0	NA	0	0	0	0	0	0	2	0	2	2	0	0	NA	0	1	1	0	0	1	0	0	1	0	1	1	1	0	1	0	0	0	1	0	0	0	0	1	0	NA	0	2	0	0	0	0	0	NA	1	1	0	0	0	2	0	1	0	1	NA	1	NA	1	0	0	NA	NA	0	0	NA	0	1	1	0	1	0	0	0	NA	0	0	0	0	0	0	0	0	0	0	NA	0	NA	0	0	1	1	0	1	0	0	0	0	0	0	0	1	NA	1	0	0	0	0	0	1	0	1	1	0	0	1	NA	1	0	2	1	NA	0	NA	0	NA	1	NA	1	0	1	0	0	0	0	NA	0	1	0	0	0	0	0	1	0	0	0	1	NA	2	0	0	0	2	0	1	1	1	0	0	1	NA	1	NA	0	1	2	0	0	NA	1	1	0	0	1	1	0	0	0	0	0	NA	0	1	1	0	1	1	0	NA	NA	NA	1	0	0	1	1	0	0	NA	1	NA	0	0	1	0	0	1	0	1	1	NA	0	0	0	NA	1	0	0	0	0	0	0	0	0	0	NA	1	1	2	0	0	1	1	0	1	0	0	0	1	0	0	0	0	0	1	1	NA	0	1	0	0	0	0	0	1	NA	0	0	1	1	0	NA	0	0	0	1	0	0	0	0	0	0	NA	0	0	1	NA	0	1	0	0	NA	1	NA	1	1	0	NA	0	0	0	2	0	0	NA	0	2	1	2	0	NA	0	1	0	NA	NA	1	0	0	0	0	0	0	0	1	1	0	0	0	1	1	1	NA	1	0	1	1	2	1	0	0	0	0	0	1	0	0	0	0	0	2	1	0	0	1	NA	NA	0	0	0	NA	NA	NA	0	0	0	NA	0	0	0	0	0	1	0	1	1	2	1	0	0	0	0	0	0	0	0	1	0	0	0	1	0	1	NA	1	0	2	2	1	0	1	NA	1	0	0	1	1	0	1	0	0	0	0	0	0	0	NA	0	0	1	0	0	0	0	0	1	1	2	0	0	1	2	0	0	1	0	1	0	0	0	0	NA	2	0	1	1	NA	0	2	1	1	0	0	0	0	0	0	0	1	1	0	2	1	0	NA	0	0	0	0	0	1	0	0	0	1	NA	0	0	0	0	0	0	1	1	NA	0	NA	NA	0	1	0	2	0	0	0	1	1	0	NA	1	0	1	1	0	0	0	1	0	0	1	NA	0	0	0	0	0	0	NA	0	0	0	0	1	1	0	0	0	NA	1	1	0	0	0	0	0	0	0	0	0	0	0	1	NA	1	NA	0	0	0	0	1	0	0	0	0	0	0	0	1	2	0	0	1	0	1	0	0	0	NA	0	1	0	0	0	2	0	2	2	0	1	0	0	0	0	2	0	NA	0	0	0	2	2	1	0	1	1	0	0	0	0	NA	0	0	0	1	1	0	0	0	NA	0	0	1	0	0	0	0	NA	2	0	1	0	0	1	1	0	0	NA	0	1	0	0	2	0	0	0	0	0	NA	1	0	0	0	1	0	0	0	0	0	0	0	0	0	0	1	0	1	0	0	1	0	0	1	2	0	0	0	0	0	0	1	0	1	NA	0	0	1	1	0	0	0	0	1	0	1	NA	0	0	0	0	2	0	1	1	0	0	0	1	0	0	1	0	0	0	1	0	0	0	0	0	0	1	0	0	0	NA	0	0	1	NA	2	0	0	1	0	0	NA	0	2	0	2	0	0	0	0	0	0	2	2	0	0	0	0	0	0	0	0	0	0	0	0	1	0	0	2	0	0	0	2	2	0	2	1	0	0	0	2	1	0	0	0	1	0	1	0	0	0	0	2	0	0	0	1	0	0	0	0	0	2	2	0	2	0	2	1	0	1	0	0	1	0	1	0	0	0	0	0	0	1	1	0	0	0	0	0	0	0	1	0	0	NA	0	1	NA	2	0	1	NA	0	0	NA	0	0	2	0	1	0	NA	NA	0	1	0	0	0	0	1	0	0	0	0	1	0	0	1	0	NA	NA	0	0	1	1	0	0	0	0	0	0	0	0	0	1	1	0	1	0	1	0	2	0	0	0	1	2	0	NA	0	0	0	NA	2	0	0	0	0	0	0	1	1	0	1	0	0	0	0	0	1	2	0	0	0	NA	0	0	0	0	NA	0	0	1	0	1	0	0	0	2	0	0	0	0	0	1	2	0	1	0	0	NA	1	1	0	0	0	2	0	0	0	0	1	0	0	0	2	0	0	0	NA	0	0	0	1	0	0	2	0	2	1	1	NA	1	0	NA	0	0	1	1	0	0	1	1	0	0	0	0	0	0	NA	0	NA	0	1	NA	0	2	1	1	0	1	0	0	0	0	0	NA	0	0	0	0	0	0	0	0	1	1	1	0	1	1	1	0	1	NA	0	2	0	1	0	1	0	2	0	0	1	0	0	0	0	0	1	0	1	0	0	1	0	0	1	NA	2	0	0	0	0	0	0	0	0	NA	0	0	0	0	0	NA	1	0	NA	1	0	0	1	1	0	0	0	0	1	1	0	NA	2	0	0	1	NA	0	0	0	0	0	1	0	0	0	0	0	0	0	1	2	NA	1	1	1	2	0	0	0	0	0	0	0	NA	0	NA	0	0	0	2	2	NA	0	2	0	0	0	0	0	1	0	1	0	1	0	0	1	1	0	0	0	1	0	1	1	0	0	0	0	1	0	0	0	0	1	0	0	NA	1	0	0	0	1	0	NA	0	0	0	0	1	0	0	0	1	0	1	0	0	0	1	0	1	1	NA	NA	0	1	1	NA	1	0	0	0	0	0	0	0	0	0	2	0	NA	0	NA	0	2	0	NA	1	0	0	1	1	0	1	1	1	0	1	1	0	1	0	0	0	1	1	NA	0	1	1	0	0	0	NA	NA	0	1	1	NA	1	0	NA	0	0	0	1	0	0	0	0	1	1	0	2	NA	0	2	0	0	0	0	0	0	0	0	0	1	0	0	1	1	1	0	0	1	0	0	NA	0	0	1	0	1	1	0	0	0	0	0	NA	1	NA	NA	0	0	0	0	1	1	0	1	NA	0	2	1	0	0	0	0	0	1	NA	0	0	0	0	1	0	1	1	0	1	1	1	0	2	0	0	1	1	0	NA	NA	0	0	0	0	NA	0	1	1	1	0	1	0	0	1	0	2	0	0	0	0	0	0	1	1	NA	1	1	0	0	1	0	1	1	0	0	0	0	0	NA	0	0	0	2	NA	1	1	1	0	1	NA	0	0	0	0	0	0	0	0	0	0	0	1	0	1	1	1	2	2	2	NA	1	1	0	0	NA	0	0	0	0	2	0	1	0	0	2	0	1	0	0	0	0	NA	0	0	0	0	0	NA	0	0	0	1	1	1	1	1	1	1	1	1	1	1	0	0	1	0	0	0	0	1	0	1	0	0	0	0	0	1	0	NA	1	0	2	NA	0	0	1	0	NA	NA	0	1	NA	0	1	0	1	2	0	0	0	1	2	0	0	0	1	0	1	0	2	0	0	0	0	1	1	0	1	1	0	1	0	2	0	2	0	0	0	1	2	NA	0	0	0	0	0	0	NA	1	0	1	0	0	1	NA	1	0	0	1	2	NA	0	0	0	NA	0	2	2	0	0	0	1	0	1	0	1	0	0	0	1	1	0	0	1	1	1	1	1	0	0	2	0	1	0	0	1	0	2	0	0	1	NA	1	0	0	0	2	1	0	0	1	0	1	1	NA	1	1	0	0	0	1	0	1	0	0	1	0	1	NA	0	0	0	0	0	0	0	0	0	0	0	2	1	0	0	0	NA	1	0	1	0	0	0	0	0	0	0	1	2	0	0	0	0	0	NA	0	0	1	0	2	2	0	0	0	1	1	1	0	0	0	0	0	0	0	2	0	NA	0	1	0	0	0	0	0	0	NA	0	0	NA	1	1	1	1	NA	1	0	0	0	0	0	0	1	0	2	0	0	0	0	0	0	1	0	NA	0	0	2	0	NA	0	0	0	0	0	NA	1	0	0	NA	1	0	0	0	1	0	0	1	NA	1	0	1	1	1	0	1	1	0	0	1	1	0	0	0	0	0	0	1	NA	0	0	0	0	1	0	0	1	0	1	0	0	0	2	0	0	2	2	0	0	0	0	0	0	0	0	0	0	0	1	0	1	1	0	0	0	0	NA	0	0	0	0	0	0	1	NA	1	1	2	0	0	NA	0	0	0	NA	0	0	0	1	0	2	1	0	2	0	1	0	0	1	1	0	0	NA	NA	0	0	0	0	0	0	0	0	0	0	1	0	1	0	1	1	0	0	0	NA	0	1	2	1	1	1	1	1	NA	0	2	2	0	0	0	1	0	0	0	0	1	1	0	0	0	0	0	NA	0	0	1	2	1	NA	1	NA	1	0	1	2	0	0	0	1	0	0	0	0	0	0	0	1	0	1	0	0	NA	2	0	0	1	1	0	0	0	0	0	0	0	0	0	0	0	0	0	0	NA	0	1	0	0	0	2	0	0	2	NA	1	1	0	NA	1	1	0	1	1	NA	0	1	0	0	0	NA	1	1	0	0	0	0	2	2	1	0	0	1	0	1	1	1	1	1	0	0	1	0	0	0	0	0	0	0	0	0	0	1	NA	0	0	0	1	1	NA	1	1	0	0	0	0	0	NA	0	0	NA	0	1	0	0	0	0	0	0	0	NA	0	0	0	0	0	0	0	0	0	0	0	0	0	0	1	0	1	1	NA	0	0	1	0	NA	0	0	1	NA	1	0	0	0	2	1	0	1	0	0	0	1	0	0	0	0	0	0	0	0	1	1	1	0	1	0	0	0	NA	0	1	1	1	0	1	0	0	0	0	0	0	0	0	0	0	1	1	1	0	1	1	0	NA	NA	NA	0	0	NA	1	NA	0	0	1	0	1	0	0	1	0	0	0	1	NA	2	0	0	1	0	1	0	0	0	0	0	1	NA	0	0	0	0	0	0	0	0	0	2	2	1	0	NA	NA	0	1	0	0	0	2	0	0	0	0	0	0	0	0	NA	0	0	0	1	0	0	0	1	0	0	0	0	0	2	0	1	1	0	0	2	0	0	2	0	0	0	NA	0	1	0	NA	0	0	0	2	0	0	0	2	0	1	0	1	0	NA	0	NA	0	0	0	1	0	1	NA	0	0	0	0	1	1	NA	0	0	0	0	1	NA	1	0	1	1	0	1	1	0	0	0	0	0	0	0	0	1	1	0	1	0	0	0	0	NA	NA	1	1	0	0	0	0	0	0	0	0	0	0	1	0	0	1	0	1	1	1	0	1	0	0	0	2	0	1	1	1	0	0	0	0	0	1	2	0	NA	1	0	1	NA	NA	1	2	0	0	0	0	1	1	1	0	0	1	0	0	0	0	1	0	NA	0	1	0	1	0	NA	0	0	1	0	1	0	0	0	1	0	0	1	1	0	0	2	1	0	0	1	0	0	0	0	0	0	0	NA	0	0	0	0	0	1	2	NA	0	0	NA	0	NA	0	0	NA	0	0	0	0	0	0	0	0	0	1	1	0	NA	0	0	2	2	0	1	1	1	1	0	0	0	0	2	0	0	0	1	0	0	0	1	2	0	0	0	0	1	0	0	0	0	0	2	1	0	0	0	0	0	0	0	0	0	0	0	0	0	0	0	0	0	0	1	0	0	0	0	NA	0	1	0	0	0	0	0	0	0	1	0	0	0	0	0	0	2	0	0	0	1	0	0	2	2	0	0	0	1	0	0	0	0	1	0	0	0	0	0	0	0	NA	1	1	2	0	0	0	0	0	0	1	0	1	0	0	NA	1	1	0	1	0	NA	NA	NA	0	0	NA	0	0	0	2	1	1	1	0	1	NA	0	0	NA	1	0	0	0	NA	0	0	1	1	1	1	1	0	1	0	0	0	0	0	2	0	0	0	0	0	0	0	1	NA	0	0	0	0	1	1	0	0	1	1	0	0	0	0	0	1	1	2	2	1	0	0	0	0	0	NA	1	NA	0	0	2	1	0	0	0	0	0	0	1	0	NA	0	1	0	0	0	2	0	0	0	NA	0	0	1	0	1	0	0	0	1	0	1	0	0	1	0	0	0	0	0	0	0	0	0	0	NA	1	2	0	0	0	1	0	0	0	1	1	NA	0	1	0	0	0	0	0	1	0	1	0	2	0	1	0	0	2	0	1	0	0	0	0	1	2	0	2	1	1	NA	0	0	1	NA	0	0	0	0	NA	1	0	0	2	0	0	0	0	0	0	0	0	0	0	0	0	0	1	NA	0	0	0	0	0	1	0	0	0	0	2	0	0	1	0	1	0	0	0	0	0	0	0	0	1	0	0	0	0	1	0	1	1	0	NA	0	0	0	1	0	0	0	0	0	0	0	0	0	0	0	0	0	1	2	2	1	2	NA	1	0	0	0	0	0	0	0	0	0	0	0	0	1	0	0	0	0	0	1	1	2	0	0	0	1	0	2	0	0	1	0	2	1	0	2	NA	0	0	0	2	0	0	0	1	0	0	1	1	1	2	0	NA	0	1	0	1	1	0	0	1	0	0	1	0	0	0	NA	0	0	1	1	2	0	NA	0	0	0	2	0	0	2	0	0	1	0	0	0	0	0	0	0	0	0	0	0	1	2	0	0	1	NA	0	NA	0	1	NA	1	0	0	0	0	2	2	0	1	0	0	1	0	0	1	0	1	0	0	0	0	1	0	1	0	1	0	0	0	0	0	0	0	0	0	0	0	0	0	0	0	0	0	0	1	1	0	1	0	0	2	0	0	0	2	1	2	0	0	1	1	1	0	0	0	1	0	0	0	1	0	0	2	1	0	0	0	0	0	0	0	0	0	0	0	0	0	0	0	0	0	1	0	0	0	NA	0	1	1	0	1	1	0	2	0	0	0	0	0	0	1	1	2	0	0	1	NA	0	0	1	0	0	0	0	0	0	1	0	0	0	0	0	0	NA	0	0	0	1	0	0	0	0	0	1	1	1	2	NA	0	NA	1	0	0	1	0	0	0	0	1	1	1	0	0	0	0	0	0	0	0	1	0	NA	0	1	NA	1	1	1	1	0	0	NA	1	1	0	0	0	1	1	0	1	0	0	0	0	0	1	0	0	NA	1	0	1	1	0	0	2	0	NA	NA	0	0	0	0	0	1	0	0	0	1	2	0	0	0	0	0	0	0	1	0	NA	1	NA	0	NA	2	1	1	0	0	0	1	1	0	2	0	0	0	0	1	0	0	0	0	0	0	1	0	0	NA	0	0	0	0	1	0	0	2	0	0	0	0	NA	1	0	0	0	0	0	0	NA	1	NA	NA	0	0	0	NA	0	0	0	1	0	0	0	0	0	0	0	0	1	1	0	1	0	1	0	2	1	0	1	0	1	0	NA	1	0	2	0	1	0	0	1	0	1	NA	1	1	0	0	1	0	NA	0	1	1	1	1	0	0	0	0	0	0	0	1	0	1	0	NA	0	0	NA	1	1	0	0	0	0	0	0	0	0	0	1	0	0	0	0	1	0	0	0	1	1	NA	0	0	0	1	0	2	0	0	1	2	0	0	0	1	0	1	NA	1	0	1	NA	1	1	2	0	0	0	0	0	0	0	0	0	2	0	NA	0	1	1	NA	0	0	NA	0	0	2	0	NA	1	NA	NA	0	1	1	NA	0	1	0	1	NA	NA	0	1	0	0	0	0	0	0	0	0	NA	0	0	0	1	2	0	1	0	0	1	0	1	0	0	0	1	1	0	0	0	0	0	NA	1	0	0	0	0	0	0	0	0	0	0	0	1	0	0	0	0	0	0	0	0	1	1	2	1	0	1	NA	0	0	0	0	1	1	0	0	1	0	1	2	1	0	0	NA	0	0	1	1	0	0	0	0	0	1	1	2	2	2	0	0	NA	1	0	0	0	NA	0	0	0	0	0	0	0	0	0	0	0	NA	1	1	0	1	0	0	0	1	0	0	0	0	0	0	0	1	1	1	1	1	0	NA	0	0	0	1	0	2	NA	1	NA	2	0	0	0	1	0	2	0	0	0	0	NA	NA	0	0	0	0	NA	1	NA	NA	0	0	0	1	0	1	1	0	NA	0	0	0	0	0	1	0	0	1	0	1	0	1	0	0	1	NA	NA	NA	1	1	2	0	NA	0	1	0	0	0	0	0	2	1	1	0	0	1	2	0	0	0	0	2	1	0	0	1	0	NA	0	1	NA	2	0	0	0	0	0	2	0	0	0	0	0	0	1	0	0	0	0	2	0	0	0	0	0	0	0	1	0	0	0	NA	1	0	NA	0	0	2	0	0	1	1	0	0	1	0	1	0	0	NA	0	0	NA	0	0	0	0	0	0	0	0	0	0	0	0	0	0	0	0	2	2	2	0	0	0	1	0	0	0	0	0	0	0	0	0	0	1	0	0	0	0	0	0	1	0	0	0	1	0	0	0	0	0	0	0	0	0	0	0	0	0	0	0	0	0	0	0	0	0	0	0	0	0	1	0	0	1	1	1	0	0	0	0	NA	0	0	0	1	0	0	1	1	NA	1	0	1	0	1	1	0	0	0	0	0	0	0	0	0	1	0	0	1	0	0	0	0	0	0	1	0	0	0	0	1	1	0	1	0	0	0	0	0	1	0	0	0	0	0	0	0	0	0	1	0	0	0	0	NA	0	NA	0	1	0	0	0	1	0	0	0	0	1	0	0	1	0	0	1	0	0	2	0	0	0	NA	0	0	1	0	0	0	0	0	0	0	0	0	0	1	0	0	0	0	0	1	0	0	0	0	0	0	0	1	0	0	1	0	0	1	1	0	0	0	1	0	1	0	0	0	0	0	0	0	0	0	0	0	1	1	NA	1	0	0	0	0	0	0	0	0	0	0	0	0	NA	0	0	0	1	0	0	0	1	0	0	1	0	0	0	1	0	NA	2	0	0	0	0	0	0	0	0	0	0	0	1	0	0	0	0	0	0	1	0	0	2	0	0	1	0	1	0	0	0	0	0	0	0	0	0	0	0	0	1	0	0	0	0	0	0	0	0	0	0	0	0	0	0	0	0	0	0	1	0	1	0	0	0	0	NA	0	1	NA	0	0	0	0	0	0	0	0	0	0	0	0	0	1	NA	1	0	0	0	0	NA	1	1	0	0	0	0	0	0	1	0	0	1	1	0	1	0	0	1	0	1	1	0	1	0	0	1	1	1	0	0	0	1	1	0	0	2	0	0	0	0	0	0	0	0	1	1	0	2	1	0	1	0	0	NA	0	1	0	0	0	NA	1	1	0	0	0	0	0	0	2	1	0	1	0	1	0	1	0	0	1	1	0	1	0	0	2	0	0	0	0	0	1	0	2	1	1	1	1	NA	NA	0	0	0	0	0	0	0	0	0	0	NA	1	1	1	1	1	1	0	1	1	NA	0	0	0	1	0	NA	0	0	0	0	1	1	0	0	1	1	0	0	0	2	0	NA	1	1	0	0	0	0	1	0	0	0	0	1	0	0	1	0	0	0	0	1	0	1	1	1	0	1	1	2	2	0	1	0	0	0	1	1	0	0	0	0	0	0	0	0	0	0	1	0	1	0	0	0	0	0	1	1	1	1	0	NA	1	0	0	0	NA	0	1	NA	1	1	0	1	0	0	0	2	1	0	1	1	0	2	0	0	0	0	0	1	NA	0	0	0	1	0	1	2	0	1	0	2	0	0	0	0	0	0	0	0	1	1	0	1	0	0	0	0	0	1	0	0	1	0	0	1	1	1	1	0	0	0	0	0	0	0	0	1	1	2	2	0	0	0	1	NA	NA	1	0	0	1	0	0	0	2	0	0	1	0	0	0	0	0	0	0	1	1	0	0	1	0	1	0	0	1	1	0	NA	0	0	1	1	0	NA	0	0	0	0	0	0	1	0	1	0	0	0	0	0	0	0	1	1	0	2	1	1	1	1	1	1	0	0	0	0	1	NA	1	0	0	0	NA	1	NA	0	0	0	1	1	0	1	0	NA	0	NA	0	0	2	1	1	0	0	1	1	0	0	0	0	1	0	0	1	0	0	1	0	2	1	NA	0	1	0	0	NA	NA	1	2	0	1	0	1	0	0	0	1	0	0	0	0	0	2	0	0	0	0	2	0	NA	0	1	1	0	0	0	NA	0	0	0	0	NA	0	0	0	0	1	0	NA	0	1	0	0	0	0	1	1	0	NA	0	0	0	1	0	1	0	0	1	2	1	0	0	0	0	0	0	0	0	2	1	1	0	1	2	0	1	2	0	0	0	NA	0	0	0	0	0	0	0	0	0	0	0	NA	1	NA	NA	0	0	0	0	0	0	1	0	0	0	1	0	0	0	0	0	2	NA	0	0	2	1	1	0	0	0	0	1	0	0	0	0	0	0	0	0	0	0	0	0	0	0	0	0	0	0	1	0	1	1	1	0	1	0	0	NA	2	1	1	0	2	1	0	2	0	1	0	NA	0	0	0	0	0	1	0	0	NA	0	1	0	0	0	0	0	0	0	NA	0	0	0	0	2	0	0	0	0	0	0	1	0	NA	1	0	0	0	0	0	0	0	1	0	1	0	0	0	0	NA	1	NA	0	NA	0	0	0	0	0	NA	0	0	0	0	NA	NA	1	0	0	NA	1	1	0	0	0	0	0	0	0	0	0	2	0	0	0	2	0	0	0	0	2	0	0	0	NA	2	1	1	0	2	NA	2	2	2	0	0	0	0	0	0	2	0	1	0	0	0	NA	0	0	1	1	1	1	0	0	0	0	2	2	0	0	0	0	0	0	0	0	1	1	1	1	1	0	0	2	0	0	2	0	0	0	0	0	0	NA	NA	1	1	2	NA	0	0	1	0	0	0	NA	0	0	0	2	0	0	0	0	0	0	0	0	0	0	1	1	0	2	1	1	NA	0	1	0	0	0	0	0	0	1	1	0	NA	0	2	0	0	2	0	0	1	0	0	0	0	0	1	0	2	0	1	0	0	0	0	1	1	0	NA	NA	1	0	0	1	0	0	0	0	0	0	0	0	0	0	0	1	0	1	0	2	0	0	0	0	1	0	0	2	1	1	0	0	NA	0	0	NA	0	0	0	0	0	1	0	0	0	0	0	0	0	0	0	1	0	0	0	0	0	1	0	1	0	0	0	0	0	2	1	0	0	0	0	0	2	0	0	0	0	0	0	0	0	NA	NA	1	0	2	0	0	0	NA	0	0	NA	0	0	0	0	0	NA	0	0	0	1	0	0	0	0	NA	0	0	0	2	0	1	0	0	0	0	0	0	0	NA	0	0	0	0	0	0	0	2	0	0	1	1	1	0	0	0	0	1	1	0	0	0	0	1	NA	0	0	0	0	0	0	0	1	0	0	0	0	2	0	1	0	NA	0	0	0	2	0	0	1	0	1	NA	0	0	1	1	1	0	1	0	0	1	0	NA	NA	0	0	1	1	0	0	NA	0	0	0	0	1	1	2	1	0	0	2	0	NA	2	0	1	0	0	2	1	0	0	0	NA	0	0	1	0	0	0	0	1	1	0	1	0	0	2	NA	2	2	0	0	1	2	0	1	1	0	0	0	0	2	0	2	0	0	0	0	0	NA	0	0	NA	1	1	0	0	1	0	0	1	0	0	1	0	0	0	NA	0	1	1	0	0	0	0	0	0	0	NA	0	2	1	NA	0	0	1	1	NA	1	1	1	1	NA	NA	1	1	1	0	0	0	0	0	1	0	0	1	0	NA	1	NA	1	NA	0	0	1	1	1	0	1	0	0	0	0	0	0	1	1	0	0	1	1	2	0	0	NA	1	0	1	2	0	0	0	0	1	0	1	0	0	0	0	0	0	2	1	NA	0	1	0	0	0	1	NA	0	1	0	0	1	0	0	1	NA	NA	0	0	0	1	1	1	1	0	0	0	0	1	0	2	0	1	NA	1	0	0	2	0	0	0	0	1	1	1	1	1	1	0	0	0	0	2	0	1	NA	0	0	0	2	0	2	0	0	1	2	NA	2	0	0	1	1	0	0	0	0	0	NA	1	0	0	1	2	NA	1	0	NA	1	0	0	NA	0	NA	1	0	1	0	0	NA	1	0	0	0	0	1	NA	1	1	0	0	1	NA	1	0	0	0	0	0	1	0	1	0	2	2	1	0	0	2	0	2	0	0	2	0	0	0	2	0	0	1	1	0	1	NA	2	NA	0	1	0	0	NA	1	0	0	0	1	0	0	0	2	0	0	1	0	0	0	0	1	0	0	0	0	0	0	0	0	0	2	1	0	0	2	1	NA	1	0	0	0	0	0	0	1	0	0	NA	0	0	NA	0	0	NA	1	NA	0	0	1	0	1	0	0	0	0	0	0	NA	1	0	2	0	0	0	1	0	0	1	NA	0	0	0	2	0	0	0	0	0	2	0	1	0	1	1	NA	1	0	1	0	0	2	0	NA	2	0	0	NA	0	0	NA	2	0	1	0	2	0	0	NA	1	0	0	0	0	0	0	0	1	NA	1	1	2	2	0	0	0	0	0	0	2	0	2	0	0	0	1	1	1	0	0	0	1	0	2	2	0	2	1	NA	0	1	0	0	0	2	1	0	0	0	0	1	0	0	0	0	0	2	0	1	0	0	0	0	0	0	0	0	0	0	0	0	0	0	NA	2	0	0	0	0	0	0	0	0	1	0	1	NA	0	NA	0	0	0	1	2	0	0	0	1	0	0	0	NA	0	2	0	0	0	0	0	0	2	0	1	0	0	1	0	1	0	0	0	0	1	0	0	1	0	0	0	0	0	0	0	0	2	2	0	0	0	1	0	0	0	2	2	0	0	0	0	0	1	0	0	0	1	0	0	1	0	0	0	0	2	1	0	0	0	NA	1	0	0	0	1	1	0	0	0	NA	0	0	1	1	1	0	0	0	1	NA	1	0	0	0	0	0	0	1	0	0	0	0	1	NA	1	0	0	0	NA	0	1	2	NA	1	0	0	0	0	0	0	0	1	NA	NA	0	0	1	2	0	0	0	0	0	0	0	NA	0	0	0	NA	NA	0	0	0	0	0	0	0	1	1	0	0	0	0	1	0	0	0	0	0	0	0	0	1	0	0	0	0	1	0	0	0	NA	1	0	0	1	0	1	1	0	0	1	NA	0	0	1	1	0	0	0	0	1	0	0	1	0	0	0	1	1	0	0	0	1	0	1	1	0	1	1	0	0	1	1	0	0	0	0	0	1	0	0	0	0	NA	2	2	0	0	1	0	0	1	NA	NA	1	0	1	1	NA	0	1	0	1	0	0	NA	NA	NA	0	0	0	0	1	NA	NA	0	1	0	1	0	0	2	NA	NA	1	NA	NA	NA	0	0	0	1	0	1	0	NA	0	1	0	NA	1	0	0	0	0	0	1	1	NA	1	0	0	0	0	0	0	2	0	NA	0	0	0	0	0	0	0	0	0	0	1	0	NA	0	0	0	0	0	0	0	0	0	1	0	0	0	1	1	1	2	0	0	2	1	0	0	0	0	0	0	0	1	1	2	NA	0	0	0	0	0	1	1	0	2	0	0	1	1	0	0	0	0	2	2	0	0	0	0	1	0	1	1	0	0	0	2	2	0	0	0	0	0	NA	0	1	0	0	NA	NA	0	0	1	1	0	0	0	0	1	0	1	1	0	NA	1	2	0	1	1	0	NA	0	1	0	0	1	1	2	0	0	1	0	1	1	0	0	0	0	0	NA	0	2	1	0	0	0	0	1	0	1	0	0	1	0	0	0	0	0	0	0	2	0	NA	0	NA	1	0	1	0	0	0	0	1	1	2	0	0	1	NA	0	0	0	0	0	2	0	0	1	1	NA	0	0	2	2	0	0	0	0	1	NA	0	0	1	NA	0	0	0	1	0	1	1	1	1	0	1	1	0	NA	1	0	1	1	0	NA	0	1	NA	1	0	1	0	2	1	NA	0	0	2	0	0	0	0	0	0	1	0	1	1	0	0	1	0	0	1	1	0	0	0	0	0	0	0	0	0	1	0	0	0	0	0	1	0	0	0	0	0	0	0	0	NA	1	0	0	0	NA	0	0	1	1	1	1	0	1	0	0	0	1	1	0	1	1	1	0	0	0	0	0	0	1	0	0	1	0	0	1	0	0	NA	1	2	0	0	0	2	0	1	1	0	0	0	0	NA	0	0	0	2	2	2	2	0	0	0	0	0	0	1	NA	0	0	0	2	0	0	0	0	1	0	0	0	0	0	0	0	0	0	0	0	0	0	0	1	1	0	0	0	0	0	2	0	1	NA	2	0	0	0	0	2	0	0	0	0	0	1	NA	1	0	1	NA	2	0	1	0	1	0	0	1	1	1	1	0	2	0	2	0	NA	0	1	0	0	1	0	0	NA	0	1	2	0	0	0	0	0	NA	0	0	0	0	0	0	1	0	1	0	1	0	1	1	1	0	0	0	0	1	1	1	0	0	0	0	0	0	0	NA	1	0	0	0	0	0	0	1	1	0	0	0	0	NA	0	0	1	0	0	0	NA	0	1	0	0	0	0	0	1	0	1	1	0	0	0	0	0	2	0	0	0	0	1	0	0	0	0	0	0	0	0	0	0	0	1	0	1	1	1	1	1	NA	0	1	1	1	2	NA	1	1	1	1	NA	0	1	0	0	1	NA	2	1	0	0	1	NA	1	NA	1	1	0	0	0	0	0	2	0	0	1	0	0	0	1	0	1	NA	NA	2	NA	1	0	0	0	0	0	0	1	0	0	0	1	0	0	0	0	0	1	0	1	NA	NA	0	1	0	0	NA	2	0	1	1	0	0	1	0	1	1	1	0	0	1	0	0	1	0	0	0	0	0	0	0	0	0	1	2	0	2	0	1	NA	NA	0	0	0	0	0	2	1	2	0	0	0	0	NA	1	0	0	0	0	0	NA	1	1	2	2	0	0	0	1	0	NA	0	0	0	0	0	0	0	0	0	0	0	0	1	0	2	1	0	0	0	0	0	0	0	0	1	1	0	0	1	1	0	0	0	1	0	1	0	0	0	1	2	0	0	0	0	0	2	2	0	NA	1	0	0	0	0	0	0	1	0	0	0	1	1	0	0	0	0	0	NA	0	0	1	0	0	0	0	0	1	1	0	0	0	0	0	NA	0	1	2	0	0	0	0	1	0	0	0	0	0	0	1	2	1	0	NA	1	1	1	2	0	1	0	0	0	0	0	0	0	0	0	0	1	1	0	0	0	0	1	0	1	NA	1	1	0	0	0	2	0	0	0	0	0	0	0	1	0	1	0	0	0	0	0	1	0	NA	0	0	0	NA	NA	0	NA	1	0	2	0	0	0	0	1	1	0	0	1	0	1	0	2	1	NA	0	0	0	0	0	1	0	NA	0	0	1	0	0	0	1	0	0	0	1	0	NA	0	0	0	0	0	0	0	1	NA	0	1	1	0	0	0	0	NA	1	0	0	1	NA	0	1	0	1	0	NA	1	1	0	1	1	0	0	0	0	0	0	NA	1	1	0	0	0	0	0	0	0	0	0	NA	0	0	0	0	2	0	0	NA	NA	1	0	0	0	0	0	0	0	0	0	0	0	NA	0	0	0	0	NA	0	1	0	0	2	0	0	NA	1	0	0	2	0	NA	2	1	1	0	0	1	1	0	0	0	0	0	0	0	0	0	1	0	1	0	1	0	0	0	0	1	0	0	0	2	0	2	0	0	0	1	0	0	0	0	0	0	0	0	NA	0	0	0	1	0	0	2	2	1	1	1	2	0	0	0	0	1	1	0	0	0	0	NA	1	0	1	0	0	0	0	0	0	1	NA	0	0	0	0	2	2	2	NA	0	0	0	0	0	1	2	NA	NA	0	1	1	0	NA	NA	0	NA	NA	0	NA	0	0	0	0	1	0	0	0	0	0	0	1	1	1	1	1	1	0	0	0	0	1	0	0	NA	NA	0	0	1	1	NA	0	0	2	0	NA	NA	0	1	0	0	1	0	0	0	0	0	1	0	1	0	0	1	0	0	0	0	0	0	0	1	0	1	0	NA	1	1	2	1	1	2	0	0	2	0	0	0	1	0	0	0	0	2	1	0	0	0	0	0	0	0	0	0	1	0	0	0	0	0	0	0	0	0	0	0	0	0	0	1	1	1	0	1	0	0	1	2	0	1	1	0	0	0	0	0	0	0	NA	1	0	0	0	0	0	0	0	0	1	0	0	1	0	0	NA	0	0	2	1	0	0	1	NA	1	0	0	0	0	0	1	1	1	0	0	1	NA	NA	0	0	1	1	0	1	1	2	1	0	0	0	0	1	0	0	0	0	1	1	1	NA	1	NA	2	NA	0	1	NA	1	0	1	0	1	2	1	1	1	0	0	0	2	0	NA	0	NA	1	1	1	1	1	0	NA	0	0	0	0	0	1	0	0	2	0	0	0	0	1	1	0	0	1	0	0	NA	0	1	0	1	2	0	1	2	1	1	0	0	0	0	1	0	0	0	2	1	1	NA	1	0	0	0	0	0	0	0	1	0	0	1	0	1	1	1	0	0	0	2	0	1	NA	NA	0	0	1	0	1	NA	1	0	0	0	0	0	0	1	0	NA	0	0	0	0	NA	1	0	1	0	NA	2	0	0	2	0	0	1	0	0	0	0	1	2	NA	NA	NA	1	NA	NA	0	1	0	1	0	1	0	0	0	0	0	2	0	1	0	0	NA	NA	0	0	0	0	0	1	0	0	NA	NA	0	0	1	0	0	0	2	0	0	0	2	0	2	1	2	0	0	0	0	0	1	NA	1	1	0	0	1	0	0	1	0	1	0	0	1	1	0	NA	1	0	1	NA	NA	1	1	0	0	1	2	0	0	1	0	NA	1	1	0	0	0	0	1	1	0	NA	NA	2	0	0	0	0	1	0	1	0	0	0	0	0	0	0	0	0	0	1	NA	0	1	0	NA	0	0	0	0	NA	0	0	1	NA	2	NA	0	NA	1	NA	0	0	0	1	0	0	0	1	1	NA	0	1	NA	NA	0	2	0	NA	NA	0	1	0	NA	1	0	0	2	1	1	0	0	0	1	0	0	0	0	0	0	1	0	1	1	1	0	0	0	0	0	NA	0	1	NA	0	0	0	0	0	0	0	1	0	0	1	0	0	0	2	0	2	0	0	0	NA	1	2	1	NA	1	NA	1	2	2	2	0	0	NA	0	0	0	0	1	1	0	NA	0	0	0	0	0	NA	0	0	NA	0	2	0	0	0	NA	NA	0	0	0	0	2	1	0	0	NA	0	0	0	0	0	0	0	0	0	0	0	0	0	1	0	1	1	0	2	0	NA	0	1	1	1	1	0	0	0	0	1	1	0	1	NA	0	0	0	1	0	1	NA	0	1	2	2	0	0	1	0	0	0	2	0	1	NA	1	2	NA	0	0	0	0	0	1	2	0	0	2	2	2	2	0	0	NA	2	2	1	0	0	0	0	1	0	0	1	2	2	0	0	1	0	NA	0	0	2	1	NA	0	1	1	1	0	0	0	2	0	0	1	0	0	0	2	2	0	0	1	0	0	NA	1	0	0	NA	0	0	0	0	2	1	NA	0	0	1	1	1	0	1	0	0	1	1	1	1	1	2	1	0	0	0	0	1	1	1	1	0	0	0	0	NA	0	0	NA	0	0	0	NA	2	NA	1	NA	0	1	1	0	1	1	NA	1	0	2	0	1	0	1	0	0	0	0	0	NA	2	0	1	0	NA	1	0	0	2	2	1	0	1	0	0	0	1	0	1	0	0	1	0	0	NA	0	1	NA	0	0	1	0	0	0	0	0	0	0	1	0	1	NA	2	2	1	1	2	0	0	0	0	0	NA	0	0	0	0	0	0	0	1	0	1	1	0	1	NA	1	0	0	0	0	0	0	0	0	0	0	0	1	NA	0	0	0	0	1	0	1	0	1	0	1	1	NA	0	NA	1	0	1	0	0	0	2	1	0	0	2	0	0	0	NA	1	NA	1	0	1	1	1	0	1	2	NA	NA	0	0	NA	1	0	0	0	0	0	0	0	0	0	0	1	1	0	2	2	1	NA	0	0	NA	0	0	0	1	0	2	0	0	NA	0	0	0	1	0	0	1	0	1	2	1	1	1	1	0	1	NA	0	0	1	1	0	0	0	1	NA	0	NA	0	0	0	0	0	1	1	0	0	0	0	0	1	2	1	0	1	2	1	NA	1	0	0	0	0	0	NA	2	2	0	0	1	0	0	0	0	1	0	0	0	0	NA	0	0	0	0	0	0	NA	1	0	NA	0	0	0	0	NA	0	2	2	0	2	NA	1	0	0	0	0	0	0	0	1	0	0	0	0	0	1	1	0	0	0	0	0	1	1	1	0	1	1	0	0	2	0	0	0	1	0	1	1	NA	2	2	0	1	1	2	2	0	1	0	0	0	1	1	1	NA	1	0	0	0	0	1	1	0	0	0	0	0	0	0	0	1	1	0	1	1	0	2	0	1	0	NA	0	0	0	1	0	1	1	0	NA	1	0	0	1	0	2	NA	0	1	2	0	2	NA	NA	2	1	1	1	1	0	0	0	0	0	0	0	1	0	1	NA	2	0	1	0	1	0	0	0	0	0	0	0	1	NA	2	1	1	1	0	1	NA	0	0	0	NA	1	0	0	1	0	2	2	0	0	0	0	1	0	0	0	0	1	1	0	1	0	0	0	0	0	0	0	0	NA	0	1	0	0	0	NA	NA	1	0	0	NA	0	0	1	1	0	1	1	0	0	0	0	0	0	0	0	0	NA	0	1	1	0	0	0	0	0	NA	1	0	0	1	1	1	0	0	0	0	0	0	2	NA	0	2	0	0	0	NA	0	0	0	1	0	0	0	1	0	1	0	0	0	0	0	1	0	0	0	0	1	0	0	0	0	0	0	1	1	1	1	0	0	0	0	0	0	0	1	1	0	0	0	0	1	0	0	0	1	0	0	0	0	NA	1	2	1	NA	1	0	0	1	0	0	0	0	0	0	0	0	0	1	0	0	1	0	NA	0	0	0	1	0	0	0	0	1	0	1	1	1	0	1	0	NA	NA	0	0	1	1	1	1	1	0	1	0	1	0	NA	0	1	2	1	0	1	1	1	NA	0	NA	0	0	0	0	0	0	1	2	1	0	2	NA	0	1	NA	1	1	NA	0	0	0	1	0	0	2	0	1	1	0	NA	1	0	1	0	0	0	0	0	1	1	0	0	NA	0	0	0	0	NA	0	0	0	0	0	0	0	0	0	0	0	NA	0	0	0	0	0	0	0	1	1	1	0	NA	0	0	0	0	0	0	0	1	NA	0	0	0	0	0	0	0	0	0	0	1	1	1	1	0	0	2	NA	1	0	0	0	0	0	0	0	0	0	0	2	1	0	0	0	0	0	NA	0	0	NA	0	0	1	1	NA	0	0	1	0	0	0	0	0	0	0	1	1	0	0	0	0	2	1	1	0	NA	0	0	0	0	1	0	0	0	0	0	0	0	NA	2	0	0	0	0	0	0	1	1	0	1	1	1	0	1	0	0	NA	NA	0	0	0	1	1	0	0	0	0	1	1	1	1	0	NA	0	1	0	0	0	0	0	0	0	0	0	0	0	1	NA	0	0	0	1	0	0	1	0	0	NA	0	NA	0	0	0	0	1	0	1	1	0	0	1	1	0	0	1	1	1	0	0	0	0	0	0	0	0	0	0	1	0	2	1	0	1	0	0	0	0	0	2	1	1	0	0	0	0	NA	0	NA	0	2	0	0	1	1	0	0	1	0	0	NA	NA	1	1	0	1	0	0	0	0	0	NA	2	NA	0	0	2	0	NA	1	NA	0	0	0	0	1	1	0	0	1	0	0	0	1	0	0	0	0	2	0	1	1	0	0	0	0	0	2	0	1	1	0	2	0	0	0	0	1	NA	NA	0	1	1	0	NA	0	1	0	0	0	2	0	0	0	0	0	0	0	1	0	0	0	0	0	0	0	1	0	0	0	1	2	1	1	0	0	0	0	0	0	1	1	0	NA	0	2	0	0	0	0	1	0	NA	2	0	0	0	1	1	0	0	0	0	0	0	1	1	NA	0	0	0	0	0	0	1	0	0	0	2	0	1	1	1	0	2	NA	NA	0	1	NA	0	0	NA	0	0	1	0	0	1	1	0	0	1	1	0	0	1	1	1	1	0	1	0	1	1	0	0	0	0	0	0	0	0	0	0	0	0	0	0	0	0	0	0	NA	1	0	0	0	1	0	1	0	0	1	2	0	2	2	0	0	2	0	0	2	0	0	0	0	0	0	0	1	NA	0	NA	NA	0	1	0	0	0	1	0	0	2	1	0	1	1	1	1	0	0	0	0	1	0	0	NA	0	1	0	0	2	0	0	0	0	1	2	2	0	2	0	0	0	0	0	0	1	0	0	0	0	1	1	NA	0	0	0	0	2	0	0	0	1	0	0	1	0	0	0	0	0	0	0	1	1	0	0	2	0	1	0	0	NA	1	0	1	0	NA	0	0	0	0	0	1	1	0	2	1	0	1	1	1	1	0	0	0	0	2	1	0	0	0	1	0	0	1	0	1	1	1	1	0	1	1	0	NA	0	0	0	2	1	1	0	1	0	0	0	0	0	0	0	0	NA	0	NA	0	NA	0	NA	0	0	0	1	0	1	1	0	0	0	1	0	0	0	0	1	1	1	1	0	0	1	1	1	0	0	1	2	0	0	0	0	0	0	0	0	NA	0	0	1	1	0	0	0	0	2	0	NA	2	0	1	0	0	NA	0	1	1	1	1	2	0	0	1	2	NA	0	1	1	1	0	0	NA	2	0	0	2	0	1	0	1	2	0	0	0	0	0	0	1	1	1	0	1	0	1	2	0	0	0	NA	0	0	0	0	1	0	0	1	1	0	0	1	0	0	0	0	2	0	0	0	NA	1	0	0	0	0	0	0	0	0	0	0	0	0	0	1	1	1	0	0	0	0	0	0	0	0	0	0	1	0	0	0	1	1	NA	1	NA	NA	0	NA	0	1	0	0	2	0	0	1	1	1	1	1	NA	0	0	1	0	2	0	0	0	0	0	1	NA	2	2	0	0	0	0	1	1	1	0	0	0	0	0	0	0	2	NA	0	0	0	0	0	1	0	0	0	0	0	1	NA	0	0	1	NA	2	0	1	0	0	2	0	1	1	0	0	0	1	0	0	0	0	1	0	0	0	0	2	0	0	0	0	0	0	0	1	NA	1	1	0	1	0	0	0	2	0	0	NA	0	0	0	0	0	0	0	2	1	0	0	0	1	1	1	NA	0	0	0	0	0	0	0	0	0	0	0	0	0	NA	NA	0	2	1	1	0	1	0	0	1	1	0	0	0	2	0	0	1	NA	0	0	1	0	0	0	0	1	0	1	NA	1	2	1	0	1	0	2	0	1	1	NA	0	2	0	0	0	1	0	0	2	0	0	0	2	NA	2	2	1	1	0	1	1	0	0	1	2	0	1	NA	0	0	0	0	0	0	1	1	0	1	1	0	0	0	0	NA	0	0	0	0	NA	1	1	0	0	0	1	1	2	1	0	1	0	0	1	0	0	0	0	1	0	0	NA	0	0	2	0	1	1	0	0	NA	1	1	NA	1	0	1	0	0	0	0	NA	0	0	0	0	1	0	2	NA	0	1	1	0	0	0	1	0	0	0	0	0	0	0	0	0	2	1	1	1	2	0	0	0	0	NA	1	0	1	0	0	0	0	0	2	0	1	0	NA	NA	1	0	0	0	1	NA	NA	1	0	0	0	0	1	1	0	1	NA	0	0	0	0	2	1	1	0	0	0	0	0	0	0	1	1	0	0	1	NA	0	2	NA	1	NA	0	NA	1	1	0	0	0	0	0	2	1	2	1	1	0	1	1	0	0	NA	NA	0	0	0	2	0	2	1	0	1	1	0	0	0	1	0	0	0	0	0	1	NA	NA	0	0	NA	0	0	0	0	0	0	0	0	0	1	0	0	0	0	0	1	2	0	0	0	1	2	0	1	1	1	0	0	0	1	1	2	2	1	0	0	0	0	0	2	0	1	2	0	0	0	0	0	2	1	0	2	0	0	1	0	0	NA	0	1	1	1	0	0	2	0	NA	1	0	NA	NA	NA	1	1	0	0	1	2	2	0	0	0	0	1	0	0	0	NA	1	1	1	1	0	0	0	0	0	0	0	0	1	0	1	1	0	0	0	0	NA	1	1	1	NA	1	0	0	1	2	1	1	0	0	0	0	0	2	0	0	0	0	0	2	0	0	1	0	0	0	NA	0	0	0	0	0	0	0	0	0	1	0	0	1	NA	0	0	0	0	NA	NA	2	NA	0	0	0	1	2	1	0	0	2	0	0	0	NA	0	NA	0	0	1	2	0	1	0	0	0	0	0	NA	NA	0	1	1	0	0	0	0	0	0	0	NA	0	0	1	2	1	0	2	2	1	1	0	NA	0	0	0	0	0	0	0	0	0	0	NA	0	0	0	1	1	NA	0	0	0	0	1	0	0	0	0	0	NA	0	1	1	0	0	NA	2	0	NA	0	0	1	0	0	1	0	1	0	0	0	0	0	0	0	1	1	0	0	0	0	0	1	NA	0	0	0	0	0	0	0	0	0	0	0	0	0	0	1	NA	0	0	1	0	1	1	1	NA	0	1	0	0	NA	0	0	0	1	0	0	0	0	1	0	0	NA	0	0	0	0	1	0	1	1	0	0	0	1	0	NA	NA	0	2	1	0	2	1	0	0	2	0	0	1	0	0	0	1	2	1	NA	NA	0	1	0	1	0	0	0	0	0	2	0	0	2	0	1	0	1	0	1	2	0	0	0	2	2	0	2	1	NA	0	0	0	0	0	0	0	0	0	NA	1	0	1	0	1	2	0	0	0	0	0	0	0	0	0	0	1	0	0	0	0	0	1	0	2	1	0	0	0	0	NA	1	0	1	0	1	0	2	0	0	1	0	0	0	0	0	1	1	1	0	1	1	NA	1	0	1	NA	1	1	NA	0	0	1	0	NA	0	0	0	0	0	0	2	NA	1	0	0	1	0	1	0	0	0	1	0	1	0	1	2	0	1	0	0	NA	0	0	0	1	1	0	0	1	0	0	0	NA	2	NA	2	0	1	1	NA	1	0	2	NA	0	0	0	NA	0	0	0	1	1	0	0	2	1	1	1	0	1	0	0	0	1	0	0	2	0	1	0	0	0	0	0	0	0	0	0	0	0	NA	0	0	1	1	1	0	0	0	0	NA	NA	0	1	0	0	0	1	1	0	0	1	0	0	1	1	1	0	1	1	0	1	1	0	0	1	2	0	0	NA	1	1	2	0	0	0	0	1	0	1	0	0	0	0	0	NA	0	0	0	0	0	0	0	0	0	0	NA	0	0	0	0	0	0	0	0	2	0	0	0	0	1	0	0	0	0	0	0	1	0	1	0	0	0	2	1	2	0	1	NA	0	2	2	0	1	1	1	1	0	0	0	0	2	0	0	NA	1	1	0	0	1	1	0	0	0	1	1	1	1	1	0	0	0	NA	2	0	0	NA	1	0	0	0	0	1	1	1	0	0	0	0	NA	0	1	0	0	NA	NA	0	1	0	1	0	0	0	0	0	0	0	NA	0	1	0	0	0	NA	0	0	2	2	1	1	1	1	NA	0	0	0	0	1	1	1	0	0	0	0	2	0	1	2	1	0	0	0	0	1	NA	0	1	1	0	0	1	0	1	0	0	0	NA	0	1	1	NA	0	0	0	0	0	0	2	NA	0	0	0	0	2	0	0	0	0	0	0	1	0	2	0	0	0	0	NA	1	0	0	0	0	0	NA	1	1	1	1	1	0	NA	0	NA	NA	1	0	0	1	NA	0	1	NA	0	0	1	0	0	0	0	0	0	1	1	0	0	0	0	2	2	0	0	1	0	1	1	0	0	0	0	0	0	1	0	NA	1	0	0	1	NA	1	1	1	0	0	0	1	0	1	NA	1	0	0	0	0	NA	0	0	0	NA	0	0	1	2	0	0	1	1	0	0	NA	0	0	0	0	0	1	0	2	1	1	0	0	0	0	0	0	0	1	1	0	0	0	0	1	0	0	0	1	1	0	0	0	0	0	0	2	2	0	0	0	0	0	1	0	0	0	0	2	2	0	0	0	1	0	1	0	1	2	1	1	0	0	0	0	0	0	0	2	0	0	0	2	2	2	1	0	0	0	0	1	NA	0	0	2	NA	NA	0	0	1	1	0	0	2	0	0	0	0	1	1	NA	0	0	0	0	0	0	1	0	0	1	1	1	1	0	1	0	0	0	0	0	0	0	0	0	1	0	1	1	1	0	1	1	0	0	0	2	0	0	0	0	0	0	2	0	0	1	0	1	1	1	1	0	1	0	0	1	0	0	1	0	0	0	0	0	0	1	1	NA	0	0	0	2	0	0	0	0	0	0	0	0	0	1	0	NA	0	0	NA	0	0	0	0	NA	0	2	0	0	0	0	0	2	1	0	0	0	0	NA	0	0	0	1	1	1	0	1	0	0	0	0	0	1	0	0	0	0	0	0	2	NA	1	1	1	0	NA	0	2	1	1	1	1	2	NA	0	NA	0	NA	0	1	NA	0	0	0	0	0	0	0	NA	0	NA	0	0	0	0	1	0	NA	0	0	0	0	1	0	NA	0	1	1	0	0	0	0	1	0	1	0	1	0	0	1	0	1	0	0	0	0	0	0	1	0	1	1	NA	0	0	1	0	1	0	0	NA	1	NA	1	0	0	0	0	1	0	0	0	NA	0	0	0	0	0	0	1	NA	0	1	0	2	0	1	0	0	0	1	0	0	0	1	0	1	NA	1	0	0	1	1	NA	0	0	0	0	0	0	1	0	0	0	2	2	0	0	2	0	0	0	NA	2	0	NA	1	0	0	0	0	0	0	0	0	0	NA	0	0	1	0	0	0	2	0	0	2	1	1	1	1	NA	NA	0	0	2	2	1	1	0	1	0	1	0	0	0	0	1	2	NA	0	1	1	0	1	0	0	0	0	1	0	0	0	0	2	1	0	0	0	0	0	NA	0	0	1	1	1	0	NA	NA	1	0	0	1	0	NA	1	NA	0	1	0	2	NA	0	NA	0	0	0	0	0	1	0	0	0	0	0	0	2	0	0	2	2	0	0	0	1	NA	0	NA	1	NA	0	0	NA	1	NA	0	0	2	1	0	0	0	0	0	0	NA	1	0	0	NA	0	1	0	0	0	0	1	1	0	1	1	0	1	1	0	0	1	0	NA	0	0	2	0	1	NA	1	1	0	0	0	0	0	0	0	2	0	0	1	0	0	0	1	0	1	1	2	0	0	0	2	0	0	0	0	0	0	0	0	0	1	0	0	0	0	1	0	0	2	2	0	0	1	0	2	1	0	1	1	NA	0	1	0	0	1	0	0	0	0	0	0	0	0	1	1	NA	0	0	0	0	0	0	0	0	0	NA	1	0	0	0	0	NA	0	0	0	2	0	0	NA	0	1	0	0	0	0	0	0	0	2	2	1	2	1	2	0	0	0	NA	0	0	2	0	1	NA	0	0	1	1	0	0	0	1	1	0	0	NA	0	0	0	0	0	2	0	0	NA	NA	2	1	0	1	NA	0	1	1	0	0	0	1	0	0	1	1	0	0	0	0	0	0	0	0	NA	1	NA	0	0	0	NA	NA	0	0	0	0	0	2	1	1	0	2	2	0	0	0	1	0	0	1	NA	0	1	0	0	0	0	NA	0	0	0	0	0	0	0	0	NA	0	0	1	0	0	1	0	0	0	0	0	NA	0	0	0	0	0	0	NA	NA	2	2	1	0	1	2	0	0	0	0	0	0	1	1	0	0	0	NA	0	0	NA	2	2	NA	2	1	2	0	1	1	0	0	0	0	NA	2	0	0	0	0	1	0	0	0	0	0	1	0	0	1	0	NA	1	1	0	NA	2	2	0	2	0	1	0	0	0	0	0	0	2	0	0	0	1	1	2	0	0	0	0	0	0	0	0	1	0	0	0	0	0	1	1	0	2	2	0	0	2	0	0	0	0	0	0	NA	2	1	0	0	0	NA	0	0	0	NA	2	1	1	0	0	0	0	1	1	1	1	0	2	0	0	1	NA	1	NA	NA	0	0	0	0	1	0	0	2	1	0	0	0	NA	0	1	1	0	0	0	1	1	1	0	0	1	0	NA	1	0	0	0	0	0	0	2	2	1	0	NA	1	1	0	0	0	0	0	0	0	0	1	NA	0	0	0	1	1	0	0	0	0	0	0	0	0	1	0	0	NA	0	1	0	0	0	0	0	0	NA	0	0	NA	0	1	NA	0	1	0	0	1	1	0	1	0	0	1	2	1	1	0	0	0	0	0	0	1	0	0	NA	NA	1	0	0	0	1	0	1	1	NA	1	1	1	0	1	1	0	NA	0	0	1	1	0	1	0	0	0	0	1	NA	1	0	NA	0	1	0	2	2	0	NA	NA	1	NA	1	0	1	0	0	0	0	0	0	0	0	0	0	1	1	0	0	0	0	0	1	1	1	0	2	NA	NA	1	0	NA	0	0	0	0	0	0	2	0	1	0	0	0	0	0	0	NA	0	0	1	1	0	1	0	0	1	1	0	1	0	0	1	0	2	0	0	NA	1	2	0	2	0	0	0	2	0	0	1	0	1	0	0	0	0	0	0	1	1	0	0	0	0	0	NA	1	1	0	0	0	1	1	1	1	0	0	1	2	2	0	0	0	2	0	0	0	0	0	NA	0	1	0	1	0	0	1	0	1	0	NA	0	0	1	1	NA	1	NA	1	NA	1	0	0	0	0	0	1	2	NA	0	0	0	0	0	1	1	0	0	0	0	0	1	0	0	0	1	0	0	0	0	0	0	0	NA	1	0	0	0	0	0	0	NA	0	0	0	1	0	0	0	0	1	0	0	0	0	0	0	0	0	NA	0	2	0	0	0	0	1	NA	0	0	0	1	1	1	0	2	0	1	1	0	1	0	2	0	2	0	0	0	1	0	1	1	0	0	0	0	0	1	0	NA	2	0	1	0	0	1	0	0	0	0	1	1	0	0	0	0	0	1	NA	0	0	2	NA	NA	1	0	1	NA	0	0	2	0	0	0	NA	1	0	1	0	2	0	1	0	0	0	0	0	1	NA	1	1	0	NA	0	1	NA	0	NA	2	2	0	0	1	0	NA	0	0	1	0	NA	0	0	0	0	0	1	1	2	NA	NA	0	NA	0	0	1	1	NA	1	1	1	0	0	NA	2	0	NA	1	1	2	0	0	1	0	0	1	0	0	0	2	2	0	0	0	0	0	0	0	1	0	1	0	0	NA	1	1	0	0	1	0	0	0	0	0	0	0	0	0	0	0	0	1	1	0	0	0	1	0	NA	0	0	0	0	0	1	0	1	NA	0	0	1	0	1	0	0	0	1	0	NA	NA	1	0	0	0	0	NA	2	0	0	0	0	2	2	NA	2	0	1	0	0	1	1	2	1	1	1	0	0	1	0	1	0	0	NA	1	0	1	1	1	2	0	1	NA	1	0	0	0	1	1	0	0	0	0	1	0	1	0	1	1	NA	1	0	0	0	0	0	0	0	0	NA	0	1	1	0	0	0	NA	0	0	0	0	0	2	1	0	0	1	0	0	0	1	0	0	1	1	1	1	0	0	0	1	2	0	0	0	NA	0	2	0	0	0	0	0	0	1	1	0	NA	0	0	0	NA	0	0	0	0	1	NA	0	0	0	0	0	2	0	1	1	1	1	1	0	0	0	0	1	NA	0	0	1	1	0	0	0	0	1	0	0	0	1	1	1	NA	1	1	0	0	0	0	0	0	0	1	0	0	0	1	1	1	0	1	0	1	0	2	0	0	0	0	0	NA	1	2	0	0	NA	0	NA	0	0	NA	NA	NA	0	0	1	0	0	0	0	0	1	1	0	1	1	0	0	0	0	0	0	0	NA	1	NA	0	0	0	1	0	0	0	0	0	2	0	1	NA	NA	0	0	1	1	NA	1	1	NA	NA	1	0	0	0	0	0	NA	NA	0	0	0	0	0	0	2	2	0	1	0	NA	1	0	1	1	0	1	0	1	1	0	0	0	0	1	0	0	2	0	0	NA	1	1	0	0	0	0	0	0	0	NA	1	2	2	0	0	2	NA	NA	1	1	1	1	0	1	0	0	NA	0	0	0	0	0	NA	0	0	0	1	0	0	0	1	0	1	0	0	0	0	0	0	0	0	NA	0	0	2	NA	0	0	0	0	1	0	0	0	0	0	1	1	1	0	NA	1	2	0	1	0	0	0	1	1	0	0	0	0	1	0	0	NA	NA	1	1	1	0	0	NA	0	0	0	0	0	1	0	2	NA	0	1	0	0	0	0	NA	0	0	2	1	1	2	0	2	0	0	0	0	0	1	0	1	NA	0	0	0	1	NA	NA	1	1	NA	1	0	0	0	0	0	1	1	0	0	0	0	2	0	2	0	1	0	0	0	0	0	1	0	0	0	0	0	0	0	0	0	0	0	0	0	0	1	2	2	0	0	2	0	0	NA	1	1	0	0	1	0	0	0	2	1	0	0	0	0	0	1	0	0	0	0	0	0	0	0	0	0	0	NA	0	0	2	NA	0	0	0	0	1	0	2	2	1	1	0	0	NA	1	0	0	0	0	NA	0	0	0	1	0	0	NA	1	2	1	NA	0	0	1	0	0	0	0	0	1	1	0	1	0	0	NA	NA	NA	1	0	2	0	0	1	0	1	0	0	0	0	NA	0	0	NA	NA	1	NA	0	0	0	0	0	NA	0	0	1	0	NA	0	0	0	0	2	0	NA	2	NA	2	0	0	1	0	0	0	0	0	0	1	2	1	0	0	1	0	0	0	0	1	0	1	0	NA	1	0	0	0	1	1	NA	0	2	0	0	2	NA	NA	NA	0	0	1	1	0	0	0	0	1	0	0	0	0	0	0	1	0	0	0	0	0	0	0	0	0	1	0	0	0	0	NA	2	NA	1	0	2	NA	0	0	0	NA	1	1	1	1	0	0	NA	2	1	2	0	2	NA	0	NA	1	0	1	1	0	0	0	2	NA	1	1	0	0	0	0	0	0	0	NA	0	1	0	0	0	1	1	0	NA	2	1	0	0	0	0	0	0	0	0	0	0	1	NA	1	1	0	1	NA	0	NA	0	0	0	1	1	0	0	NA	0	0	0	0	0	0	0	0	NA	0	0	0	1	NA	0	0	1	0	1	0	NA	1	1	2	NA	1	1	0	2	0	1	1	2	0	NA	0	0	0	2	0	0	NA	NA	2	0	1	0	1	0	0	0	0	1	0	1	NA	0	0	0	NA	0	0	0	0	1	0	0	0	2	1	2	1	0	1	NA	2	0	0	NA	0	0	0	1	0	0	1	1	0	0	1	0	0	0	1	0	NA	0	0	0	0	0	0	1	0	0	0	0	NA	0	1	0	0	0	0	1	0	NA	1	0	1	0	0	0	0	1	0	0	0	1	0	1	NA	0	0	NA	0	0	0	0	0	0	0	1	0	0	0	0	0	0	0	NA	0	0	0	0	0	1	0	0	2	0	1	0	1	NA	1	0	1	0	0	NA	0	0	1	1	0	1	0	1	0	0	1	0	1	0	1	2	0	0	1	1	0	0	0	1	0	0	0	NA	1	1	0	0	0	0	2	0	2	1	1	1	1	0	0	0	0	NA	1	NA	2	2	1	0	0	NA	NA	0	1	0	0	1	1	0	0	0	2	2	1	0	1	NA	0	0	0	2	NA	1	1	1	1	NA	1	0	0	0	0	0	NA	0	0	0	2	1	0	1	1	0	NA	0	0	2	NA	0	1	1	1	0	0	0	1	0	0	0	0	0	0	NA	1	NA	0	1	0	0	1	0	0	0	0	0	2	0	NA	2	0	1	NA	2	1	0	0	0	0	0	0	0	0	1	NA	NA	0	0	0	0	0	0	0	0	1	1	0	0	0	0	NA	1	0
Carp_Parent11_M	0	NA	NA	NA	1	0	2	0	1	1	0	0	0	0	0	2	1	1	0	0	0	0	0	1	0	1	1	1	1	0	NA	0	0	0	0	0	0	NA	1	1	1	0	0	0	0	0	0	0	0	1	0	0	0	0	0	0	0	NA	0	2	1	1	0	2	0	1	0	0	0	NA	0	1	0	1	1	NA	0	0	2	0	0	0	1	1	1	0	0	0	0	2	0	NA	NA	1	2	1	NA	0	0	1	1	1	1	0	2	0	1	0	0	NA	0	0	1	0	0	0	0	0	0	0	0	0	1	NA	0	0	1	1	1	2	1	0	2	0	NA	1	0	0	0	NA	0	0	1	0	NA	NA	0	0	1	0	1	NA	0	0	0	0	2	0	0	1	0	0	0	1	1	1	0	NA	0	0	0	1	0	1	1	0	1	1	0	0	1	0	0	0	0	2	NA	0	1	0	0	0	0	NA	0	1	1	0	0	1	NA	2	1	0	NA	1	0	1	1	1	0	0	0	0	0	0	0	0	0	0	NA	0	0	NA	0	0	0	0	0	0	0	1	0	0	0	0	0	0	1	1	1	0	1	0	0	0	0	0	0	0	2	0	0	0	0	NA	0	0	2	NA	1	1	0	0	0	0	0	1	0	0	1	1	0	0	0	0	0	0	0	0	0	0	0	0	0	0	0	0	0	0	0	0	0	1	0	0	0	0	0	0	0	0	1	1	NA	0	1	0	0	1	1	0	0	1	0	0	0	0	NA	0	0	0	0	1	0	0	0	0	0	NA	0	0	0	0	0	0	1	2	0	1	NA	NA	0	0	0	0	0	0	0	0	NA	1	NA	2	0	1	0	NA	1	0	1	1	1	1	0	NA	1	0	0	1	1	NA	1	2	1	1	1	0	0	NA	NA	0	1	1	0	0	1	0	1	1	0	0	1	0	0	0	0	0	NA	1	1	0	1	2	0	1	0	0	0	0	0	0	0	0	0	0	0	1	1	1	1	0	0	1	0	1	0	0	1	0	0	1	0	1	0	1	0	0	0	1	1	1	0	1	NA	1	0	1	0	0	0	0	0	1	0	1	1	1	NA	0	0	0	0	1	0	1	1	1	1	0	0	1	1	NA	1	0	1	0	0	2	0	1	0	1	1	NA	0	2	0	1	0	0	0	1	NA	0	0	0	1	0	1	0	1	NA	1	0	1	0	0	0	0	0	2	NA	0	0	0	0	0	1	1	1	2	0	1	0	0	1	NA	1	0	0	1	2	0	0	1	2	0	1	0	1	0	NA	1	0	1	0	1	1	1	1	1	0	0	NA	0	0	0	NA	1	0	0	0	0	0	0	0	0	NA	1	0	0	NA	0	0	1	0	0	0	0	0	1	1	0	1	0	0	0	0	0	NA	0	0	0	0	NA	0	1	NA	0	0	2	0	0	0	0	0	0	0	0	0	0	1	0	2	1	2	1	0	0	0	0	NA	0	0	0	0	NA	1	0	0	0	1	0	0	0	0	0	0	NA	1	1	0	2	0	NA	1	0	0	0	0	0	0	1	NA	1	1	0	NA	0	1	1	0	1	NA	0	0	0	1	NA	1	1	0	0	0	0	0	0	0	NA	0	2	1	0	1	1	1	0	0	0	1	1	2	1	1	1	0	0	0	0	1	0	0	NA	0	0	0	0	0	0	0	0	0	0	0	1	0	0	0	0	0	0	1	0	0	0	1	1	1	0	0	0	NA	0	0	NA	1	0	0	1	0	0	0	0	0	1	0	1	0	0	0	1	0	0	1	NA	1	0	NA	0	NA	1	2	0	0	0	0	0	0	1	0	0	1	0	NA	0	0	1	0	0	1	0	0	0	0	0	1	0	0	1	0	2	0	1	0	0	0	NA	1	0	2	0	0	NA	0	1	0	1	1	0	0	0	NA	1	1	0	0	0	0	0	0	0	0	0	0	2	0	0	0	0	1	0	0	0	0	0	1	0	1	1	0	1	0	0	0	0	0	0	1	2	0	1	1	NA	1	0	0	1	1	NA	0	NA	0	0	0	2	0	1	1	2	1	0	NA	1	0	0	0	0	0	0	1	0	0	NA	0	1	0	0	1	1	0	NA	1	0	0	0	1	0	0	1	0	NA	0	1	1	1	0	1	1	2	1	0	0	1	0	NA	1	0	0	0	1	1	2	0	1	1	0	0	1	1	0	0	0	0	0	1	1	0	0	1	1	1	1	0	0	2	0	0	0	1	0	1	NA	NA	2	0	0	0	0	0	1	0	0	0	1	0	NA	0	0	NA	NA	0	1	NA	0	0	2	0	1	1	0	0	1	0	1	1	0	NA	0	1	2	0	NA	0	0	NA	0	0	0	NA	1	0	1	0	1	0	1	0	2	1	0	0	1	0	0	0	0	0	0	0	0	0	0	0	0	1	1	NA	2	NA	1	1	1	1	0	0	2	1	0	1	0	NA	NA	1	0	NA	0	0	0	NA	0	NA	0	1	1	0	0	1	0	1	1	0	1	2	2	0	0	1	1	0	0	0	0	1	0	1	0	0	0	0	0	0	NA	1	0	1	0	NA	1	0	0	0	0	0	0	0	1	0	0	0	0	1	1	1	0	0	0	0	2	1	0	0	0	0	0	0	0	NA	1	1	1	0	NA	1	2	0	0	0	0	0	0	2	1	NA	0	0	NA	0	0	0	0	0	2	0	0	1	0	0	0	0	0	0	0	2	0	0	0	1	0	0	0	0	0	0	2	0	0	1	0	1	0	0	2	2	1	0	2	0	0	0	2	0	0	0	0	0	0	0	0	0	0	0	0	0	0	0	0	0	1	0	1	1	0	0	0	0	0	1	1	1	0	NA	NA	0	0	0	0	0	0	NA	2	2	1	0	0	0	0	0	1	NA	0	1	0	0	0	2	0	0	0	0	0	0	0	0	NA	1	2	0	0	1	0	2	0	0	0	1	1	0	0	0	0	2	2	0	0	0	0	0	1	1	NA	0	0	1	0	0	1	0	2	0	0	0	2	0	0	0	1	0	1	0	0	0	0	2	0	0	2	0	0	1	1	0	1	NA	2	NA	1	0	NA	1	0	0	0	1	0	0	NA	0	0	1	NA	1	1	0	0	1	0	0	0	1	0	NA	1	0	NA	1	0	0	0	0	0	0	1	0	2	0	0	0	0	0	0	0	1	0	1	1	0	1	0	0	NA	0	1	2	1	0	0	0	2	0	0	0	0	0	0	2	0	NA	2	0	0	0	0	2	0	0	0	0	0	0	0	0	0	1	1	0	1	0	1	0	0	0	0	0	0	0	0	0	0	0	NA	0	1	NA	0	0	0	2	1	0	0	0	0	0	0	0	0	0	0	NA	2	1	0	NA	0	0	NA	0	0	0	0	0	0	NA	0	0	1	0	0	1	NA	0	0	2	1	NA	1	1	2	0	0	NA	0	1	0	0	0	0	NA	NA	0	0	0	0	0	1	1	1	0	0	2	1	0	1	2	0	0	NA	1	0	2	0	2	2	2	1	NA	1	0	0	0	0	0	0	1	0	0	1	0	0	0	0	NA	1	0	0	2	0	0	0	0	0	2	0	0	1	2	0	0	0	1	1	0	0	0	0	0	0	NA	0	0	1	NA	1	1	0	0	1	0	0	0	0	0	0	0	0	0	0	0	0	2	0	NA	0	0	NA	NA	0	2	0	0	0	0	0	0	1	0	0	0	0	NA	0	0	0	0	0	1	0	1	1	NA	1	0	0	0	0	0	NA	1	0	0	1	1	0	0	0	0	0	1	0	NA	1	0	2	0	1	0	1	0	0	0	2	0	1	1	0	0	1	1	0	0	0	NA	0	1	2	0	0	1	0	2	0	0	0	0	1	0	0	0	0	0	0	0	1	0	1	2	0	1	0	0	2	0	0	0	0	0	2	0	2	0	0	0	2	2	2	0	1	1	1	0	0	0	1	NA	0	0	NA	1	0	0	1	0	1	0	0	0	NA	0	2	2	0	0	2	2	0	0	0	2	0	0	0	0	0	0	1	2	2	0	1	0	2	0	0	0	0	2	0	2	0	0	0	0	0	0	0	2	0	0	1	1	0	0	0	0	0	0	1	0	0	0	1	0	0	0	0	0	0	0	1	1	1	0	0	0	0	0	0	0	2	0	0	1	0	0	1	1	2	1	0	0	1	0	0	0	0	0	0	1	0	1	0	0	1	0	NA	0	NA	0	1	1	NA	1	1	NA	1	0	1	0	0	1	NA	NA	NA	0	0	0	0	0	0	0	0	1	1	1	1	1	1	NA	0	1	0	1	0	1	0	0	1	0	0	0	0	1	NA	0	1	1	0	0	0	0	0	0	0	0	0	0	0	0	0	0	0	0	0	1	1	0	0	1	0	0	1	NA	0	0	0	1	0	NA	0	0	0	0	0	0	0	NA	1	NA	0	NA	1	0	1	0	0	1	0	NA	0	0	0	1	1	1	0	0	1	0	1	0	1	0	0	0	0	0	0	0	1	0	0	0	0	0	0	1	NA	0	0	0	NA	1	1	1	0	0	0	0	0	NA	NA	1	1	1	0	0	1	1	1	0	0	0	1	0	1	0	0	1	2	0	0	1	0	0	0	0	1	0	0	0	1	1	0	2	0	0	0	1	1	1	0	0	1	0	NA	0	0	0	0	0	0	0	1	1	2	2	0	1	0	1	1	0	0	2	1	2	2	2	0	1	1	0	0	0	0	0	1	0	1	0	NA	0	0	NA	0	0	NA	0	0	0	0	1	0	0	1	1	0	2	2	1	NA	0	0	1	1	0	0	0	0	NA	0	0	0	2	2	0	0	0	1	1	0	0	0	2	NA	0	1	1	1	1	0	NA	1	0	NA	1	0	1	0	1	0	0	0	0	0	1	0	0	0	0	0	0	0	1	0	0	0	0	2	1	0	0	0	0	0	0	0	0	0	0	0	0	0	0	0	0	NA	0	0	0	1	0	0	0	1	1	0	0	0	1	0	0	0	0	NA	0	0	0	0	0	1	0	1	1	0	0	0	0	0	0	2	0	0	0	1	1	0	0	NA	0	0	NA	0	2	0	0	0	0	0	0	0	0	0	1	1	1	1	0	0	0	0	0	0	0	0	0	0	2	0	0	0	0	0	0	0	0	2	0	0	0	1	0	0	0	0	0	2	0	0	0	0	0	NA	2	0	1	NA	0	0	0	0	0	0	1	NA	1	NA	1	1	0	0	0	1	0	0	0	1	NA	0	0	0	1	NA	0	1	1	0	0	2	0	1	0	1	2	1	1	0	1	0	0	0	1	0	1	1	1	0	0	1	0	0	0	2	NA	1	0	NA	0	1	0	1	0	1	0	2	2	1	1	2	0	0	1	1	1	NA	2	2	0	1	1	1	0	NA	NA	1	0	0	2	1	0	2	2	1	NA	1	1	2	0	0	0	0	NA	0	0	0	0	0	0	NA	0	1	1	2	0	0	NA	0	1	0	0	0	0	1	0	0	0	1	1	1	1	0	1	1	2	0	0	NA	0	1	1	0	1	NA	0	1	1	1	1	0	2	2	2	NA	0	0	0	0	2	0	NA	0	NA	1	2	2	0	NA	0	0	0	0	0	2	2	0	0	0	1	0	1	2	0	0	1	2	2	0	1	0	0	0	2	1	1	NA	0	0	0	0	1	0	1	1	0	1	1	0	2	0	NA	1	1	0	0	1	1	1	1	1	0	NA	0	1	1	0	0	0	2	0	0	0	0	0	2	2	0	NA	0	0	1	0	0	NA	1	2	1	0	0	0	2	1	0	0	0	2	0	0	0	NA	0	0	0	1	0	0	1	NA	1	0	0	0	1	0	1	0	0	0	0	2	2	1	1	2	1	1	0	0	1	1	1	1	0	0	0	0	0	0	0	0	NA	2	NA	0	0	1	0	0	NA	1	0	0	0	1	0	NA	0	1	1	1	0	0	0	0	NA	0	0	1	1	1	1	1	1	NA	1	NA	0	0	1	0	0	0	0	1	0	0	0	0	0	0	1	0	0	0	0	0	0	1	NA	1	0	0	1	0	NA	1	0	1	1	NA	1	0	0	1	NA	0	0	1	0	0	0	0	0	1	0	0	NA	0	0	0	1	NA	0	0	1	NA	NA	0	0	0	0	0	1	0	0	0	0	1	1	1	NA	1	0	NA	NA	0	0	1	0	1	1	0	1	0	0	0	0	0	0	0	0	0	0	0	0	0	0	0	0	0	0	1	NA	0	0	0	0	0	1	1	0	2	0	NA	0	1	1	0	0	0	0	0	0	0	1	0	0	1	0	1	0	0	1	0	0	1	0	0	0	0	0	0	0	1	0	0	0	0	0	1	1	1	0	0	1	0	0	0	1	0	0	1	1	1	0	1	1	0	0	1	NA	1	0	0	1	1	0	0	0	0	0	0	0	1	0	0	0	0	1	0	0	0	0	1	1	0	0	1	0	0	1	0	0	0	0	0	0	1	0	0	0	0	0	1	0	1	NA	0	0	1	1	0	NA	0	1	1	0	0	0	NA	1	1	0	NA	0	0	2	1	1	0	NA	2	1	0	0	0	0	0	0	0	0	1	2	0	1	0	0	0	1	1	0	0	NA	1	0	0	0	0	1	0	1	0	1	0	0	0	1	0	0	2	2	0	0	0	0	1	0	0	0	0	0	0	0	0	0	1	0	0	1	0	0	0	0	0	1	2	0	0	0	0	0	0	0	1	1	0	NA	0	1	0	NA	0	0	0	0	0	1	1	0	0	1	0	0	0	0	0	0	1	0	2	2	0	0	NA	NA	NA	0	1	0	0	0	NA	NA	0	NA	1	NA	0	0	2	1	0	0	0	0	0	0	1	0	0	0	0	1	0	0	NA	NA	0	1	0	0	0	2	2	0	1	0	1	1	0	1	0	0	1	0	NA	1	0	0	0	0	0	NA	0	1	0	0	0	0	NA	0	NA	0	NA	0	0	0	0	0	1	1	0	0	0	0	0	0	0	2	0	0	1	0	0	0	0	0	0	1	0	1	0	0	0	0	1	0	0	1	0	NA	0	0	0	0	0	0	0	0	0	0	0	0	0	0	1	0	1	0	2	0	1	1	0	0	1	NA	0	0	0	0	NA	1	1	0	0	NA	1	1	0	0	0	0	1	0	0	0	0	0	0	0	0	0	0	0	NA	0	0	NA	0	0	0	1	1	1	0	0	1	0	1	0	0	1	0	0	0	0	1	NA	1	1	0	0	0	0	0	0	0	0	1	0	0	0	0	NA	0	1	2	0	0	0	0	0	1	0	0	1	1	1	1	0	0	0	2	0	0	0	0	0	0	NA	0	0	0	0	0	1	1	0	0	0	NA	0	0	0	1	0	0	0	1	0	NA	1	2	0	0	1	1	0	0	0	1	0	0	0	1	NA	0	1	1	0	0	0	NA	0	1	0	1	0	NA	1	0	NA	1	1	1	0	1	0	0	1	1	NA	0	0	0	1	1	0	0	1	0	1	0	0	0	2	NA	1	1	1	1	1	1	1	0	0	0	1	1	1	0	0	0	0	0	NA	0	0	0	0	0	2	1	NA	0	0	1	0	1	1	0	NA	0	NA	1	1	0	1	NA	1	0	1	NA	0	1	1	0	0	0	0	0	0	1	0	0	2	2	2	0	0	0	0	1	0	1	0	1	1	0	0	NA	0	0	0	0	2	0	0	0	0	0	0	2	2	0	NA	1	1	2	0	1	1	NA	1	NA	1	1	0	0	1	2	0	NA	2	0	1	0	1	0	0	1	1	0	0	0	1	0	NA	0	1	0	1	1	0	0	0	NA	1	1	0	1	0	NA	0	1	2	2	1	NA	0	0	0	0	0	0	1	NA	1	0	0	1	0	0	0	1	0	0	0	1	1	1	NA	0	NA	2	NA	0	0	1	1	NA	NA	1	NA	0	0	0	NA	1	0	0	0	0	NA	1	1	NA	0	0	0	0	1	0	0	0	0	0	2	0	0	NA	1	1	0	1	NA	0	0	1	0	1	1	0	0	1	1	0	1	0	1	0	1	0	0	0	0	1	0	0	0	1	1	0	0	1	1	0	0	0	0	NA	1	0	1	0	0	NA	1	1	NA	0	0	1	0	0	0	1	0	2	0	0	0	0	2	2	0	1	0	0	0	1	1	NA	0	0	0	0	0	1	1	1	0	0	1	0	0	1	1	NA	0	0	0	0	0	2	1	0	1	NA	1	NA	0	NA	1	0	0	NA	0	0	0	2	1	1	1	NA	0	2	2	2	0	0	1	0	0	0	NA	0	0	0	0	0	1	0	2	1	1	1	0	NA	0	1	0	0	0	1	0	0	0	0	1	NA	0	0	0	0	2	1	0	1	0	0	1	0	0	0	1	1	1	0	NA	NA	NA	1	0	0	0	0	0	0	0	0	0	1	0	0	0	1	0	0	NA	0	0	0	1	0	0	1	0	1	1	2	0	0	0	NA	0	1	0	0	0	0	0	0	1	0	0	1	0	0	0	1	0	0	0	0	0	0	0	0	1	0	0	0	1	NA	0	1	0	0	1	0	2	NA	1	0	0	0	0	0	0	0	0	0	0	0	1	0	0	0	1	0	0	1	0	0	0	1	0	0	0	1	0	0	0	0	0	0	0	0	0	0	0	1	1	0	1	0	0	0	0	1	0	1	1	0	1	0	0	NA	2	1	2	1	2	1	0	0	0	0	0	0	0	0	1	NA	1	0	1	0	0	1	2	0	1	0	0	0	0	0	1	1	NA	1	0	1	1	1	1	2	2	1	1	0	0	1	0	0	1	0	1	1	NA	1	1	0	2	0	0	1	0	0	1	0	0	NA	0	1	1	0	1	1	1	0	0	0	0	0	1	1	NA	NA	0	1	0	NA	1	0	0	0	0	NA	2	0	0	0	1	0	0	0	0	0	0	0	0	1	0	0	2	0	1	1	1	1	0	0	NA	1	1	1	1	0	0	0	0	NA	NA	0	0	0	1	0	0	1	0	0	2	2	1	0	0	0	0	0	0	1	0	0	0	0	0	0	1	0	NA	0	0	0	0	0	0	1	1	0	0	0	1	0	0	NA	0	NA	0	0	0	1	0	1	1	0	1	0	0	2	0	NA	0	1	NA	0	0	0	1	0	0	0	0	0	NA	0	0	0	0	0	NA	0	NA	NA	NA	0	0	0	1	0	0	0	0	0	0	1	0	1	0	1	1	0	0	1	0	0	0	0	1	1	1	2	0	0	0	0	0	0	NA	1	NA	0	0	NA	0	2	0	0	1	0	0	1	2	1	0	NA	0	1	0	1	NA	0	0	0	1	0	0	0	2	0	0	0	0	0	0	0	0	0	0	0	NA	0	0	0	1	0	0	1	0	1	0	NA	0	1	0	2	1	0	0	1	0	0	0	0	0	0	0	0	0	0	NA	0	0	0	1	0	0	0	0	0	0	1	0	0	0	1	0	0	0	1	1	0	0	1	0	0	0	0	2	0	0	0	1	0	0	NA	1	0	0	1	0	0	0	0	0	0	0	0	0	0	0	0	0	1	0	0	0	0	0	1	0	0	0	0	0	2	0	0	0	0	1	1	0	0	0	0	0	1	0	2	NA	1	1	0	0	0	0	0	0	0	1	0	0	0	0	1	0	1	0	0	1	0	0	NA	0	1	1	1	1	0	0	0	0	1	1	0	0	0	0	0	0	1	0	1	0	0	0	0	1	1	2	0	0	0	0	1	0	0	0	0	0	0	0	0	0	0	0	1	1	0	0	0	1	0	0	1	1	0	NA	1	0	1	1	1	0	0	0	0	0	1	0	1	0	1	1	0	0	0	0	1	1	2	2	1	0	0	0	0	1	0	0	0	0	0	0	0	0	0	1	0	2	1	0	1	0	0	0	1	0	0	1	0	0	0	0	1	2	1	1	0	0	0	1	0	0	1	0	0	NA	0	NA	0	0	0	2	NA	2	0	0	1	0	0	0	0	1	0	1	0	0	0	0	2	NA	1	0	0	2	0	0	0	0	1	0	0	0	0	0	1	1	1	1	0	0	1	0	0	0	0	1	0	0	0	0	0	0	0	1	0	NA	0	0	2	0	0	0	1	0	1	0	0	1	NA	0	1	0	0	2	NA	0	0	0	1	0	0	1	0	0	0	NA	0	2	2	0	0	0	NA	0	1	0	0	1	0	2	1	2	0	0	0	0	0	0	NA	0	0	1	0	NA	1	1	0	NA	0	0	1	0	NA	0	0	1	2	1	1	1	0	1	1	2	2	1	NA	0	0	0	0	0	0	0	1	0	0	0	0	0	1	1	1	1	NA	0	1	2	0	2	0	1	0	1	0	1	NA	NA	NA	1	0	1	0	2	0	1	1	1	0	0	1	2	2	0	0	0	0	0	0	1	0	0	0	0	1	NA	0	0	0	0	0	0	0	NA	1	0	NA	1	1	0	0	0	NA	1	0	0	0	0	NA	0	0	0	NA	1	1	0	0	0	0	0	0	1	1	0	0	1	1	0	0	0	0	0	0	0	0	0	0	0	0	NA	NA	2	0	0	0	2	0	0	0	1	0	1	0	0	1	NA	1	1	2	0	2	0	1	2	1	1	0	1	0	NA	NA	1	1	0	0	1	0	0	1	NA	0	NA	0	2	0	0	1	0	1	NA	2	2	0	1	0	0	0	0	NA	0	0	1	0	1	0	1	0	0	0	1	1	0	0	1	0	0	0	NA	NA	0	0	NA	0	0	0	0	0	1	1	1	0	0	0	0	0	0	1	0	1	1	1	0	0	0	NA	0	0	0	0	0	NA	1	NA	1	0	0	0	0	0	NA	NA	0	0	1	1	NA	NA	0	0	0	0	0	0	1	NA	NA	1	0	0	0	1	0	0	1	1	0	0	0	NA	0	1	1	0	0	NA	1	0	0	0	2	0	0	0	0	0	1	2	2	0	0	NA	1	2	0	1	1	0	0	1	0	0	0	0	NA	2	1	1	1	2	NA	NA	1	1	0	0	0	1	1	1	0	0	1	1	0	1	1	2	0	0	0	0	NA	1	0	0	0	NA	2	0	1	0	1	1	NA	1	0	0	1	0	0	1	2	NA	1	0	0	1	1	1	1	0	2	1	0	0	0	0	1	0	0	0	0	0	0	0	1	0	1	1	0	0	1	1	1	0	1	0	0	0	1	0	0	0	0	1	1	1	1	0	0	NA	NA	1	0	0	1	1	0	1	0	1	0	0	1	0	1	0	0	NA	1	1	0	0	0	0	0	1	1	0	0	0	0	1	1	NA	0	1	NA	1	0	0	0	0	0	0	0	1	0	0	0	2	0	0	NA	1	1	1	0	0	0	1	NA	0	1	1	1	0	0	1	0	NA	1	1	NA	0	1	1	1	0	0	0	0	0	0	NA	1	1	0	0	1	1	1	0	2	0	0	0	0	0	0	0	0	0	0	1	0	0	0	0	1	0	1	0	0	0	1	1	2	0	1	1	1	0	0	1	1	0	1	1	0	0	2	1	0	0	NA	0	0	2	NA	0	0	0	0	0	1	0	1	1	0	1	0	0	0	0	0	0	0	0	0	1	0	0	0	0	1	1	1	0	0	0	0	0	NA	0	1	0	0	0	0	0	0	0	0	NA	1	0	NA	0	0	0	2	0	2	2	1	0	0	1	0	1	0	NA	0	0	0	0	0	1	0	0	0	2	0	0	0	0	0	NA	0	0	0	1	1	1	0	0	1	0	1	1	0	0	1	0	1	0	0	0	0	1	0	1	NA	0	NA	0	0	0	1	0	NA	0	0	0	0	0	0	0	0	0	0	0	1	0	NA	0	0	0	0	1	NA	0	0	1	1	0	2	1	0	0	0	0	1	1	0	0	0	0	0	1	0	0	0	0	NA	NA	NA	2	1	1	1	2	2	1	0	0	0	0	0	0	0	1	0	1	1	2	0	0	0	2	0	1	0	1	1	0	0	1	0	0	1	1	1	0	1	NA	0	1	1	1	1	1	1	0	0	0	0	1	0	0	0	NA	0	0	1	0	0	0	0	0	2	0	NA	0	0	1	0	0	0	0	0	0	0	NA	0	0	0	2	0	0	0	1	NA	1	0	NA	0	0	0	1	0	NA	0	0	0	1	0	1	0	2	1	0	0	1	1	1	0	0	0	0	0	0	1	0	0	0	0	NA	1	1	0	0	0	0	0	0	0	1	0	1	0	NA	1	2	2	0	0	0	NA	0	0	0	NA	2	2	NA	1	1	1	1	1	1	1	0	1	1	0	1	0	1	0	1	0	1	1	0	0	NA	1	0	1	0	0	NA	1	1	0	0	0	0	0	1	NA	0	0	0	0	0	0	2	0	0	1	1	1	1	0	1	0	0	0	NA	0	0	2	2	2	1	0	0	0	0	0	0	NA	1	0	0	0	NA	0	0	0	1	1	1	0	0	0	0	1	0	1	0	1	0	0	1	1	1	0	1	NA	0	0	0	0	0	2	0	0	1	0	0	0	1	0	2	NA	0	NA	1	1	NA	0	0	0	1	0	1	1	0	1	1	0	1	0	1	0	2	0	0	NA	0	1	1	0	0	0	NA	1	0	NA	0	0	1	2	0	0	NA	NA	0	0	0	1	0	1	1	0	0	1	0	0	0	0	0	0	0	NA	0	0	2	1	0	0	NA	0	0	0	0	1	1	1	1	0	0	0	2	0	0	0	0	0	0	0	NA	0	0	0	0	1	0	0	0	0	0	0	0	0	0	1	0	1	0	0	0	NA	NA	1	0	0	0	0	1	0	0	2	NA	NA	0	1	0	0	0	0	0	1	0	1	0	NA	0	0	0	0	2	0	0	0	0	0	0	1	1	0	0	NA	0	NA	2	0	0	0	0	1	2	0	1	0	0	0	0	0	NA	0	0	1	0	0	1	0	0	0	0	1	0	0	0	1	0	2	1	1	0	0	0	0	2	0	0	1	0	1	1	0	0	0	0	0	0	0	0	NA	2	0	1	1	1	0	2	1	0	0	1	0	1	0	1	0	1	1	1	1	NA	NA	NA	0	0	NA	0	1	0	2	0	0	NA	0	0	0	0	0	0	0	0	0	1	0	0	0	0	0	0	0	0	1	0	1	1	NA	1	1	0	0	1	0	0	0	0	0	0	2	1	0	1	0	0	0	0	0	NA	1	0	1	1	0	0	0	1	0	1	NA	0	0	0	0	1	0	1	1	0	0	0	0	0	0	NA	NA	1	1	1	0	0	NA	1	0	0	1	1	0	NA	0	0	0	0	0	0	1	0	1	0	1	0	1	0	0	0	0	1	1	0	NA	NA	1	0	0	NA	0	0	0	0	0	0	0	0	0	0	0	0	1	0	0	0	0	0	0	1	0	0	1	0	1	0	0	0	1	1	0	0	0	0	0	0	0	0	0	0	0	NA	0	1	0	0	1	0	0	0	2	0	0	0	0	0	1	0	0	0	0	0	0	0	1	0	0	0	1	0	0	2	0	0	0	0	1	0	1	1	0	0	0	0	0	0	0	1	0	0	0	0	2	0	0	0	1	1	0	1	1	0	0	NA	0	0	0	0	0	0	0	NA	0	0	0	NA	0	0	0	0	1	1	2	1	2	1	0	0	0	2	0	0	1	1	0	0	0	0	0	0	0	1	2	1	0	NA	NA	0	0	0	0	0	1	1	1	1	0	1	0	0	0	0	0	0	1	1	0	1	0	NA	1	0	0	1	2	NA	0	2	0	0	0	0	1	2	0	1	0	0	1	1	0	0	1	1	0	0	2	0	1	1	0	0	0	0	0	0	0	0	0	0	0	1	0	1	0	2	NA	0	1	0	0	1	0	1	1	1	1	1	0	1	1	1	0	0	0	0	NA	1	0	0	1	0	0	1	NA	0	0	0	0	0	0	1	1	0	1	1	0	0	0	0	1	0	0	0	1	1	0	0	1	1	1	0	0	0	0	0	0	0	NA	NA	0	0	1	1	1	0	1	0	0	0	0	1	0	0	0	0	NA	1	0	1	NA	1	0	1	2	0	2	0	0	0	1	1	0	1	1	0	1	1	1	0	0	0	1	1	0	0	0	0	0	NA	1	2	1	1	0	0	0	0	0	0	0	1	0	0	0	0	0	0	0	0	0	0	0	0	0	0	0	0	0	0	1	0	0	0	0	0	1	0	0	2	0	NA	0	0	0	NA	NA	1	0	0	0	1	0	1	0	0	1	0	0	1	0	NA	0	0	0	1	1	0	0	0	0	0	0	0	0	NA	0	0	0	0	0	0	0	0	0	1	1	0	0	0	0	0	1	0	2	0	0	0	1	0	1	1	0	0	1	0	0	0	0	0	0	0	1	0	0	0	NA	NA	NA	0	1	0	0	0	0	2	0	0	0	1	1	0	0	0	1	0	0	0	0	0	NA	1	0	0	0	0	0	NA	0	2	0	0	0	0	0	0	0	0	0	0	2	1	0	0	0	1	1	0	0	0	0	NA	0	0	NA	1	1	1	NA	1	1	NA	0	0	0	1	1	0	0	0	0	1	2	1	1	0	0	1	1	0	0	0	0	0	0	0	0	2	1	0	0	NA	0	0	0	0	0	0	0	0	0	0	NA	0	0	1	1	1	0	0	0	0	0	0	2	1	0	0	0	0	1	0	2	NA	1	0	NA	0	0	0	0	0	0	0	1	1	0	2	0	0	0	0	1	0	1	1	NA	0	0	1	1	NA	0	0	0	0	0	NA	0	0	0	0	0	0	0	1	1	0	NA	0	0	0	0	0	0	0	0	0	0	0	0	1	0	0	0	0	0	0	0	0	0	0	0	2	0	0	0	0	0	1	1	2	0	0	0	0	0	0	1	1	0	1	1	0	NA	0	0	0	0	NA	0	0	0	0	0	0	0	1	NA	0	0	1	0	0	1	2	NA	1	2	0	0	2	0	0	0	0	NA	NA	0	1	0	2	0	0	1	1	0	0	1	1	1	1	1	0	NA	1	0	0	0	1	0	1	1	0	0	1	2	1	1	0	NA	NA	0	1	0	0	2	0	NA	1	0	1	0	NA	1	1	NA	1	0	0	0	0	0	0	1	0	0	0	0	NA	0	1	1	0	0	0	0	1	0	0	0	0	0	0	0	0	0	1	0	NA	0	0	0	1	0	0	0	0	0	0	0	0	1	1	1	0	0	0	0	0	1	0	1	1	0	NA	1	NA	0	0	0	0	0	0	0	0	0	0	0	0	0	0	0	0	0	0	2	0	0	0	1	1	1	0	0	0	0	0	0	NA	1	1	1	0	0	2	0	0	0	1	1	0	0	1	0	0	0	1	1	1	0	NA	1	0	0	0	0	1	0	1	0	0	NA	1	0	0	1	0	0	NA	2	0	0	0	NA	1	1	0	0	0	1	1	NA	0	2	1	NA	0	0	0	1	2	1	1	0	1	0	0	1	1	0	0	0	0	0	2	0	1	0	0	0	1	0	0	1	1	0	0	NA	0	0	NA	1	NA	0	0	0	0	0	0	0	0	1	0	NA	1	NA	1	0	0	0	NA	0	1	0	0	0	1	0	1	2	1	0	0	1	0	0	0	1	1	1	NA	1	0	0	1	1	0	1	0	0	1	0	1	1	0	1	0	0	1	1	0	0	0	2	0	NA	1	0	1	0	NA	0	1	NA	NA	0	0	NA	1	NA	1	0	0	NA	NA	1	1	1	0	1	0	0	2	NA	0	0	NA	NA	0	1	NA	0	0	0	NA	1	0	1	NA	2	0	2	0	0	1	1	0	0	0	1	1	0	0	1	0	0	0	0	0	NA	0	NA	1	0	0	NA	0	1	1	NA	1	2	0	0	1	0	1	1	0	0	0	0	0	2	0	0	0	2	2	2	0	1	1	0	0	0	1	0	NA	0	0	0	0	0	NA	1	0	0	0	0	0	0	0	0	0	1	0	NA	1	0	1	0	0	0	0	NA	0	NA	0	0	1	1	2	0	0	0	1	1	1	NA	0	0	0	0	0	0	0	2	2	1	NA	1	0	2	0	0	NA	0	1	NA	0	0	0	0	0	1	1	1	1	1	1	0	0	0	0	0	0	NA	0	0	0	1	0	0	0	0	0	0	NA	0	1	NA	1	0	0	0	0	0	0	0	0	0	0	0	0	1	0	1	0	0	0	0	0	0	0	1	0	1	1	0	0	1	1	0	0	1	1	0	1	0	0	0	0	1	0	0	1	0	0	1	0	0	0	1	1	NA	NA	1	0	0	0	0	1	0	NA	1	1	1	0	0	0	0	0	0	0	1	1	1	0	0	0	0	0	0	0	NA	0	1	0	0	0	0	0	0	0	0	0	0	0	0	0	0	0	0	1	1	NA	0	1	0	0	0	1	1	1	NA	0	0	0	0	0	0	NA	0	1	0	2	1	0	0	NA	2	1	0	0	0	0	0	0	0	0	0	0	0	1	NA	2	2	0	0	0	0	1	0	2	0	0	2	0	0	0	1	2	1	2	0	0	0	0	0	1	NA	0	0	0	0	0	0	NA	0	0	2	1	1	NA	1	1	1	NA	0	1	0	0	1	0	0	0	0	NA	1	0	0	0	0	0	0	1	1	0	0	2	1	1	1	0	0	0	0	0	0	2	0	0	0	0	0	0	0	0	NA	0	2	0	0	1	0	1	0	1	0	2	0	0	2	2	2	0	0	1	0	0	0	0	0	0	2	0	1	0	0	0	0	0	0	0	0	0	1	NA	0	1	0	0	0	0	0	0	0	0	NA	0	2	0	NA	0	0	1	0	0	0	0	0	0	0	0	1	1	0	0	0	0	0	0	0	0	0	0	0	0	0	0	0	0	NA	0	1	1	1	0	1	NA	0	1	2	1	1	2	NA	0	0	0	0	1	1	0	1	0	2	0	0	0	0	1	NA	1	1	0	0	0	0	0	0	0	1	0	0	1	NA	0	0	0	NA	2	2	1	1	0	0	0	0	0	0	0	0	NA	0	1	1	1	0	2	0	0	1	0	0	NA	0	0	0	0	1	0	0	0	0	0	2	0	0	0	1	0	0	0	0	0	1	0	0	0	0	0	0	1	0	NA	1	0	0	0	0	0	0	0	2	0	2	0	0	2	0	0	0	0	0	1	1	0	1	1	0	0	1	0	2	0	0	0	0	0	1	1	0	0	0	1	0	1	0	0	0	0	0	2	2	0	0	0	1	2	0	0	0	1	0	0	0	1	1	0	0	0	0	0	0	0	0	2	NA	NA	0	1	0	0	0	1	0	0	0	0	2	1	1	0	0	0	0	0	0	1	0	0	0	0	0	0	NA	0	1	0	0	1	0	0	1	0	0	1	0	0	0	1	1	1	0	1	0	NA	1	1	0	0	1	0	0	0	2	0	2	2	0	1	0	0	1	1	1	1	2	1	0	NA	NA	NA	NA	0	0	0	0	0	0	0	0	1	1	0	0	0	0	0	2	NA	0	0	0	0	0	0	0	NA	0	NA	0	1	1	1	0	0	0	1	0	NA	0	0	0	0	NA	2	0	0	0	0	0	0	0	0	0	NA	1	1	2	0	0	2	1	NA	0	0	0	0	0	0	1	0	1	2	0	NA	NA	0	1	0	0	0	1	0	0	1	2	0	0	2	1	NA	0	0	0	1	0	1	NA	1	0	1	0	NA	NA	0	0	NA	0	2	NA	0	0	0	0	0	1	0	1	0	NA	0	1	0	0	NA	2	0	1	0	0	0	0	0	0	0	0	0	0	0	0	0	0	NA	0	1	0	1	0	0	0	0	0	0	0	0	0	0	0	2	0	1	0	1	0	NA	1	NA	NA	0	0	0	0	2	1	1	0	0	0	1	0	0	1	0	0	1	1	2	0	0	0	0	0	1	0	0	0	0	NA	NA	0	0	0	0	1	0	2	0	2	0	0	0	1	0	1	0	1	1	0	0	0	0	0	1	0	1	0	0	1	0	0	0	1	NA	1	0	1	0	0	1	0	1	0	0	0	0	0	1	0	0	0	0	1	1	0	2	0	0	0	0	0	0	0	0	1	2	0	0	NA	0	0	2	1	0	1	0	0	1	0	0	0	0	0	0	0	0	0	1	0	0	2	1	2	NA	1	NA	0	0	1	0	0	NA	0	0	0	1	0	0	0	0	0	0	0	1	2	1	1	1	0	1	0	0	2	0	1	NA	0	0	0	0	1	0	0	1	1	NA	NA	1	0	0	0	0	0	1	0	0	0	0	0	0	1	2	0	0	0	1	1	1	NA	1	1	0	0	2	NA	0	0	NA	2	0	0	0	1	0	0	1	0	0	0	0	0	0	2	0	0	1	1	0	NA	1	0	NA	0	0	1	2	NA	0	1	0	0	0	0	0	0	0	NA	1	1	0	NA	NA	0	0	0	NA	0	0	0	1	0	0	0	0	2	1	NA	0	0	0	0	2	0	0	1	1	0	2	0	0	0	0	2	0	0	0	0	2	0	0	0	1	0	0	0	1	1	1	0	1	1	0	1	1	1	NA	0	2	0	1	0	0	0	0	1	0	0	1	0	2	0	0	1	0	0	0	0	0	0	0	0	1	0	0	2	0	1	0	1	0	0	0	0	0	0	0	0	0	1	0	1	0	0	2	0	1	NA	1	0	1	1	1	1	NA	0	1	0	0	0	1	0	NA	2	0	0	0	NA	0	0	0	0	0	1	2	1	0	1	2	0	0	1	1	0	1	1	1	0	1	0	0	0	2	NA	0	1	0	1	1	0	0	0	0	0	0	1	1	0	0	0	0	0	0	0	NA	1	1	0	0	1	0	0	1	0	1	0	0	NA	1	0	0	1	1	0	0	NA	NA	0	0	0	0	0	1	0	1	0	0	0	1	1	1	1	0	0	1	0	0	0	0	2	1	NA	1	0	0	1	0	1	0	0	0	1	2	2	0	0	0	0	0	0	0	0	NA	0	1	0	0	0	1	0	1	0	2	0	0	0	NA	0	2	0	0	0	1	1	0	0	0	0	0	0	0	0	1	0	NA	0	0	1	0	0	0	2	0	0	1	0	1	0	1	0	0	1	0	0	0	1	0	0	1	NA	NA	1	0	0	0	1	0	0	0	0	0	1	0	0	0	1	0	0	NA	0	1	0	0	0	NA	NA	1	2	0	0	1	1	0	0	0	0	0	1	0	0	0	0	0	0	0	NA	0	1	0	0	0	0	NA	NA	1	1	1	0	0	1	0	1	NA	0	0	0	0	0	0	0	0	0	0	0	0	0	NA	0	0	0	1	0	1	NA	1	NA	0	0	0	0	1	1	1	1	1	0	0	1	0	0	1	0	0	2	0	2	2	0	0	1	0	1	1	0	0	1	0	0	0	0	1	0	0	1	1	0	0	0	1	0	0	0	0	1	0	0	0	0	1	0	0	0	0	0	0	1	1	0	1	0	1	0	0	2	0	0	0	1	1	0	0	0	0	1	0	0	0	0	0	2	2	NA	0	0	0	0	1	0	0	0	1	1	0	0	0	0	2	0	0	1	0	1	0	0	0	0	0	0	0	0	1	0	0	1	0	0	0	NA	0	2	2	NA	1	0	0	0	0	0	NA	0	0	0	0	0	1	0	0	2	0	2	2	0	0	0	0	0	2	0	1	0	NA	0	0	2	0	1	1	0	NA	0	0	0	0	0	0	0	0	0	1	NA	0	NA	0	0	0	1	0	NA	0	0	0	1	0	0	1	0	0	1	1	0	1	NA	0	0	0	0	0	0	1	0	1	0	0	0	0	0	NA	1	1	0	0	0	2	0	0	0	NA	2	0	0	0	NA	0	NA	1	0	0	0	0	1	1	1	2	0	2	2	2	0	2	0	0	0	0	1	0	0	NA	0	0	0	0	0	0	0	NA	0	0	1	2	0	0	0	0	0	0	1	1	0	1	0	0	0	0	2	0	NA	0	1	0	1	0	1	NA	0	0	0	1	0	0	1	1	0	2	2	2	0	0	1	NA	NA	0	0	0	0	0	0	0	0	0	NA	1	0	1	0	0	0	2	NA	0	1	0	1	0	0	0	1	0	0	0	2	2	0	0	NA	1	NA	0	1	0	1	1	0	0	0	0	NA	1	NA	2	0	0	0	0	NA	1	NA	2	0	0	2	1	0	NA	NA	0	0	1	0	0	0	2	NA	1	0	0	1	1	0	1	1	0	1	0	1	NA	0	0	0	NA	2	0	0	0	0	0	0	0	2	0	0	1	0	2	0	2	0	1	1	NA	0	1	0	0	0	1	0	0	1	NA	1	1	0	0	0	NA	0	1	1	0	0	1	2	NA	0	0	1	1	0	1	0	0	NA	1	1	0	NA	0	1	1	1	0	0	1	0	0	0	0	1	1	1	0	0	0	0	0	1	0	0	0	NA	1	0	0	1	1	1	0	1	0	0	1	0	1	1	1	0	1	0	0	NA	0	NA	1	0	NA	2	2	0	0	1	NA	1	0	0	0	1	NA	0	NA	NA	1	0	0	0	1	NA	0	0	2	1	0	NA	2	0	1	1	1	1	1	0	0	1	1	0	1	1	0	0	0	0	2	0	0	0	NA	0	0	1	0	0	0	0	0	0	NA	NA	0	1	1	0	0	0	2	0	0	0	0	0	0	0	1	NA	NA	1	0	0	0	0	0	1	1	1	0	0	0	0	0	0	1	1	1	1	0	0	0	2	1	NA	0	1	1	0	2	2	2	0	0	1	0	2	0	0	0	0	1	0	0	1	1	0	0	0	0	1	0	0	0	0	0	NA	0	0	1	1	2	1	0	0	NA	NA	0	0	0	NA	0	0	NA	1	0	0	0	0	1	1	0	0	1	0	0	NA	1	0	1	1	0	2	0	0	1	0	1	1	0	0	0	0	1	1	0	0	0	0	0	1	0	0	0	1	0	0	1	1	2	0	NA	1	1	NA	1	0	1	2	1	1	0	2	0	2	2	2	1	0	1	1	NA	0	0	1	0	0	0	0	0	0	0	1	1	NA	0	0	0	1	0	2	0	0	0	0	0	1	2	0	0	0	0	0	1	0	0	0	0	0	0	0	0	0	0	1	1	1	1	1	2	0	0	1	1	0	0	0	0	0	0	2	0	1	0	0	0	0	0	0	0	0	NA	1	0	0	0	0	0	NA	1	0	NA	1	2	0	0	2	NA	0	1	0	0	1	0	0	0	0	0	0	0	0	1	1	1	0	0	NA	0	0	0	NA	1	0	0	0	2	1	0	2	0	0	0	0	0	0	0	2	0	0	1	1	0	2	0	NA	1	0	0	1	0	NA	1	1	2	2	0	0	0	0	0	0	0	0	2	1	0	0	0	0	0	0	0	0	0	0	NA	0	0	0	NA	1	NA	1	0	0	1	0	0	0	0	0	0	0	1	0	0	0	0	1	1	0	1	2	NA	0	1	0	0	1	1	0	0	1	0	0	0	1	0	1	1	0	0	1	1	1	1	0	0	0	0	1	0	0	0	0	0	2	0	1	0	1	1	1	1	0	0	0	1	0	0	1	1	1	NA	0	1	1	0	0	1	1	1	NA	2	0	1	1	0	0	0	1	0	0	NA	1	1	1	0	1	0	0	1	0	0	0	NA	0	NA	0	1	0	0	0	0	1	2	0	0	1	0	0	0	0	1	NA	0	0	0	1	0	0	0	0	1	0	0	1	1	1	2	0	1	2	0	0	0	2	0	2	0	0	1	NA	0	0	0	0	0	0	0	0	0	0	1	0	1	1	0	0	0	0	0	0	0	1	0	0	0	0	0	1	1	1	NA	0	0	0	0	0	0	0	0	1	0	1	1	NA	1	NA	0	1	0	1	1	1	0	0	NA	0	0	0	0	0	0	0	0	0	0	0	1	0	1	0	0	0	NA	1	0	2	0	0	NA	0	0	0	0	0	0	0	0	1	0	0	1	1	1	NA	1	0	0	NA	NA	2	0	0	0	2	0	0	0	0	0	0	0	0	0	0	0	0	1	2	2	1	0	0	1	0	0	1	0	NA	0	1	1	1	1	NA	0	0	2	1	0	1	0	0	0	1	1	1	0	1	1	0	1	0	0	0	0	0	0	2	0	0	NA	0	0	1	1	0	0	1	1	0	1	0	0	0	0	0	0	1	NA	2	1	0	1	0	0	2	0	0	0	0	0	0	1	1	NA	1	1	0	1	0	0	0	0	0	0	1	1	0	1	0	NA	1	0	1	0	0	0	NA	0	0	0	0	0	NA	1	1	1	1	0	0	2	0	NA	0	0	0	0	0	1	2	0	0	0	0	NA	0	0	0	0	1	0	1	0	1	0	1	1	1	0	0	0	0	0	0	1	1	0	0	2	NA	1	0	0	0	0	0	0	0	0	0	0	1	0	0	0	NA	0	1	1	1	0	0	1	1	0	0	0	NA	1	1	NA	1	0	1	0	0	0	1	1	0	1	1	0	0	0	0	0	0	0	1	0	1	0	0	NA	1	0	1	1	0	1	1	NA	0	0	2	1	0	0	0	0	0	0	2	0	0	1	0	0	0	0	0	1	1	1	NA	1	1	0	0	0	1	0	1	1	NA	0	0	0	2	1	0	0	0	0	2	1	0	1	0	0	1	0	0	0	0	0	0	0	0	0	0	0	1	1	0	0	0	0	1	NA	0	NA	1	NA	0	0	NA	0	0	2	0	0	1	NA	1	1	NA	0	0	0	NA	2	1	0	0	1	0	0	0	0	0	0	0	0	0	0	0	1	NA	0	1	1	0	0	0	0	1	1	0	0	0	1	2	1	0	NA	0	0	1	NA	0	0	0	0	0	0	1	1	0	0	0	0	0	0	0	0	0	NA	0	1	0	0	0	0	0	0	NA	1	0	1	0	0	1	0	1	0	0	2	1	0	0	0	0	1	1	NA	0	1	0	0	0	1	1	1	0	0	0	0	1	0	0	0	0	0	0	NA	0	0	NA	2	0	0	1	1	NA	0	1	0	0	1	0	1	0	1	NA	0	1	0	1	0	0	1	1	NA	1	0	1	NA	0	0	0	2	0	1	1	1	0	0	0	0	0	0	0	0	NA	1	NA	1	2	1	1	0	2	0	1	2	1	0	0	1	0	NA	0	NA	0	0	0	2	2	0	2	2	NA	0	0	0	0	0	0	0	0	1	0	1	NA	0	0	0	0	0	0	0	0	0	1	1	0	0	1	1	0	NA	1	NA	1	0	0	1	0	0	1	0	1	0	0	0	0	1	1	0	NA	1	1	2	0	NA	NA	1	0	0	0	0	0	1	0	0	0	1	0	1	1	0	0	0	0	0	0	2	0	0	0	0	1	0	0	0	0	0	0	0	1	0	NA	0	0	0	1	0	0	0	1	0	0	0	2	1	0	1	1	0	NA	1	2	0	0	0	1	0	1	1	NA	1	0	2	0	0	NA	1	0	0	NA	0	0	0	0	0	0	0	0	1	0	0	1	0	1	1	0	0	0	NA	0	1	0	0	0	NA	1	1	0	0	0	0	0	0	0	0	0	NA	1	0	2	1	0	0	0	0	0	0	0	0	1	0	2	2	0	1	NA	0	0	0	0	1	1	0	1	0	2	1	0	2	1	NA	0	0	0	0	NA	0	0	1	0	0	0	0	0	1	0	1	0	1	NA	NA	1	0	0	1	NA	0	0	0	0	0	0	0	0	0	0	2	1	1	0	0	0	1	0	0	0	0	0	1	0	0	0	0	2	0	NA	1	1	0	0	0	2	0	0	1	0	0	0	0	1	NA	0	0	0	0	1	NA	NA	0	0	0	NA	0	0	0	0	1	NA	0	0	1	0	0	1	1	NA	2	0	0	0	0	0	1	0	0	1	2	0	0	1	1	2	1	0	1	1	0	0	0	1	NA	1	0	0	0	0	0	0	0	1	0	NA	1	0	0	0	NA	1	1	2	0	NA	0	0	0	NA	NA	0	1	0	0	0	0	0	0	0	0	0	0	NA	1	0	0	1	0	1	0	0	1	0	NA	0	1	0	0	1	1	1	1	2	0	1	1	0	1	1	2	0	NA	2	2	2	2	0	0	NA	2	2	NA	0	0	0	0	1	0	1	NA	2	1	0	1	1	1	0	0	0	2	0	0	0	1	1	0	0	0	1	0	1	0	1	1	0	NA	0	0	0	NA	NA	0	0	0	0	0	0	0	NA	NA	0	0	0	1	NA	0	0	1	NA	1	0	1	0	0	1	0	0	0	2	1	2	0	0	1	0	0	0	0	0	0	1	0	0	0	NA	0	1	0	0	0	2	0	0	1	0	0	0	0	0	0	1	2	1	0	1	0	NA	1	1	NA	2	0	NA	2	1	1	0	2	1	0	0	0	0	2	2	NA	1	0	0	0	0	0	1	1	0	0	0	0	NA	0	1	0	0	1	0	NA	0	0	0	1	0	1	0	0	NA	0	0	NA	NA	0	0	NA	0	0	1	1	1	0	0	1	1	1	0	NA	2	1	0	0	0	1	2	1	1	0	0	0	0	NA	0	1	NA	1	NA	0	1	NA	0	NA	0	1	1	0	0	1	1	0	1	0	0	0	0	0	0	1	0	0	0	0	0	NA	1	2	0	0	0	1	0	0	1	0	1	2	0	0	0	1	0	0	0	0	0	0	0	1	2	0	0	0	0	0	NA	0	0	1	NA	0	1	NA	1	0	0	0	0	0	0	1	NA	0	0	0	0	0	0	0	0	0	0	1	1	1	0	0	2	0	0	0	1	NA	0	0	1	1	0	0	0	NA	1	0	0	0	0	0	0	0	1	NA	0	0	0	0	0	NA	1	0	0	0	2	0	1	NA	0	0	0	0	NA	0	0	1	0	0	1	0	1	0	0	0	0	0	0	NA	1	0	0	1	1	0	0	1	1	0	1	1	0	1	1	0	0	2	1	0	1	NA	0	1	0	0	0	0	0	1	1	0	NA	0	0	0	NA	0	0	1	0	0	0	1	1	1	0	0	0	0	0	0	0	0	0	1	0	0	0	0	1	NA	0	2	2	1	1	0	2	0	0	0	0	0	1	0	0	0	0	0	0	0	0	NA	1	0	1	0	0	0	0	0	0	NA	NA	0	0	0	0	0	0	0	0	0	1	1	NA	0	1	0	NA	0	1	0	0	0	2	1	1	0	0	0	1	0	0	1	0	0	0	1	0	0	0	0	0	0	0	0	0	1	0	1	0	0	0	1	NA	NA	0	0	0	0	1	0	1	1	0	1	NA	0	0	0	0	NA	0	0	0	0	0	1	0	1	NA	1	0	1	0	1	0	0	0	0	1	0	0	NA	NA	1	0	0	0	0	NA	1	0	1	0	1	1	0	0	0	0	1	0	NA	0	0	1	1	0	NA	0	0	1	0	0	0	0	0	0	0	1	0	0	0	0	0	2	1	2	0	0	0	0	0	0	0	NA	1	0	0	0	NA	0	1	0	1	2	0	0	0	0	1	1	NA	1	2	0	NA	0	0	0	0	0	0	0	NA	0	0	0	0	0	0	0	1	0	0	0	0	0	0	1	0	0	NA	0	0	0	0	1	1	0	1	1	1	1	0	1	0	2	1	0	0	0	0	1	2	1	NA	2	0	0	1	1	2	0	0	0	NA	0	0	0	1	1	0	1	0	1	0	0	0	0	0	1	0	0	0	0	1	NA	NA	1	NA	1	0	0	0	0	1	1	1	NA	NA	1	1	0	0	0	0	0	1	NA	2	1	1	NA	NA	NA	0	1	0	1	0	0	0	0	1	0	0	NA	2	1	0	1	0	2	0	1	NA	0	0	0	1	1	1	1	0	0	0	0	1	1	0	0	0	0	0	0	0	0	0	0	1	0	0	0	0	0	0	0	0	0	1	0	0	0	0	0	0	0	0	NA	1	1	0	0	0	1	NA	1	1	NA	0	0	0	0	0	0	1	0	1	0	0	0	0	0	0	0	0	0	0	NA	0	2	2	0	0	2	NA	1	0	1	0	0	0	0	0	0	0	1	2	1	0	1	0	0	0	0	0	1	0	0	0	NA	1	1	0	0	0	1	1	0	NA	1	NA	1	0	1	0	0	1	1	0	0	0	NA	0	0	0	0	0	0	0	0	0	0	0	0	0	0	2	0	1	1	0	0	1	0	1	1	1	1	1	0	NA	0	0	0	1	1	2	0	0	0	1	0	0	0	0	1	1	0	NA	2	0	0	0	0	0	2	0	0	0	1	0	0	0	0	NA	0	1	0	2	0	0	NA	0	0	1	0	1	0	0	1	0	0	0	0	0	0	0	0	0	0	NA	0	1	1	0	0	NA	0	0	1	0	0	0	0	0	0	2	1	0	0	0	0	0	0	NA	0	1	1	NA	1	0	0	1	0	0	1	2	0	0	0	1	0	0	0	1	0	0	0	NA	1	0	0	0	0	0	0	0	0	1	0	0	0	2	0	NA	1	0	1	0	0	0	1	1	1	0	1	0	0	0	1	0	0	1	0	NA	0	0	0	NA	0	1	0	0	0	1	0	0	1	NA	NA	0	0	0	0	0	0	0	0	0	0	0	0	1	NA	0	0	0	1	0	0	0	0	0	0	1	0	0	0	0	0	1	0	0	0	0	1	0	0	0	2	0	2	0	0	0	0	0	NA	1	0	0	NA	1	1	0	2	0	0	0	1	0	0	0	1	1	0	NA	0	0	2	1	0	1	1	0	1	NA	0	NA	0	1	0	0	0	1	0	0	2	0	1	1	0	NA	0	0	0	1	NA	0	0	0	1	0	NA	0	NA	0	0	NA	1	0	0	0	1	NA	1	NA	1	0	0	0	0	2	0	0	0	1	0	0	0	0	0	0	0	1	0	2	NA	2	2	2	0	0	0	0	0	0	0	0	0	0	1	NA	1	0	0	0	0	0	1	0	0	0	1	0	0	0	0	1	0	0	0	0	0	0	1	0	0	0	0	0	0	0	0	0	0	0	0	0	0	0	0	0	0	0	0	1	0	0	1	0	0	0	1	0	1	1	NA	1	0	1	NA	0	0	0	1	0	0	0	NA	0	1	0	0	0	1	1	NA	1	0	0	0	0	0	0	0	0	0	0	0	0	1	0	NA	1	NA	2	0	1	0	NA	1	1	0	1	1	1	0	0	0	0	1	1	1	0	0	0	0	1	NA	0	2	0	0	0	0	2	0	0	0	0	1	0	1	1	0	1	1	1	0	0	1	0	0	0	0	0	0	0	0	0	0	1	1	0	0	0	1	0	0	0	NA	0	1	1	0	1	0	0	0	0	1	0	1	1	0	0	0	0	0	0	0	1	1	0	1	0	0	1	1	0	0	0	0	NA	NA	0	1	0	0	0	0	1	0	0	0	NA	1	0	0	0	1	1	1	1	1	1	0	0	1	1	0	0	1	1	1	1	1	0	0	2	NA	NA	0	0	0	1	0	0	0	0	0	0	0	0	2	0	0	1	0	0	0	0	2	1	0	2	2	1	0	NA	0	1	NA	0	NA	NA	0	NA	2	0	0	0	0	0	NA	1	0	1	0	1	0	0	0	0	1	1	0	0	0	NA	NA	0	0	1	0	1	1	1	1	NA	0	0	NA	0	1	0	0	NA	0	1	0	0	0	0	2	0	0	1	1	1	1	0	NA	1	0	1	0	0	1	0	2	1	1	NA	1	1	0	2	2	1	0	0	0	0	2	0	1	0	0	0	NA	1	1	1	1	0	0	NA	1	1	0	0	NA	0	1	0	0	1	NA	0	0	1	NA	0	0	0	0	1	0	0	1	1	0	0	1	1	1	0	0	0	0	0	0	2	NA	0	0	0	0	0	0	NA	1	1	0	0	0	0	NA	0	0	2	0	0	2	0	0	1	2	0	1	0	0	0	NA	NA	0	0	1	0	0	1	0	0	0	1	1	0	NA	0	2	0	0	2	0	0	1	0	0	0	0	1	0	1	1	0	0	0	0	0	0	2	0	1	0	0	0	0	0	1	NA	0	0	1	NA	1	1	NA	2	0	NA	1	0	2	0	2	1	0	2	0	NA	2	0	0	0	2	0	1	1	0	0	1	1	0	1	0	0	0	0	0	0	0	1	1	0	1	1	0	1	0	1	0	0	0	0	1	1	1	0	1	1	1	0	0	0	1	0	0	0	1	1	0	0	0	0	0	0	0	0	0	0	0	0	0	0	0	1	0	0	1	0	0	0	0	0	0	0	1	0	0	0	0	0	0	0	1	0	0	0	0	1	1	0	0	0	0	0	1	1	0	0	1	0	0	0	0	0	0	1	1	1	0	0	0	0	1	0	NA	0	1	0	NA	0	0	1	0	1	1	1	2	0	0	0	0	1	1	0	1	0	0	0	0	0	1	1	2	1	0	2	0	1	1	NA	2	2	0	0	0	NA	1	0	0	NA	0	NA	NA	0	0	0	0	1	0	0	0	0	0	NA	1	0	0	1	0	0	0	0	2	0	0	2	0	1	2	0	0	0	0	0	0	0	0	0	2	0	0	0	0	0	1	0	0	2	1	0	0	0	NA	NA	2	1	0	0	0	0	1	1	1	0	0	0	0	0	0	1	1	0	1	0	0	0	0	0	0	0	0	0	NA	0	0	0	1	1	0	0	0	1	1	0	0	0	NA	0	0	1	0	1	1	1	1	1	1	0	0	0	0	0	2	2	0	1	2	0	0	1	0	2	0	1	0	0	2	0	0	NA	0	0	0	1	2	0	0	0	1	1	0	0	1	1	1	NA	1	0	NA	0	NA	0	0	0	0	1	0	0	0	0	0	1	1	0	1	0	2	NA	0	NA	0	0	0	0	0	0	1	1	0	0	0	0	NA	1	0	1	1	NA	0	1	0	0	1	0	NA	NA	0	0	0	0	0	0	0	0	0	0	0	0	0	1	0	0	1	0	1	1	0	0	0	0	0	0	0	1	0	0	1	NA	0	0	0	1	0	NA	2	2	0	0	1	1	0	1	0	1	0	1	0	0	1	0	1	1	1	1	1	1	1	0	1	NA	0	2	0	1	1	0	2	0	0	0	0	0	0	1	NA	0	0	2	1	0	2	1	0	0	0	0	NA	0	1	1	1	0	0	0	0	0	1	1	0	0	0	0	0	0	0	0	0	0	1	0	0	0	0	1	0	0	0	0	0	0	1	2	0	0	0	2	0	0	0	0	1	1	0	0	0	1	2	0	0	0	0	0	NA	0	2	0	0	0	0	0	1	0	0	0	0	0	0	0	0	0	1	NA	NA	0	NA	NA	0	0	1	0	NA	0	0	0	1	1	0	1	2	0	0	0	NA	0	NA	0	0	0	0	1	0	0	0	0	1	1	1	1	0	0	2	0	0	0	1	1	0	0	1	2	1	1	0	0	1	NA	1	NA	0	0	NA	2	0	1	2	2	1	1	1	0	0	0	1	0	0	1	1	2	1	0	0	0	0	NA	0	0	0	NA	0	2	1	0	0	1	0	2	0	0	1	1	NA	NA	1	0	0	0	0	1	0	0	1	0	0	0	0	0	0	1	0	1	0	1	0	1	NA	0	0	1	0	0	0	0	1	NA	0	1	1	0	0	NA	0	0	0	0	0	0	0	NA	0	0	0	0	1	0	1	1	0	0	0	0	0	2	0	NA	2	0	0	0	0	0	0	0	0	2	2	2	0	0	1	0	0	0	0	1	0	0	2	1	1	2	0	1	0	1	0	NA	0	1	0	0	0	0	0	0	0	0	2	0	0	0	0	0	2	0	0	0	1	0	0	1	0	0	0	0	0	1	0	0	0	2	1	1	NA	0	1	0	1	1	0	0	0	0	0	1	0	0	0	0	2	0	1	NA	1	NA	1	0	0	0	2	NA	1	0	1	1	1	2	2	0	0	NA	1	NA	NA	2	0	0	0	0	0	0	2	1	0	0	1	0	2	2	2	0	1	2	0	1	1	0	0	NA	0	0	0	1	0	0	0	1	0	0	0	0	1	NA	0	0	0	0	0	0	0	0	0	0	0	0	0	0	0	0	0	0	1	0	0	NA	0	0	0	0	1	1	0	0	1	1	1	0	0	0	0	0	1	1	0	0	0	0	0	0	1	1	1	NA	1	NA	1	0	1	2	0	0	1	NA	0	0	NA	1	0	0	1	0	0	NA	NA	1	0	0	0	0	0	0	0	2	0	0	0	0	0	2	2	0	0	0	2	2	0	0	1	0	0	NA	NA	1	0	NA	NA	0	2	NA	0	0	0	0	0	0	0	0	0	0	1	0	1	0	0	0	0	0	NA	1	0	2	0	0	0	1	0	0	0	0	1	1	1	0	0	1	0	1	0	1	1	0	1	0	0	NA	NA	2	1	1	0	1	0	NA	1	1	1	1	0	0	0	0	0	0	NA	1	1	0	0	1	2	0	0	0	0	1	NA	1	1	1	NA	0	NA	0	1	0	1	0	0	0	0	NA	NA	1	0	2	0	0	0	0	0	0	0	0	0	2	2	0	2	0	0	0	0	0	0	0	0	0	0	0	0	0	0	0	0	NA	NA	0	0	0	1	NA	1	0	0	0	1	0	0	1	1	0	0	0	1	0	2	1	0	0	1	0	0	0	0	0	0	2	0	0	0	0	0	0	0	0	0	1	1	0	1	0	0	1	1	0	0	0	0	0	0	NA	1	1	1	0	0	0	0	1	0	0	0	0	0	0	0	NA	0	0	0	1	1	0	0	0	0	0	NA	1	0	0	0	1	1	0	1	0	NA	0	0	1	1	0	1	NA	1	0	1	0	0	NA	0	0	2	2	1	1	0	1	1	0	0	1	0	0	0	NA	NA	0	1	1	0	0	0	0	0	0	0	NA	0	2	1	0	0	0	0	NA	2	0	2	0	0	0	0	0	0	0	0	0	0	0	0	0	1	0	0	0	1	NA	1	0	0	0	0	0	2	0	0	1	0	0	1	0	0	0	1	0	0	0	0	0	NA	0	1	NA	0	0	0	0	0	0	0	0	1	0	1	1	0	0	1	0	0	1	0	0	0	0	0	0	0	0	0	1	0	1	0	0	0	1	0	1	0	1	NA	0	1	0	0	0	0	0	0	0	1	1	0	NA	NA	1	0	1	2	0	2	0	1	2	NA	2	0	NA	0	1	NA	0	NA	0	0	NA	0	2	NA	0	1	0	1	1	1	0	0	0	0	0	NA	NA	0	NA	0	0	0	0	0	1	0	0	0	0	0	0	0	0	1	0	1	1	0	0	2	2	0	0	1	1	1	NA	0	0	0	0	0	0	2	0	0	0	0	NA	1	0	0	2	0	0	0	0	0	0	0	1	0	0	0	0	2	0	1	0	NA	NA	NA	0	0	0	1	1	1	0	0	NA	0	1	0	2	NA	0	0	0	1	0	0	NA	0	0	0	0	0	0	0	0	0	0	0	0	0	0	0	1	NA	1	0	1	1	0	0	0	0	1	1	1	0	0	0	1	0	0	NA	0	NA	0	0	0	0	0	NA	0	0	0	NA	0	1	0	0	0	0	0	1	1	NA	0	1	0	0	0	0	0	0	0	0	0	0	0	0	0	2	0	0	0	NA	1	0	0	NA	0	0	0	2	2	0	0	0	0	0	0	0	1	0	0	0	0	1	NA	NA	1	0	0	1	1	1	2	0	0	0	1	1	0	0	1	0	2	1	0	0	0	0	0	1	0	0	0	0	NA	0	0	1	0	0	0	1	0	0	0	1	0	0	1	0	2	NA	1	2	2	0	0	1	1	2	2	0	0	1	0	1	0	NA	1	NA	0	0	1	NA	0	NA	1	2	0	NA	0	NA	1	NA	0	0	1	0	1	1	NA	0	0	0	0	0	0	0	1	0	1	0	1	1	0	0	0	2	1	2	0	1	1	1	2	2	1	0	0	0	0	0	0	0	NA	0	0	0	0	0	0	1	1	1	0	0	1	NA	NA	1	1	0	1	0	1	0	0	0	0	1	0	0	0	0	0	0	1	0	2	0	0	0	0	0	1	0	2	0	2	1	0	0	1	0	0	1	0	0	NA	2	1	1	0	0	0	1	0	0	0	0	2	0	1	0	NA	1	0	0	1	0	0	2	NA	2	0	1	2	0	0	1	NA	NA	1	2	NA	0	0	0	1	0	0	NA	2	0	0	0	0	0	0	0	1	0	1	0	0	1	0	0	0	0	0	0	0	0	0	0	0	0	0	1	NA	1	0	0	0	0	0	1	0	NA	1	0	0	0	0	0	0	0	0	0	1	2	0	NA	0	1	0	0	NA	1	1	0	0	0	0	1	0	2	0	0	0	1	0	0	0	0	0	NA	NA	0	0	1	NA	0	0	NA	0	2	0	0	NA	0	0	2	0	0	NA	1	2	0	0	0	0	0	0	0	2	NA	1	0	0	0	0	1	0	0	NA	0	0	0	1	0	1	0	0	1	NA	1	0	0	1	0	1	1	0	1	1	0	0	0	0	0	0	0	0	1	0	1	0	0	0	1	1	0	0	1	0	1	0	1	2	0	0	0	0	1	0	NA	0	0	1	1	0	1	0	0	0	0	0	0	NA	0	2	1	1	0	0	0	0	0	1	0	1	NA	0	1	2	NA	1	1	0	NA	0	1	1	1	0	0	1	1	1	0	0	1	NA	1	0	0	1	0	0	0	1	2	0	0	NA	1	1	0	0	0	0	1	NA	0	NA	0	1	1	1	0	0	0	0	0	0	2	0	0	0	0	NA	2	1	0	0	1	0	0	2	0	2	1	NA	0	0	0	0	1	0	0	NA	1	0	0	NA	0	0	1	1	0	0	2	1	0	2	0	0	0	0	1	0	0	1	0	0	0	0	2	1	0	0	2	2	1	1	0	0	0	0	0	1	1	0	0	1	0	0	1	0	1	0	0	0	0	1	0	1	0	0	0	0	0	1	1	0	0	0	0	0	1	0	1	1	0	0	0	0	0	0	0	0	0	0	0	0	1	0	NA	0	0	0	0	1	0	1	0	0	0	1	0	0	0	0	2	0	0	0	0	0	0	0	1	1	1	0	0	1	2	0	0	0	0	1	NA	NA	0	0	0	0	0	0	0	0	0	2	0	2	2	NA	1	1	0	2	1	1	1	0	0	0	0	0	NA	0	0	0	0	0	NA	0	0	0	0	0	2	NA	1	NA	1	1	NA	0	0	0	1	1	1	NA	0	1	1	1	0	0	0	NA	NA	0	0	1	0	1	NA	1	0	2	0	0	0	1	0	0	1	0	1	0	1	0	NA	1	0	2	0	0	0	1	0	1	1	0	1	0	0	2	2	0	0	1	0	2	0	0	0	0	0	0	1	0	0	0	1	0	NA	1	0	1	0	NA	0	1	0	0	0	0	0	0	0	0	0	0	0	0	0	0	0	0	0	1	0	0	0	0	0	0	2	0	1	0	0	0	NA	1	0	0	0	1	0	NA	2	1	0	0	0	0	0	0	NA	1	NA	0	0	0	2	0	0	0	2	0	2	1	0	0	0	0	NA	1	0	0	1	1	0	0	0	1	0	1	0	0	0	0	0	0	0	1	1	0	0	0	0	1	0	0	1	1	0	0	NA	1	0	1	0	0	0	1	0	0	1	0	1	1	0	0	NA	NA	2	2	0	0	NA	0	0	0	1	1	1	0	0	0	1	2	1	0	0	1	0	1	0	NA	0	1	0	1	1	0	2	NA	0	0	1	1	1	0	0	NA	0	0	1	NA	NA	NA	0	0	1	0	0	1	0	0	1	1	NA	0	0	NA	0	0	1	0	0	0	0	0	0	1	1	1	0	0	0	2	2	0	0	1	0	0	0	0	0	0	NA	1	0	0	0	0	0	1	1	1	1	0	1	0	0	0	0	1	0	0	2	0	1	0	0	0	0	2	1	1	0	0	0	0	0	1	0	0	0	0	0	0	0	0	0	1	0	1	0	0	1	NA	0	0	0	0	0	0	0	0	0	0	1	2	1	2	1	1	1	NA	1	0	0	0	0	0	0	1	0	0	0	0	0	0	0	0	0	0	0	0	0	0	1	0	2	0	1	NA	0	2	1	0	2	0	0	1	2	0	0	0	NA	2	2	0	1	0	0	0	0	1	0	0	2	NA	2	1	0	NA	0	0	0	0	2	0	0	0	0	0	0	NA	1	NA	1	0	0	0	0	0	0	0	1	0	1	1	1	0	NA	0	NA	NA	0	1	1	0	0	0	0	0	0	0	1	0	0	0	1	0	0	NA	0	0	NA	NA	0	0	0	NA	0	0	0	1	1	0	0	0	0	0	0	1	0	1	2	1	0	0	1	0	1	0	1	0	0	0	0	0	0	NA	1	0	0	0	0	NA	0	0	0	1	0	0	0	0	0	0	0	0	1	NA	0	0	NA	0	0	0	0	0	2	0	1	0	0	0	1	1	1	1	0	NA	0	1	NA	1	0	0	0	1	0	0	0	0	0	0	0	0	0	0	0	NA	1	0	1	0	1	0	NA	0	0	1	NA	0	0	0	0	0	0	1	0	0	0	0	0	NA	1	0	0	1	0	0	NA	0	1	1	NA	0	0	2	1	0	NA	NA	NA	0	0	0	1	1	0	0	0	0	0	NA	1	1	NA	2	1	0	0	2	0	0	1	1	NA	0	0	0	0	0	1	0	0	0	0	NA	0	0	1	1	2	1	0	0	NA	NA	0	0	2	2	0	0	0	0	1	1	0	0	0	0	0	1	0	0	0	1	0	0	0	0	1	0	1	0	0	1	1	0	0	0	1	1	0	0	1	0	0	NA	1	1	1	0	NA	0	0	0	NA	1	NA	0	1	1	0	0	0	0	0	0	0	0	0	1	1	1	0	NA	0	1	1	0	0	0	0	2	NA	NA	0	0	0	1	0	0	0	0	0	1	2	1	0	0	0	2	2	1	0	1	0	2	0	0	NA	1	1	1	0	NA	0	0	1	1	1	NA	1	0	0	2	0	NA	0	0	0	2	2	0	0	0	0	NA	0	1	0	0	0	0	0	2	0	1	0	0	1	0	0	1	0	1	NA	0	1	1	1	1	0	1	0	0	0	0	0	0	0	0	1	0	0	0	0	1	2	0	2	0	0	0	0	0	0	1	0	1	1	0	0	1	0	1	1	1	0	0	0	0	1	0	0	0	0	2	0	0	0	1	NA	2	0	NA	1	1	0	0	2	1	0	0	0	0	0	0	0	0	0	0	0	0	0	0	0	0	0	1	0	0	1	2	1	0	1	0	0	0	0	NA	0	0	0	0	1	1	0	2	0	1	1	2	0	0	0	NA	0	2	0	0	0	0	0	0	0	0	0	0	0	0	1	1	0	1	1	1	1	1	1	NA	0	1	1	1	1	0	1	1	0	0	0	1	0	0	0	1	1	0	0	0	0	0	0	NA	0	0	NA	1	2	0	0	0	0	0	1	1	NA	1	NA	1	0	1	1	0	0	0	0	0	0	NA	1	0	NA	0	0	0	0	0	0	0	1	0	1	NA	0	0	0	1	NA	1	NA	1	0	1	2	1	1	NA	0	0	NA	1	0	0	2	1	1	0	0	0	0	0	0	1	1	0	0	1	0	0	0	0	0	1	1	0	NA	0	0	1	1	0	1	1	0	0	0	0	0	NA	0	2	0	0	0	0	2	0	0	0	1	2	0	1	1	0	NA	0	NA	0	0	1	0	2	0	2	0	NA	0	0	0	0	0	0	1	0	NA	0	0	2	0	0	2	1	0	0	0	1	NA	0	1	0	0	0	NA	0	0	0	0	0	0	0	2	1	0	1	1	NA	0	0	NA	0	0	0	2	0	0	0	NA	NA	0	1	0	0	0	NA	2	0	1	1	0	0	NA	0	1	0	0	0	1	0	0	NA	0	NA	2	0	0	0	NA	1	1	0	NA	NA	1	0	1	1	1	0	0	1	0	0	0	1	1	0	0	0	NA	1	1	NA	0	NA	1	NA	1	NA	0	NA	1	1	1	1	1	1	1	1	0	NA	0	0	1	NA	1	0	0	0	0	NA	0	0	2	0	1	0	0	0	0	0	0	1	0	0	0	0	0	0	0	0	0	1	NA	2	NA	1	NA	0	0	0	0	0	1	0	0	0	0	0	0	0	0	0	0	1	0	0	0	0	0	0	0	NA	NA	0	0	NA	0	1	1	0	0	2	0	1	NA	0	0	0	1	0	0	0	0	0	1	0	0	NA	0	0	0	0	1	0	1	0	0	0	0	0	1	0	0	0	2	2	0	0	NA	0	0	0	0	2	0	0	0	0	2	0	0	0	NA	0	2	0	0	0	0	0	0	1	2	0	1	1	0	0	1	2	2	0	NA	0	0	0	NA	0	1	1	1	0	2	0	2	1	0	0	1	0	0	0	0	0	1	NA	0	0	1	1	1	0	0	0	0	0	1	0	0	0	NA	NA	0	0	2	0	0	NA	1	1	1	0	1	0	0	0	0	1	2	0	0	0	1	1	NA	0	2	1	0	0	0	0	NA	0	1	1	0	NA	2	0	2	1	0	1	2	2	0	2	0	0	0	2	NA	0	1	0	1	1	1	1	0	1	1	0	0	2	NA	0	0	0	0	0	0	0	0
Carp_Parent12_F	0	0	0	0	0	0	NA	0	0	0	0	0	NA	0	1	0	0	0	0	0	0	0	0	1	0	0	1	1	1	0	0	0	0	0	0	0	1	0	0	2	0	0	0	0	0	0	0	0	0	0	0	0	0	1	0	2	0	1	1	0	2	0	0	2	NA	0	0	1	0	1	NA	0	0	2	0	0	0	0	0	1	1	0	2	1	NA	2	0	0	0	0	0	0	2	0	0	0	0	1	NA	1	NA	0	0	0	0	2	1	0	2	0	0	NA	NA	NA	NA	NA	0	0	2	0	0	0	0	0	2	0	0	NA	0	1	1	1	0	0	0	NA	1	0	1	0	0	0	0	0	0	0	2	0	0	0	2	0	0	1	1	1	NA	0	0	0	0	2	2	1	0	0	0	0	0	0	0	1	0	0	2	1	0	0	1	0	1	NA	0	2	1	0	0	0	0	0	0	1	0	1	1	1	0	0	1	0	1	NA	0	0	0	0	NA	1	0	NA	2	NA	1	1	0	0	0	0	1	NA	0	NA	0	0	NA	2	2	2	1	0	0	0	0	0	0	0	0	1	0	0	0	2	0	0	NA	0	0	0	0	0	1	0	1	0	0	0	1	0	1	0	2	1	0	0	1	0	0	0	1	NA	1	0	NA	1	NA	1	0	0	0	2	2	0	0	0	0	0	1	0	1	1	0	0	2	0	0	1	1	0	0	0	2	2	0	0	0	0	0	0	0	1	1	0	1	0	0	2	2	0	0	0	1	0	0	0	NA	0	1	2	1	0	0	0	0	0	1	1	0	1	0	0	0	0	0	1	2	0	1	2	0	0	0	0	0	2	0	0	0	0	0	0	0	0	2	0	0	0	NA	0	0	0	0	0	NA	NA	0	1	0	1	NA	NA	0	0	NA	1	0	0	0	0	0	0	0	NA	1	0	0	0	0	0	0	0	0	1	0	0	0	0	NA	1	0	1	0	2	2	0	NA	0	1	0	0	0	1	0	0	0	0	0	0	0	NA	1	1	0	1	0	NA	0	1	0	0	0	0	0	0	0	1	NA	0	1	0	0	0	0	0	0	0	1	2	0	0	0	NA	1	0	2	0	0	0	0	0	0	0	0	0	0	NA	1	0	0	1	1	0	1	NA	1	NA	1	0	0	0	0	0	0	1	0	0	0	2	0	1	1	0	0	NA	0	0	0	0	0	0	NA	0	2	1	0	NA	0	0	0	1	0	0	0	0	NA	NA	1	0	0	0	0	1	0	1	0	0	0	0	0	1	2	NA	1	0	0	1	1	1	1	1	0	0	0	0	NA	1	2	2	1	NA	0	1	1	0	0	0	0	1	1	0	1	1	2	0	1	1	0	0	NA	0	1	NA	0	0	0	0	1	2	2	0	1	NA	0	0	0	0	0	0	2	0	0	1	0	2	0	0	0	0	0	0	0	1	0	0	0	1	2	0	1	0	1	0	0	0	0	0	1	0	0	0	0	0	0	1	2	0	0	2	0	0	2	0	2	2	0	NA	NA	0	0	0	0	1	1	0	NA	0	0	0	0	0	1	0	0	0	0	1	0	0	0	NA	0	0	NA	0	1	2	0	0	2	0	0	0	0	0	0	0	0	0	0	0	0	0	0	0	2	2	2	2	1	1	1	0	0	0	0	0	0	0	0	0	0	0	0	0	0	0	0	2	0	0	0	0	0	0	0	0	0	0	0	0	0	0	0	0	0	2	NA	1	1	0	0	0	1	0	0	1	NA	0	0	0	0	1	0	1	0	0	0	0	NA	0	1	0	1	NA	0	0	0	1	0	0	0	0	1	1	0	0	2	2	0	0	0	0	0	0	0	NA	0	0	0	0	NA	NA	1	1	1	0	0	0	1	0	2	1	0	NA	1	1	NA	0	0	1	0	0	0	0	0	0	0	0	0	0	0	NA	0	0	1	0	0	0	0	0	0	2	0	0	NA	0	0	0	1	0	0	0	0	0	0	0	1	1	1	1	0	0	0	0	0	1	1	0	0	0	0	0	1	0	0	0	0	1	0	0	0	0	0	0	0	0	0	1	0	0	0	0	0	0	0	0	0	1	0	0	0	0	0	0	0	NA	1	0	0	0	0	1	0	1	0	0	1	1	2	0	0	0	0	2	0	0	0	0	0	0	0	0	0	1	1	0	0	NA	0	1	0	0	0	NA	0	0	0	0	0	0	0	0	0	NA	1	1	0	0	1	0	0	0	0	0	0	0	0	0	1	2	1	0	0	NA	0	1	0	1	0	0	0	1	0	1	0	0	NA	0	0	0	0	0	0	1	0	0	NA	0	0	0	2	0	0	0	0	0	1	1	NA	0	1	0	0	0	0	0	0	0	1	1	1	0	0	0	0	0	1	0	0	0	0	2	1	0	1	1	0	0	0	2	0	0	0	NA	0	0	1	0	0	0	0	0	0	0	0	2	NA	1	NA	1	2	0	0	1	NA	0	1	0	NA	NA	1	0	0	1	NA	2	2	0	0	0	0	1	1	1	1	0	2	2	0	1	0	1	0	0	0	0	0	1	0	NA	0	0	0	1	NA	0	0	0	0	NA	0	2	2	0	0	0	0	2	2	0	1	0	1	0	NA	0	0	0	2	0	0	0	0	1	0	0	NA	0	1	0	0	0	0	0	1	0	0	0	1	0	0	1	0	1	1	1	0	0	2	0	0	0	0	0	0	2	0	0	NA	NA	1	0	NA	0	2	0	1	2	0	0	0	0	0	0	1	NA	0	0	0	0	0	0	0	0	2	0	2	0	1	0	0	0	NA	0	0	0	0	0	0	2	0	0	0	0	1	0	1	1	1	0	0	0	0	0	0	0	0	NA	0	0	NA	0	0	0	0	1	1	0	1	0	0	1	0	0	0	2	NA	0	1	1	0	0	1	0	0	1	0	0	0	0	0	0	1	1	1	0	0	0	0	0	0	0	NA	0	0	1	0	0	2	2	0	1	0	0	0	1	1	NA	0	0	0	0	0	0	NA	0	0	1	NA	1	0	0	0	0	1	1	NA	0	0	0	0	0	1	NA	0	0	0	0	0	0	0	1	0	0	0	1	2	0	0	0	0	0	0	1	0	0	0	2	0	0	0	0	0	0	0	0	1	0	0	0	0	0	1	1	0	2	2	0	0	2	0	0	0	0	0	1	0	1	1	0	0	0	2	0	0	1	0	0	2	0	0	0	0	0	0	0	0	2	0	2	0	0	0	NA	0	1	0	0	0	0	0	0	NA	0	0	NA	0	0	1	1	0	NA	1	0	2	NA	0	0	0	0	1	1	0	0	0	0	0	0	2	0	0	2	0	2	2	0	0	0	0	0	0	0	0	0	0	0	2	0	0	1	0	0	0	NA	0	0	0	NA	0	0	0	0	0	2	2	0	1	0	0	0	0	0	0	0	0	0	NA	0	2	2	0	0	0	1	0	0	0	0	0	0	0	0	0	0	0	0	0	2	1	0	0	0	0	2	0	0	0	1	NA	0	0	0	0	2	2	0	0	0	0	0	2	2	1	0	0	0	0	0	0	0	0	NA	0	0	1	0	0	0	0	0	NA	0	1	NA	NA	1	0	0	0	0	0	0	0	NA	1	0	0	0	0	NA	0	0	0	0	NA	0	0	0	NA	0	0	1	0	0	0	2	0	1	0	0	NA	NA	0	0	1	1	1	NA	0	0	1	0	1	1	0	0	NA	0	1	0	0	0	0	0	0	0	0	0	0	0	0	1	0	0	0	NA	0	2	0	0	0	0	0	1	1	0	0	0	0	NA	NA	0	0	0	0	0	0	0	0	0	0	NA	0	0	0	0	0	0	0	1	0	0	0	0	0	1	0	0	1	0	0	0	0	0	0	0	0	0	1	0	1	0	0	0	2	0	0	NA	0	2	0	0	0	0	0	0	0	0	0	0	1	1	NA	1	0	NA	1	NA	1	0	1	0	0	0	0	0	2	0	0	1	0	0	0	0	0	0	0	2	0	0	0	0	0	2	2	0	1	0	0	0	1	0	0	0	0	0	NA	0	0	0	0	0	1	0	0	NA	NA	0	0	0	0	0	0	1	0	0	0	0	0	0	0	0	0	NA	0	NA	0	0	1	1	NA	0	0	0	1	0	0	1	0	0	0	1	NA	0	0	NA	1	1	0	0	2	0	0	0	0	0	1	0	0	1	0	0	0	0	0	0	1	0	NA	0	0	1	0	NA	0	1	1	1	0	0	0	0	0	0	NA	0	0	2	1	NA	1	0	0	0	0	1	0	0	NA	1	0	0	0	0	0	0	1	1	1	1	1	1	1	NA	NA	0	0	1	0	2	0	0	0	0	0	0	0	0	0	NA	NA	0	0	0	0	0	1	1	0	0	1	1	0	2	0	0	0	0	0	0	0	0	0	0	0	0	0	NA	0	2	0	0	0	0	0	0	0	0	0	NA	0	0	0	NA	0	0	0	1	2	0	0	0	1	0	1	0	0	0	0	0	1	NA	NA	0	1	0	0	0	1	0	NA	0	2	0	NA	0	0	NA	1	0	0	NA	0	0	0	0	0	1	1	0	0	1	0	0	0	0	0	2	0	0	0	1	0	NA	1	0	0	1	0	0	0	NA	0	0	0	1	1	0	1	NA	0	0	0	0	0	1	0	0	0	0	0	0	2	1	0	0	0	0	0	NA	NA	0	0	NA	NA	0	0	0	0	0	0	1	0	NA	0	0	0	0	0	0	0	0	0	0	0	0	0	NA	0	1	0	0	1	1	0	0	0	0	0	0	0	0	0	0	NA	NA	0	0	0	0	NA	0	0	0	0	NA	0	NA	0	0	0	0	0	0	0	0	NA	0	0	0	0	0	1	0	1	NA	0	1	1	0	NA	0	0	NA	2	0	NA	1	2	2	0	1	0	0	1	0	2	0	0	NA	NA	0	0	0	0	0	0	2	0	0	0	0	0	0	0	0	0	0	0	NA	0	1	0	0	0	0	0	0	0	2	2	0	0	0	0	0	0	0	0	0	0	1	0	NA	0	0	0	0	0	0	0	0	0	1	2	0	0	0	0	0	0	1	NA	2	0	0	0	0	0	0	0	0	0	0	NA	0	0	1	0	0	0	NA	0	1	0	0	NA	1	0	0	0	1	0	0	1	0	0	0	1	1	0	1	1	0	0	0	0	0	0	0	1	1	2	0	0	0	0	0	0	2	0	0	1	0	0	0	1	0	0	0	1	1	0	1	0	0	1	NA	0	0	1	1	0	0	NA	NA	1	0	0	0	1	0	1	2	1	2	1	0	1	0	0	0	0	0	NA	1	0	0	0	1	0	0	NA	0	0	0	NA	1	1	1	1	0	0	1	0	0	0	0	0	0	0	0	2	NA	0	0	0	0	0	0	0	0	0	1	0	0	0	0	0	0	0	1	0	0	0	0	0	0	0	0	0	0	0	0	1	1	0	0	0	1	0	0	1	0	1	0	0	0	0	NA	1	0	0	0	NA	0	2	2	0	0	0	0	0	0	0	NA	0	NA	0	0	0	0	0	0	0	0	0	0	2	2	0	1	2	2	2	0	0	0	0	0	2	2	0	1	NA	1	0	2	0	0	1	0	0	2	1	0	0	0	0	0	1	NA	NA	0	0	0	0	0	0	0	0	0	0	0	0	0	0	2	0	0	0	0	0	0	1	1	0	0	0	0	0	0	0	0	0	0	1	0	0	NA	1	NA	0	0	0	NA	0	0	0	0	0	0	0	0	0	1	0	0	0	0	0	0	0	0	0	0	0	0	0	1	0	1	0	0	0	0	0	0	0	1	1	0	2	0	0	0	2	0	1	1	1	0	0	0	0	2	0	1	1	0	0	2	2	0	0	0	0	0	0	0	0	0	0	0	0	0	0	0	0	1	0	1	0	0	1	1	0	2	0	0	0	1	0	1	1	0	0	0	1	1	1	0	0	0	1	0	0	0	0	1	0	0	1	0	0	0	0	0	0	NA	0	0	1	NA	2	0	2	1	1	0	0	0	0	1	1	NA	0	0	1	0	NA	0	1	NA	2	0	0	NA	2	0	0	1	0	1	1	0	0	2	0	0	0	0	0	NA	0	NA	0	0	0	1	0	0	1	0	0	0	NA	1	0	NA	0	0	0	0	0	0	0	0	0	0	0	0	0	2	2	0	2	2	1	0	0	0	0	1	0	NA	1	0	1	1	0	0	1	0	1	1	2	0	NA	1	0	0	0	0	0	2	0	2	0	1	0	0	0	0	2	NA	2	1	2	0	0	2	0	0	1	2	1	0	0	0	0	0	0	0	0	0	0	0	2	1	0	1	0	2	1	0	0	0	2	2	2	0	1	0	0	0	0	0	0	0	1	0	0	2	0	2	2	0	0	0	0	NA	NA	0	2	2	0	0	2	0	2	NA	1	2	2	0	NA	NA	0	0	2	1	0	0	0	1	0	0	0	1	0	0	1	0	0	NA	NA	0	0	0	1	1	0	1	0	0	1	0	0	0	0	0	0	0	0	2	0	0	0	NA	0	2	0	0	0	0	0	0	0	1	2	2	0	1	0	0	0	NA	0	0	NA	1	NA	1	0	0	0	0	0	0	0	0	0	2	1	0	NA	1	NA	0	2	NA	1	1	0	0	2	0	2	NA	0	1	0	0	NA	0	NA	0	0	1	0	NA	1	0	0	0	0	0	0	0	NA	0	1	NA	0	NA	0	0	0	0	0	2	0	0	0	0	0	0	0	0	0	0	0	0	0	0	0	0	0	0	0	0	1	0	1	0	0	0	0	0	0	0	0	0	0	0	0	0	0	0	NA	1	1	1	0	0	0	0	0	0	0	0	0	0	0	0	0	1	NA	0	0	0	0	0	0	0	NA	1	1	0	0	0	0	NA	0	0	0	0	0	0	1	0	1	0	0	0	0	0	1	0	NA	1	1	NA	2	0	0	NA	0	0	2	0	0	0	0	0	2	0	0	0	NA	0	0	0	0	0	0	1	0	0	0	0	0	1	0	2	2	1	NA	1	0	0	0	0	0	0	0	0	0	1	0	1	2	1	2	0	0	0	0	0	1	0	0	1	1	1	1	0	0	1	1	0	0	NA	1	2	0	0	0	0	0	2	1	0	0	0	0	0	0	1	0	0	0	2	0	0	0	0	0	0	0	0	0	0	0	0	0	0	0	0	1	0	0	0	0	0	0	0	0	0	0	0	0	0	0	0	1	1	0	0	0	0	0	0	0	0	0	1	1	0	0	0	0	0	0	0	0	1	0	0	0	0	0	0	0	0	NA	0	NA	0	2	0	0	1	1	0	0	1	0	0	NA	1	0	0	0	1	0	0	0	0	1	0	0	0	0	0	0	0	0	0	0	0	0	0	0	0	0	0	0	0	0	0	0	1	0	0	0	0	0	0	0	0	0	0	0	0	0	0	0	0	2	0	0	0	0	0	1	0	NA	0	0	2	0	0	0	1	0	1	0	0	0	0	2	0	0	1	0	1	0	0	0	0	0	1	0	0	0	0	0	1	0	0	1	1	0	0	2	0	0	0	2	2	0	NA	1	0	0	0	1	0	0	0	NA	1	0	0	0	0	1	NA	1	2	0	NA	0	0	0	0	0	0	0	0	0	0	0	0	0	0	0	0	0	1	1	0	0	0	0	0	0	0	0	1	1	NA	1	1	0	0	0	0	0	0	0	0	0	0	0	0	0	1	0	2	0	NA	0	2	0	2	1	0	0	0	0	0	0	0	0	0	NA	1	0	2	0	0	1	1	1	0	NA	2	0	0	0	2	0	0	0	NA	0	1	0	0	0	1	0	0	0	0	0	0	1	0	0	0	2	0	0	0	0	0	1	1	0	1	0	NA	2	0	2	2	0	1	0	NA	1	1	0	0	NA	0	0	0	0	NA	0	0	0	1	2	0	2	0	NA	1	0	NA	0	1	1	0	0	0	0	0	1	0	0	0	0	0	0	NA	NA	0	0	0	0	0	0	2	0	0	NA	0	0	0	0	NA	0	0	0	1	0	2	0	NA	0	2	0	1	0	1	0	0	0	0	0	0	0	NA	0	1	1	NA	1	0	0	0	0	0	0	0	0	0	0	0	1	1	0	0	0	1	1	0	0	0	1	1	0	0	0	1	1	0	0	0	1	1	0	0	0	0	0	0	1	1	0	1	1	0	0	0	0	1	1	0	0	0	0	1	1	0	0	0	0	0	0	0	2	0	NA	NA	0	1	0	NA	0	1	1	2	2	0	2	0	0	1	0	0	0	1	0	0	0	0	0	2	0	0	0	0	0	0	0	0	0	0	2	0	1	2	0	2	0	2	0	1	NA	1	0	0	1	0	0	1	1	NA	0	0	0	0	1	NA	0	0	0	0	2	0	0	0	NA	NA	0	0	0	0	0	0	0	1	0	0	1	1	1	0	0	0	1	0	0	2	0	0	0	1	0	0	0	0	0	0	0	0	0	0	0	0	0	0	0	2	0	1	0	0	0	0	0	1	0	0	0	2	0	0	0	0	NA	0	0	0	0	NA	NA	0	1	1	1	0	NA	0	0	1	0	0	0	2	0	0	0	0	0	1	0	0	NA	0	1	0	0	0	0	1	NA	1	1	1	0	1	0	1	0	0	0	2	2	0	2	0	0	0	0	NA	0	0	2	0	0	0	0	0	0	NA	0	0	0	0	0	0	1	0	0	0	0	0	0	0	2	0	2	1	1	0	1	1	0	NA	NA	1	0	1	0	0	0	1	0	1	0	1	0	1	0	0	0	0	2	0	0	0	0	NA	0	0	0	0	0	0	1	0	0	NA	0	0	1	NA	1	1	NA	0	0	NA	0	0	1	1	1	0	0	1	0	0	0	2	0	1	0	1	0	0	NA	0	2	0	1	1	NA	2	0	0	0	0	0	0	NA	2	0	0	0	0	0	1	1	2	1	0	0	0	0	0	0	0	0	0	0	0	0	0	2	0	0	0	0	0	0	0	0	0	1	1	0	0	0	0	0	0	1	0	0	1	0	0	0	0	2	0	2	1	0	1	0	0	0	2	0	0	0	0	2	NA	NA	2	1	0	1	0	0	0	0	0	NA	0	1	0	1	NA	1	0	0	NA	NA	1	NA	0	1	0	0	NA	0	2	0	1	NA	NA	1	0	0	0	0	2	0	1	2	0	0	0	0	0	1	1	0	0	0	0	0	0	0	NA	2	0	0	2	0	0	0	NA	0	1	2	0	2	2	2	0	2	0	NA	0	0	0	0	0	2	1	0	0	2	NA	NA	0	2	NA	0	0	2	0	0	0	0	2	0	0	0	1	2	0	0	0	0	0	0	1	0	2	0	0	NA	0	1	1	1	0	NA	1	0	0	0	0	1	NA	2	2	0	0	0	0	0	1	0	1	1	2	0	1	NA	NA	1	0	0	0	1	1	1	1	NA	NA	0	0	1	0	1	2	NA	0	1	0	0	1	1	NA	1	1	1	0	2	0	0	0	0	0	0	1	0	0	0	1	0	0	0	0	0	0	0	1	1	1	0	0	0	2	0	0	0	0	0	2	0	0	0	0	0	0	0	1	0	1	0	0	1	0	0	1	1	0	0	0	2	0	0	0	0	0	2	0	0	0	0	0	0	0	0	0	1	0	0	0	0	0	0	0	0	NA	0	0	0	0	NA	0	1	1	NA	0	0	0	0	0	1	0	0	2	0	0	NA	0	0	0	0	0	0	0	0	0	0	0	0	1	0	0	0	NA	0	0	0	0	0	0	0	0	0	0	1	0	0	0	0	0	0	0	0	0	0	0	0	0	1	0	0	0	0	0	0	0	1	1	0	0	0	0	0	1	0	0	2	2	2	1	0	0	0	0	2	0	2	0	0	0	1	2	0	0	1	0	0	0	0	0	1	0	0	1	NA	0	0	0	0	0	NA	2	0	0	2	0	0	0	1	2	0	2	2	0	0	0	0	NA	1	0	1	0	0	1	0	0	0	1	1	2	0	0	0	0	0	1	0	1	0	0	0	0	1	0	0	0	1	0	0	0	0	0	0	1	1	0	0	0	2	0	0	0	0	0	NA	1	0	0	0	0	0	1	0	0	1	0	0	1	0	0	0	0	1	0	0	1	1	0	0	0	0	NA	1	0	0	0	0	0	NA	1	0	0	0	0	1	0	2	0	1	1	1	NA	0	0	0	NA	NA	0	0	0	0	0	0	2	0	0	0	0	0	0	0	0	0	1	0	NA	1	0	1	1	0	0	0	1	NA	0	1	NA	0	0	0	NA	0	0	0	0	1	1	1	1	0	0	1	0	0	0	2	0	0	NA	0	1	1	NA	0	0	0	0	0	1	0	1	1	0	0	1	1	0	0	0	0	0	1	0	0	0	2	1	0	0	0	1	0	0	0	0	0	0	0	0	1	1	0	1	0	0	1	0	0	0	0	0	1	0	1	0	0	0	0	0	0	1	0	2	2	0	0	0	1	0	1	0	0	2	0	0	0	0	0	0	0	1	0	0	0	1	0	0	0	2	1	0	1	1	0	0	NA	NA	1	0	0	0	0	0	1	1	1	0	0	0	1	0	NA	0	1	2	0	0	1	1	1	1	1	0	0	1	0	2	0	0	0	0	1	0	0	0	0	0	0	0	1	0	0	1	0	0	1	1	0	0	0	0	0	0	0	0	0	0	0	0	0	0	1	0	1	0	0	2	0	0	NA	1	0	0	0	0	NA	2	0	0	1	0	1	0	0	0	0	0	2	0	0	0	0	0	0	0	0	0	1	0	0	0	0	0	0	NA	0	1	1	1	0	0	1	0	0	0	0	0	0	0	0	0	0	0	NA	0	0	0	0	0	0	0	0	0	0	0	0	0	0	0	0	0	0	0	0	0	0	1	0	0	0	0	0	0	0	0	0	2	2	0	0	2	0	0	0	0	NA	0	0	0	0	0	1	NA	0	0	0	0	0	0	0	0	0	0	1	0	0	0	0	0	0	0	NA	0	0	0	0	0	0	0	0	0	1	0	0	0	NA	1	1	0	0	0	2	0	1	0	0	0	0	0	0	0	0	0	2	NA	1	0	1	0	0	2	0	0	0	0	0	0	0	0	0	1	1	0	0	0	0	0	0	0	0	0	0	0	0	0	NA	0	1	0	0	0	0	0	0	1	0	0	NA	1	0	0	0	0	1	0	0	NA	0	NA	0	0	0	0	NA	0	0	0	1	0	1	0	0	0	0	1	0	0	0	0	0	0	0	0	0	0	0	0	0	0	NA	0	0	0	0	0	0	0	0	0	0	0	0	2	0	0	0	0	0	0	0	0	0	0	2	0	0	0	0	0	0	2	1	0	0	0	0	0	0	0	0	0	0	1	1	0	0	0	0	0	0	2	2	0	0	0	0	2	0	2	1	0	0	0	1	0	0	2	0	1	1	0	0	0	1	1	0	0	0	0	2	1	1	0	0	0	0	0	0	0	0	0	0	0	0	0	0	1	0	2	0	1	0	NA	0	1	1	0	0	0	0	0	NA	0	0	0	0	0	0	0	0	0	1	0	0	NA	0	0	0	0	1	0	0	0	0	0	0	0	0	0	0	2	1	1	0	0	0	0	2	0	0	0	1	NA	NA	1	0	0	0	0	0	0	0	0	2	0	0	0	0	0	0	NA	0	0	0	0	0	0	1	0	0	1	0	1	1	0	0	NA	0	0	0	0	0	0	0	0	1	0	0	2	0	0	0	0	0	0	NA	0	0	2	2	0	0	NA	0	0	2	0	2	NA	2	0	0	0	2	0	NA	1	NA	0	0	1	1	0	0	1	0	0	0	0	1	0	0	NA	1	1	0	0	0	0	0	0	0	0	0	0	0	0	0	1	NA	0	0	0	0	0	0	0	NA	1	0	0	2	0	0	1	0	0	0	1	0	0	0	0	0	0	0	0	0	0	0	0	NA	1	0	0	0	0	1	0	0	NA	1	0	0	2	0	0	1	1	0	NA	0	NA	0	0	0	0	0	0	0	2	0	0	1	NA	0	1	NA	0	0	0	0	0	0	0	2	0	0	0	1	0	2	NA	0	0	0	0	1	NA	NA	0	0	0	0	0	0	0	0	2	0	0	0	0	0	0	0	0	0	0	0	1	0	0	0	2	0	0	0	2	0	2	0	1	0	0	1	0	2	2	0	NA	0	1	0	0	0	0	0	0	1	1	0	1	0	0	0	0	0	0	0	0	0	1	0	0	0	0	0	0	NA	0	0	0	0	0	0	0	1	0	0	0	0	0	0	1	1	2	0	0	0	2	NA	1	NA	1	1	NA	1	1	0	1	0	0	2	1	0	0	2	0	0	0	2	1	0	0	2	0	1	0	0	0	0	2	0	0	0	0	0	0	0	NA	NA	0	1	1	0	0	0	NA	0	1	0	0	0	2	2	0	0	0	0	0	0	0	0	0	1	NA	0	0	0	0	NA	0	0	0	2	1	NA	0	NA	2	1	0	0	0	0	0	0	1	0	0	NA	0	0	0	0	0	0	0	0	0	1	0	0	0	0	0	0	0	2	2	1	0	0	0	0	0	0	0	NA	NA	1	0	0	1	0	NA	0	NA	0	1	0	0	0	0	0	1	1	0	0	1	0	0	0	1	0	0	0	1	0	1	0	0	1	NA	0	1	0	NA	0	0	0	0	0	0	0	0	0	0	0	0	0	1	0	1	2	0	0	0	2	NA	2	2	0	0	1	0	0	0	0	0	2	2	2	0	0	0	0	0	0	2	2	2	2	1	NA	0	2	0	1	1	2	2	2	1	1	1	1	0	0	0	0	0	0	2	0	2	0	0	1	0	0	1	NA	1	0	1	1	0	0	0	0	2	1	0	0	0	0	0	NA	1	0	0	1	0	0	0	0	2	NA	2	NA	NA	0	0	0	0	2	0	0	0	1	1	0	0	0	2	1	0	1	NA	1	1	1	0	0	1	0	1	0	2	NA	0	0	1	0	0	1	0	NA	2	0	2	0	0	0	0	0	0	1	0	1	0	1	0	0	2	0	0	0	0	NA	NA	1	0	0	1	NA	0	NA	1	0	0	NA	0	NA	NA	0	0	0	0	0	0	0	NA	0	0	0	0	2	0	0	NA	2	0	0	2	0	0	1	1	1	0	0	0	0	1	0	NA	0	2	NA	1	0	NA	0	0	NA	0	0	0	0	0	0	0	0	1	0	0	NA	0	0	0	0	1	0	NA	NA	0	NA	NA	1	1	0	0	1	0	2	2	1	0	0	1	1	0	0	0	2	1	NA	1	1	1	0	0	0	1	0	0	0	0	0	NA	NA	0	2	0	0	0	0	1	1	0	0	NA	1	2	0	0	0	0	2	NA	2	0	0	0	0	0	1	0	0	0	NA	1	0	0	2	0	0	0	0	0	0	0	0	NA	0	0	0	1	0	NA	0	0	0	1	NA	0	0	0	2	0	1	0	0	0	NA	0	1	0	0	2	2	NA	1	1	1	0	2	2	1	0	2	0	0	1	1	0	1	0	0	1	0	0	0	0	1	NA	0	1	0	0	1	1	0	0	0	1	NA	0	0	2	0	0	1	NA	0	0	NA	0	0	0	NA	0	1	NA	0	2	0	0	0	0	0	1	0	0	0	0	0	0	0	0	0	0	0	0	0	1	1	2	NA	0	1	1	2	0	0	2	2	2	0	0	0	0	2	0	1	2	2	0	0	0	0	0	0	0	0	0	0	0	0	0	0	2	0	0	0	0	0	0	1	0	0	0	1	1	0	0	0	0	0	0	0	1	0	0	2	0	0	0	0	0	0	0	0	0	0	1	1	0	0	0	0	0	0	2	0	0	0	0	0	0	2	0	1	0	2	0	0	0	0	1	1	0	0	0	0	0	0	0	0	0	2	0	1	0	0	0	0	0	0	0	0	0	0	0	0	1	0	0	2	2	2	0	NA	0	0	0	0	0	0	0	0	0	0	0	1	1	1	2	0	1	NA	0	0	0	0	2	0	2	0	2	0	1	0	0	2	0	NA	0	1	NA	0	0	0	0	0	0	0	1	1	0	0	0	NA	0	0	0	0	2	0	0	0	0	NA	NA	0	0	0	0	0	0	0	0	0	1	1	0	NA	1	0	1	0	0	0	0	1	1	0	2	0	0	0	1	0	0	0	0	0	0	0	NA	1	0	1	1	2	2	0	1	1	0	0	0	0	0	0	1	1	0	1	1	0	2	0	NA	0	1	1	0	1	0	0	1	1	1	0	1	NA	0	1	1	1	0	NA	0	NA	0	0	0	0	0	1	0	0	0	2	2	0	0	0	1	0	NA	0	0	0	2	2	0	0	0	0	1	0	0	1	0	1	1	0	2	1	0	0	1	0	0	0	0	1	1	0	0	0	0	2	0	0	0	1	0	0	0	NA	0	0	0	0	0	0	0	0	0	1	0	1	NA	1	0	2	0	0	0	0	0	2	0	0	0	0	0	1	0	0	0	2	2	0	NA	0	0	1	0	0	1	0	0	2	2	NA	0	0	0	0	0	0	0	2	1	NA	1	0	0	0	0	0	0	0	NA	0	0	0	1	0	2	NA	2	1	0	1	1	1	0	1	1	2	0	1	1	0	1	1	0	1	0	NA	0	1	1	NA	0	0	0	0	0	0	0	1	0	0	0	0	0	0	2	1	0	0	0	1	1	0	0	0	0	0	0	0	0	0	0	NA	NA	0	0	0	0	0	1	1	0	0	1	0	0	0	1	0	0	2	0	0	1	0	1	0	0	1	0	0	0	0	1	0	0	0	0	0	0	NA	0	0	0	0	2	0	0	0	1	2	0	0	0	0	0	1	0	0	0	0	0	0	2	1	2	2	0	0	0	0	0	0	1	0	0	0	NA	0	0	1	0	0	2	0	0	NA	0	2	0	0	1	0	1	0	0	0	0	0	1	0	0	0	0	0	0	0	1	0	0	0	NA	0	1	0	0	0	0	1	0	0	0	0	0	0	0	0	1	NA	0	1	0	0	0	0	1	0	0	1	1	1	0	0	1	0	0	1	0	0	0	0	0	1	0	0	0	0	0	2	0	1	0	1	1	1	0	0	0	0	1	1	1	1	1	1	0	0	0	0	0	0	0	1	1	0	0	0	0	NA	0	1	0	2	0	0	0	0	0	0	0	1	0	0	0	0	0	0	0	0	1	0	0	0	0	0	0	0	0	0	0	0	1	2	2	0	0	1	0	0	0	0	0	0	1	1	0	0	NA	0	0	0	0	0	0	0	0	1	0	0	0	0	0	0	1	1	0	2	0	0	0	0	0	0	0	0	1	0	0	0	0	0	0	0	0	2	1	1	0	0	1	0	NA	0	0	0	0	0	0	1	0	0	0	2	0	0	NA	0	0	0	0	0	0	NA	1	2	2	0	1	1	1	0	1	2	0	0	0	1	0	0	0	0	1	0	0	0	1	0	0	0	0	0	1	0	2	0	NA	1	0	0	0	0	2	0	0	0	0	0	0	0	0	NA	0	0	0	0	0	0	0	1	0	1	0	1	0	1	0	0	0	1	0	0	1	1	0	0	0	0	1	1	1	1	0	0	0	0	0	0	0	0	0	0	0	0	2	0	0	0	0	0	0	0	0	0	NA	0	0	1	NA	0	2	1	0	1	0	NA	2	2	0	0	2	NA	0	0	0	NA	0	0	0	0	0	1	0	0	2	2	NA	NA	0	0	0	0	1	NA	0	0	0	2	0	NA	NA	1	0	0	NA	1	1	NA	1	0	0	0	0	NA	1	1	0	0	0	0	2	2	0	0	1	1	0	0	0	NA	0	0	0	2	0	NA	NA	0	2	2	0	0	0	1	NA	0	1	NA	0	0	0	0	0	2	0	2	0	0	1	1	2	0	1	1	NA	0	0	0	0	1	NA	0	0	2	0	NA	0	NA	0	1	0	0	NA	1	1	2	1	0	0	0	0	0	0	0	0	1	1	2	0	1	2	2	0	2	0	0	NA	0	2	0	0	0	1	0	0	0	2	2	1	0	NA	0	1	0	0	0	0	0	0	0	1	0	0	1	0	1	0	1	1	2	0	0	0	0	NA	0	0	0	NA	1	0	0	0	0	0	NA	1	0	0	0	1	1	1	1	0	NA	0	1	0	1	1	0	2	2	0	0	1	0	NA	0	1	NA	0	0	0	1	0	0	0	1	1	0	0	0	1	1	0	2	0	0	0	1	2	NA	NA	1	2	1	0	0	1	1	1	1	0	0	1	NA	0	0	0	0	0	0	0	0	0	2	0	1	0	0	1	1	1	1	1	1	1	1	NA	2	2	0	0	0	0	0	0	NA	0	0	1	2	NA	NA	1	2	1	1	0	0	NA	0	1	0	0	0	0	0	0	0	1	2	0	0	NA	0	NA	1	1	NA	0	0	0	0	NA	1	0	0	0	1	0	NA	0	0	0	0	2	2	NA	0	1	0	1	2	0	NA	0	1	0	0	1	0	0	NA	NA	0	0	0	0	2	0	0	0	1	0	0	0	0	0	0	0	0	0	1	0	NA	0	2	1	NA	1	2	2	1	1	0	0	1	0	0	0	0	0	0	0	1	0	0	0	0	0	NA	0	0	0	0	0	0	0	2	1	0	0	1	0	0	NA	2	2	0	1	1	1	0	0	2	0	1	0	0	1	0	1	0	0	0	0	0	0	0	1	NA	1	0	1	0	0	0	0	0	0	0	0	0	0	1	0	0	1	0	0	0	0	NA	1	1	1	0	0	0	0	0	1	0	0	2	2	0	0	0	0	0	1	0	0	0	0	0	0	0	0	0	0	0	0	0	0	0	1	0	0	0	0	0	0	0	0	0	0	0	1	0	0	0	1	0	1	NA	1	0	0	2	2	0	0	2	0	0	1	NA	0	0	0	1	0	0	0	0	1	0	0	0	0	0	0	0	0	0	1	0	0	0	1	1	NA	1	0	NA	1	0	0	0	1	1	2	0	2	1	0	0	1	0	1	1	1	2	NA	0	0	0	NA	0	0	0	NA	NA	0	NA	0	0	0	0	0	0	0	0	0	0	0	2	0	0	0	0	0	0	1	1	0	0	0	0	NA	1	0	0	0	0	2	1	0	0	2	0	0	NA	0	0	1	NA	1	NA	1	0	0	0	0	0	2	1	2	1	0	0	0	0	2	0	0	0	0	0	0	0	1	1	0	0	1	0	1	0	1	0	0	1	0	1	0	NA	0	NA	1	0	0	0	1	1	1	0	0	0	0	0	0	0	0	0	0	1	0	0	2	0	NA	0	2	0	0	0	0	1	1	0	1	0	0	0	0	0	1	1	0	0	0	0	0	0	1	1	0	0	0	0	1	0	1	1	0	0	2	1	NA	1	0	0	1	0	NA	NA	1	0	0	0	0	0	0	0	0	NA	0	0	0	0	0	0	0	0	0	0	0	0	0	0	0	0	1	0	NA	0	0	0	0	0	0	1	0	0	0	1	0	0	0	0	0	0	NA	0	0	2	1	0	0	0	0	0	0	0	NA	1	1	1	0	1	1	0	NA	NA	1	0	2	2	1	0	1	0	0	NA	0	0	2	0	2	0	0	NA	1	2	0	0	0	0	0	NA	1	1	0	2	0	0	0	0	0	0	0	1	0	0	0	1	2	NA	0	0	1	0	0	0	0	0	0	0	0	0	1	1	0	1	2	0	1	1	0	1	NA	NA	1	0	1	1	1	NA	NA	0	1	NA	0	0	0	0	0	0	0	0	0	2	0	1	0	0	0	0	0	0	0	0	0	0	0	0	0	0	0	1	0	0	0	0	0	1	0	0	0	0	0	0	0	0	0	0	NA	0	2	0	0	1	0	0	0	0	0	0	NA	0	0	0	0	0	NA	1	1	0	0	0	1	0	NA	0	0	1	0	0	0	0	1	0	0	0	0	0	1	0	0	NA	0	0	0	NA	0	1	0	0	0	1	NA	0	2	0	1	0	0	1	0	1	0	0	0	0	0	0	1	0	0	0	0	0	2	0	0	0	0	2	0	0	1	0	0	0	0	0	0	0	0	1	0	1	0	0	0	0	1	0	2	0	1	NA	1	0	0	0	1	0	1	0	0	1	1	0	0	0	0	0	NA	NA	1	0	0	1	0	0	0	0	0	0	1	0	0	0	1	0	0	2	0	0	1	0	0	0	0	NA	0	0	1	1	0	0	0	1	0	0	1	0	2	1	1	0	1	0	0	1	1	0	1	NA	1	0	1	1	NA	1	0	1	0	0	0	0	0	0	0	NA	0	0	0	NA	0	0	0	0	0	0	1	1	2	2	2	0	0	0	2	0	2	0	0	NA	1	0	0	1	0	NA	NA	0	2	0	0	0	NA	1	0	0	NA	1	0	0	0	NA	0	0	0	0	0	0	1	0	NA	1	0	1	0	1	0	1	0	0	1	0	0	0	1	0	1	NA	0	NA	1	0	1	0	1	0	1	2	0	0	0	0	0	0	1	0	0	0	1	0	1	0	1	0	0	0	1	0	0	1	1	0	0	0	1	1	0	1	0	1	1	0	0	0	0	0	NA	0	0	1	1	0	0	0	0	NA	0	1	1	1	0	1	1	0	0	NA	0	0	NA	0	0	0	0	NA	0	0	0	0	0	2	0	NA	0	0	0	0	0	1	1	0	0	0	0	0	0	0	0	0	0	1	1	1	1	0	0	1	0	0	1	0	1	0	1	0	0	0	0	0	2	1	0	0	0	NA	NA	0	0	0	0	1	0	0	0	0	1	0	0	0	0	1	0	0	0	1	0	1	2	0	0	0	0	0	0	0	1	0	0	0	0	0	0	0	2	0	0	0	0	0	0	1	1	0	0	0	0	0	NA	0	0	0	NA	0	2	NA	0	NA	0	0	0	0	NA	NA	0	0	1	0	0	0	0	0	0	0	1	1	1	0	0	1	0	0	0	NA	0	0	0	2	0	0	0	1	0	0	1	0	0	0	0	0	0	0	0	0	0	0	2	0	0	1	0	0	0	0	0	0	0	0	0	0	0	1	NA	0	0	0	1	0	0	0	0	1	0	1	0	0	0	0	0	0	0	0	0	0	0	0	0	1	0	2	2	0	0	0	1	0	2	0	0	0	NA	0	1	NA	0	1	0	0	0	0	0	0	0	0	2	0	0	0	2	0	0	0	0	0	1	0	2	0	0	0	0	0	0	2	0	0	1	0	0	0	0	0	2	1	2	NA	2	2	1	NA	0	0	0	2	0	0	0	0	0	0	1	0	0	1	0	0	0	0	0	0	1	0	0	0	0	2	2	0	1	NA	0	0	0	0	0	0	0	0	0	0	1	0	NA	NA	0	NA	0	0	0	0	0	0	0	0	NA	0	NA	0	0	0	0	0	1	0	0	1	0	0	0	NA	0	0	NA	0	0	0	0	NA	0	1	2	2	0	0	1	0	0	2	2	0	0	0	0	0	0	0	0	0	1	0	0	NA	NA	0	0	0	0	0	1	0	1	0	0	0	0	0	0	0	0	0	0	1	0	0	0	0	0	0	0	0	1	0	0	0	0	NA	0	0	0	0	0	2	0	0	0	1	0	0	0	0	0	NA	0	1	NA	0	NA	0	0	0	2	2	0	0	0	0	1	0	0	2	NA	0	0	0	NA	0	2	NA	1	1	0	0	0	1	1	0	0	0	1	2	2	0	0	0	1	1	1	2	2	0	2	2	0	0	NA	0	1	0	NA	1	0	0	NA	1	2	0	0	0	1	NA	1	0	0	1	0	1	0	0	0	2	0	0	0	1	0	0	0	0	0	2	0	0	0	1	2	0	1	0	0	1	1	0	0	NA	1	0	0	0	0	0	1	1	0	0	2	0	0	NA	0	0	1	0	2	1	2	NA	1	0	0	1	NA	1	0	0	0	0	0	1	0	0	0	2	1	1	0	2	0	0	1	0	0	0	0	0	0	0	0	2	0	1	0	NA	0	0	NA	0	0	0	0	0	0	0	0	1	0	0	2	0	1	0	2	1	0	1	0	0	0	0	0	0	0	0	0	0	1	0	2	1	0	0	0	0	1	0	0	0	0	0	0	0	0	0	0	0	1	0	0	0	0	0	0	1	1	0	NA	0	0	NA	0	0	1	0	0	0	0	1	0	1	0	1	1	NA	0	1	0	0	1	0	0	0	NA	1	0	0	0	2	0	0	0	0	1	0	0	0	0	0	0	0	0	0	0	0	1	0	0	0	0	1	1	2	0	0	0	0	2	2	0	1	0	0	0	0	0	0	0	0	0	1	0	0	0	0	NA	1	0	1	0	0	1	1	0	1	1	0	1	0	0	0	2	0	0	0	0	1	0	0	NA	0	1	1	0	0	NA	0	0	0	0	NA	2	0	0	0	0	0	0	0	0	0	1	0	0	0	0	NA	0	0	0	1	NA	0	0	1	0	0	NA	0	2	2	NA	0	NA	0	0	0	NA	NA	NA	2	0	0	0	1	0	1	2	0	0	0	NA	0	0	0	2	0	0	0	0	0	0	0	0	0	0	0	1	1	1	0	0	0	2	0	0	0	NA	0	0	1	1	0	NA	0	1	0	NA	0	0	0	0	0	0	0	0	0	0	1	0	1	1	0	0	0	0	0	0	0	1	1	1	1	2	1	0	2	2	2	0	1	1	0	1	0	1	0	0	0	0	0	0	0	0	0	0	0	NA	0	0	1	2	0	2	0	1	1	0	0	1	0	0	0	1	0	0	0	0	0	0	1	0	0	1	0	0	0	0	0	0	1	0	0	0	NA	0	0	0	0	0	0	0	0	0	0	0	0	1	NA	1	0	0	NA	0	0	1	0	0	0	0	NA	1	NA	NA	0	1	0	0	0	0	0	1	0	0	0	0	0	NA	0	0	1	0	1	0	0	0	0	1	0	0	0	0	0	0	0	0	0	1	1	0	0	0	0	0	0	NA	0	1	0	2	0	0	0	0	0	0	0	0	1	0	0	0	1	NA	0	0	0	2	0	2	0	0	0	0	0	0	0	0	0	0	0	1	0	2	1	0	NA	2	2	0	1	0	0	0	0	0	0	NA	1	NA	0	0	0	0	0	1	1	1	1	1	1	1	0	0	1	0	0	0	2	0	0	0	NA	0	1	0	0	0	0	0	0	1	0	0	0	NA	0	0	0	0	NA	0	0	1	2	0	1	0	0	1	0	NA	0	1	2	0	1	0	0	0	0	0	0	0	0	1	NA	0	1	1	0	0	1	0	1	0	1	0	0	0	NA	1	0	0	0	0	0	1	0	0	0	0	0	0	2	1	0	0	0	0	0	0	NA	0	1	0	0	0	0	0	1	0	0	0	1	0	0	1	0	0	0	0	0	0	0	0	0	0	0	0	0	0	1	NA	0	1	0	2	2	0	0	1	1	1	0	0	0	0	0	0	1	NA	0	1	0	0	0	0	0	0	1	1	NA	NA	1	NA	0	0	0	0	0	2	0	1	0	0	1	0	NA	1	1	0	0	0	0	0	0	1	0	0	0	0	0	0	0	1	1	1	0	0	0	NA	1	0	0	0	1	0	2	1	1	0	0	0	NA	0	0	0	NA	0	0	0	1	0	NA	0	0	2	2	0	0	1	0	0	1	0	0	0	0	1	0	0	1	1	0	0	0	0	0	0	1	0	0	1	0	0	0	0	0	0	2	0	0	NA	0	0	0	1	0	NA	0	0	0	0	0	1	0	0	0	0	0	0	NA	0	0	0	0	0	0	0	0	0	0	0	NA	0	0	NA	NA	0	0	0	0	0	NA	0	0	0	0	0	0	0	0	0	1	1	0	0	0	0	0	0	0	0	2	0	1	NA	0	0	NA	0	1	0	0	0	0	0	0	0	2	0	NA	1	0	0	0	1	NA	1	0	0	0	2	0	0	1	0	0	0	0	1	0	0	0	0	NA	0	0	0	0	1	1	0	1	0	0	0	0	1	0	0	0	1	0	0	0	1	1	1	0	0	0	0	0	0	0	0	0	0	NA	NA	0	0	1	0	0	0	0	0	0	0	0	2	2	0	0	0	0	0	0	0	0	0	0	0	0	1	NA	1	1	0	1	0	0	1	1	0	1	1	0	0	1	0	0	NA	0	0	0	1	0	0	0	1	0	0	0	0	1	2	0	0	0	0	0	0	NA	0	0	0	0	0	1	0	NA	NA	1	0	0	0	0	NA	2	0	0	0	0	0	0	0	0	0	1	0	0	1	0	0	0	0	0	0	0	0	0	0	0	NA	0	0	0	0	1	0	NA	0	0	0	0	0	0	1	0	0	0	0	0	0	0	2	2	2	2	1	NA	0	0	0	0	0	0	0	0	0	1	1	0	2	2	NA	0	0	0	0	1	0	0	NA	1	0	0	1	NA	NA	0	NA	0	0	0	0	0	0	2	0	1	0	0	0	0	2	2	NA	0	0	0	0	0	0	1	2	0	0	0	0	0	0	NA	0	0	1	NA	0	0	0	2	0	0	0	0	NA	0	0	0	1	2	2	0	0	2	0	0	2	0	1	0	0	2	1	0	1	0	0	2	0	0	0	0	0	0	NA	0	0	1	0	2	NA	0	1	NA	0	0	0	0	0	NA	1	NA	1	1	0	0	0	0	0	1	1	0	0	0	0	0	1	0	0	0	0	0	0	0	NA	2	0	0	0	NA	1	0	0	0	1	0	0	0	0	1	0	0	0	NA	NA	0	0	0	0	0	0	0	0	0	0	1	1	0	0	0	0	1	NA	1	NA	0	0	1	0	0	1	0	0	1	1	1	NA	1	0	0	0	0	1	0	0	0	0	1	0	0	0	0	0	0	0	2	0	0	0	NA	0	0	0	2	2	0	NA	2	1	0	0	0	0	0	0	0	0	0	0	0	0	NA	1	0	0	NA	0	2	0	0	1	NA	0	0	2	0	0	0	0	0	0	0	0	0	0	2	1	1	NA	0	0	0	0	0	0	0	0	0	1	0	0	2	NA	0	0	0	0	NA	0	0	0	1	0	0	NA	0	0	NA	0	1	1	1	0	0	0	0	NA	0	0	2	2	0	NA	0	0	0	1	0	0	0	0	0	0	0	0	0	0	0	0	0	0	0	0	0	2	1	1	0	NA	1	0	0	2	2	2	0	0	0	0	1	0	0	2	NA	0	0	0	0	NA	1	0	0	0	0	NA	0	2	0	2	0	0	0	0	0	0	1	2	0	0	0	1	0	NA	1	0	0	0	0	0	0	0	0	NA	0	1	2	0	1	0	0	0	2	0	0	0	NA	0	0	0	0	0	0	0	0	1	0	0	0	1	1	1	0	NA	0	0	1	0	0	NA	0	0	0	0	0	0	0	0	0	NA	0	0	1	0	0	0	0	2	0	0	0	0	0	0	0	0	0	0	1	2	2	0	0	1	0	0	0	0	0	0	0	2	0	0	0	0	0	0	0	NA	NA	0	0	0	1	2	1	1	1	0	0	0	0	NA	NA	1	0	0	0	0	0	NA	0	0	1	0	1	1	0	0	0	0	1	1	1	0	1	0	2	0	1	0	0	NA	0	0	2	1	0	0	1	1	0	0	0	0	0	0	0	0	0	2	2	0	0	0	0	1	0	0	0	0	0	0	0	0	2	NA	0	0	0	0	0	0	1	1	1	0	0	0	1	0	0	0	NA	0	0	1	1	0	0	0	0	NA	1	1	0	0	0	0	0	0	NA	0	NA	0	0	NA	2	0	NA	0	0	0	0	NA	1	0	0	0	NA	0	1	0	1	1	0	0	0	0	2	0	1	0	0	0	0	0	1	0	0	1	2	NA	0	0	0	2	0	0	0	NA	0	2	0	0	0	0	0	0	2	2	0	1	1	NA	2	0	2	0	0	0	1	1	NA	1	0	0	1	1	0	0	0	NA	NA	1	0	0	2	0	0	0	NA	NA	0	1	NA	1	0	1	1	1	2	1	NA	0	0	0	2	0	1	0	0	0	0	0	0	1	1	1	0	0	0	0	1	1	1	1	NA	1	0	1	0	0	0	1	0	0	0	NA	0	0	1	0	NA	1	2	0	1	1	0	NA	0	0	0	0	0	0	1	0	1	0	0	0	0	0	0	0	0	0	0	0	0	0	0	0	1	1	0	0	0	0	0	0	1	1	1	0	NA	0	1	0	0	0	0	0	0	0	0	NA	NA	0	0	1	0	0	0	1	1	NA	0	0	0	0	NA	0	0	2	2	NA	0	0	NA	1	0	0	0	0	0	0	0	0	0	0	1	1	0	NA	0	0	0	2	1	0	0	1	1	0	1	0	0	0	0	0	0	0	0	1	0	1	0	1	0	1	0	0	1	0	0	1	0	2	NA	0	0	1	0	1	0	1	0	0	0	0	0	0	1	0	0	0	0	2	0	1	0	NA	0	0	0	0	1	0	0	0	1	0	0	0	1	0	0	NA	1	0	1	1	0	0	0	0	NA	0	0	0	0	0	0	0	NA	0	2	2	0	0	0	1	NA	NA	1	0	0	1	0	0	0	0	1	0	0	0	0	0	0	0	0	0	0	0	0	0	0	0	2	2	0	0	0	0	NA	1	NA	1	0	1	NA	0	0	0	0	0	0	NA	0	NA	0	0	0	1	NA	0	0	0	0	0	NA	1	2	1	0	2	0	0	0	0	1	1	0	0	0	0	0	0	0	0	0	0	0	1	0	0	0	0	2	0	0	0	2	0	NA	0	1	0	0	0	0	0	2	0	0	1	1	0	NA	0	0	1	1	0	NA	0	0	1	0	0	0	NA	0	0	0	2	2	0	0	NA	0	NA	NA	0	0	0	0	0	0	1	1	1	1	0	2	1	NA	0	NA	0	0	0	0	0	0	1	1	0	1	NA	0	1	NA	2	2	1	0	0	0	0	1	1	0	0	NA	1	0	1	0	0	0	0	2	1	0	1	1	0	1	0	0	0	0	0	2	0	0	0	0	NA	0	0	0	2	2	1	1	0	2	NA	2	2	0	0	0	0	1	0	1	0	1	0	1	1	0	1	1	0	1	0	NA	1	0	2	1	0	0	0	0	2	1	0	0	0	0	0	0	2	0	0	0	1	0	NA	1	0	0	0	0	0	0	NA	1	1	0	0	0	0	NA	1	1	NA	0	0	0	0	0	0	2	1	0	0	0	2	0	0	0	2	2	0	2	0	0	0	0	1	1	0	0	0	2	2	0	0	0	0	0	0	NA	0	1	1	0	0	0	1	0	1	1	2	0	2	0	1	0	0	1	0	0	0	1	1	0	0	0	0	1	NA	1	NA	2	1	0	NA	1	0	0	0	0	0	1	1	2	1	0	0	NA	1	2	0	NA	0	1	0	0	0	0	0	0	0	1	0	0	0	0	0	0	0	0	0	0	0	0	0	0	0	0	1	0	NA	2	0	0	0	0	2	NA	1	0	0	1	0	0	0	0	0	0	0	0	1	0	0	0	0	0	0	NA	0	0	0	1	0	0	0	NA	1	1	0	0	0	0	0	0	NA	2	0	0	1	0	0	0	0	0	0	0	0	0	0	0	0	0	0	1	2	0	0	0	2	2	0	0	0	0	0	0	0	0	2	0	0	0	0	0	0	0	0	0	0	0	0	0	0	0	0	1	1	0	0	0	1	0	1	0	0	NA	2	1	2	0	0	2	1	1	NA	0	0	0	0	0	1	0	0	0	0	0	0	0	1	0	NA	0	0	0	0	0	0	0	0	0	0	0	0	0	1	0	0	0	NA	NA	0	0	0	NA	1	0	0	0	0	0	0	0	2	NA	0	0	1	0	0	0	0	NA	0	0	0	0	0	0	1	0	1	0	0	0	1	0	1	NA	0	1	0	1	0	0	0	2	0	0	1	0	0	2	0	0	0	0	0	NA	0	2	0	0	1	0	0	0	0	0	0	0	0	2	0	0	0	0	0	0	0	0	0	0	0	NA	0	0	1	0	0	2	0	0	0	0	0	0	0	1	0	0	NA	1	0	0	1	NA	1	2	0	0	0	0	0	0	0	NA	0	0	1	NA	1	0	1	0	0	1	1	0	0	1	0	0	0	2	1	0	0	0	0	0	0	0	0	0	0	0	1	0	0	0	0	2	0	0	0	0	0	0	0	NA	NA	0	2	2	0	0	2	1	0	NA	0	0	2	0	1	0	0	1	0	0	1	1	0	0	0	2	0	NA	0	0	1	2	1	1	NA	2	0	1	0	1	1	0	0	0	0	0	1	NA	0	0	0	0	0	1	0	0	0	0	0	0	1	1	1	NA	0	0	0	0	NA	0	0	0	0	0	0	1	0	0	0	0	0	NA	1	0	NA	1	NA	0	0	0	2	2	0	0	0	0	0	0	1	1	NA	0	2	0	NA	0	0	2	0	2	2	0	0	2	0	0	0	0	2	0	NA	1	0	0	0	0	NA	1	0	0	0	0	0	0	0	0	0	0	0	2	0	0	0	1	0	0	1	NA	1	0	0	0	1	0	0	2	2	0	0	1	0	1	0	0	0	NA	1	1	1	1	0	2	NA	1	2	NA	NA	0	0	0	1	0	0	1	1	2	1	0	0	0	0	NA	1	0	0	0	0	2	0	0	0	0	0	1	0	1	0	1	NA	0	2	1	0	0	0	0	0	0	NA	0	0	0	1	NA	0	1	1	0	2	1	0	NA	0	1	0	NA	NA	NA	0	0	0	0	0	1	1	0	0	0	1	0	2	0	1	0	2	0	0	1	1	NA	0	1	0	0	1	0	0	0	0	0	0	0	0	0	0	0	1	0	NA	2	0	0	0	0	1	NA	0	1	0	NA	1	0	0	1	0	0	0	0	2	1	0	1	0	0	2	1	1	0	0	0	0	NA	0	0	0	0	0	0	NA	0	2	1	0	0	1	0	NA	0	0	1	0	0	0	0	0	1	1	NA	1	0	0	0	1	0	0	0	1	0	1	0	0	NA	1	0	1	0	1	0	1	0	NA	NA	0	NA	0	0	1	0	0	1	0	1	0	0	0	0	1	0	0	0	0	0	0	0	1	0	1	2	0	1	1	0	0	2	2	2	0	NA	0	1	2	2	0	0	0	0	0	0	0	1	0	0	0	0	0	1	2	0	0	0	0	1	NA	1	0	2	NA	0	0	0	0	NA	1	0	0	NA	0	1	0	NA	0	1	0	0	0	1	0	0	1	0	0	NA	NA	0	2	2	0	1	NA	1	0	0	2	2	1	0	0	1	1	0	1	0	0	0	0	0	0	0	0	0	0	0	0	0	0	0	1	1	1	NA	1	1	NA	1	0	0	0	NA	0	0	0	0	0	0	0	0	0	0	0	0	0	0	NA	0	0	0	0	2	2	0	0	0	0	0	0	0	0	NA	0	1	0	0	0	0	0	2	0	1	NA	1	0	0	1	0	0	0	1	0	0	0	0	0	2	0	0	1	2	0	0	0	1	0	0	0	1	2	NA	NA	1	0	0	0	1	0	0	1	0	1	0	0	0	1	0	0	NA	0	0	1	0	0	0	0	0	0	0	0	0	1	0	NA	0	0	2	1	0	1	0	0	0	0	0	0	0	0	0	0	2	0	0	0	NA	1	1	2	2	0	0	0	0	0	1	0	0	0	0	0	1	NA	0	0	1	0	0	0	0	0	2	2	0	0	1	0	0	0	0	2	1	1	1	0	1	0	0	0	1	1	0	0	1	0	0	1	0	0	0	0	0	0	0	0	NA	0	1	0	1	0	0	0	0	0	1	1	1	0	0	0	1	NA	2	0	0	0	2	0	1	0	0	0	0	0	0	NA	0	NA	0	2	0	1	0	0	0	0	0	1	1	NA	0	0	0	0	0	0	NA	0	0	1	2	2	2	1	1	0	0	1	1	0	0	0	0	0	1	1	2	0	0	0	0	0	0	0	0	0	1	0	1	0	0	0	1	0	0	0	1	1	0	0	0	NA	1	0	1	0	1	1	1	0	NA	1	0	0	0	0	0	0	0	NA	0	0	0	0	0	0	0	0	1	0	0	NA	0	1	1	0	0	0	0	0	0	0	0	1	0	0	2	0	0	0	0	0	0	1	1	2	0	0	0	0	0	2	0	0	1	0	0	0	0	0	0	0	0	NA	1	0	0	2	0	0	0	0	NA	2	NA	0	0	0	1	1	2	0	0	0	0	2	1	0	2	0	0	1	1	1	0	0	0	0	0	0	0	0	1	1	1	1	0	2	2	1	0	0	1	0	1	1	0	NA	0	0	0	0	2	0	0	0	0	0	0	0	0	0	0	0	0	0	1	0	1	1	0	0	2	0	NA	0	1	0	1	0	0	0	1	NA	0	0	NA	0	NA	0	0	2	1	1	0	1	1	0	0	0	0	0	1	0	0	NA	1	0	0	NA	0	1	0	1	0	NA	0	0	0	0	0	0	0	2	0	0	0	0	0	0	1	1	0	0	1	0	1	0	1	1	NA	0	0	0	0	0	0	0	NA	0	0	1	0	1	2	1	2	2	0	0	0	NA	NA	1	0	0	2	0	0	1	0	1	0	0	0	0	0	1	1	1	0	0	0	NA	NA	0	0	0	0	NA	0	1	1	2	0	0	0	1	NA	0	0	0	0	NA	0	0	0	0	0	1	0	1	1	0	0	0	0	0	NA	0	0	0	0	1	0	0	0	0	0	1	0	0	0	0	0	0	0	1	0	0	0	0	2	0	0	0	0	0	0	1	1	0	1	0	0	0	0	0	0	0	0	0	0	0	NA	NA	1	1	0	0	0	0	0	1	0	0	0	0	0	0	NA	0	0	0	0	0	0	0	2	2	1	2	0	NA	0	0	0	1	0	1	0	0	0	0	1	NA	0	1	0	0	0	0	0	0	0	NA	0	NA	0	0	0	0	0	0	0	1	NA	1	1	NA	1	1	0	0	1	0	0	0	0	0	0	1	0	0	0	0	0	0	0	0	2	0	0	0	0	NA	1	0	2	0	2	0	2	0	2	2	0	NA	0	NA	NA	1	0	0	1	0	1	1	0	0	0	0	0	NA	2	0	0	2	1	1	0	0	1	0	0	NA	NA	0	0	0	1	0	0	0	0	1	1	0	0	1	0	0	0	0	1	0	1	1	NA	1	1	0	0	0	NA	NA	0	1	0	0	0	0	0	2	0	0	0	0	2	1	0	0	1	0	1	1	1	0	0	0	1	0	0	1	0	1	1	NA	0	0	1	2	0	1	0	2	0	0	1	0	0	NA	0	2	0	0	0	0	0	1	NA	0	1	0	0	0	1	0	0	0	0	1	0	0	0	1	0	0	0	0	0	0	0	1	NA	1	0	0	0	0	2	2	1	1	1	NA	0	NA	0	2	0	1	0	NA	0	0	0	0	0	0	0	0	0	0	0	0	1	0	0	0	NA	NA	0	0	0	0	0	0	0	1	1	0	0	0	0	0	1	NA	0	0	1	0	0	NA	0	0	1	0	0	0	1	0	0	1	0	0	0	0	0	0	1	0	0	0	0	0	0	0	0	0	1	NA	0	0	0	0	0	NA	0	NA	0	0	0	0	0	1	2	0	0	1	0	0	1	1	0	0	0	0	1	1	0	0	0	0	2	0	0	0	0	0	0	1	1	0	NA	0	0	1	0	0	1	NA	0	1	0	0	0	0	1	2	2	0	0	0	0	NA	0	0	0	1	NA	1	0	0	0	0	0	0	NA	0	0	0	NA	0	2	NA	2	2	0	0	NA	NA	1	NA	0	0	0	0	0	0	0	0	0	2	0	1	NA	2	0	0	0	NA	1	NA	1	NA	NA	0	0	0	1	0	0	0	1	0	0	1	1	0	0	NA	0	0	1	1	1	0	0	0	0	NA	0	0	0	0	0	0	1	NA	0	0	0	0	0	1	0	0	0	0	1	1	1	1	2	0	0	0	0	0	0	0	0	1	0	0	0	0	2	0	0	0	0	2	0	0	0	1	0	0	0	2	1	0	0	0	1	0	0	0	0	0	0	0	NA	0	0	0	2	0	0	0	1	0	0	0	0	0	0	1	NA	1	NA	1	0	0	1	1	0	0	0	0	0	0	0	0	0	NA	0	0	0	0	0	0	0	0	0	0	NA	0	NA	1	2	0	0	0	0	0	0	0	1	0	0	0	1	0	0	0	0	0	0	0	0	0	0	1	0	1	0	0	0	0	0	0	0	0	0	0	0	0	0	0	0	0	0	0	NA	1	NA	0	0	0	1	0	2	NA	0	2	2	2	0	2	0	0	0	1	1	0	0	0	0	0	0	0	NA	0	0	1	1	1	2	0	0	1	0	0	0	2	2	2	0	0	0	0	0	1	1	0	0	1	2	0	0	1	0	0	0	0	0	1	0	0	0	NA	0	0	1	0	0	0	0	0	0	0	0	0	0	1	NA	NA	0	0	0	0	0	0	0	NA	0	0	0	0	0	NA	0	1	1	0	1	0	NA	0	0	2	1	0	0	2	1	0	0	NA	0	1	1	0	0	0	1	0	0	1	0	0	0	1	0	0	0	0	0	0	0	0	0	0	2	0	0	0	0	0	0	NA	1	NA	0	0	0	0	0	0	0	0	0	0	0	0	0	0	0	0	0	2	2	1	1	0	0	0	0	1	0	2	0	0	0	0	0	NA	0	1	0	0	0	0	0	0	0	0	0	0	0	0	1	0	0	0	0	0	0	0	0	NA	0	0	NA	1	0	0	0	0	1	0	0	0	0	0	0	0	0	2	0	0	0	0	1	0	0	0	0	0	NA	1	0	0	0	0	0	0	0	2	0	0	0	0	0	0	0	0	0	0	0	1	0	0	2	0	0	2	NA	0	0	1	0	0	NA	0	0	NA	0	0	0	0	0	0	NA	0	NA	0	0	0	1	1	0	0	0	0	0	0	NA	2	0	0	2	2	1	2	1	0	1	1	0	0	0	2	0	0	2	0	1	0	0	0	1	0	0	1	NA	NA	1	0	0	NA	NA	NA	1	0	0	0	NA	1	0	0	0	0	0	NA	1	NA	NA	0	2	2	0	0	0	0	0	0	NA	0	1	0	0	0	0	0	1	0	1	0	1	0	0	0	0	0	0	0	NA	0	0	0	0	0	0	1	0	0	0	0	0	0	NA	NA	1	0	0	0	0	0	0	1	1	0	1	1	0	1	1	1	1	2	0	0	0	0	0	0	0	0	NA	1	1	0	2	0	0	0	2	0	0	0	0	0	0	1	NA	0	2	1	0	0	NA	NA	0	0	0	1	1	0	1	0	NA	0	1	0	0	0	0	1	1	0	0	0	0	0	0	1	0	2	1	1	1	0	0	0	0	0	1	0	1	NA	NA	0	0	0	0	0	0	0	0	0	0	0	0	0	0	0	0	2	0	0	0	0	2	0	1	0	0	NA	NA	0	1	1	0	1	2	0	0	0	1	1	0	0	NA	0	0	0	0	0	1	1	NA	0	0	0	NA	0	0	0	0	1	0	1	0	1	0	0	1	0	0	0	0	1	2	0	0	0	0	0	0	0	0	0	1	NA	0	0	0	0	NA	1	0	0	1	0	2	0	NA	0	NA	2	1	0	0	0	0	0	NA	1	0	1	0	0	0	0	1	NA	0	1	0	1	0	1	0	0	0	0	0	0	1	0	0	1	0	1	1	0	0	0	2	0	0	0	0	0	0	0	0	1	0	0	0	0	0	0	1	0	0	1	0	0	NA	0	0	0	0	0	1	0	0	NA	NA	0	1	1	NA	0	NA	0	0	0	2	0	0	0	0	2	NA	0	0	0	NA	0	0	0	0	0	0	2	0	0	0	1	0	0	2	0	NA	0	1	0	1	NA	NA	0	0	0	0	NA	2	0	0	0	1	1	0	0	0	0	0	0	0	0	1	0	0	0	0	0	0	0	0	0	0	1	0	0	0	1	0	1	0	0	0	1	0	0	0	0	1	1	0	0	NA	0	2	1	0	0	0	NA	0	0	1	0	0	2	0	2	0	0	0	NA	1	2	0	1	0	0	0	0	0	0	0	0	0	0	0	0	1	0	0	0	2	0	1	1	1	0	0	0	NA	0	0	0	0	0	0	0	0	1	1	0	0	1	0	0	0	0	1	1	1	0	1	1	0	0	0	1	NA	2	1	0	0	0	0	0	0	0	1	0	0	0	1	1	0	0	0	0	0	0	0	0	0	0	0	0	0	NA	1	0	0	1	1	1	0	2	1	2	NA	0	0	0	1	NA	0	0	NA	0	0	0	0	0	0	0	NA	0	0	0	2	2	0	0	1	0	2	1	1	1	1	0	2	0	0	0	0	1	0	0	0	0	0	2	0	0	0	0	0	0	0	0	1	NA	2	0	1	NA	0	0	0	0	0	0	0	NA	0	0	0	1	0	0	1	NA	NA	0	NA	NA	0	0	0	1	1	0	1	0	1	0	1	0	2	0	0	0	0	0	0	2	0	0	1	0	1	NA	1	0	0	0	0	NA	0	NA	0	NA	0	0	0	0	0	0	1	0	0	0	NA	2	0	0	0	1	0	2	1	0	0	0	NA	0	0	0	2	1	1	0	0	NA	0	1	1	2	0	2	0	2	1	1	0	0	1	0	1	0	1	0	0	0	0	0	1	0	0	0	2	0	0	NA	0	0	0	0	0	0	2	0	0	1	0	1	0	1	0	0	0	0	0	0	1	1	2	0	1	0	0	0	0	2	1	0	0	0	0	1	0	0	1	1	1	0	0	0	0	2	0	0	0	0	0	0	0	0	NA	0	0	1	0	0	0	1	0	0	0	0	0	0	2	2	0	0	0	0	0	0	1	0	1	0	0	0	0	0	0	0	NA	0	0	2	0	0	0	1	1	2	0	0	0	0	1	0	1	0	0	2	2	1	2	1	0	0	0	0	1	0	0	1	0	0	0	0	0	1	1	0	NA	1	1	0	0	0	2	NA	0	0	0	NA	NA	1	0	0	2	0	1	1	2	0	0	2	0	0	0	0	1	NA	2	2	0	0	0	0	0	NA	NA	1	NA	1	1	0	0	0	1	1	0	1	NA	NA	2	2	0	0	1	0	0	0	0	1	0	1	0	1	NA	NA	0	0	0	0	NA	0	0	0	NA	0	0	0	0	0	0	0	1	0	0	0	NA	1	0	0	0	0	0	0	0	1	0	2	1	0	0	0	0	0	NA	0	0	0	1	NA	2	2	1	1	0	NA	0	0	0	0	0	0	0	0	0	0	0	0	0	0	2	0	NA	0	0	0	1	1	NA	0	NA	0	1	2	0	0	0	0	1	NA	1	1	1	0	0	0	2	NA	1	0	0	0	NA	0	1	0	0	0	0	0	1	0	0	NA	0	0	0	0	0	0	0	0	0	0	0	1	0	0	0	0	1	2	0	1	0	NA	0	1	2	0	NA	0	0	0	0	0	1	0	0	0	0	0	0	0	1	NA	0	1	0	NA	NA	0	1	0	0	0	NA	1	0	0	0	0	0	0	2	0	0	0	1	0	NA	NA	0	NA	0	0	0	NA	1	NA	1	0	NA	1	0	0	0	0	NA	0	0	0	NA	0	0	0	2	0	2	1	0	0	0	NA	NA	0	0	0	0	0	0	0	0	0	1	1	0	NA	0	0	1	2	2	0	1	0	0	0	0	0	1	0	0	0	2	2	NA	0	0	0	0	0	0	0	0	NA	0	0	1	0	0	1	1	0	0	0	0	1	NA	NA	0	0	0	0	0	0	0	0	0	NA	0	0	0	1	1	0	0	0	0	1	0	0	0	0	1	0	0	0	2	0	NA	0	0	2	0	0	0	1	1	0	0	1	1	0	1	0	0	1	0	1	0	0	0	NA	0	1	0	2	2	0	1	0	0	0	0	NA	NA	1	1	0	0	0	0	0	1	0	0	0	1	1	0	0	1	1	0	0	0	0	0	0	0	2	0	1	1	0	NA	0	NA	0	1	0	NA	1	0	0	0	0	0	0	0	1	NA	0	0	1	0	0	1	0	0	0	NA	0	0	1	1	0	0	1	0	0	0	0	0	0	1	NA	1	0	1	1	0	0	0	0	0	0	2	0	0	0	0	1	0	1	1	1	0	0	NA	0	2	2	2	0	0	0	2	0	0	0	0	0	2	1	0	0	0	0	0	0	1	NA	0	0	1	0	0	0	0	0	0	0	0	1	0	0	0	0	NA	1	0	0	1	2	0	0	1	1	NA	1	0	0	1	1	0	NA	1	2	2	0	NA	0	0	1	0	0	NA	0	0	0	NA	0	2	NA	0	0	0	0	0	0	0	0	NA	0	1	0	0	0	0	0	NA	0	0	0	0	0	1	0	1	0	1	0	0	1	1	1	0	0	0	0	0	0	0	1	0	0	0	1	0	0	0	0	0	1	1	NA	0	2	2	2	0	NA	1	0	1	1	0	1	0	0	0	1	0	0	0	0	0	1	0	1	0	0	0	NA	1	0	1	1	0	1	0	NA	NA	1	1	0	0	0	0	1	1	1	0	0	0	0	0	0	0	0	0	0	0	0	1	1	0	0	1	1	1	1	0	0	0	1	0	0	0	0	0	1	1	1	1	0	2	0	0	0	2	0	0	0	0	0	0	0	1	NA	0	0	1	0	0	2	0	0	0	2	2	0	0	0	1	0	0	0	0	0	0	0	0	0	0	2	NA	1	0	1	0	0	1	1	0	0	0	1	0	0	NA	0	1	0	0	1	0	1	0	0	0	0	NA	0	2	0	NA	0	0	1	1	0	1	0	NA	0	1	1	2	0	0	0	0	1	0	0	0	0	2	1	NA	0	0	1	0	0	NA	0	2	0	2	0	2	0	0	0	NA	0	1	0	0	1	0	1	0	1	0	1	NA	1	0	1	0	0	2	2	1	1	0	0	1	0	0	0	0	0	2	2	0	0	0	0	0	0	0	0	0	1	0	NA	1	0	1	0	2	0	0	1	1	0	1	1	0	NA	NA	1	NA	NA	1	0	1	0	1	2	0	0	1	1	0	2	0	0	0	1	0	NA	0	1	1	0	0	0	0	1	0	0	0	1	0	1	NA	0	0	0	0	0	0	0	1	1	0	0	2	2	2	0	0	2	1	NA	1	0	0	NA	1	0	0	0	0	0	0	0	0	1	0	0	0	0	1	NA	1	1	0	0	1	0	0	1	0	0	0	0	0	2	0	NA	0	0	0	2	0	0	0	0	0	NA	0	0	0	0	0	0	0	0	0	0	0	1	0	0	0	0	0	0	0	0	0	0	0	1	0	0	1	0	0	0	0	0	0	0	1	0	0	0	2	0	2	0	0	0	0	0	0	0	0	1	0	0	0	2	0	0	0	0	0	0	0	0	0	0	0	NA	0	0	0	NA	0	0	0	0	0	2	0	2	0	0	1	0	0	0	0	0	0	1	0	0	0	0	0	0	0	1	0	0	1	NA	0	0	1	0	0	0	NA	1	0	0	1	1	0	0	0	NA	1	0	0	0	0	1	1	0	1	0	0	2	NA	0	0	0	0	0	0	0	2	0	0	NA	0	NA	0	0	NA	0	0	1	0	2	1	0	0	0	0	0	0	0	0	0	0	0	0	0	0	1	0	0	0	1	0	0	0	0	2	0	0	2	0	0	1	0	1	0	1	1	0	1	0	0	0	0	2	0	0	0	0	0	0	0	0	0	0	0	0	0	1	0	NA	0	0	NA	0	0	0	0	1	NA	1	0	0	0	1	0	0	2	0	0	0	0	0	0	1	0	1	0	0	0	0	NA	0	0	0	0	0	1	0	0	1	0	0	2	2	0	0	0	0	0	0	0	1	NA	0	0	2	1	0	0	2	0	1	0	0	0	0	0	1	0	1	NA	0	1	0	0	1	1	0	0	0	1	1	NA	0	2	2	2	0	0	0	0	1	0	0	0	NA	NA	0	1	0	0	0	0	0	0	1	2	0	0	2	2	0	0	0	0	0	1	NA	0	2	2	0	1	0	0	0	0	0	0	0	1	0	0	1	NA	1	0	0	NA	0	NA	0	NA	0	0	0	0	2	0	0	1	1	0	NA	1	1	0	0	0	0	0	1	0	0	0	0	1	0	0	NA	0	0	0	1	1	0	0	1	NA	NA	NA	1	0	0	0	0	0	0	0	0	0	0	0	0	0	0	0	0	1	1	0	0	1	0	0	0	0	0	NA	1	2	0	1	1	0	0	0	0	1	2	NA	2	0	1	0	0	0	1	NA	0	2	0	0	0	1	0	0	0	0	NA	0	0	1	1	0	2	0	0	1	0	0	0	0	0	0	0	0	0	0	0	1	0	0	NA	0	0	0	NA	1	0	0	0	1	0	0	0	0	0	0	NA	1	0	0	0	0	2	2	NA	0	2	0	0	1	1	0	0	0	0	0	0	2	0	0	0	0	1	0	2	0	0	0	0	2	0	0	0	0	0	NA	2	0	0	NA	0	0	0	0	0	0	0	2	0	2	1	0	0	0	0	1	0	0	0	1	0	0	NA	0	0	0	0	0	0
Carp_Parent12_M	1	0	0	0	0	0	0	0	0	0	0	NA	1	1	0	0	0	0	0	0	0	0	0	0	0	0	0	0	0	0	0	0	1	NA	0	0	0	0	0	0	0	0	1	0	1	0	0	0	0	0	0	0	0	0	0	2	0	0	0	0	0	0	0	2	1	0	0	1	0	1	1	0	0	2	0	0	0	2	0	NA	0	0	1	0	0	1	0	0	NA	1	1	NA	0	0	0	0	0	0	0	0	2	0	0	0	0	0	0	0	0	0	1	0	1	0	0	0	0	0	0	0	0	0	0	0	0	0	0	0	0	0	1	0	1	0	0	0	1	0	1	0	0	0	NA	0	0	0	1	0	0	0	0	0	0	NA	0	0	0	0	0	1	0	1	NA	1	0	0	0	0	0	0	0	1	0	0	0	NA	0	0	1	0	0	0	0	1	1	NA	NA	0	0	0	0	1	0	0	0	0	0	0	0	0	0	0	0	0	0	0	0	NA	0	NA	0	1	2	0	0	0	0	0	1	NA	0	1	0	0	NA	1	1	2	0	0	0	0	0	0	2	0	0	1	0	1	0	1	0	0	1	1	0	0	0	0	1	0	NA	0	0	0	1	0	0	1	0	NA	0	0	0	0	0	0	0	2	0	0	0	1	1	NA	0	0	0	1	1	0	0	0	0	0	NA	0	NA	1	0	0	0	NA	0	1	NA	0	0	0	2	0	2	0	0	0	0	0	0	1	1	0	0	0	0	1	NA	0	0	0	0	0	0	0	2	0	0	1	0	1	0	0	0	0	0	0	0	1	0	0	0	0	0	0	2	0	1	2	0	0	0	0	0	0	0	0	0	0	0	0	0	0	2	0	0	0	0	0	0	0	0	0	0	0	0	0	0	0	0	0	0	0	1	1	0	0	0	0	0	0	0	0	0	0	0	0	0	0	0	0	0	1	0	NA	0	0	NA	0	0	0	0	0	0	0	NA	0	1	0	0	0	1	1	0	0	0	0	0	0	0	NA	0	2	1	0	1	0	0	0	0	0	NA	0	0	0	0	1	0	0	0	0	0	0	0	0	0	2	2	0	0	0	NA	0	0	1	1	0	0	0	0	0	0	0	0	0	1	1	0	0	0	0	0	2	0	0	0	0	0	0	0	0	0	0	0	0	0	0	0	0	NA	0	0	0	0	0	0	0	0	0	0	0	0	0	0	NA	1	0	0	0	0	0	0	0	0	0	0	0	0	0	0	0	0	0	0	0	0	1	0	0	0	1	1	1	0	0	0	1	0	1	1	0	0	0	0	NA	0	1	1	NA	0	NA	1	NA	0	0	2	2	2	0	0	2	1	NA	0	2	0	0	0	0	0	0	0	0	0	0	1	NA	0	0	1	0	NA	1	0	0	0	0	0	1	0	1	0	0	2	0	0	0	NA	0	0	0	0	0	0	0	NA	2	0	0	0	0	0	0	0	0	0	0	0	0	0	0	1	0	0	1	0	0	0	2	0	1	0	0	0	0	0	NA	0	2	0	0	1	NA	0	0	0	0	0	0	0	0	0	0	0	0	1	0	0	0	0	0	0	NA	1	1	0	0	0	1	0	0	0	0	0	0	0	0	0	0	0	0	0	0	0	0	0	1	NA	0	0	NA	0	0	0	0	0	0	0	0	0	0	0	0	0	0	0	0	1	0	0	0	0	0	0	0	0	0	0	0	0	0	0	0	0	0	0	1	1	NA	NA	0	0	0	0	0	0	1	0	0	0	0	0	0	NA	1	1	0	NA	0	0	1	0	0	0	1	0	0	0	0	0	0	1	0	0	0	0	0	0	0	0	1	0	1	0	0	0	1	0	0	0	0	0	0	0	0	1	0	0	0	0	2	0	0	2	1	1	1	NA	0	0	0	0	0	0	0	0	0	0	0	0	0	0	1	NA	0	0	0	0	0	0	0	0	NA	0	1	NA	0	NA	0	0	0	0	0	0	0	0	0	0	0	1	0	0	0	2	1	1	NA	0	0	0	0	0	2	0	0	0	1	0	0	0	0	0	0	0	0	NA	NA	NA	0	0	0	0	0	1	0	0	0	0	0	0	0	0	0	0	0	0	0	NA	0	0	0	1	0	0	0	0	0	2	NA	0	1	0	0	0	0	0	0	0	0	0	0	0	0	0	1	0	0	0	0	0	0	0	0	0	0	0	0	1	0	0	0	1	0	1	1	0	0	2	0	0	NA	0	0	0	0	NA	2	0	1	0	0	0	0	NA	1	1	0	2	0	0	0	1	0	0	0	NA	1	NA	0	0	0	0	0	0	0	0	0	0	1	0	0	0	0	0	0	0	0	0	1	0	2	0	1	0	0	0	0	0	0	NA	1	0	0	0	0	0	0	0	0	0	0	NA	NA	0	0	0	0	0	0	NA	0	0	0	0	0	0	0	0	0	0	NA	0	0	0	0	1	2	0	NA	0	2	0	0	NA	0	0	0	NA	0	1	0	1	NA	0	1	1	1	0	0	0	1	0	0	0	0	0	0	0	0	0	0	NA	0	0	0	0	0	1	0	0	0	1	1	0	0	1	1	0	0	1	0	0	0	0	0	0	0	0	0	NA	NA	0	0	NA	0	0	0	0	NA	0	0	0	0	0	0	0	0	0	1	0	0	1	0	0	2	0	1	NA	0	NA	1	0	1	0	1	0	0	0	0	0	0	0	0	0	0	1	0	0	0	0	0	0	0	0	0	0	0	0	0	0	0	0	0	0	1	NA	0	0	0	1	0	0	0	0	2	0	2	0	0	0	0	0	2	1	NA	NA	0	0	1	0	0	0	0	0	0	0	0	1	NA	0	0	0	0	0	0	NA	1	0	0	0	0	0	0	0	0	0	0	0	0	0	1	0	0	0	1	0	2	0	0	0	0	0	0	0	0	NA	0	0	0	0	0	0	1	1	1	0	0	0	0	0	1	0	0	0	0	0	0	0	2	1	0	1	0	0	0	1	0	2	0	0	0	0	0	NA	NA	0	0	0	NA	NA	0	0	0	0	0	NA	0	0	0	0	0	0	0	NA	0	0	0	0	0	1	0	0	0	0	0	1	NA	0	0	0	0	1	0	0	0	0	0	0	0	2	0	0	0	0	0	0	2	0	0	0	0	0	0	1	0	2	1	0	0	0	0	0	0	0	0	0	0	0	0	0	0	1	1	0	0	0	0	0	0	0	2	0	0	0	0	0	0	1	0	1	0	1	0	1	0	1	0	0	0	0	0	0	0	0	0	0	0	0	0	1	0	0	0	0	0	0	0	0	0	0	1	0	0	0	0	0	0	0	2	0	0	0	0	0	0	0	0	0	NA	0	2	0	0	0	0	0	0	0	0	0	0	0	0	0	0	2	1	0	0	NA	NA	0	0	0	0	0	0	0	0	0	0	0	0	0	0	0	0	0	NA	NA	0	0	0	0	0	0	0	0	0	0	0	0	0	0	0	0	0	0	0	1	0	0	0	0	NA	0	0	0	0	0	0	0	0	0	0	0	0	0	0	0	0	0	1	0	0	0	1	0	0	0	0	0	0	0	0	0	0	0	0	0	0	0	NA	NA	1	0	0	1	0	0	1	0	1	0	0	0	0	0	0	0	1	0	0	0	2	0	0	0	0	0	0	1	0	0	0	NA	0	0	0	0	0	0	0	0	NA	0	0	0	0	0	1	0	0	1	0	0	0	0	0	0	0	0	0	0	0	NA	0	0	0	NA	0	0	0	0	0	0	0	1	0	0	0	0	0	0	0	0	0	1	0	0	0	0	0	NA	0	0	0	0	0	0	0	1	0	0	0	0	0	0	NA	0	0	0	0	0	1	0	2	0	1	0	0	0	0	0	0	0	0	0	NA	0	0	1	0	0	NA	0	2	0	0	1	0	0	0	0	0	0	0	0	0	0	0	0	0	0	0	NA	NA	1	1	0	0	0	0	0	0	0	0	0	0	0	0	0	0	0	0	0	0	0	0	0	NA	0	0	0	0	0	2	0	0	0	1	0	0	0	0	0	0	0	0	0	0	0	0	0	0	2	NA	1	0	0	0	0	0	0	0	0	0	0	0	1	0	0	0	NA	1	0	0	0	1	0	1	0	0	NA	0	0	0	NA	0	0	0	2	0	0	0	0	0	NA	0	0	1	0	0	0	0	0	1	0	0	0	0	1	0	0	0	0	0	0	1	0	0	NA	0	0	0	1	1	1	0	0	0	0	0	0	0	2	0	0	0	1	1	0	0	0	0	2	NA	NA	NA	NA	0	0	0	0	1	0	1	1	1	2	0	0	0	1	2	0	0	0	NA	0	0	0	0	0	0	0	0	0	0	1	1	0	0	0	1	0	1	1	0	0	0	0	0	0	0	NA	0	0	0	0	NA	0	0	0	0	0	0	2	0	1	0	0	0	0	0	0	0	0	0	1	0	0	0	0	0	0	0	0	0	0	0	0	0	0	1	0	0	0	0	0	0	NA	0	1	0	0	0	0	2	0	0	0	1	0	0	1	0	0	0	0	0	2	0	0	0	0	0	0	1	0	0	1	0	0	0	0	0	NA	0	0	1	0	1	0	0	0	0	NA	0	0	0	0	0	0	0	0	0	1	1	0	0	0	0	0	0	1	0	0	0	0	0	0	NA	0	0	0	0	0	0	2	0	0	0	0	0	0	0	0	0	0	1	0	NA	1	0	0	0	1	1	1	0	0	1	0	0	0	0	1	2	0	0	1	0	0	0	0	0	0	0	0	0	0	0	0	0	0	0	1	0	0	0	0	0	0	0	1	0	0	0	1	0	0	0	0	0	0	0	0	0	0	0	0	2	0	0	0	0	0	0	0	0	0	0	0	2	0	1	NA	0	0	0	0	0	0	0	0	NA	0	0	0	0	0	0	0	0	0	0	0	0	0	0	0	0	0	0	0	0	0	0	0	0	0	0	0	0	0	0	0	0	0	0	0	0	0	0	0	0	0	0	0	0	0	0	0	0	0	0	NA	0	0	0	0	0	0	0	0	0	0	0	0	0	NA	0	0	0	0	0	0	0	2	0	0	0	0	0	0	0	1	1	0	0	0	0	NA	0	0	0	0	0	0	0	1	0	0	NA	0	0	0	0	1	0	0	1	0	0	0	0	0	0	0	0	0	0	0	0	0	0	0	0	2	0	0	0	0	0	0	1	0	0	0	0	1	0	0	0	0	2	0	0	0	0	1	0	0	NA	0	0	0	0	0	0	2	0	1	0	NA	0	0	0	0	0	0	0	0	0	0	0	0	0	0	0	1	0	1	1	0	NA	0	0	NA	NA	1	1	0	0	0	0	2	0	0	0	0	NA	1	0	0	0	0	0	0	1	0	0	NA	0	0	0	0	0	0	2	1	0	0	0	0	0	0	0	0	0	0	0	NA	1	1	0	0	0	0	0	0	0	0	0	0	0	0	1	NA	0	0	0	2	1	0	0	1	0	0	0	0	0	0	0	1	0	1	0	0	0	0	0	0	0	0	0	0	NA	1	0	0	2	2	2	NA	0	0	2	0	0	0	0	0	NA	NA	0	0	0	0	1	0	1	NA	0	0	0	0	0	1	NA	0	NA	1	0	0	0	0	2	0	0	0	0	0	0	0	0	2	0	0	0	0	0	0	NA	1	0	2	0	0	2	0	0	0	0	0	0	0	0	0	0	0	0	0	0	0	0	0	0	0	0	1	0	0	1	0	1	0	2	1	0	0	1	0	1	0	0	0	0	0	0	0	0	0	0	0	0	2	0	0	1	0	0	0	0	0	NA	0	0	1	1	1	0	0	0	0	NA	0	0	0	0	0	0	NA	1	0	0	0	0	0	0	0	0	0	0	0	0	0	0	2	NA	0	0	1	0	1	0	1	1	0	0	0	0	0	0	0	0	0	0	1	1	0	0	1	0	2	2	0	0	1	0	0	1	0	0	0	0	0	0	0	1	1	0	0	0	0	0	2	1	0	0	1	0	0	0	2	0	0	0	0	1	1	0	0	0	0	1	1	0	0	0	0	0	0	0	1	NA	0	0	0	0	0	0	0	0	0	0	0	0	0	2	1	0	0	1	0	0	0	1	0	0	0	0	0	0	0	0	0	0	0	0	0	0	0	0	0	0	0	0	0	1	0	0	1	0	0	0	0	0	0	0	0	0	0	0	0	0	0	0	0	0	0	0	0	0	1	0	NA	0	0	0	0	0	2	0	0	0	0	0	0	0	0	0	2	0	0	0	0	0	0	0	0	0	0	0	0	0	2	0	0	0	0	0	0	0	0	0	1	0	0	0	0	NA	0	0	0	0	0	0	0	2	0	0	0	0	1	NA	0	0	0	1	0	NA	0	1	1	0	1	2	0	0	0	0	0	0	0	0	0	0	0	0	0	0	0	0	2	1	1	0	1	0	0	0	0	2	0	0	1	0	0	0	0	0	0	NA	NA	0	0	0	0	0	0	0	0	0	0	0	0	NA	0	0	1	0	0	1	1	1	1	1	0	2	0	0	0	2	0	0	1	0	0	0	0	0	0	0	0	0	0	0	0	0	0	0	0	0	0	0	0	NA	NA	0	1	0	0	0	0	0	0	0	0	0	0	0	0	0	0	0	0	0	0	0	0	0	0	0	0	1	0	0	0	0	0	0	NA	0	0	0	0	0	0	0	NA	0	0	0	0	NA	0	0	0	0	0	0	0	0	0	0	0	0	0	0	0	0	0	0	0	0	0	0	0	0	0	0	1	0	0	0	0	0	0	0	0	0	0	0	0	0	0	0	0	0	0	0	0	0	0	0	1	NA	0	0	0	0	0	0	0	0	0	0	0	0	0	0	0	0	0	1	0	0	0	1	0	0	0	0	0	1	0	1	0	0	0	0	0	0	NA	0	0	0	0	2	0	NA	0	NA	0	NA	0	0	0	0	0	0	0	0	0	0	0	0	0	0	0	0	1	1	0	0	0	0	0	0	0	0	0	0	0	0	0	0	NA	0	0	0	0	0	0	0	0	0	0	0	0	0	0	0	0	0	0	0	NA	0	0	0	1	1	1	0	0	0	0	0	0	0	0	0	0	0	0	0	2	0	0	0	0	0	0	0	0	0	0	0	0	0	0	0	0	0	0	0	0	0	0	0	0	0	0	0	0	0	0	NA	0	NA	0	0	0	NA	1	1	0	0	NA	1	0	0	0	0	0	0	0	0	0	0	0	0	0	0	0	0	0	0	0	0	0	0	0	0	0	0	0	0	0	0	1	0	0	0	0	0	0	0	0	0	0	0	0	0	0	0	1	1	0	0	0	0	0	0	1	0	0	0	0	0	NA	1	0	0	1	2	0	0	0	1	1	0	0	0	0	0	0	0	NA	0	0	0	0	0	0	0	0	0	0	0	0	NA	0	1	0	0	0	1	2	0	0	0	0	0	0	0	0	0	0	0	0	0	0	NA	0	0	0	0	0	0	0	0	0	0	0	0	1	0	0	0	0	0	0	1	0	2	0	0	0	0	0	1	0	0	0	0	0	0	0	0	0	1	0	0	0	0	0	0	0	0	NA	0	0	0	0	0	0	0	1	0	0	NA	0	0	0	0	0	NA	0	0	0	0	0	0	NA	0	0	0	1	0	0	1	1	0	0	0	0	0	0	0	1	0	0	0	0	0	0	0	0	0	0	0	0	0	1	2	0	1	1	0	1	0	2	0	0	0	0	0	0	0	0	0	0	0	0	0	0	0	0	0	0	0	0	0	0	0	0	0	0	0	0	0	1	0	0	0	0	0	0	0	0	0	0	0	0	0	0	0	0	0	0	0	0	0	0	0	0	0	2	0	0	0	0	0	0	0	0	0	0	0	0	0	0	0	0	0	NA	0	0	0	0	1	0	0	0	0	0	0	0	0	0	1	0	0	0	0	0	0	0	2	0	0	0	0	0	0	0	0	0	0	0	0	0	0	NA	0	0	0	0	NA	NA	0	0	0	1	0	0	0	0	1	0	0	0	0	0	0	0	0	0	0	1	0	0	0	0	0	0	0	0	NA	0	0	0	1	1	0	0	0	1	1	0	0	0	0	0	0	0	0	0	0	0	0	0	2	NA	0	0	0	0	0	0	0	0	0	0	0	0	1	0	NA	0	0	0	0	0	0	1	1	0	0	0	NA	0	NA	0	0	0	0	NA	0	NA	0	1	0	0	1	NA	1	2	0	0	0	NA	0	1	0	0	0	0	0	0	0	2	0	0	0	0	0	0	0	0	0	0	NA	0	NA	2	0	NA	0	1	2	1	1	1	0	0	0	0	0	NA	1	0	1	0	0	0	NA	0	1	0	0	0	1	0	0	1	0	0	0	0	0	0	0	0	0	0	0	0	0	NA	NA	0	0	NA	0	0	0	1	0	0	0	1	0	1	0	0	1	0	0	1	0	0	0	0	0	0	0	2	0	1	0	0	0	0	0	0	0	0	0	2	0	0	0	NA	1	0	0	0	0	0	0	0	1	1	1	0	0	0	0	0	NA	1	0	NA	0	0	0	0	0	0	0	1	0	0	1	0	0	0	0	1	0	0	0	0	0	1	0	NA	0	0	0	0	0	0	0	0	0	0	0	0	0	0	1	0	0	0	0	0	0	0	0	0	0	0	0	0	0	0	0	0	0	0	0	0	0	2	0	2	1	0	0	0	0	0	0	NA	0	1	1	0	0	0	0	0	0	0	0	0	0	0	0	0	0	0	0	0	0	0	0	0	0	0	0	0	0	0	0	1	0	0	0	NA	0	1	0	0	0	0	0	0	1	0	2	0	1	NA	0	1	0	0	0	0	0	0	0	0	NA	0	0	0	0	1	1	NA	0	1	0	1	0	0	0	0	0	1	NA	0	0	0	0	NA	0	0	0	0	0	0	0	1	2	0	0	0	0	0	0	0	NA	0	0	0	0	1	0	0	2	2	1	0	0	0	0	0	0	1	0	0	0	0	0	0	2	0	2	2	0	0	0	0	0	0	0	1	0	1	2	0	0	0	NA	0	0	1	0	0	1	1	NA	0	1	0	0	1	0	NA	0	0	0	1	0	0	1	0	1	1	0	0	0	1	NA	0	NA	0	1	0	0	0	NA	0	1	0	0	0	0	0	0	0	0	1	2	0	0	0	1	0	0	0	0	0	0	0	1	2	1	2	NA	1	1	0	0	0	0	1	0	0	0	0	0	0	0	1	2	0	0	0	0	0	0	1	NA	0	0	0	0	0	0	0	1	0	0	0	1	0	0	0	0	2	NA	0	0	1	0	0	0	0	0	1	0	0	0	0	0	0	2	0	0	NA	0	NA	0	0	0	0	0	0	0	1	2	0	0	0	0	0	0	0	1	0	0	0	0	0	0	0	0	0	2	NA	2	0	0	0	0	0	0	0	0	0	1	0	0	1	0	0	0	0	0	0	0	NA	0	1	0	NA	NA	0	0	0	0	0	0	0	0	0	0	0	0	1	0	0	0	0	0	1	0	0	0	0	0	0	0	0	0	0	0	0	0	0	0	0	0	0	0	0	0	0	0	0	1	0	0	NA	0	0	0	0	0	0	1	0	0	0	0	1	0	0	0	0	0	0	0	0	0	0	0	1	0	2	2	0	0	0	0	0	0	0	2	0	0	0	0	0	0	2	0	0	0	0	0	NA	0	NA	0	1	0	0	0	2	0	0	0	0	0	0	0	0	0	0	0	0	0	0	0	0	0	0	0	0	0	0	0	0	0	0	0	0	0	0	0	0	0	0	0	0	0	1	1	0	0	0	NA	NA	NA	1	0	0	0	0	0	0	0	0	0	0	0	1	0	1	2	0	1	0	0	0	0	0	0	0	0	0	NA	0	0	0	0	0	0	0	2	0	0	0	1	0	0	0	0	0	0	0	0	0	0	0	NA	0	0	0	1	0	0	0	0	0	0	0	0	0	0	1	1	1	0	0	2	0	0	0	0	0	NA	0	0	0	0	0	1	0	0	0	0	1	1	0	0	0	0	0	1	NA	0	0	NA	2	0	NA	0	0	0	0	0	0	0	1	0	0	NA	0	0	0	2	0	0	NA	0	0	0	0	2	0	0	0	0	2	0	0	0	0	2	0	1	1	0	0	0	0	0	0	0	0	0	0	0	0	0	0	0	0	0	0	0	0	0	0	0	0	0	0	0	0	NA	0	0	0	0	0	0	0	0	0	0	0	0	0	0	0	0	0	0	0	0	0	0	0	0	0	0	0	NA	1	1	0	NA	0	0	0	0	0	0	0	1	0	0	NA	0	0	0	0	0	0	1	0	0	0	0	NA	1	0	0	0	1	1	0	1	0	0	0	0	0	0	0	0	0	0	0	0	0	0	NA	0	0	0	0	NA	0	0	1	0	0	NA	1	0	0	1	0	0	0	0	0	0	0	0	0	0	0	1	0	1	0	0	0	0	0	0	0	0	0	1	NA	0	0	0	0	0	0	0	1	0	0	0	2	0	NA	0	0	0	0	0	0	0	0	0	0	0	0	1	NA	0	0	1	0	0	0	1	0	1	0	0	0	1	1	NA	NA	0	0	0	0	0	0	0	0	1	0	0	1	0	0	NA	0	0	0	0	0	0	0	0	0	0	0	0	0	0	0	0	0	0	1	0	0	0	0	2	0	1	0	0	0	0	0	0	0	0	0	0	0	0	0	0	0	0	1	1	0	2	2	0	1	0	0	0	0	0	0	0	0	0	0	0	0	0	0	0	1	2	0	0	1	0	0	1	0	0	0	0	2	0	0	0	0	0	1	0	0	0	0	0	0	0	0	0	0	0	0	0	0	0	0	0	0	0	0	0	0	0	0	0	0	0	0	0	0	1	NA	0	0	2	0	0	0	0	2	0	0	0	0	0	NA	1	0	0	0	0	0	0	0	0	0	0	1	0	0	0	0	0	0	0	0	0	0	0	0	0	0	0	0	0	0	0	0	0	0	0	1	1	NA	0	2	0	0	0	0	0	0	0	0	NA	0	0	0	0	0	0	0	0	0	1	0	NA	0	0	0	0	0	0	0	0	0	0	0	0	0	0	NA	NA	0	0	0	0	0	0	0	0	0	0	0	0	0	0	0	0	0	0	0	0	0	0	0	0	0	0	1	0	0	0	NA	0	0	0	0	0	0	0	0	0	0	0	0	0	0	0	1	0	0	0	0	0	0	0	0	0	0	0	0	0	0	1	2	0	0	0	0	0	0	0	1	0	NA	1	0	0	0	0	0	0	0	0	0	0	2	0	0	0	0	0	0	NA	NA	0	0	1	0	0	0	0	2	0	0	1	0	0	0	0	0	0	0	0	0	0	0	0	0	NA	0	NA	0	0	1	0	0	0	0	0	0	0	0	0	0	0	1	1	2	0	0	0	0	0	0	0	0	2	2	0	0	0	0	0	0	0	0	0	0	2	0	2	0	0	NA	0	NA	NA	NA	0	0	0	0	0	1	0	0	0	0	0	0	0	0	0	2	0	NA	0	0	0	0	0	0	0	0	0	0	2	NA	0	0	0	0	0	0	0	0	0	0	0	2	0	0	0	0	NA	NA	0	1	1	0	0	0	0	0	0	0	0	0	0	0	0	0	NA	0	0	0	NA	0	0	0	0	0	1	0	0	1	0	0	0	0	0	0	0	0	0	0	0	0	0	0	0	0	0	0	0	0	0	0	0	0	0	2	0	0	0	NA	0	0	0	0	0	0	0	0	0	1	0	0	0	0	0	0	0	0	0	0	1	1	0	0	0	0	0	0	1	0	0	0	0	0	0	0	0	0	0	0	0	0	0	0	0	0	0	0	0	0	0	0	0	0	0	0	0	0	0	0	0	0	0	0	0	0	0	0	0	0	0	0	0	0	0	0	0	2	0	0	0	0	0	1	0	0	0	0	0	0	NA	0	0	0	0	NA	0	NA	0	0	1	0	2	0	0	0	0	2	0	0	1	0	0	0	0	0	0	0	0	0	0	0	0	0	0	NA	0	0	0	0	0	0	0	0	0	2	0	1	0	0	0	0	0	0	1	0	0	0	0	0	0	0	0	0	0	NA	0	0	0	0	0	NA	0	0	0	0	0	1	0	0	0	1	0	0	0	0	1	0	0	0	0	0	0	0	0	0	0	0	0	0	0	0	0	0	0	0	0	0	0	0	0	1	0	0	1	1	0	0	0	0	0	0	0	0	0	0	0	0	0	0	NA	1	0	0	0	0	0	0	2	2	0	0	0	0	0	0	0	1	0	1	0	0	0	0	0	0	0	2	0	0	0	0	2	0	0	0	0	0	2	0	0	0	0	0	0	1	NA	1	0	2	0	0	0	0	2	0	0	0	0	0	2	1	1	0	0	0	0	0	0	0	0	0	0	0	0	0	0	NA	0	0	0	2	2	2	0	0	0	0	0	NA	0	0	0	0	0	0	0	0	0	0	1	0	0	0	0	0	0	0	1	0	0	1	0	0	0	2	0	0	0	0	0	0	0	0	0	0	0	0	0	0	0	0	0	0	0	1	0	0	0	0	0	NA	0	0	0	0	0	0	0	0	0	0	1	0	1	0	0	0	0	0	0	0	0	0	0	0	0	0	0	0	0	0	0	0	0	0	0	0	0	0	0	0	1	0	1	0	0	0	0	2	0	0	0	1	0	0	0	0	0	0	2	0	0	0	0	1	1	0	0	0	1	0	0	1	0	2	1	0	0	0	0	1	0	1	1	2	0	0	0	NA	0	0	0	0	0	0	0	0	0	1	0	0	1	1	0	0	0	0	1	NA	0	0	0	NA	2	0	0	0	0	0	0	0	0	0	1	0	0	0	0	1	0	0	0	0	2	0	0	0	0	0	0	0	0	0	1	0	NA	0	0	0	0	0	0	0	0	0	0	0	1	0	1	0	0	0	0	0	1	0	NA	0	0	0	0	0	0	1	0	0	0	1	0	0	0	0	0	0	0	0	0	0	0	0	0	0	0	0	0	0	0	0	0	0	0	0	0	0	0	2	2	0	0	0	0	0	0	1	0	0	0	0	1	1	0	0	0	0	0	0	0	0	0	0	0	0	NA	0	1	0	0	0	0	1	0	0	0	0	0	1	0	0	0	0	0	0	0	NA	0	0	0	0	0	0	NA	0	0	1	0	0	0	0	0	0	0	1	NA	2	0	0	0	1	0	0	0	0	2	2	0	0	1	0	0	0	1	0	0	1	0	0	1	NA	0	0	0	1	1	0	2	1	0	0	0	2	1	0	0	0	1	0	0	0	0	0	0	0	0	0	0	0	0	0	0	0	0	0	0	0	0	0	0	NA	0	0	0	0	0	1	0	0	0	0	0	0	1	0	0	NA	1	0	0	2	0	0	0	0	0	0	0	0	0	0	0	0	0	NA	0	0	0	0	0	0	0	0	0	0	0	1	0	0	2	0	1	0	0	1	1	0	0	0	0	0	0	0	1	1	0	0	0	0	0	0	1	0	0	0	0	0	0	0	0	2	0	0	1	1	1	0	NA	0	1	1	0	0	0	0	0	0	0	1	1	0	0	1	0	0	0	1	1	0	0	0	0	0	0	0	1	0	0	1	0	2	0	0	1	0	0	0	0	1	0	1	0	0	0	1	1	0	0	0	NA	0	2	0	0	0	0	NA	0	0	0	1	0	1	0	0	0	0	0	0	0	0	0	0	0	0	0	0	2	0	0	1	0	0	NA	0	1	1	0	0	0	0	0	1	NA	1	0	NA	0	0	0	0	0	NA	NA	1	NA	0	0	0	0	0	0	0	0	0	0	1	1	0	0	1	0	0	0	0	0	0	0	NA	1	0	1	0	NA	0	0	0	0	0	0	NA	0	0	0	0	0	1	0	NA	1	0	0	0	1	0	0	0	0	0	0	2	1	0	0	1	0	0	0	0	0	0	0	0	0	0	0	2	NA	0	0	0	0	0	0	0	0	0	0	0	NA	0	0	0	NA	1	NA	0	NA	0	0	1	0	1	NA	1	0	1	0	0	0	0	0	0	0	0	1	0	2	0	0	0	1	0	0	0	0	NA	0	1	0	0	1	0	0	0	0	0	1	0	0	0	0	0	0	0	0	0	0	0	0	0	1	0	0	1	0	2	0	0	1	0	0	2	0	0	0	0	NA	0	0	0	1	NA	0	0	0	0	0	0	0	0	0	0	0	0	0	0	0	0	0	NA	NA	0	0	1	NA	0	0	0	0	NA	0	0	0	0	1	0	NA	0	0	0	0	0	0	1	0	1	1	0	0	0	0	1	0	0	0	0	0	0	0	0	0	0	0	0	0	0	0	0	0	1	0	0	0	0	0	0	0	0	0	0	0	0	0	NA	NA	0	0	0	0	0	0	0	NA	0	0	0	0	0	0	0	0	0	0	1	1	0	0	0	0	0	0	0	0	0	0	1	1	NA	0	0	0	0	0	0	0	0	0	0	0	0	0	NA	0	0	0	0	0	0	0	0	0	0	0	0	0	0	0	0	0	0	1	0	0	0	0	1	0	0	0	0	0	0	0	0	1	0	0	0	0	0	0	0	1	1	0	0	1	0	2	0	0	1	NA	0	0	NA	0	0	0	0	0	0	0	0	2	0	0	0	0	2	0	0	0	0	0	0	2	0	0	NA	0	0	2	0	NA	0	0	0	0	0	0	0	0	0	0	1	0	0	0	0	0	0	0	0	0	0	0	0	2	0	0	0	0	0	2	0	0	1	0	0	0	0	0	1	0	0	0	0	0	0	NA	NA	1	1	0	0	0	0	0	0	1	1	0	0	NA	0	0	0	1	NA	NA	NA	1	1	1	0	0	0	0	0	1	0	0	0	0	0	0	1	0	0	0	0	0	0	1	0	0	0	0	0	0	0	0	0	0	NA	0	0	0	0	0	0	0	1	0	1	0	0	0	0	0	0	0	0	0	1	1	1	0	0	0	0	0	0	0	0	0	0	0	NA	0	0	0	1	0	2	1	1	0	0	NA	0	0	1	1	0	NA	0	0	0	0	NA	NA	1	0	NA	0	0	0	0	0	0	0	0	0	0	0	1	1	1	0	0	1	0	0	0	0	0	0	0	0	0	0	NA	0	0	0	0	0	0	0	1	0	0	0	0	0	0	0	0	1	0	0	0	0	0	0	0	0	1	0	0	0	0	0	0	0	0	0	0	0	0	NA	0	0	0	0	0	0	1	NA	0	0	1	0	0	0	NA	0	0	0	0	0	NA	0	1	NA	2	2	0	0	0	0	0	0	0	0	0	0	0	0	0	0	0	0	0	0	0	0	0	0	0	0	0	0	0	0	0	0	0	1	0	0	0	NA	0	0	0	0	1	1	0	0	0	1	0	0	0	0	0	0	0	0	0	0	0	0	0	1	0	0	0	0	NA	0	0	0	0	0	0	1	1	0	0	1	0	1	0	0	0	0	0	0	0	0	0	0	0	0	0	0	0	0	0	0	1	0	0	1	0	0	1	1	0	1	0	0	0	0	0	0	0	2	0	0	0	0	0	0	2	NA	0	1	0	0	0	0	0	0	0	0	0	0	0	0	0	1	0	0	0	0	2	2	0	0	1	0	0	0	0	0	0	0	0	1	1	0	0	0	1	1	1	0	0	0	0	0	0	0	0	0	0	0	0	0	0	0	0	NA	0	0	0	0	0	1	0	0	0	0	0	1	0	0	0	NA	2	1	1	0	0	0	2	0	0	NA	NA	0	0	2	0	0	1	0	0	1	1	0	1	0	0	0	0	0	0	0	0	1	0	0	0	0	0	1	1	0	0	1	NA	0	0	1	0	2	0	0	0	0	0	1	2	2	0	0	0	0	0	0	0	NA	1	0	0	0	0	0	0	0	0	0	0	NA	0	NA	1	0	NA	0	0	1	2	0	1	0	0	1	0	0	0	0	0	0	0	1	1	0	1	NA	0	0	0	0	0	0	0	0	1	0	0	0	0	0	0	0	0	0	2	0	0	0	0	0	0	0	0	1	NA	1	NA	0	0	0	2	0	0	0	0	0	0	0	NA	0	0	0	0	0	0	0	1	1	0	0	0	0	0	0	0	0	0	0	NA	0	0	0	0	0	0	2	0	0	0	0	0	0	0	0	0	0	0	0	0	0	0	NA	1	0	0	0	0	0	1	NA	0	0	0	0	1	0	0	0	1	0	0	0	0	0	0	0	1	0	2	NA	NA	1	NA	0	0	0	0	0	0	1	0	0	0	0	0	0	0	0	1	0	0	0	2	0	0	0	0	0	0	0	0	0	0	0	0	0	0	0	1	1	0	0	0	0	2	0	0	0	0	1	0	0	0	0	0	0	0	0	1	0	1	0	0	0	0	NA	0	0	0	NA	1	0	0	1	1	0	1	1	0	0	NA	1	0	0	0	2	0	0	0	0	2	0	2	2	0	0	0	1	0	0	1	0	0	0	0	0	0	0	0	0	0	NA	0	0	0	0	0	0	NA	0	0	0	0	0	0	0	0	0	0	0	0	0	0	0	0	0	0	1	0	0	NA	1	1	0	2	2	NA	1	0	0	0	0	0	0	1	0	0	0	NA	NA	0	0	0	0	0	0	0	1	0	0	0	0	0	0	0	0	0	1	0	0	0	0	0	0	0	2	0	0	1	0	0	0	1	1	0	0	0	0	0	1	0	0	1	NA	0	0	0	0	0	0	0	0	0	0	0	0	0	0	0	0	0	0	0	0	0	0	0	0	0	0	0	0	0	0	0	0	0	1	NA	0	1	0	0	1	0	0	0	NA	1	1	0	0	0	0	0	2	0	0	0	0	2	0	0	0	0	NA	0	0	0	0	0	0	0	0	0	1	0	0	0	0	0	0	0	0	1	0	0	0	0	0	0	NA	0	NA	0	0	0	0	1	0	0	1	NA	1	0	0	1	1	0	0	0	0	0	0	0	0	0	0	0	0	0	0	0	0	0	0	0	0	0	0	0	0	0	2	0	0	1	0	0	0	0	NA	0	0	0	2	0	NA	0	0	0	NA	1	0	0	NA	0	1	0	0	0	0	0	0	0	0	0	1	0	2	2	0	0	0	0	0	0	0	0	0	0	NA	0	0	1	0	0	0	0	0	0	0	0	0	0	0	NA	0	2	NA	0	0	0	0	1	1	1	0	0	0	0	0	0	0	0	0	0	0	0	0	0	1	0	2	0	0	0	0	0	0	0	0	0	0	0	0	0	NA	1	0	0	0	0	0	0	0	0	0	0	0	NA	NA	0	NA	0	0	0	1	1	0	0	0	0	0	0	0	0	1	0	NA	0	0	0	0	0	0	NA	0	0	NA	1	2	0	0	0	0	0	0	0	0	1	0	0	0	0	1	0	0	0	1	1	1	1	0	0	0	2	0	1	NA	2	0	0	0	0	0	0	1	0	0	0	NA	NA	0	0	0	0	0	0	0	0	1	1	NA	0	0	0	0	NA	1	0	0	0	0	0	0	0	0	0	0	1	1	0	0	2	0	0	0	0	0	0	0	0	0	1	0	0	0	0	0	0	1	0	0	0	0	0	NA	0	0	0	1	0	0	0	0	0	1	0	0	0	NA	0	0	NA	0	0	0	0	0	1	0	1	1	0	0	1	0	0	0	0	1	NA	0	0	0	0	0	0	0	0	0	2	0	0	0	0	2	1	0	1	2	0	0	0	0	0	0	0	0	0	0	0	0	1	0	2	0	1	0	1	0	0	0	0	0	0	0	0	0	0	0	2	0	0	2	0	0	0	0	0	1	0	1	0	1	2	2	0	0	1	NA	0	1	0	0	0	0	NA	0	0	0	1	0	0	0	0	0	0	0	1	0	0	0	0	0	1	0	0	0	0	2	1	0	0	0	NA	0	0	0	1	0	0	0	0	0	0	1	1	0	0	0	0	NA	0	0	0	0	1	1	0	1	0	0	0	0	0	0	0	0	0	0	1	0	0	0	0	NA	0	0	0	0	NA	NA	0	0	0	0	0	NA	0	0	1	0	NA	0	2	NA	0	0	0	0	0	0	2	0	2	0	0	0	0	0	0	0	1	0	0	0	2	0	0	0	0	0	0	0	1	0	0	0	0	0	0	0	1	0	0	1	0	2	NA	NA	0	1	0	1	0	0	0	0	0	0	0	0	0	0	0	0	0	0	0	0	0	0	0	0	NA	0	0	0	0	NA	0	0	0	0	NA	0	0	0	0	0	0	1	NA	0	0	0	0	0	0	0	0	0	0	0	0	0	0	0	0	0	0	0	2	1	0	0	0	0	0	0	0	0	0	0	0	0	0	0	0	1	NA	0	0	0	0	0	2	NA	0	0	0	0	0	0	0	2	0	1	0	0	0	1	0	1	0	2	1	0	0	0	0	0	0	NA	0	0	0	2	0	0	0	0	0	0	NA	0	1	0	0	1	1	0	0	0	0	0	0	0	0	0	0	0	0	1	0	1	0	0	1	1	0	0	0	0	0	0	2	1	0	0	0	0	0	0	NA	0	0	NA	0	0	NA	0	0	0	0	0	0	1	2	0	0	0	0	0	0	0	0	NA	0	1	0	0	0	NA	0	0	0	1	1	2	2	0	0	0	0	0	0	0	0	0	0	0	0	0	0	0	0	NA	0	0	1	NA	0	0	0	0	1	0	0	0	0	0	0	NA	0	0	0	0	0	1	0	0	0	0	0	0	NA	0	0	0	0	0	NA	NA	0	0	1	0	1	0	0	1	0	0	0	0	0	0	1	1	0	0	1	0	1	1	0	0	0	0	0	1	0	0	1	0	0	1	0	0	0	0	0	0	0	0	0	0	1	0	NA	0	0	0	0	0	NA	0	0	0	0	0	0	0	0	0	0	0	0	0	0	1	0	NA	0	0	1	0	0	0	0	0	0	1	0	0	1	0	0	0	0	0	0	0	0	0	0	1	0	0	0	0	0	1	NA	0	1	1	0	0	0	0	0	0	0	0	0	0	0	0	0	0	0	0	0	0	0	0	0	0	NA	1	1	1	0	0	0	0	0	0	1	0	0	0	0	0	0	0	NA	1	1	0	0	0	0	0	0	0	0	0	0	0	0	0	0	0	0	0	0	0	0	0	0	1	NA	1	NA	0	0	NA	0	NA	0	0	1	0	0	0	0	0	0	0	1	0	0	0	0	0	0	0	0	0	0	0	0	0	0	NA	0	0	0	0	1	1	0	1	NA	0	0	0	0	NA	0	0	1	0	0	0	0	0	1	0	0	0	0	0	0	0	0	0	0	0	0	1	0	2	0	0	0	0	0	0	0	0	0	0	0	0	0	0	1	1	0	0	1	0	0	0	0	0	1	0	0	0	0	0	0	0	0	0	0	0	0	0	0	0	0	0	NA	1	0	0	1	0	1	0	0	0	0	0	0	0	1	0	0	2	0	0	0	0	0	0	0	0	0	0	0	0	0	0	0	0	1	0	0	0	0	0	2	0	0	0	0	0	0	0	0	0	0	0	0	0	0	1	0	0	0	0	1	0	0	0	0	2	0	0	0	0	0	0	0	NA	1	1	0	0	0	0	0	0	1	1	0	0	0	0	0	0	0	0	0	0	2	2	0	0	0	0	0	0	0	0	NA	0	0	0	0	0	0	0	0	0	0	0	0	0	1	NA	0	0	1	1	0	0	0	0	2	0	0	0	0	0	1	NA	0	2	1	1	0	0	0	2	0	0	0	0	0	0	0	0	2	0	1	0	0	0	0	0	0	0	1	2	0	0	1	0	0	2	0	0	1	0	2	0	NA	0	1	1	1	0	NA	0	0	0	NA	NA	0	0	2	0	1	0	1	1	0	0	0	0	0	0	0	0	0	0	1	0	0	0	0	0	0	0	0	0	0	0	0	0	0	0	0	2	0	0	0	0	NA	0	0	0	2	0	0	0	0	0	0	0	0	0	0	0	0	1	0	0	0	0	0	0	0	0	0	0	0	0	0	1	NA	0	0	0	0	0	NA	0	0	0	1	1	1	0	0	0	0	0	0	0	0	0	0	0	0	0	0	0	0	1	0	0	0	0	0	0	NA	0	0	NA	1	0	0	0	1	0	0	0	0	1	0	0	0	1	0	0	0	0	0	0	0	0	NA	0	0	0	0	1	0	0	0	0	0	1	1	0	0	0	1	0	0	0	1	1	0	0	0	0	0	0	0	1	0	0	1	0	0	NA	0	1	0	0	0	0	0	0	0	1	0	0	0	0	0	0	0	0	0	0	1	0	1	1	0	NA	0	0	0	0	0	0	0	0	0	0	0	0	0	2	0	0	0	0	NA	0	0	0	0	0	0	0	1	0	NA	1	1	NA	1	0	0	0	0	0	0	NA	0	1	0	0	0	0	0	0	0	0	0	2	0	1	0	0	0	2	0	0	0	0	0	1	0	0	0	0	0	0	0	0	0	0	0	2	0	0	0	0	0	0	0	0	0	NA	0	0	0	1	0	1	0	0	0	0	0	0	0	0	0	0	0	0	0	0	0	0	0	0	0	NA	1	1	NA	1	0	0	0	1	1	0	0	0	2	0	0	0	0	0	1	0	0	NA	0	0	0	0	0	NA	0	0	NA	0	0	NA	0	1	0	0	NA	0	0	0	NA	2	0	0	0	0	0	0	0	0	0	0	0	0	0	0	0	0	0	0	0	0	0	0	0	0	0	0	0	0	0	0	NA	0	0	1	NA	0	0	0	0	0	0	0	0	0	0	0	0	0	0	0	0	1	0	0	0	0	0	0	0	0	0	0	0	0	0	0	0	0	0	1	1	0	0	0	0	0	0	0	1	0	0	0	0	NA	1	0	0	0	0	0	0	0	1	0	0	0	0	0	1	0	0	1	0	1	1	1	0	2	1	1	0	0	0	1	0	0	0	0	0	0	0	0	0	0	0	0	0	1	0	0	0	0	0	0	0	1	1	NA	0	0	0	0	0	1	2	0	0	0	0	0	0	0	0	0	0	0	0	0	1	0	2	0	0	0	2	0	0	0	0	0	0	0	0	0	0	0	0	1	1	0	0	1	0	0	0	0	1	0	1	1	1	0	0	0	0	0	0	0	0	0	1	0	NA	0	0	0	0	0	0	0	1	1	1	0	0	0	0	0	1	0	0	0	0	0	0	0	0	0	1	0	0	0	0	1	0	NA	0	0	0	1	1	1	0	0	0	0	0	0	0	2	0	0	0	0	0	0	0	0	0	0	NA	0	0	0	0	0	0	0	0	0	0	0	0	0	0	0	0	0	0	0	0	2	0	1	NA	0	0	0	0	0	0	0	0	0	0	0	0	NA	0	0	0	0	0	1	1	0	0	0	1	0	0	0	1	0	NA	0	0	0	0	0	1	0	0	0	0	1	1	0	0	0	0	0	0	0	0	0	0	0	0	0	1	0	0	0	0	0	0	0	1	0	0	0	1	0	0	0	NA	1	NA	0	0	0	0	0	NA	0	0	0	0	0	1	0	0	0	0	0	2	1	0	0	0	0	0	0	0	1	0	0	1	1	0	0	0	2	0	0	0	0	0	1	0	0	0	0	0	0	0	0	0	0	0	0	0	0	0	0	0	0	0	0	NA	1	0	0	0	0	0	0	0	0	0	0	0	0	0	0	0	0	0	1	1	1	2	1	0	0	0	0	1	0	1	0	0	0	0	0	0	0	0	0	0	0	0	0	0	0	0	0	0	0	0	0	0	0	0	0	0	0	1	NA	1	0	0	0	0	0	NA	0	0	2	0	0	0	1	0	0	NA	0	0	1	0	0	NA	0	0	0	1	0	0	0	0	1	NA	0	0	0	0	NA	0	0	0	0	1	0	0	NA	1	0	1	0	0	0	0	0	NA	0	0	2	0	0	0	0	0	0	0	0	0	0	1	0	0	0	0	0	0	0	0	0	0	2	2	0	0	0	0	0	0	0	0	0	0	0	0	NA	1	0	0	1	0	0	0	0	0	0	2	2	0	1	1	NA	0	0	0	0	1	0	0	0	1	0	0	0	0	0	0	0	0	0	0	0	2	0	0	0	0	0	0	0	NA	0	0	0	0	0	0	0	0	2	2	0	0	0	0	0	0	0	NA	0	2	0	0	0	0	1	0	0	0	0	0	0	0	0	2	NA	0	0	0	0	NA	0	0	0	0	0	0	0	0	0	0	NA	0	0	0	0	1	0	0	0	0	0	0	0	0	0	0	0	0	0	0	0	0	0	1	0	0	0	0	0	0	0	NA	0	0	1	1	0	0	0	0	1	1	0	0	0	0	0	0	0	0	0	0	0	0	0	0	0	0	1	0	0	NA	NA	0	0	1	0	0	0	1	1	1	0	1	0	0	0	0	0	NA	0	1	0	0	0	0	0	0	0	0	1	1	1	0	0	0	0	0	NA	0	0	0	0	NA	1	0	1	0	0	1	0	0	0	0	0	NA	0	0	0	0	0	0	0	0	0	NA	0	0	0	0	0	0	0	0	0	0	0	0	0	0	0	0	1	0	0	0	0	0	0	0	0	0	0	0	NA	0	0	0	0	0	0	0	0	0	0	0	0	0	0	0	0	0	0	0	0	0	0	0	0	0	0	0	0	0	0	0	0	1	1	0	0	0	0	0	0	0	1	0	0	0	0	0	0	0	0	0	0	0	0	0	0	NA	0	2	0	0	0	0	0	0	0	0	0	0	0	1	1	0	0	0	0	0	0	0	NA	0	0	0	1	1	0	0	0	0	0	0	0	0	0	0	0	0	0	1	0	0	0	0	0	0	0	0	0	0	0	0	0	0	0	0	0	0	0	0	0	0	0	2	0	0	0	NA	0	NA	0	0	0	0	0	0	1	0	0	1	0	0	0	0	0	0	0	0	0	1	1	1	0	0	0	0	0	0	0	0	0	0	0	0	0	0	0	0	2	NA	0	0	0	0	0	0	0	0	0	0	0	0	0	0	0	0	0	0	0	0	0	0	0	0	0	0	0	0	0	0	1	2	1	0	0	0	0	NA	1	0	1	1	0	0	0	0	0	0	0	0	0	NA	0	0	0	1	2	0	0	0	0	0	0	1	NA	0	0	0	0	0	0	0	0	2	1	0	0	0	0	0	0	0	0	0	0	0	0	NA	1	0	0	0	NA	1	0	0	0	0	0	0	0	0	0	0	0	0	0	1	1	1	0	0	NA	0	0	0	NA	0	0	2	0	0	0	0	0	0	0	0	0	0	0	0	0	0	0	0	0	0	0	0	0	0	0	0	0	2	2	2	0	0	0	0	0	1	NA	0	0	0	2	0	0	0	0	NA	1	0	0	0	0	0	0	0	1	0	0	0	0	0	0	1	0	0	2	0	0	0	0	0	2	2	0	0	0	0	0	0	0	0	0	0	2	0	0	1	0	2	0	2	0	0	2	0	0	0	0	0	0	0	0	0	1	0	0	0	0	0	0	0	NA	0	0	0	0	1	NA	0	1	0	NA	0	0	0	0	0	0	0	2	1	1	0	0	0	0	0	0	0	0	1	0	1	0	0	1	1	0	0	0	0	0	0	0	0	0	0	0	0	0	0	0	0	0	NA	0	0	0	0	0	0	0	0	0	0	0	0	0	0	0	0	0	NA	0	0	1	0	0	0	0	0	NA	0	0	0	0	0	0	0	0	0	1	0	0	0	0	0	2	0	0	0	0	0	0	0	0	0	0	0	0	1	1	0	2	1	1	0	0	0	0	0	0	0	1	1	NA	0	0	0	0	0	0	0	1	0	0	0	0	0	0	0	0	0	0	0	0	1	1	0	0	1	NA	0	0	0	0	0	0	2	0	1	0	0	0	1	0	0	1	1	1	0	0	0	0	1	1	0	0	1	NA	0	0	0	0	1	0	0	0	NA	0	0	0	NA	NA	0	0	2	0	0	0	0	0	0	1	0	0	0	0	0	0	0	0	0	0	0	0	0	0	2	0	0	0	0	0	0	0	0	0	0	0	0	0	0	0	0	0	0	0	1	1	1	0	1	0	0	0	0	0	0	1	2	NA	0	2	0	0	0	0	0	0	0	0	0	0	1	0	0	0	0	NA	NA	0	0	0	0	0	0	0	0	0	0	NA	0	0	1	1	0	0	0	0	0	1	0	1	1	1	0	0	1	0	0	0	0	0	0	2	NA	1	0	2	0	0	0	0	0	0	1	0	0	0	0	0	1	0	0	1	0	NA	0	0	2	0	0	0	0	0	0	0	0	0	0	0	1	0	0	0	0	0	0	0	0	0	1	0	0	0	0	0	0	0	0	0	1	0	0	0	0	0	0	0	0	0	0	0	0	0	0	0	0	1	2	2	0	0	0	0	0	0	0	0	1	1	0	0	1	0	0	0	0	NA	0	1	1	0	0	0	NA	0	1	0	0	0	1	NA	1	0	0	0	0	0	0	0	0	0	0	0	0	0	0	0	0	1	0	1	0	0	0	1	NA	0	0	0	0	0	0	0	1	0	0	2	0	0	0	0	1	0	0	0	1	0	NA	1	1	0	NA	0	0	1	0	0	0	1	0	0	0	0	2	0	NA	0	1	0	0	NA	0	0	NA	0	0	0	0	0	0	0	0	0	0	0	0	0	0	0	0	0	0	NA	0	0	0	0	0	0	0	0	0	1	NA	1	0	0	0	2	0	0	0	0	0	NA	0	1	NA	0	NA	0	0	0	0	NA	1	0	0	0	2	0	0	0	0	0	0	1	0	0	0	NA	0	0	0	0	0	1	0	0	0	0	0	0	NA	NA	0	2	1	0	0	0	0	0	0	0	1	0	0	0	0	0	0	0	0	0	0	0	1	0	NA	0	1	1	0	0	0	0	0	0	0	0	0	0	0	0	0	0	0	1	0	0	0	0	0	1	1	0	0	0	0	0	0	0	0	0	0	0	0	0	0	0	0	2	NA	0	0	1	NA	0	0	0	0	1	1	0	NA	1	1	0	0	1	NA	1	0	0	0	0	0	0	0	2	1	0	0	2	1	1	0	0	0	0	NA	0	0	0	0	0	0	0	0	0	NA	0	0	0	0	0	1	NA	0	0	0	1	NA	NA	0	0	0	0	0	0	0	0	1	1	0	0	0	0	0	0	1	0	0	0	0	0	0	0	0	0	0	NA	0	NA	1	0	0	0	1	0	0	0	0	0	0	0	0	0	0	0	0	1	0	0	0	0	0	0	0	0	0	0	0	0	0	0	1	1	0	0	0	0	0	0	0	0	0	0	0	0	0	0	0	NA	0	0	0	2	0	1	0	0	0	0	0	0	0	0	0	0	0	NA	0	0	0	0	0	0	0	0	0	1	0	0	0	0	0	0	0	0	0	0	0	0	0	NA	0	1	0	0	1	0	0	0	0	0	0	0	2	0	0	0	0	1	0	0	0	1	1	0	0	0	0	0	0	0	0	0	0	0	0	0	0	0	0	0	0	0	0	0	0	0	0	0	0	0	0	0	0	1	1	0	0	0	0	2	0	0	0	0	2	0	NA	NA	0	0	0	0	0	NA	0	0	NA	1	0	0	0	0	0	0	0	0	0	0	0	0	0	0	0	0	0	0	0	0	1	0	0	0	0	0	0	0	0	0	0	0	0	NA	0	0	0	0	1	0	0	0	0	0	0	0	0	0	0	0	0	0	0	0	0	0	0	1	1	0	0	1	1	1	0	0	0	0	0	0	1	0	0	NA	0	0	1	0	0	0	0	0	0	0	0	0	0	0	0	0	0	0	0	0	0	0	0	0	0	0	0	0	0	0	0	0	0	0	NA	0	NA	1	0	0	2	0	0	0	1	0	0	0	0	0	0	1	1	0	0	0	0	0	0	0	0	0	0	0	0	0	0	0	0	NA	0	0	0	0	0	0	NA	1	0	NA	0	0	0	0	NA	0	0	0	0	0	0	0	0	0	0	0	0	0	0	0	0	0	0	0	0	0	0	0	0	0	0	0	0	0	NA	0	0	0	NA	0	1	0	0	0	0	0	2	0	0	0	NA	0	0	2	0	1	1	0	0	0	1	0	1	0	0	0	0	1	0	0	0	0	0	0	0	0	0	1	NA	0	0	0	0	0	0	0	0	0	0	1	NA	1	0	0	1	0	0	0	0	2	0	0	0	0	NA	0	0	0	0	0	0	0	0	0	0	0	0	0	0	0	0	0	0	NA	1	0	0	0	0	0	0	0	0	0	0	0	0	0	1	0	0	1	2	NA	NA	1	0	0	0	1	0	0	0	0	0	0	0	1	1	1	0	1	2	0	0	0	0	0	0	0	0	2	0	1	0	1	0	0	0	0	0	0	0	0	0	0	0	0	0	0	1	0	0	0	1	0	0	0	0	0	0	0	0	0	0	1	0	2	0	0	0	1	0	0	2	0	2	0	0	0	0	0	0	0	0	0	0	0	0	0	0	0	0	0	NA	0	0	0	0	0	0	0	1	0	0	0	0	0	0	0	2	0	0	2	2	0	2	0	0	0	0	0	0	0	0	0	0	1	1	0	0	0	0	0	0	0	0	0	0	0	0	0	0	0	0	1	0	0	1	0	0	0	NA	0	0	0	0	0	0	0	0	1	0	0	0	0	0	0	2	0	0	0	0	0	0	0	0	NA	0	0	0	NA	0	0	0	0	0	NA	1	2	0	2	0	0	1	0	0	0	0	NA	0	0	0	0	1	0	2	0	0	NA	0	0	2	0	0	0	1	0	0	0	0	0	2	2	0	0	0	1	1	0	0	0	0	0	0	0	0	0	0	0	1	1	1	NA	0	1	0	1	0	1	0	1	0	0	0	0	0	NA	0	0	NA	0	0	0	0	0	0	1	0	0	0	0	0	0	0	NA	0	0	2	0	0	0	0	0	0	0	0	0	0	0	1	0	0	0	0	NA	2	0	0	0	0	0	0	0	0	0	0	2	0	0	0	0	0	NA	2	0	2	NA	0	0	0	0	NA	2	0	0	0	0	NA	0	1	0	0	0	0	0	0	0	0	0	0	0	0	0	0	0	0	0	0	0	1	0	NA	1	2	0	0	0	1	0	0	0	0	0	0	0	0	0	1	0	0	0	0	0	0	0	0	0	0	2	1	0	0	0	0	0	0	0	2	0	0	0	0	0	0	0	0	0	0	0	0	0	0	0	0	0	0	0	2	2	0	0	NA	0	0	1	0	0	0	0	1	0	0	0	0	0	0	0	1	1	NA	0	0	0	0	0	0	0	NA	0	0	0	0	2	0	0	NA	1	0	0	0	1	0	0	0	0	0	0	0	1	0	0	1	1	0	0	0	0	1	0	0	0	2	0	0	0	0	0	NA	0	0	0	0	2	2	0	0	0	0	0	2	0	0	1	0	0	0	0	0	0	0	0	0	0	0	0	0	1	0	0	0	0	0	0	0	1	0	0	0	0	0	0	0	0	0	0	NA	NA	0	0	0	0	0	0	0	0	0	0	NA	0	0	0	0	1	0	0	NA	NA	0	0	0	0	1	0	NA	1	1	0	0	1	0	0	0	0	0	0	0	0	0	0	0	0	0	0	0	0	0	0	0	0	0	0	0	0	NA	0	0	2	2	2	0	1	0	NA	2	1	1	0	0	0	0	0	1	2	2	0	NA	1	0	0	0	1	0	0	NA	0	0	0	0	0	0	1	0	0	0	0	NA	0	0	1	0	0	0	0	0	0	0	0	0	0	0	0	0	1	0	0	0	0	0	NA	1	1	0	0	0	NA	0	1	0	0	0	0	0	0	NA	0	NA	0	NA	0	0	1	0	2	1	NA	0	0	1	0	0	0	0	0	0	0	0	NA	0	0	0	1	0	0	0	0	0	0	2	0	0	1	0	0	0	0	0	0	0	0	1	0	0	0	0	0	0	NA	0	0	0	0	1	0	0	0	0	0	2	0	0	0	0	0	0	0	0	0	NA	0	NA	NA	0	0	0	0	0	0	0	0	NA	0	0	0	1	0	0	1	0	0	0	0	NA	1	0	1	0	0	1	1	0	0	0	0	0	0	0	0	0	0	0	0	0	NA	0	0	1	0	0	0	0	0	0	1	0	0	0	0	0	2	0	0	0	0	0	0	0	0	0	0	0	0	0	1	0	1	0	0	0	0	1	0	0	0	0	0	0	0	0	1	1	0	2	0	0	0	0	0	0	0	NA	0	2	0	0	0	0	0	0	0	0	0	0	0	0	0	NA	0	0	0	0	0	0	0	0	0	0	0	1	0	0	0	0	0	0	0	0	0	1	1	0	0	0	0	1	0	NA	0	0	0	0	0	0	0	0	1	0	0	2	0	0	0	0	0	0	0	0	2	1	0	0	0	0	0	0	1	0	0	0	NA	1	1	0	0	0	1	1	0	0	0	1	NA	0	NA	1	0	1	0	0	0	0	1	0	0	NA	0	0	0	0	NA	1	0	0	0	0	0	1	0	0	1	0	0	0	2	0	0	1	0	0	0	0	1	0	0	0	0	0	0	0	0	0	0	0	0	0	0	0	0	0	1	1	1	0	0	0	0	2	0	0	0	0	0	0	0	0	0	0	0	0	0	0	0	0	0	0	0	0	0	0	0	1	0	0	1	0	0	1	1	0	1	0	NA	0	NA	NA	0	0	0	0	0	0	0	0	0	0	0	0	0	0	0	0	1	NA	0	1	0	0	0	0	0	0	0	0	0	0	2	0	0	0	0	0	0	0	NA	1	0	0	0	0	0	1	0	0	0	0	0	0	0	NA	0	0	0	0	0	NA	0	0	2	0	0	NA	0	NA	1	0	1	0	2	1	0	0	0	2	0	NA	0	1	1	NA	0	0	0	0	0	0	0	0	0	0	0	0	1	0	0	0	0	0	0	0	0	0	0	0	0	0	0	0	2	0	0	0	0	1	0	0	NA	0	0	0	0	0	0	0	0	0	1	1	2	NA	1	0	0	0	0	0	1	0	0	0	0	0	0	0	1	0	NA	1	0	0	0	NA	0	NA	0	0	0	0	0	0	0	1	0	0	1	0	0	0	NA	1	0	0	0	0	1	NA	0	0	0	0	0	0	0	0	0	0	0	0	0	0	0	0	0	NA	0	0	0	0	2	0	0	0	0	0	0	1	0	0	1	0	0	1	NA	0	0	0	0	0	1	0	NA	0	2	0	0	1	0	1	0	1	1	2	0	0	0	0	0	NA	0	0	0	0	0	0	0	0	0	NA	0	0	0	0	NA	0	0	0	0	NA	0	NA	0	0	0	0	0	1	1	NA	0	0	1	0	0	1	0	0	0	0	1	0	0	0	0	0	0	0	0	0	NA	0	0	0	0	0	0	0	0	NA	1	1	0	0	0	0	0	0	0	0	0	0	0	0	0	1	0	0	0	0	0	0	0	1	0	0	2	0	0	1	0	0	0	0	0	0	0	0	0	0	0	0	0	0	1	0	0	0	0	0	0	0	0	NA	0	0	0	1	0	1	0	0	0	0	0	0	0	0	1	0	0	0	0	2	0	0	0	0	0	0	0	0	0	0	0	1	2	NA	1	2	0	0	0	0	0	0	0	0	0	0	0	0	0	2	0	2	0	NA	0	0	0	0	0	0	0	0	0	0	0	0	0	0	0	0	0	0	0	0	0	0	0	0	0	0	0	0	0	0	0	0	0	1	2	1	0	1	0	NA	0	0	0	0	0	0	0	0	NA	0	0	0	1	0	0	0	1	0	0	0	0	0	0	NA	0	0	0	0	0	0	0	0	0	0	0	0	0	0	0	0	0	0	0	0	0	0	0	0	0	0	0	0	0	0	0	0	2	0	1	0	0	0	0	0	NA	0	0	0	0	0	0	0	0	0	0	0	0	0	1	0	0	1	NA	0	0	0	0	0	0	0	0	0	0	1	0	0	0	0	0	0	0	0	0	0	0	0	0	0	0	0	0	0	0	0	0	0	0	0	0	0	0	0	0	1	NA	0	0	0	NA	0	1	NA	0	0	0	0	0	0	0	0	0	1	0	0	0	0	0	0	0	0	0	0	0	0	0	0	1	1	0	NA	0	0	2	0	0	0	0	0	0	0	1	NA	0	0	0	0	2	0	0	0	0	1	0	1	0	0	0	0	0	0	0	0	0	0	0	0	0	0	0	0	0	0	0	0	0	0	0	0	0	0	0	2	0	0	0	0	NA	1	0	0	0	0	0	0	0	0	0	0	0	0	0	0	0	0	0	0	0	0	0	0	0	0	0	0	0	0	0	0	1	0	0	0	0	0	0	NA	0	0	0	0	1	0	0	0	0	0	0	0	0	0	0	0	NA	0	0	0	0	2	0	0	0	0	0	0	0	1	0	0	1	1	0	2	NA	0	0	0	0	0	0	0	0	0	0	0	0	0	0	0	0	0	0	0	0	0	0	0	2	0	0	0	0	0	0	0	0	1	0	0	0	0	0	1	0	1	0	0	1	0	0	0	0	0	0	0	1	0	1	1	0	1	0	0	0	0	0	NA	0	0	0	NA	0	0	0	1	NA	0	1	2	2	0	0	0	0	0	0	0	1	0	0	0	0	0	1	0	0	0	1	0	0	0	0	0	2	0	0	0	0	0	1	0	1	0	0	0	0	0	1	0	0	0	1	1	0	0	0	0	0	0	0	0	0	0	0	0	0	0	0	0	0	0	0	0	1	0	2	0	0	0	0	1	0	0	0	0	0	0	0	0	0	1	1	0	NA	1	0	1	0	1	0	0	2	0	1	0	0	0	0	0	0	0	0	0	0	0	2	0	0	0	0	1	NA	0	0	0	0	0	0	0	2	1	1	0	0	0	0	0	0	0	0	0	0	0	0	0	0	0	0	0	0	0	1	0	NA	0	0	0	0	0	1	0	0	0	0	1	0	0	0	0	0	0	0	0	0	0	0	0	0	0	0	0	0	0	0	0	0	0	0	0	0	0	0	0	0	0	0	0	0	0	0	0	0	0	0	1	0	1	NA	0	0	1	NA	1	0	0	1	0	0	0	0	NA	0	1	0	1	0	0	1	0	0	0	0	1	1	0	0	0	NA	0	1	0	0	0	0	0	1	0	0	0	1	0	0	0	0	2	2	0	0	0	0	0	1	0	0	0	0	0	0	1	1	0	0	0	0	0	0	0	0	0	0	0	0	0	1	NA	0	0	0	0	1	0	1	1	0	0	0	0	0	0	0	0	1	0	0	1	1	0	1	0	1	0	0	0	0	0	0	1	0	0	0	0	1	NA	0	0	0	0	0	0	0	1	0	0	0	0	0	0	0	0	0	0	0	2	0	0	0	0	0	0	2	2	1	0	0	0	1	1	0	0	0	0	NA	0	0	0	2	2	2	0	0	0	1	1	0	0	0	0	0	0	0	0	2	2	0	0	0	0	0	0	0	0	0	0	0	2	0	0	NA	0	0	0	1	0	0	0	1	0	1	0	0	0	0	0	0	1	0	1	0	0	0	0	1	1	1	0	0	0	1	0	0	0	0	0	0	0	0	0	0	0	0	0	NA	0	0	0	0	0	0	0	1	0	0	0	0	0	0	0	0	0	0	0	0	0	0	0	0	0	0	1	2	0	0	2	0	0	1	0	0	0	0	0	0	0	0	0	2	0	0	0	0	0	0	0	0	0	0	0	0	0	0	1	NA	0	0	0	0	0	0	0	1	1	0	0	0	0	0	2	0	0	0	0	0	0	0	0	0	2	0	0	0	0	1	0	0	0	0	1	0	0	0	0	0	0	NA	0	0	0	0	0	1	0	0	0	0	0	0	0	0	0	0	0	0	0	0	0	0	0	0	0	0	0	0	1	1	0	NA	0	0	0	0	0	0	0	0	0	0	0	0	0	0	0	0	1	1	1	0	1	1	NA	0	0	0	1	1	0	0	0	2	0	0	0	1	0	1	0	0	0	0	0	0	1	0	0	0	0	0	0	0	0	1	0	0	0	0	0	0	0	0	2	0	1	0	NA	NA	NA	0	0	0	0	0	1	0	0	0	0	0	1	0	0	1	0	2	0	NA	2	0	0	1	0	0	1	1	0	0	0	1	2	0	0	0	0	1	1	0	0	0	2	0	0	0	0	0	0	0	NA	0	1	0	0	0	0	0	0	0	1	0	0	0	0	0	0	0	0	0	0	1	0	0	0	1	0	0	0	0	0	0	1	0	0	0	0	1	0	1	0	0	0	2	0	0	0	2	0	0	0	0	0	1	0	0	0	0	0	1	0	0	0	0	0	0	2	0	1	0	0	0	0	0	0	0	0	0	0	0	0	0	2	2	0	0	0	1	0	0	0	1	1	1	0	0	0	0	0	0	1	0	1	0	0	0	1	0	0	1	0	0	0	0	0	0	0	0	2	NA	0	0	0	0	0	0	0	2	0	2	NA	1	0	NA	0	0	0	0	0	0	0	0	0	0	1	0	0	1	1	1	0	0	0	0	0	0	0	0	0	0	1	0	0	0	0	2	0	0	0	0	NA	0	2	0	0	0	NA	0	0	0	0	0	0	0	0	0	2	0	0	0	0	0	0	0	0	0	0	0	0	0	0	0	0	0	1	1	0	0	0	0	0	0	1	0	0	0	0	0	0	0	1	0	1	0	0	0	0	2	0	2	0	NA	0	0	NA	NA	0	0	0	0	0	0	0	0	0	0	0	0	NA	0	0	2	0	0	1	0	1	0	0	0	0	0	0	0	0	0	0	NA	0	2	0	1	0	1	0	0	NA	0	0	0	1	0	0	0	0	0	0	0	0	0	2	2	0	2	0	0	0	0	0	2	0	0	0	0	2	1	NA	0	0	0	0	0	1	0	NA	1	NA	0	0	0	2	0	2	0	1	0	0	0	0	NA	0	0	0	0	0	0	0	1	1	0	0	NA	1	0	0	0	0	0	0	2	2	0	0	0	0	0	0	0	0	0	0	0	0	1	0	0	0	NA	0	0	0	0	1	0	0	0	0	0	0	0	1	1	0	0	0	1	0	2	0	0	0	0	1	1	0	0	0	0	1	0	0	1	1	NA	1	0	0	0	0	0	0	NA	0	0	1	0	0	0	0	0	0	0	0	0	0	0	0	0	0	0	0	0	NA	0	0	0	0	0	0	0	0	0	0	NA	0	2	2	0	1	0	NA	1	1	1	0	0	0	0	0	1	0	0	0	0	1	1	0	0	0	0	0	0	1	0	NA	0	0	NA	0	0	0	0	NA	0	0	0	0	0	0	1	0	0	1	0	0	1	0	0	0	0	0	0	0	0	0	0	NA	0	0	2	0	2	0	NA	0	0	0	0	0	0	1	0	0	1	0	0	0	0	0	0	0	0	NA	0	0	0	0	1	0	0	2	NA	2	0	0	NA	0	0	0	NA	0	0	0	0	0	2	0	0	0	0	0	0	NA	0	0	0	0	0	0	0	0	0	0	0	0	1	1	0	0	2	0	0	0	0	0	0	0	0	0	0	0	0	0	NA	0	0	0	0	0	0	0	0	0	0	0	0	0	0	0	0	0	0	0	0	0	1	0	0	0	0	0	0	1	0	0	1	1	1	NA	1	0	0	1	0	0	0	0	0	0	0	0	0	1	1	0	0	0	0	0	0	1	0	0	0	0	0	0	0	0	0	0	0	0	0	0	0	0	0	2	0	0	0	0	0	0	0	0	0	0	0	0	0	0	1	0	1	0	1	1	0	0	0	0	2	1	1	0	0	NA	0	1	0	0	0	0	0	0	NA	0	0	0	1	0	0	0	0	0	0	NA	NA	0	0	1	1	0	1	0	NA	1	0	0	1	0	0	0	0	0	0	0	NA	1	0	1	0	0	1	0	2	NA	2	0	0	0	1	0	0	0	0	0	1	2	1	0	0	0	0	0	1	0	0	1	1	0	0	0	0	0	0	0	0	2	0	0	1	2	0	0	0	0	NA	0	0	0	0	0	0	0	0	0	NA	1	0	1	0	1	1	0	1	0	0	0	NA	0	0	0	0	0	NA	0	NA	0	0	0	0	0	0	0	0	0	0	0	0	0	0	0	0	0	0	0	0	0	2	0	2	0	1	0	2	0	0	1	1	1	0	0	0	0	0	0	0	0	0	0	0	0	0	0	0	0	0	0	0	0	0	0	2	2	0	0	0	0	1	1	0	0	1	1	0	0	0	0	0	NA	0	NA	0	0	0	0	0	0	0	1	1	1	2	0	0	0	0	0	0	0	0	0	0	2	1	0	0	NA	0	0	0	0	1	0	0	0	0	0	1	NA	0	1	0	0	0	0	1	0	0	0	NA	0	2	0	0	0	0	0	0	0	0	0	0	0	0	0	0	0	0	0	0	0	0	NA	0	0	1	NA	0	0	2	2	0	0	0	0	0	0	0	0	0	0	0	0	0	0	0	0	0	1	0	0	0	0	0	0	0	0	0	0	0	1	1	1	0	0	0	0	0	2	2	0	0	0	0	NA	1	0	NA	1	0	0	0	0	0	0	1	0	0	0	0	0	0	0	1	NA	0	2	NA	0	0	0	2	1	NA	0	0	0	0	0	0	0	0	0	0	0	0	0	0	0	0	NA	0	0	0	0	0	1	0	NA	0	0	0	0	0	1	0	0	1	0	0	0	0	0	0	0	NA	NA	0	0	1	0	0	0	0	0	2	0	0	0	0	2	0	0	0	0	0	NA	0	0	1	1	1	0	1	2	2	0	NA	0	2	1	0	0	0	0	0	2	0	0	1	NA	0	NA	0	1	0	1	0	0	0	2	0	0	0	0	0	0	0	0	1	0	0	0	0	0	0	0	0	0	0	0	0	0	0	0	0	0	0	0	2	1	0	NA	0	0	0	1	0	0	0	0	0	0	0	0	0	0	0	0	0	0	0	1	NA	1	0	0	1	0	0	0	0	0	0	0	0	1	0	0	0	0	0	1	0	0	0	0	2	1	0	0	0	0	0	1	0	NA	0	0	0	0	0	0	1	NA	0	0	2	0	0	0	0	0	0	0	2	0	0	0	0	0	0	0	1	0	1	0	1	0	1	0	1	1	0	0	0	0	0	0	0	0	NA	0	0	0	0	0	0	0	0	0	0	0	0	0	0	0	0	0	0	0	0	0	0	2	0	0	NA	0	0	0	0	0	0	0	0	NA	0	0	0	0	0	0	1	0	0	0	0	0	0	0	0	NA	0	1	1	0	1	0	0	0	0	0	0	0	0	0	0	0	0	0	2	0	1	0	0	0	0	0	0	0	0	0	0	0	0	0	0	0	0	NA	0	0	0	0	0	0	0	1	1	0	0	0	0	0	NA	0	0	0	0	0	0	0	1	2	0	0	0	0	0	0	0	0	1	0	0	0	0	NA	1	0	0	0	0	0	0	NA	0	0	0	1	0	NA	1	0	0	0	0	0	0	0	0	0	0	0	0	1	0	0	0	1	0	0	0	0	0	0	0	0	0	0	0	0	0	NA	0	0	0	0	0	0	NA	0	0	0	0	0	0	0	NA	1	0	0	1	1	1	0	1	0	0	0	0	0	0	0	0	0	NA	0	0	0	0	0	0	0	0	0	NA	0	0	NA	0	0	0	0	0	NA	0	0	0	0	0	0	0	0	0	0	0	NA	0	1	1	0	0	0	0	0	0	0	1	NA	0	0	0	0	1	0	0	NA	1	0	0	0	1	NA	0	0	0	0	0	0	0	0	0	0	0	0	0	2	1	0	0	0	0	0	0	0	0	0	0	0	0	0	0	0	0	0	0	0	0	0	0	0	0	0	0	0	0	0	0	0	0	0	0	0	0	0	1	1	0	0	0	0	0	1	1	0	1	0	0	0	0	0	1	0	0	0	NA	0	1	0	0	NA	0	0	0	0	0	0	0	0	0	0	0	0	0	1	NA	0	0	2	0	0	0	0	0	0	0	1	0	0	0	0	0	0	0	0	2	NA	0	0	0	0	0	0	1	0	0	1	0	0	0	2	NA	1	1	0	0	0	0	0	1	0	1	0	0	0	0	0	NA	0	0	0	0	0	0	1	0	NA	0	0	0	0	0	0	NA	0	0	0	0	2	0	0	0	0	0	0	0	0	1	0	0	1	1	1	0	0	1	0	0	NA	1	0	1	0	0	0	0	0	1	0	0	0	0	0	0	0	0	0	0	1	0	0	1	NA	0	0	1	0	0	1	1	1	1	0	0	0	0	1	0	1	0	0	0	0	0	0	0	0	0	0	0	NA	0	0	0	0	0	0	0
Carp_Parent14_M	0	0	0	0	0	0	0	0	0	0	0	0	0	0	0	0	0	1	0	0	0	0	0	0	0	0	1	NA	0	1	0	NA	0	0	1	0	0	0	0	1	0	0	0	0	1	0	1	0	0	0	0	0	0	0	0	1	0	0	0	1	1	0	0	1	0	1	0	0	0	1	0	0	1	0	1	1	1	0	1	0	1	0	1	1	0	0	1	1	0	1	0	0	1	1	NA	0	NA	0	0	2	0	1	NA	0	1	0	1	NA	0	0	0	NA	1	0	0	0	0	0	0	1	NA	NA	1	1	0	0	NA	1	0	0	NA	0	2	0	0	0	0	0	NA	0	0	0	0	2	0	NA	1	1	NA	0	0	NA	1	2	0	0	1	0	0	1	1	NA	0	0	0	0	0	1	0	0	0	1	1	2	2	0	NA	0	0	0	0	0	0	0	0	0	1	NA	0	1	0	1	0	0	1	1	1	1	NA	0	0	0	0	0	1	1	0	1	1	0	0	NA	1	0	0	0	1	0	0	0	1	0	0	0	0	0	0	1	0	1	1	0	0	0	0	0	0	0	0	0	0	0	0	1	NA	0	0	NA	0	0	1	NA	0	0	0	NA	0	0	0	1	1	1	1	1	0	0	0	1	0	0	0	0	0	0	0	0	1	1	0	0	0	0	NA	NA	1	1	0	0	NA	0	0	0	0	0	0	0	0	0	0	0	1	1	1	1	1	0	0	1	1	0	0	1	2	0	2	0	0	0	0	0	0	NA	0	NA	0	0	1	1	0	0	0	1	0	0	0	0	0	2	0	0	1	NA	0	1	0	0	0	0	0	0	1	0	0	0	0	0	0	0	1	1	0	0	1	NA	0	0	1	1	1	0	0	0	0	1	0	1	0	0	0	1	0	0	0	0	0	0	2	1	0	0	1	NA	1	0	0	0	0	0	1	NA	NA	0	1	2	0	0	NA	0	0	0	0	0	0	0	0	0	0	0	0	0	1	0	NA	NA	0	1	0	0	1	0	0	NA	0	0	0	0	0	0	0	1	0	0	0	0	NA	2	0	1	NA	1	0	0	0	0	0	NA	0	0	0	1	0	0	1	NA	2	NA	0	0	0	0	0	1	NA	0	0	0	1	2	1	0	1	NA	1	0	2	0	1	0	0	NA	0	0	NA	1	0	0	0	0	2	1	0	0	1	0	0	0	0	0	0	0	0	1	0	1	0	0	0	0	0	0	2	0	0	1	0	0	0	1	1	0	2	1	0	1	NA	1	0	2	0	1	0	NA	NA	0	1	0	0	0	1	1	1	0	0	0	0	0	0	0	0	1	1	0	0	1	NA	0	0	0	0	0	0	1	1	1	0	NA	NA	0	0	1	1	0	1	NA	0	1	0	0	2	0	2	2	0	0	0	0	1	1	1	0	0	0	0	0	NA	0	1	1	0	0	1	1	0	0	1	1	NA	2	0	0	NA	1	1	0	1	1	0	0	0	0	0	0	0	0	0	0	0	NA	1	2	0	1	0	0	1	0	1	1	0	0	0	0	1	NA	0	1	1	1	0	0	0	0	1	0	1	1	1	0	0	0	NA	0	2	0	0	1	1	0	0	1	0	NA	0	0	1	1	0	1	NA	1	1	0	0	2	0	0	0	0	0	0	0	2	1	NA	0	0	0	0	0	0	0	0	1	0	0	0	0	0	NA	0	0	1	1	NA	0	0	0	0	0	1	0	0	0	2	0	0	NA	1	1	1	0	0	0	0	0	0	1	0	NA	NA	NA	0	0	1	1	1	0	0	0	1	0	0	2	NA	0	NA	0	0	0	1	NA	0	0	1	0	1	0	0	NA	0	0	2	1	1	0	1	1	1	0	0	0	0	0	0	1	0	0	0	0	NA	0	0	1	0	1	0	0	0	0	1	0	0	0	0	0	0	0	0	0	0	0	NA	0	0	2	0	1	NA	0	0	1	1	0	0	0	0	0	1	0	0	0	0	0	0	0	0	0	0	1	1	2	1	1	1	1	1	0	1	0	0	0	1	1	0	0	1	0	0	0	0	0	0	1	0	NA	0	0	0	1	0	1	1	0	0	NA	0	0	1	1	1	0	0	0	1	0	1	2	1	0	0	2	0	0	0	0	0	2	1	0	1	1	0	0	0	0	2	0	0	0	2	0	0	0	1	0	0	0	0	1	NA	0	1	0	0	0	0	2	1	0	0	1	1	0	0	NA	1	2	0	0	0	0	1	0	2	0	2	0	0	0	1	0	1	0	1	0	1	1	0	1	0	2	0	0	0	1	1	1	2	0	1	0	0	1	0	1	0	0	0	1	NA	1	1	1	0	0	0	1	0	0	NA	1	0	0	0	0	0	1	0	0	NA	1	0	1	0	0	0	0	NA	0	0	1	2	0	0	0	1	1	0	0	0	0	1	1	0	NA	1	0	1	NA	0	0	0	0	2	1	0	0	0	2	0	0	0	1	0	1	0	0	0	1	0	0	1	0	1	1	1	0	0	1	1	0	0	0	0	1	0	1	0	1	0	0	NA	1	0	0	1	0	0	0	0	0	0	0	0	0	0	0	NA	0	1	0	0	0	0	NA	0	0	0	0	0	NA	0	0	0	0	0	2	0	0	0	0	1	0	0	1	NA	1	0	0	0	0	0	2	1	0	0	0	0	0	0	0	1	0	1	0	0	0	1	0	1	1	0	0	NA	NA	0	0	0	2	2	0	2	1	0	0	0	0	1	1	0	NA	0	NA	NA	1	1	0	1	0	1	0	NA	1	0	0	1	0	1	0	0	0	1	0	0	0	0	0	2	NA	1	0	1	0	0	0	1	0	0	0	0	1	0	1	NA	1	0	0	1	0	0	1	1	1	0	0	1	NA	0	0	1	0	1	1	0	0	1	1	1	NA	1	1	0	0	0	0	1	0	1	NA	0	1	1	1	1	0	1	NA	1	0	0	0	0	0	1	0	NA	0	0	1	1	0	1	0	0	0	0	1	0	2	1	0	0	0	0	0	0	0	0	0	0	0	0	0	0	2	0	0	1	0	0	0	0	0	0	0	NA	1	NA	1	NA	NA	1	0	0	0	1	NA	NA	0	0	0	1	0	NA	2	0	1	1	0	0	1	0	0	0	0	0	1	0	0	0	0	NA	0	2	0	2	0	0	0	NA	0	1	0	2	0	2	1	1	1	0	0	NA	0	0	2	NA	0	1	0	0	0	1	1	0	1	0	0	0	1	2	0	0	0	1	0	1	1	0	0	NA	1	1	0	NA	NA	1	1	0	0	NA	0	0	1	1	1	0	NA	NA	0	0	1	1	0	1	1	0	0	0	2	1	0	1	NA	NA	0	1	0	1	1	0	0	1	0	0	1	0	1	0	0	0	0	0	0	0	1	0	0	0	0	0	0	0	0	0	2	0	0	1	NA	2	0	0	0	1	0	0	1	0	0	NA	1	0	0	NA	0	0	1	NA	1	1	0	2	1	1	NA	2	1	0	NA	1	0	1	0	1	0	0	1	NA	1	1	1	0	1	0	0	0	0	0	0	0	0	1	1	0	0	0	0	1	0	0	1	1	NA	1	0	1	0	0	0	0	0	0	0	0	0	0	0	1	0	NA	0	0	1	NA	1	NA	0	0	0	2	0	1	0	1	0	NA	1	1	0	0	0	2	0	NA	0	0	0	0	0	2	NA	0	0	0	0	1	1	0	0	0	1	1	0	0	0	0	0	2	0	0	0	0	0	NA	0	0	0	1	1	1	0	0	2	2	0	0	0	2	0	0	0	2	0	0	1	0	1	0	1	0	0	0	2	0	NA	2	NA	1	1	NA	0	0	0	1	0	NA	2	0	0	0	0	2	0	0	0	0	NA	0	1	1	1	0	0	0	0	0	0	0	1	0	1	0	1	0	0	0	1	0	2	0	2	0	1	0	1	1	1	1	0	0	0	1	0	0	1	2	1	1	NA	1	NA	0	1	0	0	NA	0	0	2	1	0	2	0	0	2	2	0	1	0	2	0	0	1	1	0	0	2	0	0	1	0	0	2	0	0	0	1	NA	2	2	1	NA	NA	0	0	0	NA	1	0	0	0	1	1	0	0	0	0	0	0	0	NA	1	0	0	0	0	0	0	0	0	1	0	0	0	0	0	0	0	0	0	0	NA	0	1	0	0	1	0	2	1	1	1	0	0	1	0	1	1	1	1	0	0	0	0	0	0	0	0	1	1	1	1	0	1	0	1	1	0	0	0	NA	1	1	1	0	0	NA	1	1	1	1	0	0	0	1	0	0	NA	1	0	0	0	1	0	1	1	0	0	0	0	0	0	1	1	0	1	0	1	0	1	0	0	1	0	0	0	0	0	0	0	0	0	1	1	1	0	0	1	0	0	0	0	1	0	0	0	0	0	0	NA	0	0	0	0	0	1	0	0	NA	0	0	NA	1	1	1	0	0	1	1	NA	0	1	0	1	2	1	0	2	1	NA	NA	1	1	0	0	0	0	1	1	0	0	0	0	0	1	1	0	0	1	0	1	0	1	1	1	2	0	0	0	1	0	1	NA	1	1	1	0	0	2	1	0	0	0	0	1	0	1	0	0	0	1	1	0	0	1	1	0	0	0	0	0	0	NA	NA	0	0	0	1	0	0	1	0	0	1	2	0	NA	0	0	0	0	0	0	0	1	0	1	1	1	0	0	1	1	0	0	NA	1	1	1	NA	0	0	0	1	0	1	0	0	1	NA	0	0	0	0	0	1	0	1	1	0	0	1	1	0	1	NA	0	1	0	0	0	2	0	NA	0	2	1	0	0	0	0	0	0	0	1	0	2	0	0	NA	2	0	1	0	0	0	0	NA	1	1	2	0	1	0	0	0	0	0	0	1	0	1	0	2	0	0	0	0	0	0	0	NA	0	0	0	1	0	0	0	0	0	1	1	NA	0	0	0	0	1	NA	0	0	0	NA	1	0	0	0	0	2	1	0	0	1	1	1	1	1	0	0	0	0	0	1	1	NA	0	0	1	0	0	0	1	0	0	0	0	0	1	0	0	1	1	0	1	1	1	NA	0	0	NA	0	0	1	0	NA	0	0	0	NA	0	1	NA	0	0	0	1	0	NA	0	0	0	1	0	1	0	1	0	0	2	0	NA	0	0	0	0	0	0	1	0	0	2	0	1	1	0	0	0	1	1	1	0	1	0	0	1	1	0	1	0	1	0	0	0	0	0	0	1	1	1	0	0	1	0	0	0	0	0	0	0	NA	1	0	1	0	1	0	0	1	0	0	NA	0	0	0	0	0	NA	0	0	0	2	0	0	1	0	1	1	0	0	1	0	0	0	1	0	1	1	1	0	1	0	0	0	1	1	0	1	1	0	0	0	0	0	1	0	1	2	0	0	0	0	0	0	1	1	1	1	0	0	0	0	1	0	1	1	NA	1	0	0	NA	1	0	1	0	1	1	NA	0	0	1	1	1	0	0	NA	0	0	1	2	0	0	NA	0	0	0	0	1	1	1	1	1	0	0	NA	1	0	0	0	0	0	0	NA	NA	NA	0	0	0	0	0	0	0	1	0	0	0	NA	1	0	1	0	0	0	1	1	NA	NA	0	1	0	0	0	0	0	NA	1	2	1	0	1	0	1	NA	0	1	NA	2	1	0	0	1	0	0	1	1	0	1	2	0	0	0	NA	0	1	1	0	2	NA	0	1	NA	0	NA	2	0	1	0	NA	1	1	1	0	0	NA	0	0	0	0	0	1	0	0	0	1	0	0	1	0	NA	0	0	0	0	2	2	0	1	1	0	0	0	1	1	1	1	0	1	0	1	1	0	0	0	0	0	NA	0	1	NA	2	0	0	0	0	2	2	1	0	0	0	2	2	0	0	1	1	NA	NA	1	0	2	0	0	0	0	1	0	0	0	0	0	0	0	2	0	0	0	1	0	0	0	0	0	0	1	0	NA	0	0	1	0	0	NA	0	NA	1	1	0	1	1	NA	0	0	0	NA	1	1	1	0	1	0	0	0	0	NA	0	0	0	0	0	0	1	0	0	0	0	0	0	1	2	2	0	0	0	0	0	NA	0	1	0	2	0	0	0	1	NA	2	0	2	0	0	0	NA	0	NA	0	0	0	0	0	0	1	1	0	0	0	0	NA	0	0	0	NA	0	1	0	1	0	0	0	0	0	1	NA	0	1	1	0	0	1	1	1	0	1	0	0	0	0	0	0	0	0	0	0	0	0	0	0	0	0	1	1	0	0	0	0	0	1	0	0	NA	1	0	NA	0	0	0	1	0	0	0	0	0	0	0	0	1	1	NA	1	0	0	0	0	0	0	0	0	0	0	0	0	0	0	0	1	1	0	0	0	0	NA	0	NA	1	0	1	0	0	0	1	0	0	1	1	1	0	1	1	0	NA	0	NA	0	0	0	1	NA	0	0	0	0	0	0	0	1	0	0	0	0	1	0	1	0	0	1	1	2	1	2	0	1	1	0	0	0	0	0	0	1	1	0	0	0	0	0	NA	0	0	0	0	0	0	0	0	0	0	1	NA	0	0	2	1	0	0	1	0	0	1	1	0	0	0	0	0	0	0	0	1	NA	0	0	0	1	0	NA	0	0	0	0	0	0	0	0	0	1	0	0	0	0	0	1	NA	0	NA	1	0	0	2	NA	1	2	2	0	0	0	0	0	0	1	0	0	1	0	0	0	0	0	0	0	1	0	1	0	1	0	0	1	0	1	NA	0	0	0	0	1	1	0	0	0	NA	NA	1	0	NA	0	1	0	NA	1	0	0	1	0	0	0	0	0	0	0	1	NA	1	0	0	0	0	0	0	0	0	0	0	1	1	0	0	0	0	0	0	1	0	0	0	0	0	0	1	1	0	0	1	0	0	0	0	0	0	0	NA	0	0	0	1	1	NA	NA	0	1	1	0	1	1	0	0	0	0	1	0	0	0	NA	0	1	0	1	NA	0	0	0	0	0	NA	1	0	0	0	0	NA	0	1	0	1	0	0	NA	0	0	0	0	1	0	2	0	1	0	0	0	0	1	1	0	1	0	0	0	0	0	NA	0	0	1	0	2	1	1	1	0	0	2	0	1	1	0	1	1	0	0	1	0	2	1	1	NA	0	0	0	0	0	0	0	0	0	0	1	NA	0	0	1	0	0	0	0	0	NA	0	0	1	0	0	0	0	0	2	0	0	0	0	0	0	0	0	0	0	0	0	0	0	0	0	1	0	0	NA	0	0	0	0	0	0	1	1	0	1	NA	0	0	0	0	0	0	0	0	0	NA	NA	0	0	0	1	0	1	0	0	1	0	0	1	1	1	1	0	0	0	1	0	1	1	1	0	NA	NA	0	NA	0	1	0	0	0	NA	1	0	0	0	0	0	0	0	0	0	0	0	0	0	1	0	0	2	NA	2	2	NA	2	0	1	0	1	0	2	0	0	0	0	0	1	0	1	2	1	0	0	1	0	NA	NA	2	1	0	NA	NA	NA	1	NA	NA	0	0	0	0	NA	0	1	1	0	1	0	0	0	0	0	0	1	1	1	0	0	0	0	0	0	1	1	NA	0	0	1	0	0	NA	0	0	0	0	0	1	1	0	0	0	1	0	1	NA	0	0	0	0	0	0	0	0	NA	NA	0	1	0	0	0	0	0	0	0	0	0	0	0	1	1	0	0	0	0	0	0	NA	1	1	0	0	0	1	NA	0	0	0	1	0	0	1	0	0	0	0	0	0	1	1	0	0	0	0	1	0	0	0	2	2	1	NA	1	0	NA	1	0	NA	1	2	0	1	1	1	0	0	0	NA	0	1	1	1	1	1	0	1	0	1	0	1	0	2	0	0	0	0	1	0	1	0	NA	2	2	0	1	0	0	0	0	0	1	0	0	0	0	0	0	0	0	0	1	0	0	0	2	1	1	1	0	0	2	0	0	0	0	0	1	1	NA	1	0	0	0	1	1	0	0	0	0	0	0	0	NA	0	0	0	1	1	1	0	1	1	1	NA	1	2	0	0	1	0	0	1	0	NA	0	0	0	0	1	0	NA	0	NA	1	0	2	0	0	0	0	2	0	1	0	0	0	0	0	1	0	2	0	0	0	0	NA	2	1	0	0	0	0	0	0	1	1	NA	NA	1	0	0	0	1	0	1	0	1	0	0	0	0	1	0	1	1	0	0	0	2	NA	1	0	0	0	NA	1	0	0	0	1	0	0	1	NA	NA	0	0	0	0	0	0	0	0	1	0	0	0	0	0	1	NA	0	0	0	0	0	1	0	1	1	0	1	0	0	1	0	0	0	NA	NA	1	NA	0	0	0	0	0	0	0	1	0	0	0	0	0	0	0	0	0	0	1	0	NA	0	0	0	NA	1	0	0	0	1	0	0	1	0	NA	0	0	1	0	0	1	NA	0	1	0	NA	1	0	0	0	0	0	0	0	0	0	0	2	0	1	0	0	0	1	2	2	0	0	1	0	1	0	1	1	0	0	1	0	NA	0	1	NA	0	0	0	0	0	1	0	1	0	NA	2	0	0	0	1	0	0	1	0	0	1	1	1	1	0	NA	0	0	NA	2	0	1	0	1	0	0	NA	1	1	0	0	0	NA	1	0	0	0	0	1	0	1	1	NA	0	NA	0	0	0	0	1	0	NA	2	1	1	0	0	NA	0	0	0	0	1	0	0	1	2	1	0	2	0	2	1	0	NA	1	0	NA	1	0	1	2	2	1	1	2	1	0	0	0	0	0	0	0	0	1	1	1	NA	NA	0	0	0	2	1	2	2	0	2	2	NA	2	1	1	1	0	0	0	2	0	2	2	2	0	NA	0	1	0	NA	1	0	1	0	NA	0	0	0	0	0	1	1	2	0	0	0	0	NA	0	1	0	0	NA	1	1	NA	0	0	1	2	0	0	0	1	0	2	0	0	1	0	0	0	0	NA	1	2	2	0	1	1	0	0	NA	0	0	1	0	2	0	0	2	0	2	0	0	1	0	0	0	0	0	0	0	0	0	0	0	0	1	0	1	0	1	NA	0	2	0	1	1	1	1	1	0	0	0	0	0	NA	0	0	NA	0	1	0	0	2	0	2	NA	1	0	1	NA	NA	NA	2	0	NA	0	0	0	2	0	NA	1	0	0	1	0	0	1	NA	1	0	0	0	0	NA	2	1	NA	0	NA	0	0	1	2	0	1	2	1	NA	NA	0	0	0	1	0	NA	2	0	0	2	1	1	1	1	0	2	2	0	0	0	1	0	NA	1	0	0	1	0	0	0	1	0	0	0	1	0	0	1	2	NA	1	2	2	NA	0	0	0	0	0	0	0	2	0	1	1	2	1	1	NA	1	1	1	1	1	0	0	0	2	0	1	0	0	0	0	0	1	0	0	0	0	0	0	1	0	0	0	NA	1	NA	0	0	0	1	NA	1	NA	1	0	1	NA	1	0	2	0	0	0	1	1	0	0	0	1	0	1	0	0	0	1	0	1	1	NA	NA	0	NA	NA	1	NA	2	0	0	0	0	NA	0	0	0	NA	0	1	0	2	0	1	NA	NA	0	0	0	2	0	0	2	0	0	1	NA	1	0	NA	0	NA	0	1	1	1	0	NA	NA	0	0	0	1	0	0	0	0	0	NA	0	1	0	0	0	0	NA	1	0	1	0	1	0	1	0	0	1	0	0	1	1	0	0	0	1	0	0	0	0	0	0	0	0	0	0	0	0	0	0	0	0	0	0	0	0	0	0	0	0	1	0	0	0	0	0	0	NA	0	NA	0	1	1	1	2	1	0	0	0	0	0	0	1	0	0	0	0	NA	NA	1	2	0	0	1	0	0	0	0	1	0	0	0	0	0	2	0	0	0	1	0	0	0	0	0	1	0	1	1	0	NA	0	0	0	0	1	1	NA	NA	1	1	NA	0	0	2	0	1	1	0	0	NA	0	0	0	0	NA	0	0	0	1	NA	0	0	0	0	0	1	0	1	0	0	1	1	0	0	0	0	0	0	0	2	1	0	1	0	1	1	0	0	0	2	1	2	0	0	1	1	1	0	1	0	0	0	0	0	0	0	1	2	1	0	1	2	0	1	1	1	0	2	NA	1	1	0	0	1	1	0	1	0	0	0	0	0	0	1	0	0	0	NA	0	0	0	1	0	0	NA	0	0	0	0	0	0	0	0	0	0	0	0	2	1	0	0	2	0	0	0	0	2	0	0	1	1	0	1	NA	0	1	1	NA	0	0	NA	0	NA	0	0	NA	0	NA	0	0	0	0	0	1	1	NA	NA	1	1	0	0	0	NA	0	0	NA	0	0	0	NA	0	0	1	1	0	0	0	0	NA	1	1	NA	1	1	2	0	1	0	1	0	1	0	0	0	2	1	0	0	0	0	0	1	1	0	0	1	0	0	0	0	0	1	0	0	0	1	NA	1	0	1	0	1	0	NA	0	1	0	2	0	0	0	1	0	0	0	0	0	0	0	0	1	0	1	NA	0	0	0	0	0	0	1	1	1	0	2	0	0	1	0	0	0	1	1	0	NA	0	0	0	0	1	0	0	1	NA	1	0	1	0	0	1	1	0	0	0	0	0	0	0	0	0	0	0	0	0	0	1	0	1	0	2	0	0	0	2	0	0	0	0	0	2	1	1	1	0	0	1	2	0	0	0	1	0	0	1	0	0	1	1	1	NA	1	0	NA	0	0	0	0	0	0	2	0	0	0	0	0	0	0	NA	0	0	0	0	0	0	2	1	0	NA	0	0	0	1	1	2	0	NA	0	1	0	1	2	0	NA	0	1	1	NA	0	1	0	0	0	0	NA	1	1	0	0	1	0	0	1	1	0	2	2	1	0	0	0	NA	0	0	0	0	0	0	0	0	0	1	0	NA	2	0	0	0	2	0	0	1	1	1	NA	NA	NA	0	0	0	0	0	2	0	0	0	0	0	0	0	1	1	0	0	1	0	1	1	0	0	0	0	0	0	1	0	0	0	0	0	0	1	0	0	0	0	0	NA	0	0	0	0	1	NA	1	0	0	0	2	1	0	0	0	0	0	0	0	1	NA	0	1	1	1	1	1	0	0	0	2	0	1	NA	0	1	0	1	0	1	1	0	1	0	0	0	0	1	NA	0	0	0	0	0	0	0	0	0	2	0	1	0	1	NA	0	0	2	1	0	1	NA	0	1	0	1	0	0	0	1	0	0	0	0	NA	NA	0	1	0	NA	1	0	NA	1	0	2	0	0	0	0	0	NA	1	0	1	1	NA	0	1	0	1	0	2	1	0	2	0	0	0	1	1	0	NA	0	1	0	NA	NA	1	1	1	0	NA	2	0	0	0	0	0	0	0	0	0	0	1	NA	1	0	NA	0	0	0	0	0	0	0	0	1	1	1	0	0	2	0	0	0	0	0	0	0	0	0	0	0	0	0	1	1	1	NA	1	NA	1	1	0	1	0	1	NA	NA	1	1	0	0	NA	0	1	0	1	0	0	0	0	0	1	NA	0	1	1	0	0	0	1	0	0	0	2	2	NA	2	2	0	0	0	0	1	NA	0	0	0	0	0	1	1	1	0	1	NA	1	1	1	0	0	1	1	0	1	0	0	NA	1	0	0	NA	0	0	0	1	0	0	0	0	NA	0	1	0	0	0	NA	0	0	2	0	0	1	0	NA	0	0	0	1	0	0	1	0	1	0	0	0	0	0	0	0	0	0	0	2	0	1	1	0	0	1	0	0	1	1	NA	0	0	1	1	1	1	NA	0	0	0	0	0	1	1	1	0	2	1	1	0	0	0	0	0	1	0	0	0	2	0	0	NA	0	1	1	0	0	1	1	0	0	0	0	0	0	1	0	1	0	1	0	1	0	0	1	NA	0	0	0	2	1	2	2	1	1	0	0	0	2	1	1	0	0	0	0	1	0	0	1	1	0	0	1	0	0	0	0	0	0	0	0	0	1	0	1	0	0	0	0	1	0	0	0	0	0	0	1	NA	1	NA	NA	0	1	1	0	0	0	0	NA	0	NA	1	0	0	2	0	1	0	1	1	0	1	1	NA	1	1	0	0	0	1	NA	0	1	1	0	0	2	0	0	0	0	0	0	0	0	0	1	0	0	0	0	0	0	1	1	0	0	0	0	0	NA	0	1	0	0	0	0	0	1	1	0	1	0	0	1	1	0	NA	0	2	0	NA	0	0	0	0	0	0	0	0	1	0	1	1	1	0	0	0	NA	NA	0	NA	0	NA	1	NA	1	0	0	0	0	1	0	1	0	0	NA	1	0	1	1	NA	0	1	1	NA	NA	0	0	0	1	0	0	1	0	0	0	0	1	0	0	1	NA	0	NA	1	1	1	0	1	1	0	1	1	NA	0	0	0	0	0	1	1	NA	1	0	NA	1	1	1	1	0	1	0	0	0	1	1	2	0	0	0	1	0	0	NA	NA	NA	1	0	0	0	1	1	0	0	0	NA	0	1	1	1	NA	0	2	0	0	0	1	1	1	NA	1	0	1	1	0	0	NA	NA	1	0	1	0	1	0	NA	0	0	1	NA	0	0	1	NA	NA	0	1	1	0	0	0	0	0	0	NA	1	1	1	1	NA	1	1	2	0	0	0	1	1	0	0	0	0	1	0	1	1	2	NA	1	0	1	0	1	NA	1	0	1	2	0	1	1	NA	0	0	1	1	0	0	0	0	1	0	0	0	1	0	0	0	0	0	0	NA	0	0	0	1	0	1	0	0	0	NA	1	NA	0	0	0	1	0	0	0	0	0	1	1	0	1	0	1	0	0	0	NA	0	0	1	1	0	0	NA	0	0	0	0	0	1	0	1	0	0	NA	0	0	0	0	2	0	NA	1	1	0	0	1	1	0	0	0	0	0	0	0	NA	0	1	0	0	0	0	0	1	1	2	0	0	0	NA	0	0	0	0	1	1	1	0	0	0	0	1	2	1	NA	0	1	NA	1	0	0	0	0	1	0	1	0	0	0	0	0	0	1	0	0	1	0	0	1	0	0	0	1	0	0	0	0	1	0	1	1	0	0	0	1	0	NA	0	0	1	0	0	NA	0	0	0	0	0	NA	0	0	0	0	0	NA	1	1	0	1	2	NA	0	0	NA	1	0	1	0	1	0	2	1	1	2	0	1	NA	0	0	1	0	0	NA	0	0	0	0	0	0	0	NA	NA	0	0	1	0	0	0	0	1	0	0	0	0	1	NA	0	1	1	0	0	NA	0	0	1	1	1	0	1	2	0	NA	0	1	1	1	0	0	0	0	0	1	2	NA	1	0	1	0	2	NA	NA	0	0	0	NA	0	1	1	0	0	1	1	0	0	1	NA	NA	0	1	0	0	1	NA	NA	0	1	NA	0	NA	0	0	0	1	0	0	1	1	0	0	0	1	1	0	1	2	2	1	NA	0	1	NA	NA	1	1	0	0	1	1	0	1	NA	0	0	0	0	0	0	0	1	0	0	0	NA	0	1	0	0	1	0	0	0	0	0	0	0	NA	0	0	0	0	0	1	0	NA	1	1	1	0	1	0	1	1	1	0	1	NA	1	0	0	0	0	0	1	1	0	NA	0	NA	0	0	1	0	0	1	0	0	1	1	0	0	1	0	1	0	1	1	0	1	0	0	0	0	0	1	1	0	0	1	1	0	0	1	0	1	NA	0	0	1	0	1	1	0	0	1	1	0	0	NA	1	0	1	0	0	0	0	0	1	1	1	0	0	0	0	NA	0	0	0	1	NA	NA	1	0	0	0	0	0	1	1	0	0	1	0	NA	0	1	NA	0	0	0	2	NA	1	1	0	0	0	0	0	0	1	1	0	NA	0	2	2	0	NA	0	1	0	0	0	1	0	0	0	0	NA	1	NA	0	0	0	0	NA	0	1	2	0	1	1	NA	0	0	0	1	NA	0	0	NA	0	0	0	0	0	1	0	0	0	1	1	0	0	0	NA	1	0	1	0	0	1	1	0	1	1	2	0	0	0	0	0	1	2	0	1	1	1	1	0	1	0	0	0	0	0	1	1	0	0	1	0	0	0	0	0	0	0	0	1	1	1	0	0	NA	0	0	1	0	0	1	0	0	NA	0	0	0	1	1	1	0	1	0	0	0	0	0	1	0	0	0	1	1	0	1	1	1	0	2	1	0	1	1	1	0	2	NA	0	0	NA	NA	1	1	0	0	1	0	2	0	0	0	1	0	NA	0	1	NA	1	1	0	0	1	1	1	0	1	0	1	1	NA	0	1	0	0	0	0	0	1	0	0	0	1	0	0	0	1	0	0	1	1	0	0	0	NA	1	0	1	1	0	0	1	0	2	0	0	0	1	0	0	0	0	1	1	1	1	0	0	0	0	0	2	0	0	0	0	0	0	0	0	0	NA	0	1	1	1	1	0	0	0	0	NA	0	0	0	0	0	0	1	0	1	0	1	0	0	1	0	0	0	0	2	0	0	0	1	0	0	0	1	0	0	0	0	1	1	0	2	0	0	NA	1	1	0	1	0	1	1	0	0	0	1	1	NA	0	0	0	NA	1	0	0	1	0	0	1	0	1	0	0	0	0	0	0	0	0	0	0	0	0	0	1	1	NA	2	0	0	0	0	NA	0	0	0	1	NA	0	NA	1	1	0	0	0	0	0	0	0	0	0	0	0	2	1	2	NA	1	1	1	0	0	0	0	0	0	0	1	1	1	0	0	0	0	0	0	1	0	0	0	0	NA	0	0	0	0	1	0	0	0	0	1	0	1	0	1	1	0	0	0	0	0	0	0	NA	NA	0	1	0	0	0	0	0	0	0	1	NA	1	1	0	0	0	1	0	0	1	1	NA	0	NA	1	0	0	0	0	0	0	0	1	0	1	0	1	0	1	0	1	0	1	NA	0	0	1	0	1	1	0	0	0	1	0	0	1	0	0	0	0	1	0	0	0	1	0	0	2	0	0	0	0	0	NA	NA	1	0	1	0	0	2	NA	1	1	0	1	1	0	2	0	0	0	0	2	0	1	0	0	0	0	0	2	2	0	0	0	0	0	2	0	0	0	0	0	0	NA	1	0	0	0	0	0	0	0	0	0	0	0	1	1	0	0	0	NA	0	0	0	NA	0	2	0	0	0	0	0	0	0	0	0	0	NA	NA	1	0	2	0	0	0	0	0	1	0	0	0	0	0	0	0	0	NA	1	0	0	0	NA	0	0	0	NA	0	0	0	0	1	0	0	1	2	2	2	0	1	0	0	0	0	0	0	0	0	0	0	0	0	0	0	0	2	1	1	0	0	0	0	1	0	1	1	0	0	0	1	NA	1	0	1	1	1	1	0	0	1	0	NA	1	0	0	0	2	1	0	0	1	0	0	NA	NA	1	NA	NA	0	0	1	NA	1	NA	2	0	1	NA	0	1	NA	1	1	1	0	0	0	1	0	0	0	0	0	0	0	1	NA	0	0	0	1	2	0	1	0	0	0	0	0	0	0	0	0	0	0	1	0	0	1	0	NA	2	2	0	0	0	1	1	0	NA	0	0	1	1	0	0	1	0	0	0	0	0	1	0	NA	1	0	NA	NA	1	1	0	0	2	2	0	1	0	1	0	0	0	0	0	0	0	0	0	0	0	0	0	0	0	0	1	0	1	0	NA	0	0	0	1	1	NA	NA	1	1	0	0	0	0	2	1	1	0	0	0	0	0	0	1	0	0	0	0	0	2	1	1	0	0	0	NA	0	0	1	0	0	NA	0	0	1	0	NA	1	0	0	0	0	1	0	0	0	0	2	0	0	1	0	1	0	0	0	0	1	1	0	0	0	0	1	1	0	0	1	1	2	2	1	0	1	0	0	1	0	0	0	0	0	0	NA	1	0	1	0	0	0	0	NA	0	1	0	0	0	0	0	1	NA	0	0	0	2	2	0	2	0	0	1	1	1	0	0	0	2	1	0	0	0	0	0	0	2	2	NA	1	0	1	1	1	NA	NA	1	0	1	2	NA	0	0	2	2	2	0	2	0	0	0	0	0	0	0	0	0	0	0	0	0	0	0	0	0	0	0	0	2	0	0	2	1	0	0	0	2	0	0	0	0	1	0	0	0	0	1	0	2	0	0	2	0	0	2	NA	NA	2	0	0	0	NA	1	2	0	NA	NA	0	0	0	2	0	NA	0	2	0	0	0	0	0	0	1	0	0	0	2	0	0	0	0	0	0	0	0	0	0	0	0	0	0	0	0	0	0	1	0	0	0	1	0	0	0	1	0	1	1	0	0	NA	0	0	0	0	1	0	0	0	0	0	1	0	2	1	2	0	0	NA	0	0	0	0	0	NA	1	0	0	0	0	0	1	0	0	NA	NA	1	0	NA	1	0	0	0	2	0	2	0	0	0	0	NA	2	2	0	0	0	2	NA	0	0	0	2	0	1	2	2	2	1	0	0	0	NA	0	NA	0	2	0	0	NA	0	0	0	0	0	2	2	0	0	1	2	NA	1	2	0	NA	0	1	NA	NA	NA	2	2	1	1	0	NA	0	0	0	0	0	1	0	0	2	NA	0	2	0	0	NA	1	1	1	NA	NA	0	1	0	0	0	0	2	0	1	2	0	0	0	0	0	1	NA	0	0	0	0	0	0	0	NA	NA	1	2	0	1	0	0	1	0	1	1	0	NA	1	0	0	0	0	1	0	NA	1	NA	2	0	0	NA	1	0	0	1	0	0	0	0	1	2	0	0	1	1	1	0	1	0	NA	0	1	1	0	0	NA	1	NA	1	NA	NA	NA	0	0	0	1	1	0	0	0	0	0	1	1	1	2	0	0	0	NA	NA	2	0	0	2	2	1	1	0	1	1	0	0	0	0	0	0	1	NA	0	1	0	0	2	0	0	0	0	0	0	0	1	NA	2	0	0	0	1	0	NA	0	0	1	0	1	1	1	1	0	0	1	0	NA	1	0	0	1	NA	0	NA	1	0	0	0	0	0	0	0	0	0	0	NA	0	0	0	1	0	0	0	0	0	1	0	1	1	1	NA	2	0	0	0	0	1	1	1	1	1	NA	0	0	0	NA	0	2	0	0	NA	0	2	0	0	1	0	0	0	0	NA	0	1	0	0	0	NA	1	0	0	1	NA	1	1	1	0	0	0	0	1	0	NA	0	0	0	0	1	1	0	0	0	NA	0	0	0	1	0	0	0	0	0	0	2	0	0	0	0	1	0	0	0	0	0	0	0	0	0	0	0	2	0	1	1	0	1	1	0	0	1	NA	2	0	0	1	NA	2	1	1	0	NA	1	0	NA	1	0	0	0	0	1	0	0	0	0	0	1	0	0	2	0	0	0	0	0	0	0	0	1	NA	1	NA	1	0	0	1	NA	1	1	0	0	0	1	0	0	0	2	0	0	0	0	1	0	0	NA	NA	1	1	0	0	0	0	0	0	0	0	1	NA	2	0	0	NA	0	NA	1	0	0	1	0	0	0	1	1	0	0	1	0	0	NA	0	0	0	0	0	0	0	0	0	1	0	2	2	0	0	0	0	0	0	0	0	1	0	NA	0	2	0	0	0	0	NA	0	0	1	1	1	0	0	0	0	1	1	0	0	0	1	1	0	0	0	1	0	0	0	2	2	1	0	0	NA	0	0	0	0	1	0	0	0	1	0	NA	NA	0	1	NA	0	1	1	0	1	0	2	0	1	0	NA	1	0	0	1	0	0	0	0	0	0	0	0	0	0	1	1	0	0	2	0	0	0	0	1	0	0	2	0	2	1	2	1	0	1	NA	NA	0	0	0	0	0	0	2	0	0	0	1	0	1	0	0	2	2	NA	0	0	0	0	0	NA	0	0	0	0	2	NA	NA	0	0	1	NA	1	0	0	1	0	0	1	NA	0	0	0	0	2	1	1	0	0	NA	0	0	2	0	0	0	0	0	0	1	0	2	0	NA	0	0	0	0	0	0	1	0	0	0	0	1	1	0	0	1	0	2	0	NA	0	0	0	0	0	1	0	0	0	0	0	0	0	0	2	1	1	0	0	2	NA	1	0	0	0	1	0	0	0	0	0	0	0	1	1	NA	0	0	0	0	0	0	0	0	1	1	0	1	0	0	0	0	1	1	1	0	0	0	0	0	0	0	NA	0	0	2	2	2	0	0	0	0	1	0	0	0	0	0	1	0	1	0	NA	0	1	0	0	1	0	0	1	1	0	0	0	0	1	NA	0	1	2	0	NA	0	0	0	NA	0	0	1	1	1	0	0	0	1	1	0	1	0	0	NA	0	2	0	0	NA	1	0	0	NA	1	0	1	0	0	0	1	0	1	1	1	0	0	0	0	2	2	0	1	0	1	0	NA	0	0	0	0	NA	0	0	1	1	0	0	1	1	1	0	0	0	1	0	NA	0	NA	0	0	0	0	1	1	0	0	0	0	0	NA	0	1	2	2	1	0	0	0	0	1	NA	0	0	0	0	0	0	1	0	0	0	0	0	1	NA	0	0	0	2	0	1	1	1	0	0	0	NA	NA	0	0	1	0	0	1	0	0	NA	0	NA	NA	0	0	NA	0	0	0	1	0	1	NA	1	0	0	0	NA	1	1	0	0	0	0	0	0	0	0	2	0	0	1	1	0	1	0	0	1	1	0	0	0	2	0	0	0	2	0	NA	0	0	0	0	0	0	0	2	0	0	1	0	1	0	0	1	0	1	0	0	0	1	0	0	0	0	0	0	2	0	NA	1	NA	0	0	NA	0	1	0	0	0	2	1	0	1	0	2	0	0	0	NA	1	NA	1	0	1	1	0	1	0	1	NA	0	1	2	NA	0	1	1	NA	1	1	0	1	0	0	NA	0	0	1	0	0	0	0	NA	0	0	0	0	0	1	1	1	0	0	2	0	0	1	1	1	1	1	NA	0	1	0	0	0	1	0	0	NA	1	1	1	0	1	0	1	NA	0	1	0	0	0	0	0	0	1	0	2	NA	1	0	0	1	0	0	1	0	1	1	0	0	0	0	0	2	1	NA	0	NA	1	0	1	0	1	0	0	0	0	1	1	1	2	1	1	NA	0	0	1	0	0	0	0	1	0	0	0	0	0	0	0	1	0	1	0	NA	1	0	0	0	0	0	0	0	1	1	0	0	1	0	0	0	1	0	0	0	NA	0	0	0	NA	1	1	1	0	0	1	1	0	0	NA	0	NA	NA	0	0	NA	0	0	0	0	1	0	0	0	2	0	0	0	0	1	0	1	0	NA	1	0	0	0	1	NA	0	0	NA	NA	1	0	1	1	NA	0	0	0	0	0	0	NA	0	0	1	1	1	1	0	0	0	0	1	0	0	2	NA	1	0	1	0	1	0	0	1	0	1	0	0	NA	0	0	NA	NA	NA	0	1	1	0	NA	0	NA	1	0	1	0	0	1	1	0	NA	NA	0	0	0	NA	0	0	0	0	0	0	0	0	0	0	0	0	0	2	0	1	0	0	0	0	0	0	0	0	1	NA	1	1	0	0	1	NA	0	0	0	1	1	0	1	1	0	0	NA	0	2	0	0	0	0	0	0	0	0	1	0	0	1	1	0	0	0	1	0	NA	0	1	1	0	0	0	0	1	0	1	0	0	0	0	1	0	0	1	0	NA	0	0	2	0	0	0	2	1	0	0	0	0	1	0	0	0	0	NA	NA	1	NA	0	0	0	0	0	1	NA	1	0	0	0	0	0	0	0	0	1	1	0	2	0	1	1	NA	0	1	0	0	0	0	0	NA	0	0	1	NA	0	2	2	0	1	1	NA	NA	1	1	1	1	NA	0	1	1	0	0	0	1	0	0	1	NA	0	0	0	0	1	0	NA	0	1	0	0	NA	0	0	0	NA	2	0	0	2	0	0	0	2	1	0	2	2	0	NA	0	0	1	0	0	1	NA	1	0	1	0	0	1	0	0	2	2	0	1	1	0	0	0	0	0	1	1	1	0	0	1	1	NA	NA	0	1	0	1	0	0	NA	0	0	1	0	NA	1	0	0	0	0	1	NA	0	0	1	0	0	2	0	2	0	1	1	1	0	0	1	1	NA	1	0	1	0	2	0	NA	1	0	0	0	0	1	0	2	0	0	NA	0	0	1	NA	0	1	1	0	0	0	1	0	0	2	0	0	0	2	0	1	1	NA	NA	0	0	0	NA	0	1	1	0	0	1	1	0	NA	0	0	0	2	0	0	NA	1	0	1	0	2	2	1	1	0	NA	0	0	0	0	NA	1	1	0	NA	0	0	1	1	NA	0	0	1	0	0	0	0	0	0	0	NA	1	1	0	0	1	0	1	NA	1	NA	2	0	0	0	0	NA	NA	1	2	1	1	1	NA	0	0	1	NA	0	1	1	0	1	1	NA	0	NA	0	0	0	2	1	NA	1	NA	0	1	1	0	0	0	0	2	1	1	0	0	1	0	1	0	1	0	0	0	0	0	NA	0	1	1	0	0	0	1	0	NA	1	2	0	0	0	1	0	0	0	0	NA	0	0	0	NA	NA	NA	2	0	NA	1	0	NA	0	1	0	1	1	1	1	0	0	0	1	1	0	0	0	1	0	0	1	0	1	NA	1	0	0	0	0	0	0	1	0	NA	0	0	0	0	0	0	NA	0	1	0	0	0	0	0	1	0	1	2	0	0	0	NA	0	2	0	0	2	2	0	1	0	2	0	0	0	0	0	0	1	1	1	0	0	0	0	1	NA	0	0	0	0	0	0	0	1	1	2	2	0	1	0	0	0	0	1	0	1	1	0	0	0	NA	0	0	0	1	0	0	1	NA	1	1	1	0	0	NA	1	0	1	0	0	0	1	1	0	1	0	0	0	1	0	0	1	1	NA	0	0	0	0	0	1	0	0	0	0	0	0	0	0	NA	NA	1	1	0	0	1	0	2	2	0	0	2	NA	0	1	0	1	0	0	0	1	0	0	0	0	0	0	0	0	0	0	0	0	0	0	0	0	0	0	0	0	0	0	1	1	NA	0	0	0	0	1	0	0	0	1	0	0	0	0	0	0	1	NA	2	2	0	0	1	0	0	0	0	0	1	NA	1	1	0	1	1	0	1	0	0	0	0	0	1	1	1	0	1	NA	0	1	0	1	NA	0	0	0	NA	0	2	1	NA	NA	0	1	1	0	0	NA	2	NA	0	1	0	1	NA	1	NA	0	1	0	0	0	0	1	1	NA	1	0	0	0	0	0	0	0	0	0	0	0	0	0	NA	0	0	2	1	1	0	0	0	0	0	0	1	0	1	0	0	0	0	0	0	1	NA	0	0	0	1	0	0	0	0	0	1	0	0	2	0	0	0	2	0	1	0	0	0	0	0	0	0	0	2	2	0	0	0	0	1	0	0	0	0	0	NA	1	0	NA	0	NA	0	0	0	0	1	0	NA	0	0	0	0	0	1	NA	1	0	NA	1	1	0	0	0	0	NA	0	0	0	0	0	0	0	2	0	0	0	1	NA	1	0	1	NA	0	0	2	1	1	1	1	0	1	0	1	NA	0	2	0	0	0	1	2	NA	1	1	NA	0	0	0	0	0	NA	0	1	1	0	0	0	1	NA	0	0	0	2	2	1	0	1	1	0	0	0	1	0	1	1	NA	0	0	0	0	0	0	0	0	0	1	0	0	0	0	NA	2	0	2	1	0	0	0	NA	1	0	0	2	2	NA	NA	1	1	1	0	0	0	1	0	0	0	2	0	0	0	1	0	0	0	1	2	1	0	0	0	0	1	NA	1	1	NA	0	1	1	1	NA	0	0	0	1	1	1	2	2	1	0	0	0	NA	0	0	0	0	0	0	NA	0	1	0	1	1	0	2	0	1	0	0	NA	0	0	0	1	NA	0	0	0	0	0	NA	1	0	0	NA	1	0	0	0	0	2	0	0	0	0	0	0	1	1	0	0	0	0	0	0	0	0	0	1	0	0	0	0	1	0	0	0	0	0	0	1	0	0	1	0	0	0	1	0	0	0	0	0	NA	0	0	0	0	0	1	1	1	0	0	1	1	1	0	0	0	0	NA	1	0	0	0	0	0	0	1	0	0	1	NA	0	0	0	1	0	1	0	0	0	0	0	0	0	0	1	0	1	0	0	0	0	0	NA	0	0	0	0	NA	0	1	1	0	0	0	0	0	2	1	0	2	0	0	1	0	0	2	2	1	NA	1	0	NA	2	NA	0	0	1	NA	0	0	1	0	0	1	NA	1	1	1	0	1	0	0	0	1	0	1	1	1	0	NA	2	NA	0	1	1	0	0	0	NA	0	0	NA	1	0	0	0	0	0	NA	1	0	NA	0	1	0	1	0	0	2	1	2	1	1	0	0	1	1	0	1	0	0	0	0	0	0	0	0	0	1	NA	2	0	0	1	0	1	0	0	0	0	0	1	0	2	0	0	2	1	1	1	0	0	0	0	0	0	NA	0	0	1	NA	NA	0	0	0	2	1	1	1	0	0	0	0	0	0	0	1	0	NA	0	0	0	NA	1	0	1	1	1	NA	0	1	1	1	0	0	0	0	1	0	1	0	1	0	0	0	0	1	0	0	NA	NA	0	NA	2	0	0	1	0	NA	0	0	1	0	2	0	1	1	0	0	0	NA	1	1	NA	0	0	0	0	0	0	0	0	0	0	0	0	0	NA	1	NA	1	0	0	0	0	1	1	1	1	1	0	NA	NA	0	2	2	2	0	0	0	0	0	0	0	1	1	0	0	NA	1	1	0	NA	NA	0	1	0	0	0	NA	0	0	2	0	0	0	0	1	NA	0	NA	1	NA	1	1	0	0	0	0	2	0	0	NA	NA	NA	0	0	1	NA	0	0	1	0	2	NA	NA	1	0	0	1	0	0	1	0	1	0	0	0	0	1	1	0	NA	2	0	0	0	0	0	0	0	0	NA	0	0	0	0	1	NA	0	0	2	2	0	0	NA	0	NA	0	NA	2	0	NA	NA	1	2	0	NA	1	NA	0	0	0	1	0	0	1	1	0	1	0	NA	1	1	0	0	0	0	1	0	0	1	2	1	1	0	1	2	1	0	0	NA	1	0	0	1	0	0	0	1	0	1	2	2	0	1	0	0	1	0	0	0	0	0	2	1	0	0	0	0	0	1	0	1	NA	NA	1	1	0	0	0	0	2	2	1	0	0	0	0	1	0	0	0	0	0	0	0	0	0	0	0	0	1	2	1	0	0	1	0	NA	1	1	NA	1	0	0	NA	1	0	0	0	2	0	0	0	1	NA	1	0	0	0	0	0	0	0	0	1	0	0	0	1	0	NA	0	0	0	1	0	0	0	0	0	0	NA	0	0	0	1	0	1	1	1	1	1	0	1	0	NA	0	1	1	0	NA	0	0	0	NA	1	0	1	NA	0	0	0	0	0	0	0	NA	0	1	0	0	0	2	2	1	1	0	1	0	1	1	0	0	0	0	0	2	0	0	1	0	0	0	0	1	0	0	2	0	NA	NA	0	NA	1	1	1	NA	0	1	0	0	1	1	NA	0	0	0	0	0	1	1	NA	NA	0	1	0	1	0	NA	0	NA	0	1	0	0	0	0	NA	1	0	0	1	1	1	1	0	0	0	1	0	0	1	1	0	1	0	0	NA	1	1	NA	1	1	0	0	1	0	1	NA	2	0	0	0	0	0	0	0	0	1	0	0	0	0	0	1	0	1	0	0	0	0	0	0	1	0	0	1	1	0	1	0	NA	1	0	0	0	0	0	0	0	1	1	0	0	0	0	1	0	0	1	1	0	0	NA	0	2	0	2	0	0	0	0	0	0	0	0	0	1	0	0	0	0	0	0	0	NA	NA	0	1	1	0	NA	1	1	0	0	0	1	NA	0	0	0	NA	0	1	0	0	1	NA	0	1	NA	0	0	1	1	1	NA	2	0	0	0	1	0	NA	2	0	0	0	0	0	1	0	0	0	0	0	0	2	0	1	0	0	0	0	0	1	0	NA	0	0	1	0	1	0	2	0	NA	1	0	0	0	1	NA	0	0	NA	0	2	0	0	0	2	0	1	0	NA	0	1	NA	NA	1	NA	0	0	0	0	0	2	0	1	1	1	NA	0	0	0	0	0	0	0	0	1	0	2	0	0	1	0	1	0	0	1	1	0	1	0	1	NA	0	0	0	0	0	0	0	0	0	0	1	1	0	0	0	NA	0	1	1	0	NA	1	0	0	0	0	1	1	0	0	0	1	0	1	0	0	0	0	1	0	0	0	0	1	1	NA	NA	0	0	1	0	0	1	0	1	1	1	NA	2	0	2	2	0	1	0	0	NA	NA	0	0	1	1	0	0	1	1	2	NA	NA	0	0	0	0	NA	1	0	1	1	0	1	1	0	1	0	0	1	0	0	0	1	0	0	0	0	0	1	2	0	1	0	0	0	1	1	0	NA	0	1	NA	0	0	0	0	0	0	0	1	1	NA	0	0	0	0	1	1	0	0	0	0	0	0	0	0	0	1	1	1	0	0	1	0	0	0	1	NA	0	NA	0	0	0	0	0	NA	0	NA	0	NA	NA	NA	0	0	0	0	0	0	1	0	NA	NA	0	2	0	1	NA	1	2	1	0	NA	1	0	1	0	1	0	0	1	0	0	1	NA	0	0	0	0	0	1	1	0	0	1	NA	0	0	0	0	NA	0	0	1	0	0	1	0	0	0	1	0	0	0	0	2	0	0	0	0	1	2	0	0	0	0	0	0	0	0	0	1	0	0	0	1	0	NA	1	NA	1	1	NA	0	1	1	1	0	0	1	1	0	0	0	NA	0	0	2	0	1	1	0	NA	0	0	0	NA	NA	1	0	0	0	1	0	0	0	0	2	1	0	0	1	0	0	0	0	1	1	NA	0	1	2	0	0	0	2	0	0	0	0	0	1	0	NA	1	0	0	1	0	0	0	0	0	0	0	1	NA	1	1	0	0	0	0	0	1	NA	NA	0	0	0	1	0	0	0	NA	NA	0	2	2	0	0	0	2	1	NA	0	NA	0	0	0	0	NA	0	0	1	0	1	1	1	0	NA	1	1	0	1	0	0	0	0	0	0	0	1	2	0	0	NA	0	1	NA	0	0	0	0	0	0	0	NA	0	0	NA	0	0	0	0	NA	0	NA	0	0	1	0	0	1	1	0	0	NA	NA	1	NA	0	0	1	0	NA	NA	0	0	1	1	0	0	0	1	0	1	0	0	0	1	0	0	0	0	0	0	0	0	0	0	0	NA	0	1	1	0	0	0	1	0	0	0	0	0	1	0	0	1	NA	1	1	0	1	1	1	1	NA	0	NA	0	2	1	NA	1	NA	0	0	0	0	0	1	1	1	0	0	0	2	0	NA	0	0	0	0	1	0	0	1	0	0	0	0	1	NA	1	NA	0	1	1	NA	0	0	0	0	1	0	2	NA	0	1	NA	0	1	0	0	0	1	0	0	0	0	2	0	0	0	0	0	1	0	1	0	0	1	0	0	0	0	0	1	0	0	0	1	0	1	0	0	1	1	0	1	1	0	NA	0	1	0	1	0	1	0	2	2	1	0	0	0	1	0	0	0	0	0	0	0	0	0	NA	0	0	0	0	1	2	2	0	1	0	0	0	NA	NA	0	1	0	NA	0	0	1	0	0	1	0	0	0	1	0	0	0	0	0	0	0	0	1	0	1	NA	2	0	1	1	NA	0	0	NA	0	0	0	0	0	0	0	0	0	1	0	2	1	0	1	0	0	1	NA	0	1	2	1	1	0	0	1	NA	1	1	1	0	0	0	0	1	0	0	2	1	0	0	1	1	1	NA	1	0	0	0	0	0	0	0	1	1	0	1	1	0	0	0	0	0	NA	0	1	1	0	0	0	1	1	0	0	0	0	0	0	1	1	1	0	NA	0	0	NA	0	0	1	1	0	0	0	0	0	0	1	1	0	0	0	NA	1	0	1	0	1	0	1	NA	0	0	1	1	0	2	0	1	1	NA	0	0	0	0	0	0	2	2	1	0	1	1	0	1	0	0	2	0	0	0	0	1	0	0	0	NA	0	1	2	0	1	0	0	1	0	1	2	1	NA	0	1	NA	NA	1	0	1	0	1	1	NA	NA	0	1	0	1	NA	0	0	0	0	0	0	0	0	0	0	0	0	0	0	0	0	0	1	0	0	1	0	0	1	0	2	NA	NA	1	NA	NA	0	0	1	0	0	0	0	0	0	0	0	0	0	0	NA	1	0	0	0	0	0	0	0	0	0	NA	0	1	1	2	0	0	0	0	1	NA	0	1	0	0	1	1	1	0	0	0	0	1	0	1	2	NA	0	1	0	0	0	0	0	0	0	0	0	2	2	0	0	0	0	1	0	0	0	0	0	0	0	0	1	0	0	0	0	0	1	0	0	1	0	0	1	0	0	0	0	1	2	1	1	1	0	1	0	0	NA	NA	1	1	0	0	0	1	0	0	2	0	1	1	1	0	1	0	1	0	1	0	1	0	0	0	1	0	0	0	NA	0	0	0	0	0	NA	0	1	0	1	2	0	NA	NA	1	0	0	1	NA	0	1	0	0	0	1	0	0	0	0	0	0	0	1	1	1	0	0	1	0	0	0	0	1	1	0	2	0	0	1	NA	NA	2	1	NA	0	0	0	1	2	0	1	NA	1	0	0	0	0	0	0	0	0	2	0	NA	0	0	0	0	NA	1	0	0	0	2	2	0	0	0	NA	1	0	0	0	0	1	0	0	0	1	1	0	1	0	0	0	0	0	0	1	0	0	0	0	0	NA	0	1	0	0	0	1	0	0	NA	NA	0	0	NA	1	0	NA	0	0	1	1	0	NA	0	0	1	0	0	NA	2	0	0	0	0	NA	0	1	0	0	NA	0	0	0	0	NA	2	2	0	0	1	0	NA	1	2	1	NA	1	0	NA	1	0	0	NA	1	0	1	NA	1	0	0	1	1	1	1	1	NA	0	0	2	0	0	0	NA	2	1	0	0	1	0	0	1	0	0	0	0	0	2	0	NA	1	0	0	1	0	1	NA	0	NA	0	NA	0	0	0	0	0	1	0	0	0	0	1	0	0	0	1	2	1	NA	0	1	0	1	1	0	0	0	0	0	0	1	1	0	0	0	0	0	0	0	NA	1	NA	1	1	0	NA	0	0	0	1	1	0	0	0	1	2	2	1	1	0	1	0	0	0	0	0	0	0	1	1	0	NA	0	0	2	1	0	1	0	1	1	0	0	1	NA	0	1	0	2	0	0	0	1	0	0	0	0	0	0	1	0	0	1	0	0	0	NA	1	1	2	1	NA	0	1	0	0	1	0	1	0	0	0	2	1	1	0	0	0	NA	2	2	0	0	0	0	0	0	0	0	0	0	0	0	1	0	1	1	2	2	2	0	2	0	NA	2	1	0	0	2	1	0	0	0	NA	1	0	NA	0	1	0	0	0	0	2	1	0	0	0	0	1	NA	0	0	0	1	0	0	0	0	0	NA	2	0	0	1	NA	0	0	0	1	0	1	NA	NA	0	1	1	0	0	0	NA	0	0	1	2	0	1	0	0	1	0	0	0	1	0	0	1	1	0	0	0	0	0	0	1	0	2	0	2	0	1	1	1	0	1	1	0	1	0	0	1	0	0	0	NA	1	1	0	0	0	0	0	1	0	0	1	1	1	1	2	0	1	1	1	1	0	0	0	1	0	0	0	0	1	0	0	0	NA	0	0	0	0	1	NA	0	0	0	0	2	1	0	0	0	0	0	0	0	0	0	0	1	1	0	0	1	1	0	0	1	NA	1	1	NA	0	2	0	0	0	2	0	NA	2	0	0	0	0	NA	0	0	1	0	1	0	0	0	0	0	1	0	NA	1	0	0	0	0	1	1	NA	0	0	0	2	0	0	NA	0	0	0	1	0	0	1	1	NA	1	1	1	0	1	1	0	1	0	NA	0	0	0	1	1	1	0	2	1	1	0	0	1	0	0	0	0	0	0	NA	0	1	1	0	1	0	0	0	NA	1	0	0	NA	0	NA	0	1	1	NA	0	0	1	NA	0	2	0	0	1	0	0	NA	2	0	0	NA	2	0	0	1	0	0	0	0	2	0	0	1	1	0	NA	NA	0	0	0	NA	1	0	1	2	0	0	0	0	0	1	1	1	NA	NA	0	0	0	0	NA	0	0	0	0	2	0	0	NA	0	1	1	0	NA	NA	0	2	0	0	0	1	1	0	0	0	0	0	NA	0	0	1	0	1	1	1	NA	1	0	0	1	2	0	0	0	0	0	NA	0	0	0	2	0	0	1	NA	1	1	2	1	2	2	0	1	0	2	NA	0	NA	0	0	0	NA	2	0	1	1	1	0	1	1	0	1	1	2	2	1	0	0	0	1	0	0	1	0	0	0	0	0	1	0	1	2	NA	1	1	0	0	0	0	0	0	NA	0	1	0	1	0	0	0	0	0	1	1	0	0	0	0	0	0	0	0	0	0	0	NA	0	0	0	0	0	0	1	0	1	0	0	0	1	0	0	0	0	0	1	NA	0	2	1	0	0	0	NA	1	0	0	0	0	0	0	0	0	0	1	1	0	1	1	1	NA	0	0	1	2	0	0	0	0	0	0	0	1	0	0	1	1	0	1	0	1	0	NA	1	1	0	1	NA	0	0	0	0	1	1	1	1	0	0	0	1	NA	1	2	2	0	0	0	0	0	0	1	0	0	0	0	0	0	0	0	NA	1	NA	0	0	0	0	0	0	NA	0	1	0	0	1	1	1	1	0	0	1	0	0	0	0	0	0	0	NA	0	1	0	1	0	0	0	2	0	0	1	2	0	0	0	1	0	0	1	0	1	0	0	0	NA	NA	2	0	0	0	0	1	2	1	2	NA	2	0	0	0	0	0	0	0	0	0	NA	0	0	0	0	0	0	NA	0	0	0	0	1	1	1	1	0	1	1	1	1	0	1	0	0	0	0	0	0	0	0	0	0	1	1	0	1	0	NA	0	NA	0	1	0	2	1	2	0	0	0	0	1	0	0	0	0	1	0	2	2	0	NA	NA	1	1	0	0	1	0	1	1	0	0	1	0	1	0	0	0	0	0	1	0	0	2	1	0	NA	0	0	0	NA	0	0	1	1	0	0	0	0	1	1	0	1	1	0	2	1	1	0	NA	0	NA	2	1	0	1	1	0	0	1	1	0	NA	NA	0	1	0	0	0	1	0	0	0	0	0	0	0	1	0	0	0	0	0	0	NA	1	0	1	1	1	1	1	0	0	0	0	1	0	1	0	1	1	2	0	0	NA	0	1	1	0	0	1	2	0	1	1	0	0	0	0	0	1	0	NA	0	1	0	0	0	0	2	0	0	0	0	NA	1	NA	1	0	0	0	1	0	0	0	0	0	1	0	0	0	0	1	1	0	0	0	1	1	0	0	0	NA	0	0	NA	0	1	0	0	0	0	1	0	0	1	0	1	0	0	0	1	0	0	0	0	1	1	1	NA	0	0	2	0	NA	1	0	0	0	0	NA	2	1	0	0	0	1	0	0	0	0	0	0	0	1	0	0	1	NA	0	0	1	0	1	0	0	0	0	0	0	0	0	NA	1	0	1	0	0	0	0	0	0	0	1	0	0	1	NA	NA	0	2	2	1	NA	1	0	0	0	0	0	0	1	0	0	0	0	NA	1	0	0	0	1	1	NA	0	0	NA	1	1	1	0	1	1	2	2	0	0	0	1	0	0	1	1	1	0	0	0	0	2	0	0	0	1	1	0	2	1	0	0	0	0	0	0	NA	0	1	0	1	1	0	1	1	1	1	0	0	1	NA	0	1	NA	NA	NA	0	2	NA	0	NA	1	0	0	1	0	1	1	0	0	1	1	1	0	1	0	1	0	1	0	1	0	0	2	NA	NA	1	0	0	0	0	1	0	2	2	1	0	0	0	NA	2	0	0	2	0	0	0	1	NA	0	1	0	1	1	1	1	0	0	0	NA	0	0	0	1	0	NA	0	1	1	0	1	0	0	0	0	0	0	0	0	0	0	1	0	0	NA	0	2	1	2	1	0	0	0	0	0	0	1	0	0	0	1	0	0	0	0	1	NA	0	NA	0	1	0	NA	1	0	0	0	1	0	0	2	0	1	0	0	0	0	1	0	1	1	1	NA	1	1	0	0	1	1	1	0	1	1	1	1	NA	0	1	1	0	0	0	0	0	0	0	1	1	0	0	0	0	0	NA	0	1	1	0	0	0	1	0	0	0	0	NA	0	0	0	0	0	0	0	1	1	0	0	0	0	1	0	1	1	0	0	0	1	0	0	0	2	0	0	0	NA	0	0	1	0	1	0	0	0	0	1	0	0	1	1	0	0	1	NA	2	1	0	0	0	0	0	2	NA	1	0	0	0	0	0	1	2	0	2	2	1	0	0	1	0	1	0	0	0	0	0	0	0	0	0	1	0	1	0	NA	0	0	1	1	0	NA	0	NA	0	0	0	0	0	1	1	1	0	0	NA	NA	NA	0	NA	0	0	2	NA	1	0	0	0	0	0	0	0	0	1	0	0	1	NA	0	0	0	0	0	0	NA	NA	2	2	2	2	2	0	2	1	1	2	1	1	0	0	0	0	2	1	2	2	0	0	1	0	0	2	NA	0	2	0	1	NA	0	0	1	0	0	1	0	0	1	0	NA	0	0	NA	1	0	0	1	0	0	1	0	0	0	0	0	1	0	0	1	0	0	1	NA	0	NA	0	2	0	0	0	0	0	0	0	0	0	0	1	0	0	0	0	0	0	1	0	0	1	1	0	NA	NA	0	0	1	0	0	0	0	0	1	NA	NA	0	0	0	0	2	2	0	0	0	0	1	1	0	0	0	1	0	0	0	1	1	1	0	1	1	1	2	0	0	0	2	0	0	0	1	1	1	0	0	0	0	0	0	0	0	1	1	NA	0	1	0	0	0	0	NA	1	0	1	0	1	NA	NA	2	1	1	0	NA	0	1	0	0	0	1	0	0	0	0	0	0	0	NA	0	NA	0	0	1	0	0	1	NA	0	NA	0	1	0	0	NA	0	1	0	1	1	0	NA	2	2	0	NA	0	1	0	0	0	1	1	1	1	0	1	1	0	0	0	0	1	1	1	0	1	NA	1	0	0	0	NA	0	0	0	0	1	0	0	1	0	0	0	1	0	0	2	NA	1	0	0	0	1	NA	2	0	0	NA	0	NA	0	1	0	0	1	0	0	0	1	2	0	0	1	0	0	1	0	0	1	0	0	0	1	0	NA	1	0	0	1	0	1	1	0	0	0	0	1	0	0	1	0	1	1	1	1	1	1	0	0	1	0	0	0	0	0	0	0	0	1	0	0	2	0	1	NA	NA	1	0	1	0	0	1	1	0	0	0	0	0	0	0	1	0	0	0	0	0	0	1	0	NA	1	0	0	1	1	1	1	0	1	0	1	0	NA	0	2	0	0	2	NA	0	1	NA	0	1	0	0	1	0	0	0	0	0	0	0	0	0	0	0	1	NA	0	0	1	1	NA	0	0	0	1	1	0	0	0	0	1	NA	0	0	0	1	0	0	0	0	NA	0	0	1	0	1	0	0	0	0	0	1	0	0	1	NA	0	1	0	1	0	1	1	0	NA	0	1	1	0	0	0	NA	1	0	0	0	0	1	1	0	0	1	0	1	1	2	1	0	0	0	2	0	0	NA	0	0	0	1	0	1	0	1	0	1	0	0	2	2	0	0	0	NA	1	0	0	1	0	0	0	0	0	1	0	2	0	NA	0	0	0	0	2	0	0	0	0	0	2	0	0	0	NA	0	1	0	0	0	1	0	1	0	0	0	0	1	NA	0	0	0	1	0	2	0	0	0	1	1	NA	0	0	0	2	0	0	2	2	NA	1	1	0	0	0	1	NA	1	0	0	0	0	0	0	0	0	0	0	0	2	1	0	0	0	2	2	NA	0	0	NA	NA	0	0	1	0	1	0	0	NA	NA	0	NA	0	0	1	0	1	1	0	NA	0	0	0	0	0	1	NA	1	1	0	0	NA	0	2	1	1	NA	2	0	0	1	2	2	0	0	0	0	0	2	0	0	0	0	0	0	0	0	0	0	0	0	0	0	0	1	1	1	0	0	1	1	NA	NA	NA	0	NA	0	1	0	0	0	0	0	0	0	0	0	1	0	0	0	1	NA	0	1	0	NA	0	0	0	0	0	0	1	0	1	0	1	2	1	1	1	0	0	0	0	1	0	0	0	1	NA	2	1	0	2	0	1	0	0	0	1	1	2	0	0	0	0	0	0	0	1	0	0	0	0	0	0	2	0	0	1	0	1	1	NA	0	0	NA	0	0	0	0	0	0	1	0	0	0	0	0	0	1	NA	1	0	0	0	0	NA	0	1	1	1	NA	0	2	1	1	0	0	0	2	NA	0	0	2	NA	NA	1	0	0	1	0	NA	2	0	0	0	1	1	0	1	0	0	0	0	0	NA	0	0	1	0	0	1	0	1	0	0	0	0	0	0	0	1	0	0	0	NA	0	1	0	1	0	0	1	0	NA	0	0	1	0	0	1	1	0	0	0	1	0	0	1	0	1	1	0	0	1	0	0	1	1	1	0	0	0	NA	NA	0	0	0	0	0	0	2	1	1	0	1	0	2	0	1	0	0	1	0	0	0	1	1	1	0	0	0	1	NA	0	0	1	1	1	1	0	0	0	1	0	0	1	0	0	0	0	0	0	0	0	0	0	0	0	0	0	0	2	0	0	1	NA	1	1	0	0	0	0	0	0	1	1	0	0	0	0	NA	NA	NA	NA	2	0	2	0	0	0	1	0	0	0	1	1	1	0	0	1	0	0	1	0	0	0	0	0	1	0	0	NA	2	2	0	0	1	1	0	0	1	0	1	0	0	2	NA	0	2	0	1	0	NA	1	1	0	0	2	2	1	1	0	2	0	1	0	1	NA	0	NA	0	0	1	1	2	0	0	1	0	0	0	0	1	1	0	0	0	1	1	0	1	0	0	1	2	0	2	0	0	0	0	1	0	2	1	0	0	0	1	0	0	1	0	0	0	0	0	0	0	0	0	NA	0	0	0	0	NA	0	1	0	0	NA	NA	0	2	0	0	0	0	1	2	NA	0	NA	1	1	0	0	1	1	0	0	1	1	2	1	0	1	2	0	0	0	0	0	0	1	0	1	0	0	0	0	0	0	0	0	0	0	1	0	0	0	0	0	0	1	0	0	NA	NA	0	0	1	0	1	0	0	0	1	0	0	1	NA	0	1	NA	1	1	1	NA	1	0	0	0	1	NA	0	0	0	1	0	0	1	0	1	0	0	0	0	0	1	0	1	0	NA	1	1	0	1	0	0	0	0	1	0	0	0	0	0	0	1	NA	0	NA	0	0	1	1	NA	1	0	0	NA	0	1	2	2	0	0	NA	0	0	0	0	0	0	0	0	0	0	0	0	0	0	0	1	0	1	NA	1	2	2	0	1	0	0	1	0	0	1	NA	0	0	0	0	1	0	0	0	1	0	NA	0	0	0	2	0	0	0	1	0	0	0	0	1	0	1	0	0	1	1	2	0	2	0	0	1	2	NA	0	1	0	0	0	0	0	0	1	0	2	2	0	1	1	0	0	1	1	2	1	0	NA	0	1	0	1	1	0	0	0	1	1	NA	1	NA	0	0	0	1	0	0	1	0	0	1	0	0	NA	0	0	0	0	0	0	2	0	0	0	0	0	0	0	1	1	0	1	0	0	2	0	0	0	0	0	0	1	0	0	NA	NA	0	0	0	0	1	0	0	0	1	1	0	0	1	1	1	1	0	0	1	1	0	1	0	1	0	1	2	1	1	0	0	0	0	0	1	0	0	1	NA	0	NA	0	1	NA	0	1	1	NA	0	NA	0	0	1	0	NA	NA	1	0	1	1	0	0	NA	1	0	1	1	0	0	0	0	1	2	1	1	1	0	0	0	0	NA	1	0	1	0	0	2	1	0	1	1	0	0	0	2	1	0	0	2	0	0	0	NA	0	1	0	0	1	0	0	0	0	1	0	0	2	0	0	0	1	2	0	NA	0	0	1	NA	0	0	1	2	0	0	0	0	1	0	2	0	0	1	0	0	NA	0	0	0	1	NA	0	0	0	0	0	1	1	2	NA	NA	1	NA	0	1	0	0	2	0	0	1	1	1	0	2	0	0	0	0	0	0	2	0	1	1	0	NA	1	0	1	0	2	2	NA	0	0	0	1	0	0	NA	0	1	NA	1	1	1	0	0	0	0	0	0	1	1	2	1	2	1	NA	NA	1	1	2	2	0	0	0	1	0	1	0	0	0	0	0	0	0	0	0	0	0	0	1	1	0	0	0	2	0	0	1	1	0	0	0	0	2	2	0	0	0	0	1	1	0	1	0	1	0	1	1	0	2	NA	1	0	1	0	0	0	0	0	0	2	0	0	2	1	0	NA	NA	2	2	2	0	1	0	0	2	1	0	0	0	1	0	0	0	0	0	0	0	0	0	0	0	1	0	0	0	1	0	0	1	0	NA	0	0	0	1	0	0	2	0	0	NA	0	0	0	0	1	NA	1	0	1	NA	1	1	0	0	0	1	2	0	0	1	NA	NA	0	0	0	0	0	1	0	1	1	1	2	0	0	0	0	1	NA	0	0	0	1	1	0	0	0	0	NA	0	0	1	NA	1	0	1	0	1	1	1	1	0	0	2	2	0	1	1	1	1	0	0	1	0	0	0	0	0	0	1	0	0	NA	0	0	0	0	0	0	0	0	1	1	0	0	0	1	0	0	0	0	1	1	1	1	1	0	0	1	1	1	0	0	0	1	0	NA	NA	NA	0	0	0	NA	0	0	0	0	0	0	2	0	0	0	0	0	2	2	0	0	1	0	0	0	0	0	0	2	1	NA	2	0	0	0	1	0	1	1	NA	1	0	0	1	0	NA	1	0	0	0	1	0	1	0	1	0	2	1	0	NA	1	0	1	0	1	2	1	0	0	0	2	1	0	0	0	0	0	1	0	0	0	0	0	0	0	1	1	0	1	0	NA	2	2	0	0	0	2	2	0	NA	1	1	1	1	1	NA	1	0	0	0	0	1	0	0	0	0	1	1	0	0	0	2	NA	0	0	0	0	0	1	1	0	NA	0	1	0	1	0	0	0	1	0	0	0	1	0	0	NA	NA	1	0	1	1	1	1	1	1	0	1	0	1	0	0	0	1	0	0	0	2	1	1	1	1	0	1	1	1	1	0	0	NA	0	1	0	NA	0	0	0	1	0	0	2	0	1	0	0	0	1	0	2	NA	1	1	0	0	0	0	1	0	0	2	0	0	NA	0	NA	1	NA	NA	0	0	0	1	0	NA	0	0	0	0	0	0	0	0	0	0	0	1	0	1	1	0	0	0	0	1	0	1	1	NA	1	1	0	0	2	2	0	0	0	1	2	1	1	1	0	1	0	2	1	NA	1	1	NA	0	1	1	1	NA	1	0	NA	0	0	0	0	0	0	NA	0	0	0	0	0	0	0	0	0	1	0	0	1	0	1	0	1	0	0	0	1	1	1	1	0	0	1	1	1	1	NA	1	0	0	1	0	0	1	0	0	NA	1	2	NA	0	1	0	0	0	0	1	0	1	1	0	NA	1	1	1	0	0	0	NA	2	1	0	1	0	0	1	0	0	0	0	0	0	1	1	NA	1	0	0	0	1	1	0	0	0	0	2	2	1	0	0	2	0	1	2	0	0	NA	0	0	0	1	0	0	0	0	0	0	1	0	0	1	0	0	0	0	0	0	0	2	0	NA	1	0	0	0	0	0	0	0	1	0	0	1	0	0	0	NA	0	1	NA	0	0	1	0	0	0	NA	0	1	0	1	0	0	NA	0	NA	1	0	0	1	0	NA	0	0	0	0	1	2	0	0	1	NA	NA	0	0	1	1	1	0	0	0	1	1	0	1	0	0	0	NA	1	0	0	0	0	0	0	0	0	0	NA	0	0	NA	0	NA	0	0	NA	0	NA	NA	0	0	1	NA	0	0	2	0	1	0	1	1	0	0	1	0	0	1	0	NA	1	NA	1	0	1	1	1	1	0	1	1	0	1	1	1	1	0	0	0	0	0	2	0	1	1	0	1	0	1	0	0	NA	1	0	0	0	0	0	1	0	0	1	0	0	0	1	1	0	NA	0	0	1	1	NA	1	0	0	1	0	0	0	NA	0	0	2	1	1	NA	0	0	0	NA	2	2	NA	0	0	1	0	0	0	0	1	0	0	2	0	0	NA	0	NA	0	0	2	0	0	0	1	0	0	NA	0	0	1	1	0	0	1	0	0	0	2	0	0	0	0	0	0	0	0	0	0	0	0	0	0	0	1	1	0	0	0	0	0	NA	1	0	1	1	1	1	0	0	0	0	0	1	0	1	0	0	0	1	0	1	1	0	0	0	0	0	1	0	0	1	0	1	1	1	1	1	0	NA	0	2	0	0	0	0	1	1	NA	1	NA	0	0	0	0	0	1	0	0	0	NA	0	0	NA	0	0	0	0	1	0	2	2	0	0	0	0	0	NA	0	NA	0	0	0	1	2	0	1	0	1	0	0	1	1	0	1	1	2	0	0	0	0	0	NA	1	1	1	0	1	NA	0	0	0	NA	0	1	1	0	NA	NA	0	NA	1	1	0	NA	0	0	0	0	0	1	NA	NA	NA	NA	1	1	0	0	0	NA	0	1	0	0	0	NA	0	0	0	0	0	0	0	0	1	1	0	1	0	0	1	1	1	2	0	0	1	1	2	0	1	1	NA	0	0	0	1	0	0	1	1	0	0	1	0	NA	2	0	0	NA	1	1	0	1	0	0	0	0	0	1	0	0	0	1	1	0	1	2	0	0	1	0	1	0	1	0	0	1	1	0
Carp_Parent15_F	1	0	0	0	0	0	NA	1	0	0	0	NA	0	1	0	0	0	0	1	1	0	0	0	1	0	0	1	1	NA	1	0	0	0	0	0	0	1	0	0	1	0	1	0	0	0	0	0	0	0	0	0	0	0	0	0	2	0	NA	0	0	0	0	0	1	0	0	0	0	0	1	1	0	NA	1	1	0	1	0	0	0	1	0	0	0	0	0	0	0	1	NA	NA	1	0	0	1	1	NA	1	0	0	2	0	0	0	1	0	0	0	0	0	2	0	0	1	0	NA	0	0	1	0	0	1	0	0	0	NA	0	0	0	0	2	1	1	0	0	0	1	0	1	2	0	0	1	1	0	0	0	0	1	0	0	0	NA	NA	1	0	0	0	0	0	1	1	0	0	0	0	0	0	NA	1	1	1	0	0	1	1	0	0	0	0	0	0	0	NA	0	0	0	0	0	0	NA	0	0	0	0	NA	0	0	0	0	0	1	0	1	NA	1	2	0	0	1	0	0	0	1	0	NA	0	0	0	0	0	2	0	0	0	0	0	1	0	0	0	0	0	0	1	0	0	0	0	0	0	0	0	0	2	0	0	0	0	1	2	0	0	0	0	0	0	0	0	NA	0	1	0	0	0	1	0	0	0	NA	1	NA	0	0	0	0	0	0	0	0	0	0	1	1	0	1	0	0	0	0	0	0	NA	1	0	0	0	0	0	0	2	1	1	0	0	2	2	0	0	0	0	0	0	0	0	0	0	NA	0	0	1	0	0	0	0	0	0	NA	0	0	1	0	0	0	0	0	0	0	0	2	0	0	0	0	0	2	0	1	0	0	1	0	0	0	0	0	1	0	0	0	0	0	1	0	0	0	2	0	0	0	0	0	NA	1	2	0	0	0	0	0	0	NA	1	1	0	0	0	0	NA	0	0	0	0	1	0	0	0	0	0	0	0	0	0	NA	0	0	NA	0	0	0	0	0	0	0	NA	0	0	0	0	0	2	0	0	0	0	1	0	NA	0	0	0	1	0	0	0	0	0	0	1	0	0	0	1	0	0	0	0	2	1	NA	0	0	1	NA	0	2	2	0	0	0	0	0	0	0	1	0	0	0	0	1	1	0	0	0	0	0	1	0	NA	0	NA	2	NA	0	0	0	0	NA	0	0	0	0	0	NA	0	0	0	0	2	0	1	0	2	0	2	2	0	1	NA	1	0	0	0	0	0	2	0	NA	0	0	2	0	0	0	0	0	0	1	0	0	0	0	1	2	0	0	0	0	0	1	0	0	0	0	0	0	1	0	0	NA	1	0	0	0	0	NA	NA	0	NA	0	2	0	0	1	0	0	1	1	0	0	0	1	0	0	NA	0	1	0	0	NA	NA	2	0	0	0	0	1	0	1	0	2	2	0	0	0	0	0	NA	1	1	0	1	1	0	0	NA	1	1	NA	0	2	NA	0	1	0	1	0	2	1	0	0	0	0	NA	0	0	NA	0	0	0	1	0	0	0	0	0	0	2	0	1	0	1	NA	0	0	NA	1	0	0	1	0	0	1	1	0	0	0	0	0	0	0	0	1	NA	1	1	0	0	0	0	0	0	2	0	0	0	0	0	1	1	0	0	0	0	0	1	NA	0	0	1	1	NA	0	2	0	0	0	NA	1	0	0	0	0	1	NA	NA	1	1	NA	1	1	1	0	NA	1	1	0	0	0	0	0	0	NA	0	0	1	1	NA	0	0	1	1	0	0	0	1	1	0	1	0	0	0	0	0	0	0	1	0	0	0	2	1	1	0	0	1	0	2	0	1	0	1	1	0	0	1	0	0	0	0	0	2	0	0	2	0	0	0	NA	2	1	2	0	0	0	1	0	0	0	0	2	0	2	0	NA	0	1	1	0	1	0	1	NA	0	2	0	0	0	0	1	0	0	0	0	0	0	0	NA	0	0	0	NA	0	NA	0	NA	0	0	0	0	1	NA	0	0	0	0	0	2	0	0	0	1	0	0	0	0	0	0	1	0	1	1	1	0	0	0	0	0	0	0	0	2	NA	0	0	1	0	0	0	NA	NA	NA	0	NA	0	0	0	1	0	0	0	1	0	NA	0	0	0	1	1	NA	1	1	1	0	0	NA	0	0	0	0	1	0	0	0	0	0	NA	1	0	1	NA	1	0	1	0	0	0	NA	1	0	0	1	0	1	0	0	0	0	0	0	0	0	1	1	NA	0	2	0	0	1	1	0	0	0	0	2	0	0	0	1	0	0	0	1	0	1	0	0	1	0	NA	0	NA	1	0	0	2	0	0	0	2	0	0	0	0	NA	1	0	0	0	1	0	0	0	0	0	0	NA	0	1	0	0	0	0	0	NA	1	0	0	0	0	0	0	0	2	0	1	NA	0	NA	0	0	1	0	0	0	0	1	0	0	0	1	0	0	0	1	0	0	NA	0	0	0	0	0	NA	1	1	0	0	NA	2	0	NA	1	0	2	0	0	0	NA	0	1	1	0	0	0	NA	NA	1	0	2	0	0	1	NA	1	0	0	0	0	0	0	0	0	1	NA	0	0	1	NA	0	0	0	0	0	1	0	0	0	0	NA	NA	0	0	0	0	0	0	0	0	0	0	0	0	0	0	0	1	1	0	0	1	0	0	0	0	0	0	0	0	0	0	0	0	0	1	0	0	0	1	0	0	0	1	0	0	1	0	NA	1	0	1	0	NA	1	2	0	1	0	0	NA	0	0	1	NA	0	0	0	0	0	1	0	0	0	0	0	0	0	0	0	0	0	0	1	NA	1	0	1	0	0	1	0	0	NA	0	1	1	NA	1	1	1	0	0	0	0	0	1	2	0	1	0	0	NA	0	0	NA	0	0	0	0	0	0	1	1	0	0	0	0	1	0	0	0	2	0	0	1	0	0	NA	1	0	NA	0	0	0	0	2	1	NA	1	NA	0	0	2	0	0	NA	NA	1	1	1	1	NA	0	0	NA	1	0	1	0	1	0	0	1	0	NA	0	0	0	0	2	0	1	1	1	0	1	0	NA	0	0	0	0	0	0	0	0	0	0	0	1	0	0	0	0	0	0	1	0	0	0	0	0	1	1	1	0	0	0	0	2	0	0	1	0	NA	0	0	0	0	0	1	0	0	0	NA	0	0	0	0	0	NA	1	0	1	1	0	0	1	0	0	0	1	0	1	0	0	0	0	0	0	0	1	0	0	0	0	0	0	0	2	0	0	0	0	0	0	0	0	0	0	0	0	0	0	0	2	0	0	0	1	NA	0	1	0	1	1	0	0	0	0	0	0	0	NA	0	0	0	0	0	2	2	0	0	0	0	0	0	NA	0	0	0	0	0	0	0	2	0	0	0	0	0	0	0	0	0	0	0	0	0	0	0	0	0	0	0	NA	0	0	1	0	0	0	0	NA	0	0	0	0	0	0	0	0	0	0	0	0	0	0	0	0	0	0	0	0	0	0	1	1	0	0	0	0	0	0	1	0	0	0	0	0	0	1	0	0	1	0	0	0	0	1	0	0	0	0	0	0	0	0	0	0	0	0	0	0	0	0	0	0	0	0	1	0	1	NA	1	0	1	0	0	NA	1	1	0	NA	1	0	0	0	0	1	0	0	0	NA	1	0	0	1	1	0	1	0	0	0	0	0	0	0	1	0	0	0	0	1	0	0	2	0	0	0	0	1	NA	0	0	0	NA	0	0	0	NA	NA	0	0	0	0	0	0	2	0	0	0	1	0	1	1	0	0	0	NA	NA	0	0	0	0	0	0	2	0	0	1	0	0	0	0	0	0	0	1	0	0	0	0	0	0	0	0	1	NA	0	0	0	1	0	0	0	0	1	NA	0	0	0	0	0	0	0	0	1	0	0	0	0	0	0	0	0	0	0	0	0	NA	1	1	0	1	1	1	0	0	1	NA	0	0	0	0	0	0	0	NA	0	NA	0	0	NA	1	1	0	0	0	0	0	0	0	2	2	0	0	NA	0	0	0	0	0	0	0	0	NA	1	0	0	0	0	1	0	0	0	0	0	1	0	0	0	0	0	0	NA	0	0	2	0	1	0	1	0	1	0	1	0	0	0	1	0	0	0	0	1	0	0	0	0	0	NA	1	0	0	1	0	0	NA	0	0	NA	NA	0	0	0	0	0	0	0	1	0	0	0	NA	0	NA	0	2	1	0	0	0	0	0	1	0	0	2	1	1	0	1	1	0	1	1	0	0	0	0	0	0	0	1	0	0	1	NA	NA	2	1	0	0	1	NA	0	0	0	NA	NA	0	2	1	0	0	2	1	1	NA	0	0	1	1	0	0	1	1	1	1	0	0	0	0	NA	0	0	0	NA	1	1	1	0	0	2	NA	0	0	0	0	0	0	1	0	0	0	NA	1	NA	1	1	1	1	1	1	1	0	NA	1	NA	0	1	0	1	1	0	0	0	0	0	0	0	0	NA	NA	NA	0	1	0	0	0	0	0	0	0	0	0	0	0	0	0	0	0	0	0	0	0	0	1	1	2	1	0	1	1	1	0	1	0	NA	0	0	0	NA	0	1	NA	0	1	0	0	0	0	1	1	0	0	0	0	0	0	1	NA	0	0	0	0	0	0	0	NA	NA	0	0	0	0	0	0	1	1	0	0	2	0	0	0	1	1	0	1	0	0	0	0	0	0	NA	NA	0	0	0	0	0	0	0	1	0	0	NA	0	NA	0	0	0	0	NA	0	0	0	0	0	1	1	1	NA	0	0	0	0	0	0	0	0	0	0	NA	2	1	0	0	0	0	0	0	1	0	2	0	0	0	1	1	0	1	1	0	0	1	0	0	1	0	2	0	0	0	1	2	0	0	0	0	1	NA	0	0	0	1	0	NA	0	1	NA	1	NA	0	NA	0	0	0	0	0	0	0	0	0	0	0	0	0	0	1	2	0	1	0	0	0	0	0	0	0	0	0	0	1	0	1	NA	0	0	0	0	0	0	0	1	1	NA	1	1	1	NA	0	0	NA	NA	1	0	0	0	0	0	NA	1	0	0	0	1	0	0	0	0	0	0	1	0	0	0	0	0	0	0	0	0	0	1	0	0	0	0	1	0	0	0	1	1	NA	1	1	NA	0	0	0	0	0	NA	0	0	NA	0	1	0	0	0	0	0	0	1	1	NA	0	1	0	0	NA	0	0	1	0	0	0	0	NA	0	0	1	0	0	0	1	0	0	0	NA	0	0	0	0	0	0	1	NA	0	1	2	0	NA	0	0	1	0	0	0	1	0	0	1	0	NA	0	1	0	0	2	0	0	0	0	0	0	NA	1	0	0	0	0	0	0	1	1	1	0	1	2	1	0	0	0	0	0	1	2	0	0	0	0	0	0	NA	0	1	1	0	1	0	0	0	0	1	0	1	0	NA	0	2	1	0	0	0	1	0	0	0	0	0	0	0	0	0	0	NA	0	1	0	0	0	0	NA	1	1	NA	NA	0	1	NA	0	0	0	0	0	1	0	NA	1	2	2	1	1	0	0	0	0	0	0	0	1	1	0	1	NA	2	0	0	0	2	0	2	NA	1	0	0	0	1	1	0	0	0	0	0	0	0	0	0	0	0	2	2	0	0	0	0	NA	0	0	0	0	0	NA	0	NA	0	0	0	0	0	0	0	0	1	0	2	2	0	0	1	NA	NA	2	0	1	0	0	2	0	1	1	0	0	0	0	0	1	1	0	0	0	0	0	0	1	0	0	0	0	2	0	0	NA	1	NA	0	1	1	1	0	0	NA	NA	1	0	0	0	NA	1	1	NA	NA	0	0	1	0	NA	NA	1	0	0	NA	0	0	2	0	0	0	1	1	0	0	0	0	1	0	0	0	1	1	1	2	0	0	0	0	0	0	1	0	0	1	1	1	0	0	0	0	NA	1	1	0	1	0	0	0	0	0	0	NA	0	0	0	0	0	0	0	1	1	0	1	1	1	0	0	1	0	0	0	1	NA	0	0	1	0	0	0	0	0	0	0	0	0	0	NA	1	2	0	1	0	0	0	0	0	1	0	0	0	0	0	0	0	0	0	0	0	NA	0	1	2	0	NA	0	2	1	0	0	0	0	0	0	0	0	0	1	1	0	0	1	2	0	0	0	0	1	NA	1	0	0	0	0	2	2	1	0	0	0	0	1	2	2	0	0	0	0	0	0	1	1	1	1	0	0	0	1	0	0	0	NA	0	0	0	0	0	0	0	0	0	0	0	0	0	0	0	0	1	2	0	0	0	0	0	0	0	0	0	0	0	0	0	0	0	0	0	0	0	0	0	0	1	1	0	1	1	1	1	0	1	2	NA	0	1	0	0	0	0	0	0	0	0	0	1	1	1	NA	0	0	0	0	1	0	0	0	0	0	0	0	0	0	1	0	0	0	0	1	NA	0	0	1	0	0	1	1	0	0	NA	0	2	1	0	0	0	0	0	0	0	0	NA	0	0	0	1	0	0	NA	0	0	0	0	0	0	0	0	0	0	0	0	0	NA	1	1	NA	0	1	0	0	0	1	NA	0	0	0	0	0	0	0	NA	1	2	0	1	0	0	2	0	0	0	0	0	0	1	0	0	1	NA	0	0	0	0	0	1	NA	1	0	0	1	1	2	0	0	0	0	0	0	0	2	0	0	1	1	0	1	0	0	NA	0	0	1	0	1	NA	1	0	0	0	0	0	0	0	0	NA	0	0	2	2	1	0	0	1	1	NA	0	0	2	0	0	0	0	NA	0	0	0	0	0	0	2	0	0	0	2	1	0	0	0	0	NA	0	0	0	1	1	0	0	0	0	0	0	0	0	0	0	0	0	0	0	0	0	0	0	0	NA	0	0	1	1	0	1	0	0	0	0	0	0	0	0	0	0	0	0	0	0	0	0	NA	0	0	0	0	0	0	NA	0	1	0	0	0	0	0	NA	1	NA	0	0	0	NA	1	0	1	NA	1	0	NA	1	1	0	0	0	2	0	0	0	1	0	0	0	0	0	2	0	0	2	1	1	0	2	0	0	0	0	1	0	1	2	0	0	1	1	0	NA	0	1	0	NA	0	0	0	1	1	0	1	2	1	0	0	0	1	0	1	0	0	NA	NA	0	NA	1	1	0	0	1	NA	1	1	2	0	0	0	0	0	0	0	0	2	1	0	1	NA	1	0	0	2	1	1	1	1	1	NA	2	1	0	0	0	NA	0	1	0	0	0	1	1	1	0	0	1	1	0	0	0	0	1	0	0	0	2	0	2	0	1	0	0	0	0	2	0	0	0	NA	NA	0	0	0	1	0	0	0	0	0	0	0	NA	1	1	1	NA	1	0	0	0	0	NA	0	0	0	1	1	1	0	0	1	0	0	0	0	0	0	0	NA	NA	NA	1	0	0	0	0	0	0	1	0	1	0	0	0	1	0	0	0	0	0	NA	NA	NA	1	1	0	0	0	1	2	2	0	0	0	0	2	1	2	2	0	2	0	1	2	0	0	0	0	0	0	0	0	0	0	0	NA	1	0	0	1	0	2	0	0	0	NA	1	0	0	0	1	NA	0	1	0	0	0	0	0	0	1	0	NA	0	0	0	0	0	0	0	0	0	1	0	0	0	0	0	0	0	0	0	0	1	0	NA	0	1	0	2	0	0	0	1	0	0	0	NA	0	NA	0	1	1	0	1	0	0	1	0	0	0	1	0	0	0	0	1	NA	1	1	0	1	0	1	0	NA	1	0	0	0	0	0	NA	0	1	0	0	2	0	0	1	0	0	1	2	0	0	0	0	1	0	1	NA	0	NA	0	1	0	1	0	0	0	1	1	0	NA	0	0	0	0	0	0	0	0	0	0	0	0	0	NA	1	NA	0	NA	1	0	0	0	0	0	0	0	0	0	0	0	0	0	0	0	0	0	0	0	0	0	0	2	2	0	0	0	0	0	0	0	0	0	0	0	0	0	0	0	0	0	0	0	0	0	NA	1	0	0	0	0	0	0	0	0	0	1	0	0	0	0	0	0	0	1	1	0	NA	1	0	0	0	0	0	0	0	0	1	1	0	0	0	0	0	0	0	0	1	0	0	0	0	0	0	0	1	0	NA	1	0	0	NA	1	1	0	NA	1	NA	0	0	0	0	1	1	1	0	0	0	1	0	0	0	0	1	NA	0	0	0	0	1	0	0	2	1	0	1	0	0	1	0	0	1	0	0	1	0	2	2	0	0	1	1	0	0	0	NA	1	0	0	1	0	NA	1	0	NA	1	0	NA	NA	0	0	0	0	1	1	0	0	2	0	0	1	0	0	0	0	NA	1	1	0	0	0	0	0	2	0	NA	1	0	NA	NA	1	1	0	0	1	0	1	1	NA	0	0	0	0	0	0	0	0	0	0	0	0	0	0	0	1	0	0	0	0	NA	0	1	0	0	NA	1	NA	0	0	1	0	1	0	1	0	0	0	1	0	1	NA	0	1	NA	0	0	0	0	0	0	0	0	0	0	0	NA	0	0	0	1	1	0	0	0	2	0	0	1	0	NA	0	1	1	1	0	1	0	NA	NA	0	1	0	0	0	0	0	0	0	0	0	1	NA	0	NA	1	1	0	0	0	1	0	0	1	1	NA	0	2	0	0	0	0	0	0	NA	1	0	0	1	1	0	NA	0	0	0	0	NA	1	NA	0	0	NA	0	0	1	0	1	0	0	0	1	1	0	0	0	1	NA	2	0	1	0	0	NA	1	0	0	1	0	1	1	1	0	0	0	NA	NA	0	0	NA	0	NA	0	1	2	NA	0	0	0	0	0	0	1	1	1	0	0	NA	1	0	0	2	0	NA	1	0	2	1	0	NA	0	0	0	NA	0	0	0	0	0	1	NA	2	2	0	0	0	0	0	0	0	2	2	0	1	0	1	0	0	NA	0	0	0	0	0	0	0	0	1	0	0	0	0	0	0	0	2	0	0	0	NA	0	2	0	0	0	NA	0	1	0	1	1	0	NA	NA	1	0	2	0	0	NA	0	0	1	0	0	1	0	0	0	2	2	NA	NA	0	0	NA	2	0	0	0	1	2	2	2	0	0	0	0	0	1	0	0	0	0	0	1	NA	NA	NA	0	0	0	1	0	1	1	0	1	1	0	0	1	0	NA	0	0	1	NA	1	2	0	NA	NA	0	NA	0	0	0	0	0	1	0	0	0	0	0	2	0	0	0	2	0	2	0	1	0	0	NA	1	NA	0	NA	2	0	0	0	0	0	1	0	0	0	0	1	1	1	0	0	1	0	0	NA	0	0	2	1	0	0	0	0	0	0	0	NA	2	0	0	0	0	0	0	0	0	0	0	0	0	0	0	0	0	0	0	0	0	0	0	0	0	NA	1	1	0	0	0	0	NA	0	0	0	0	0	0	1	0	0	0	0	0	NA	1	0	2	0	0	1	0	NA	1	0	0	0	0	1	0	0	0	NA	1	NA	0	1	0	0	1	NA	0	0	NA	0	1	1	0	1	0	0	NA	0	0	1	0	1	1	0	0	2	NA	1	1	0	1	0	1	1	1	1	1	NA	0	0	NA	0	NA	0	1	0	1	0	0	0	0	0	1	1	NA	0	2	0	0	NA	1	0	0	NA	0	0	0	NA	1	0	0	0	0	0	0	0	0	0	0	0	0	1	0	0	0	0	0	1	0	1	1	0	0	0	NA	1	0	0	0	0	NA	0	0	0	0	0	0	0	NA	0	0	0	1	0	2	1	0	0	0	1	1	NA	0	0	0	0	0	2	0	0	0	0	0	1	0	0	0	0	NA	0	NA	1	1	0	0	0	0	NA	0	0	0	0	0	0	1	0	0	1	0	1	1	1	1	NA	0	NA	0	0	0	0	1	NA	1	0	0	0	0	0	0	1	0	0	2	0	0	0	0	0	0	0	0	0	1	1	1	0	1	0	0	0	0	0	0	0	0	0	NA	0	0	0	0	NA	0	0	0	0	NA	0	0	0	0	0	0	0	0	NA	0	0	0	1	0	0	0	1	0	0	0	0	2	1	0	1	1	0	0	0	0	1	0	0	0	0	2	1	0	NA	0	0	0	0	0	0	0	0	0	1	NA	0	2	0	0	0	0	1	0	1	1	0	0	0	0	0	0	0	0	0	0	0	2	1	1	0	0	NA	0	0	0	0	1	1	0	0	0	0	0	0	0	0	0	0	0	1	0	0	0	0	0	0	0	2	0	0	0	1	0	1	0	0	1	NA	1	NA	0	1	1	0	1	1	0	0	0	1	1	0	0	0	NA	0	0	0	0	1	0	NA	1	1	0	1	1	0	0	0	NA	1	NA	0	0	0	0	0	0	1	0	1	0	NA	0	0	0	1	0	0	NA	0	0	0	0	1	0	0	0	0	NA	0	2	2	0	0	0	NA	0	0	0	0	1	1	0	0	0	0	0	1	1	1	1	0	0	2	0	1	2	NA	1	0	0	0	0	1	0	0	0	0	0	0	NA	0	0	0	1	0	0	0	2	2	1	0	0	0	NA	0	NA	0	0	0	1	0	0	0	0	0	0	0	0	0	0	0	1	1	0	0	1	0	1	1	1	0	NA	0	0	0	1	0	0	0	0	0	0	0	NA	0	0	1	0	0	0	0	0	0	0	1	1	1	0	0	0	1	1	0	0	0	NA	2	0	0	0	2	0	0	1	NA	NA	0	2	1	1	NA	NA	1	1	1	0	NA	NA	1	1	0	1	0	0	0	1	0	0	1	NA	0	0	0	NA	0	2	0	0	0	0	0	1	0	1	0	0	1	0	0	1	0	1	0	0	0	0	0	0	0	0	0	0	0	1	0	0	0	0	0	0	1	0	0	0	0	1	1	1	0	0	NA	0	0	NA	0	0	0	0	1	0	0	0	2	2	0	0	0	0	1	0	0	0	0	1	0	1	0	0	2	1	1	2	1	NA	1	0	NA	NA	0	0	0	0	0	0	0	0	1	0	0	NA	0	0	1	0	1	0	1	0	0	1	0	0	0	0	0	0	1	1	1	1	1	0	0	0	0	0	0	0	0	2	NA	1	NA	0	1	0	NA	0	1	0	NA	0	0	2	1	NA	0	2	1	0	1	0	0	0	1	NA	0	0	1	1	1	1	0	0	1	0	NA	0	0	0	0	0	0	1	1	1	0	0	0	0	0	0	2	0	2	2	0	0	0	1	0	0	0	0	0	0	0	2	0	0	0	1	0	0	0	0	0	0	0	0	0	0	0	0	1	1	0	0	1	NA	2	NA	2	0	0	0	0	0	0	1	NA	2	1	0	1	2	1	0	2	1	2	2	2	1	NA	0	0	2	1	0	0	0	0	0	1	0	0	1	0	0	0	1	0	1	NA	0	0	0	NA	0	0	0	0	0	0	0	0	0	0	0	0	0	0	0	0	NA	0	0	NA	0	1	0	0	0	0	0	NA	1	NA	0	1	0	0	0	0	0	1	NA	0	1	0	0	0	1	0	0	0	0	0	0	0	1	0	NA	0	0	NA	0	0	0	0	NA	0	NA	1	2	0	0	0	NA	NA	0	0	1	0	0	0	0	0	0	0	0	0	0	0	0	NA	0	0	0	1	0	0	2	NA	2	0	0	0	0	0	0	NA	0	0	1	0	0	0	0	0	0	0	0	NA	NA	0	NA	0	0	0	0	NA	2	2	0	NA	1	0	1	1	0	NA	0	NA	0	1	0	2	0	0	1	0	0	0	1	0	0	1	NA	0	0	0	0	0	0	0	0	0	0	1	0	1	0	0	1	0	0	0	0	0	NA	0	0	0	0	1	0	0	0	0	0	0	0	2	0	0	0	2	0	0	0	1	0	NA	0	2	0	0	0	1	0	1	0	0	0	0	0	0	0	0	NA	0	0	0	1	0	0	0	NA	0	0	0	2	0	0	0	2	0	0	1	0	0	0	0	0	0	0	0	0	1	1	0	0	1	0	1	1	2	2	0	0	0	1	0	0	2	0	0	0	0	0	1	0	0	1	0	0	0	0	0	0	1	1	1	NA	0	1	1	1	0	0	0	NA	0	1	0	0	NA	0	0	1	0	1	0	0	0	0	0	0	0	0	0	1	1	NA	0	0	0	NA	1	0	0	0	1	NA	0	1	0	0	0	0	0	0	0	1	0	0	2	0	1	0	1	1	0	1	0	NA	0	0	0	0	0	0	0	0	0	0	0	0	0	0	1	2	1	0	1	0	1	0	0	0	0	2	0	NA	0	0	0	1	0	0	1	0	0	0	0	0	0	0	0	0	0	1	0	0	0	0	NA	2	0	0	0	0	0	0	0	0	0	1	0	0	0	NA	1	1	1	0	0	0	0	1	NA	1	1	0	0	0	1	0	NA	0	0	0	NA	0	0	0	0	0	1	0	0	0	0	0	NA	1	NA	0	0	2	1	1	NA	0	NA	NA	1	NA	0	0	0	0	0	0	NA	NA	1	0	0	0	0	0	1	NA	NA	0	0	1	0	0	0	0	0	1	0	0	NA	0	1	1	1	0	0	0	NA	NA	0	1	0	0	1	2	0	0	0	1	0	NA	NA	NA	NA	0	0	0	0	0	1	0	2	2	1	0	0	0	0	0	0	0	0	0	0	0	0	1	0	0	0	0	2	1	1	0	1	0	0	0	0	0	NA	0	0	0	1	1	0	1	2	0	0	0	0	0	0	1	1	1	0	0	1	0	0	0	0	0	0	0	0	0	0	0	0	0	0	0	0	0	0	0	0	0	0	1	1	0	0	0	0	0	0	0	0	0	1	0	0	0	0	0	0	0	2	0	0	NA	0	1	1	0	1	0	0	0	0	0	0	0	0	0	0	0	0	1	0	0	0	0	1	1	0	NA	0	0	0	0	0	1	0	1	0	1	1	0	0	1	0	0	0	0	1	1	0	1	0	0	0	0	1	0	1	1	0	0	0	0	0	1	0	0	0	0	1	0	0	NA	0	0	0	0	0	2	1	1	1	0	1	0	0	0	0	1	NA	0	0	NA	0	0	1	0	0	0	0	2	0	0	0	0	0	0	0	0	0	NA	0	0	0	1	0	0	1	1	0	NA	1	0	1	1	0	0	0	0	1	0	NA	NA	0	0	1	0	NA	0	NA	1	0	0	0	0	1	NA	1	0	0	0	2	0	2	0	0	0	0	0	2	NA	0	NA	2	0	0	0	1	1	0	1	1	0	0	0	0	1	1	1	0	0	0	0	0	0	0	0	0	0	0	0	0	0	0	0	0	1	0	0	0	1	0	1	0	NA	0	2	0	1	1	0	0	0	2	2	0	0	1	0	NA	0	0	0	1	0	2	0	0	0	1	0	0	1	NA	1	0	NA	0	1	1	NA	0	0	0	0	NA	0	0	0	0	0	1	0	1	0	0	0	0	0	0	NA	0	1	0	1	0	1	0	0	1	NA	1	1	0	1	1	1	1	1	0	NA	0	0	1	2	NA	0	0	0	0	1	1	1	0	0	0	1	2	0	0	0	1	1	0	0	0	1	NA	1	0	0	NA	0	0	0	0	0	1	0	0	1	1	1	0	0	1	0	0	0	0	1	0	1	0	0	1	0	1	0	0	0	1	0	0	1	0	0	0	1	NA	0	0	0	0	0	0	0	0	0	1	0	0	0	0	0	1	1	1	1	NA	0	0	NA	1	1	0	0	2	NA	1	1	0	0	0	0	0	1	0	NA	0	0	0	1	1	0	0	0	0	1	0	0	0	1	NA	0	0	0	0	0	1	0	0	0	0	0	1	0	0	0	0	0	1	0	0	1	0	2	NA	0	1	0	0	0	1	0	NA	0	0	1	0	1	0	1	NA	1	0	0	0	0	0	0	0	0	0	0	1	1	0	1	0	1	0	0	2	0	1	1	0	0	0	0	0	0	1	0	0	0	NA	0	1	1	0	0	0	0	1	0	0	0	0	1	0	0	0	0	0	0	NA	0	0	0	0	0	0	1	0	NA	1	1	0	1	0	0	0	2	2	0	2	NA	0	0	NA	1	1	1	0	0	0	0	NA	2	2	1	0	1	0	1	0	0	0	0	1	NA	NA	NA	NA	0	1	0	0	0	0	0	0	0	0	1	1	0	0	0	0	0	0	0	0	0	0	1	0	0	0	1	1	0	0	0	0	1	0	0	0	0	NA	0	0	0	1	1	0	1	0	1	NA	0	2	0	0	0	NA	0	NA	0	1	0	0	0	NA	2	NA	0	0	0	0	1	0	0	0	2	0	1	0	1	0	1	0	NA	2	1	0	0	0	1	0	0	1	0	0	NA	2	NA	1	0	0	1	2	0	1	0	0	0	0	1	1	NA	0	1	1	0	0	0	1	1	0	0	1	0	0	2	0	1	0	1	NA	0	NA	0	0	1	0	NA	0	2	0	0	NA	1	2	NA	2	2	0	0	0	1	0	1	0	1	0	0	0	1	0	1	1	1	0	NA	NA	0	0	2	0	1	0	NA	1	1	0	1	0	0	0	1	0	0	0	1	1	2	0	1	1	1	0	2	0	1	0	0	0	2	1	0	0	0	0	0	1	0	0	0	1	NA	1	0	1	0	NA	0	0	1	1	1	1	1	0	NA	1	2	NA	1	0	0	1	1	1	0	0	0	0	0	0	0	0	0	2	NA	1	0	0	1	0	0	0	0	1	0	2	0	0	0	0	1	0	NA	0	0	0	0	1	NA	0	0	0	0	2	1	0	0	0	NA	0	1	2	0	0	0	2	1	NA	0	0	0	0	1	0	0	0	0	NA	2	1	2	0	1	0	0	NA	1	0	1	1	1	0	0	0	0	1	0	2	0	NA	0	0	2	0	0	0	1	2	0	0	0	0	0	0	0	1	1	0	0	1	0	1	0	0	0	1	1	1	0	NA	0	0	0	1	0	0	0	1	1	0	0	1	0	1	1	0	0	0	0	0	0	1	1	1	0	0	0	NA	0	1	0	0	0	0	0	0	0	0	NA	1	0	0	0	0	0	0	1	0	0	0	0	1	NA	2	2	0	0	0	0	0	0	0	0	0	0	0	0	0	1	0	0	NA	0	0	0	1	0	0	1	0	1	0	0	0	0	0	0	0	0	0	0	0	0	1	0	0	0	1	NA	NA	1	0	1	NA	1	0	1	0	NA	0	NA	1	0	0	1	0	0	NA	NA	0	1	0	NA	0	1	1	0	1	0	0	0	0	0	0	1	0	0	0	1	1	0	NA	1	0	0	0	1	0	0	0	NA	0	0	0	0	0	NA	NA	0	0	0	0	NA	0	1	0	0	NA	1	NA	1	NA	0	0	0	0	NA	0	2	1	1	0	0	0	1	0	0	0	2	1	0	0	0	0	0	0	0	0	0	0	0	0	0	NA	0	0	NA	2	1	0	0	1	2	0	0	0	0	0	0	0	0	0	0	1	0	0	0	0	0	0	0	NA	1	0	0	1	0	0	0	0	NA	NA	1	0	0	0	0	0	2	1	0	0	0	2	0	0	0	0	NA	2	0	NA	1	0	0	0	0	0	0	0	0	0	1	0	0	0	0	0	0	1	NA	0	0	0	0	0	1	0	0	0	0	0	0	0	0	NA	0	0	0	0	0	2	0	1	1	1	1	0	1	0	0	0	0	0	0	0	0	0	0	0	0	0	1	0	0	0	0	0	0	0	0	0	0	0	1	1	0	0	2	0	0	0	1	0	0	1	NA	0	0	0	1	1	0	0	0	0	1	0	0	0	0	0	1	0	0	1	0	0	0	0	0	0	0	1	0	NA	0	0	1	0	0	1	0	0	1	0	0	0	0	0	0	0	0	0	0	0	0	1	0	0	0	0	0	0	0	0	1	0	0	0	0	0	0	0	0	0	0	0	1	0	0	0	0	0	0	0	0	0	0	1	NA	0	0	0	0	1	2	0	0	1	1	0	0	1	0	NA	0	0	0	0	0	1	0	0	0	1	1	2	2	0	0	1	NA	0	0	0	1	0	0	1	NA	1	0	0	0	2	2	0	0	0	0	0	0	1	0	0	0	0	0	0	0	0	0	1	NA	0	0	1	1	0	0	1	1	NA	0	0	0	1	0	0	NA	1	2	1	0	NA	0	1	0	1	1	0	0	0	0	NA	0	0	0	0	0	0	0	0	2	0	0	0	0	2	1	NA	NA	1	0	2	1	0	0	0	0	0	0	1	1	0	1	1	0	0	0	NA	1	0	0	1	0	1	0	0	0	0	0	0	0	NA	NA	0	1	0	0	0	NA	0	0	2	2	0	0	0	0	0	1	0	0	0	0	1	0	0	1	0	1	1	1	0	0	2	1	1	0	0	0	0	0	0	0	0	0	1	NA	0	1	0	NA	NA	1	2	0	NA	0	1	0	0	1	0	0	0	0	0	0	0	1	2	1	0	1	0	0	0	0	NA	1	0	0	0	0	0	0	0	0	0	0	0	0	0	0	0	NA	0	NA	0	0	0	0	0	0	0	0	0	0	0	0	0	0	0	0	0	0	NA	2	0	0	0	2	1	1	0	0	0	1	0	0	0	0	0	NA	0	0	0	1	1	1	0	0	1	0	0	0	0	0	NA	0	2	2	0	0	0	1	NA	NA	0	NA	0	0	0	0	0	1	0	0	0	0	1	NA	NA	0	0	0	1	2	0	0	NA	0	2	0	1	1	1	0	0	0	0	2	2	0	0	0	1	0	0	0	0	2	0	1	0	1	0	0	0	0	1	0	1	0	0	0	0	0	1	0	0	1	1	0	1	0	0	0	1	1	1	2	0	0	0	NA	0	0	0	0	1	1	0	2	2	1	2	NA	1	NA	0	0	0	1	0	0	0	0	1	2	1	NA	0	1	2	0	1	0	0	0	1	0	0	NA	0	1	1	0	0	0	0	1	0	0	2	0	NA	1	NA	2	0	0	0	0	0	NA	0	0	0	0	1	NA	NA	1	NA	1	1	0	0	0	0	1	0	0	2	0	0	0	0	0	0	0	0	NA	NA	0	0	0	0	1	1	0	0	0	NA	0	0	0	0	1	0	0	NA	NA	1	1	0	1	NA	0	1	0	0	0	1	0	1	0	0	1	0	0	0	NA	0	0	0	0	0	0	0	0	0	0	0	1	1	1	0	0	1	0	0	1	0	0	0	0	1	1	1	0	0	0	1	0	1	1	0	0	0	NA	1	0	0	1	NA	1	0	0	0	0	0	0	0	0	0	0	0	1	0	0	0	0	0	0	0	0	0	0	0	0	1	0	0	2	0	0	0	1	0	0	NA	0	NA	1	1	0	0	0	0	0	1	0	0	1	1	0	NA	1	0	0	0	0	0	NA	1	1	NA	1	0	0	NA	0	1	1	1	1	0	0	0	1	0	1	0	0	1	1	0	0	1	1	2	2	0	0	0	0	NA	0	0	0	0	2	2	1	1	1	0	0	0	0	1	0	0	0	1	1	2	0	0	NA	2	0	0	0	0	0	0	NA	0	NA	0	0	0	1	0	0	0	0	0	0	NA	0	NA	0	1	0	NA	0	0	1	1	0	0	NA	1	1	0	0	0	0	2	1	0	1	1	0	0	0	0	0	1	0	0	1	1	0	0	0	0	0	0	0	1	1	0	NA	0	2	0	NA	0	0	1	0	0	0	0	0	0	1	0	0	0	0	1	0	0	0	NA	0	1	0	0	0	0	0	0	0	0	0	NA	0	0	2	1	NA	2	0	NA	0	NA	NA	NA	2	0	2	0	0	0	1	0	0	1	0	0	0	0	0	0	1	0	1	0	1	1	0	0	2	2	1	1	0	2	0	0	0	0	0	0	1	0	1	0	0	0	1	1	1	1	1	NA	1	0	0	0	0	1	1	0	0	0	1	0	NA	1	1	0	0	1	0	0	NA	0	0	1	0	0	0	0	NA	1	NA	1	0	0	1	0	NA	0	NA	0	0	0	1	0	1	0	0	0	0	0	0	1	0	0	1	0	1	0	0	0	0	NA	0	0	0	0	0	0	0	0	2	0	0	0	0	0	0	1	0	0	0	1	0	0	0	NA	0	0	0	0	0	1	1	0	1	NA	1	0	1	0	0	0	1	NA	1	0	0	NA	0	0	1	0	0	0	0	1	1	0	0	0	0	2	0	0	1	0	0	2	1	0	0	2	0	0	1	NA	0	1	0	0	0	0	0	1	0	1	0	1	0	2	NA	0	0	1	1	1	0	0	0	1	0	0	0	0	0	0	0	0	NA	0	0	0	0	1	NA	0	1	0	NA	0	1	1	0	0	0	0	0	1	1	0	1	0	0	0	0	0	0	0	0	0	NA	0	NA	0	0	NA	0	1	0	0	0	0	0	0	NA	0	0	NA	1	1	0	1	0	0	0	0	0	0	0	0	0	1	0	NA	1	0	0	0	0	1	0	0	1	1	NA	NA	0	0	0	1	0	0	0	0	0	2	0	1	0	0	0	0	0	0	0	NA	0	0	0	0	0	2	0	NA	1	1	0	0	0	0	0	0	NA	0	0	0	1	0	0	0	0	0	1	0	0	0	1	0	0	NA	1	0	0	0	1	1	0	0	0	0	0	0	1	0	0	0	1	0	1	0	0	0	1	0	NA	1	0	0	0	0	1	0	0	2	0	0	1	1	0	1	1	NA	1	1	1	1	0	0	0	0	0	0	0	0	0	2	0	0	0	0	0	0	0	0	1	0	1	1	1	0	0	0	0	0	1	2	0	0	0	0	0	0	1	1	0	0	0	NA	1	0	0	0	0	0	1	0	0	0	1	NA	0	0	0	0	0	NA	0	0	0	1	0	0	1	0	0	1	NA	0	NA	0	0	0	0	0	0	1	0	1	0	0	0	1	0	0	0	NA	1	1	NA	1	0	0	1	0	0	0	0	0	0	0	0	0	0	0	0	NA	0	0	1	NA	NA	1	0	0	NA	0	0	0	1	0	0	0	NA	1	0	0	0	NA	0	1	0	0	1	NA	1	1	0	0	0	NA	1	0	0	0	0	0	0	0	0	0	0	0	0	0	2	0	0	1	0	0	0	0	0	0	0	0	0	0	0	1	0	1	0	0	0	NA	NA	0	0	0	0	1	0	NA	1	0	0	NA	NA	1	NA	1	0	0	0	0	0	0	NA	0	1	0	1	0	NA	0	1	0	0	1	0	0	0	1	0	NA	0	1	NA	0	0	NA	1	NA	NA	1	0	0	1	0	NA	0	0	0	0	1	0	0	NA	1	0	1	0	0	NA	0	0	0	NA	0	0	0	0	1	0	0	NA	NA	0	0	1	0	0	1	0	0	0	0	0	0	0	1	0	NA	1	NA	1	NA	0	0	1	0	0	0	0	0	0	0	0	1	0	1	0	1	0	0	0	0	0	NA	0	1	0	1	NA	NA	1	0	0	NA	0	0	0	0	NA	0	NA	1	0	1	0	0	0	0	0	0	0	0	1	0	0	0	0	0	NA	0	0	1	1	1	1	0	0	0	1	0	0	NA	0	0	NA	1	0	0	0	0	0	0	0	0	0	1	0	1	NA	1	0	0	2	1	0	0	NA	0	0	0	0	0	0	NA	0	1	0	0	1	0	0	1	0	0	1	0	1	0	0	0	0	0	0	0	0	0	1	1	0	0	0	0	0	0	1	NA	NA	1	0	0	NA	0	2	2	1	1	2	NA	0	0	0	0	0	0	0	1	0	0	NA	0	NA	NA	2	NA	0	0	0	1	0	NA	1	1	1	1	1	0	1	1	0	2	0	2	0	1	1	1	2	2	1	0	1	0	0	0	1	0	0	NA	0	NA	1	1	1	NA	0	0	0	0	1	0	0	1	0	0	0	0	0	0	2	0	0	NA	0	0	1	2	NA	0	0	0	0	NA	0	1	0	2	0	0	0	0	NA	1	0	0	0	1	2	0	0	0	0	0	0	0	NA	2	1	1	2	2	1	1	0	0	0	1	1	1	1	0	0	1	2	0	2	0	0	1	1	0	1	0	0	0	0	0	0	1	1	1	NA	0	1	NA	0	0	1	NA	1	1	2	NA	2	0	1	1	1	0	0	0	0	0	0	0	0	0	2	0	0	0	1	0	1	1	1	0	NA	1	0	0	1	0	1	0	1	0	NA	1	0	0	0	1	0	1	0	NA	1	0	0	NA	1	0	0	0	0	0	NA	1	NA	0	1	0	1	0	0	0	0	0	0	0	0	0	NA	NA	0	1	0	0	0	NA	0	0	0	0	0	0	0	0	0	0	0	1	NA	NA	1	0	1	0	0	1	0	0	0	0	0	0	0	0	1	0	1	1	0	0	1	0	0	1	NA	0	NA	0	1	2	0	0	NA	0	0	1	0	0	0	0	0	0	2	0	0	0	0	0	0	0	NA	0	0	0	1	0	0	0	1	0	1	0	0	0	1	0	0	0	0	0	0	NA	1	0	1	0	0	NA	0	0	0	1	0	0	0	NA	0	0	0	1	NA	0	1	1	1	0	0	0	0	2	1	0	0	1	0	1	0	0	0	1	1	1	0	0	0	1	1	NA	0	1	1	0	0	0	0	0	2	0	1	NA	0	NA	0	0	NA	0	0	0	0	NA	0	1	0	0	0	1	0	0	0	0	0	0	0	0	0	0	0	NA	0	0	0	0	2	1	0	NA	0	0	0	0	2	0	0	0	0	1	NA	0	0	0	0	NA	1	NA	0	1	0	0	0	0	0	0	NA	1	0	0	0	1	0	NA	NA	0	1	NA	0	NA	1	0	0	0	0	0	0	NA	1	0	0	0	0	0	0	0	0	1	1	0	0	0	0	0	1	2	1	NA	0	2	0	2	0	0	1	0	1	0	0	1	NA	1	NA	NA	1	0	0	0	0	0	0	NA	0	2	2	1	0	0	0	1	0	1	0	1	0	0	0	0	0	0	0	0	0	0	NA	1	0	0	0	0	0	NA	0	2	0	0	0	1	NA	0	0	1	0	0	0	0	0	0	NA	1	1	1	0	0	0	0	1	NA	0	0	0	1	0	0	0	0	0	0	2	0	1	0	0	0	NA	0	0	0	1	NA	1	1	1	0	0	0	1	1	1	0	0	NA	1	NA	1	0	0	0	0	0	1	1	1	2	0	0	0	0	NA	0	0	0	0	2	1	1	0	0	0	0	0	0	0	0	0	NA	NA	2	0	NA	1	0	NA	0	0	0	NA	0	0	0	0	1	0	NA	1	0	1	1	0	0	0	0	1	1	0	0	0	NA	0	0	0	0	NA	0	0	1	2	0	0	1	0	0	NA	0	1	1	NA	1	0	0	0	0	0	0	0	NA	0	0	0	0	0	0	0	0	0	0	0	0	1	0	NA	0	0	0	2	0	0	0	0	0	0	1	1	1	0	0	0	1	1	0	0	NA	0	0	1	1	1	0	0	0	NA	0	0	0	0	0	0	0	1	0	0	0	2	0	1	0	0	0	1	0	0	2	0	NA	1	1	NA	0	NA	2	0	NA	NA	0	0	0	0	0	0	1	1	0	0	0	0	1	0	0	0	1	0	1	NA	2	2	0	0	0	0	1	0	0	0	0	1	NA	0	0	0	1	0	0	NA	2	0	0	0	0	1	0	NA	1	0	0	0	0	0	0	0	1	0	1	1	0	0	0	0	0	1	0	0	0	0	0	0	NA	1	0	0	0	0	0	0	NA	0	0	2	0	1	0	NA	NA	1	0	0	0	0	0	1	1	0	0	0	NA	0	1	NA	1	1	0	0	0	NA	1	1	0	1	0	0	1	2	0	0	0	0	1	NA	0	0	1	0	0	0	0	0	0	0	1	0	0	0	0	1	0	1	NA	NA	0	0	0	0	0	0	0	0	0	1	1	0	0	1	1	1	1	1	0	0	0	1	1	0	0	0	1	0	0	0	0	0	1	0	0	0	0	0	0	0	0	0	0	0	NA	0	0	0	0	0	0	1	1	NA	1	0	0	1	0	0	1	0	NA	1	0	0	0	0	1	1	1	0	0	0	0	2	0	0	0	0	0	0	0	0	0	0	0	0	0	0	0	0	0	0	1	0	0	0	NA	0	0	0	0	1	0	NA	0	0	0	0	2	1	0	0	2	2	1	1	1	0	0	NA	1	0	0	0	NA	0	0	0	0	0	0	1	1	NA	1	1	0	1	0	0	NA	1	1	1	0	0	0	0	0	0	0	NA	NA	2	0	0	0	0	0	1	0	0	0	0	0	NA	1	0	NA	0	NA	0	0	0	0	0	0	0	0	0	1	1	0	0	0	0	1	0	0	1	0	0	0	0	0	NA	0	0	1	0	0	0	0	0	1	0	NA	1	0	1	0	0	0	0	0	0	0	0	1	NA	0	0	0	0	0	NA	0	0	NA	NA	0	NA	0	0	0	NA	0	1	1	0	0	0	0	NA	0	0	0	0	1	0	0	NA	0	0	0	1	1	1	0	1	2	1	0	0	NA	0	1	0	0	0	0	1	2	0	0	0	0	0	1	1	0	0	0	1	0	0	0	1	0	NA	1	1	0	0	NA	0	0	0	1	0	1	0	1	0	0	NA	0	0	0	0	0	1	0	0	0	0	1	NA	1	1	0	1	2	NA	1	1	0	0	NA	1	0	0	0	NA	1	1	0	0	0	0	0	0	0	0	1	1	1	0	0	0	0	1	0	0	0	0	NA	NA	0	0	0	1	1	0	0	2	0	0	0	2	2	0	0	0	1	1	2	0	NA	0	0	0	0	2	1	0	0	0	0	0	0	0	0	0	0	1	0	0	2	0	1	1	NA	1	0	NA	NA	1	1	2	1	0	0	0	NA	1	0	NA	0	0	0	NA	1	1	0	1	NA	0	0	0	0	0	0	0	1	0	2	1	0	0	0	2	1	0	1	NA	0	0	0	0	0	0	NA	1	1	0	0	1	NA	0	0	0	0	0	2	2	0	0	0	NA	0	0	1	0	0	1	0	0	0	0	0	0	0	0	0	0	NA	1	0	1	NA	0	0	0	0	NA	0	0	0	0	0	1	0	1	0	NA	1	1	0	0	0	0	0	0	1	0	0	0	0	0	NA	0	0	0	0	NA	1	0	0	0	0	0	0	0	0	0	0	0	1	1	1	0	0	0	0	0	0	0	0	0	0	0	0	0	0	0	0	0	0	0	0	0	0	1	0	0	1	0	0	0	0	0	0	0	NA	0	2	NA	0	1	NA	0	0	1	NA	0	0	0	0	0	0	0	NA	1	0	0	NA	0	0	0	0	0	1	0	0	NA	0	1	0	0	0	1	1	1	1	0	1	0	0	0	0	1	1	NA	0	0	0	0	1	0	0	0	0	0	0	0	0	1	NA	1	0	0	0	0	0	1	0	0	0	0	2	2	0	0	0	1	0	0	0	0	0	0	1	0	1	NA	0	0	0	0	0	0	0	1	0	0	1	NA	0	1	2	0	NA	1	1	0	NA	NA	1	0	0	0	1	0	1	0	0	0	1	0	NA	0	NA	0	NA	0	0	0	1	0	1	0	2	0	0	0	0	0	0	0	0	0	0	0	0	0	0	NA	NA	1	NA	0	1	1	0	0	0	2	0	0	NA	0	0	NA	0	1	1	NA	0	0	NA	0	0	1	0	0	0	0	0	2	NA	0	0	0	0	1	NA	0	0	0	0	1	0	0	0	0	0	0	0	0	0	0	1	0	0	NA	1	1	1	0	0	0	0	1	0	0	0	0	0	1	0	0	0	1	0	NA	1	0	0	0	0	0	NA	0	0	1	0	0	0	0	0	0	0	0	NA	1	0	1	0	NA	1	1	2	1	1	0	0	2	0	0	2	0	0	1	1	0	NA	1	0	0	0	0	0	0	0	0	0	0	1	0	0	1	NA	0	0	1	1	0	0	0	1	NA	1	0	NA	0	0	NA	0	0	0	0	0	NA	0	0	1	0	0	0	0	0	0	1	0	0	0	0	0	0	0	0	1	0	0	1	0	1	0	NA	0	2	2	NA	2	0	NA	1	0	1	0	1	NA	0	0	1	1	0	0	0	NA	0	NA	0	0	NA	1	NA	0	0	0	1	2	0	0	0	1	0	1	0	0	0	0	0	0	0	NA	0	NA	1	0	0	0	0	1	0	0	0	0	0	0	2	NA	0	0	2	0	0	0	1	2	0	0	0	NA	0	0	0	0	0	1	1	0	NA	0	0	0	0	0	NA	1	NA	1	0	0	0	0	1	0	1	1	1	0	0	1	1	0	NA	1	0	2	0	0	0	0	0	0	NA	1	0	0	NA	1	0	0	1	0	1	0	1	0	0	0	0	0	0	0	1	0	0	0	0	2	1	0	0	0	NA	0	0	0	0	NA	0	0	2	0	0	0	0	NA	0	1	0	0	0	0	NA	0	0	0	0	0	0	0	0	0	0	0	0	NA	0	0	0	1	1	0	0	0	0	1	2	0	0	1	0	0	0	0	0	1	1	0	0	0	2	NA	0	0	1	0	NA	0	1	0	1	0	0	NA	NA	0	0	1	1	0	NA	1	0	1	0	0	2	0	NA	0	0	0	0	0	0	0	0	0	NA	NA	1	NA	0	2	0	0	0	0	0	0	0	0	NA	0	NA	0	1	0	NA	1	1	0	1	0	0	0	0	0	2	0	0	0	0	0	1	1	1	0	2	0	0	0	0	0	0	0	0	0	0	1	0	1	0	0	0	0	0	0	1	0	0	0	0	1	0	0	0	0	0	0	0	0	0	0	1	0	1	NA	0	0	1	0	0	NA	1	0	0	0	0	NA	1	0	0	0	0	0	0	1	2	1	1	NA	0	0	NA	1	0	0	0	0	2	0	1	1	0	0	0	0	1	1	0	0	0	1	0	0	0	1	0	0	0	0	0	1	NA	1	1	0	0	0	0	0	NA	2	0	0	0	0	NA	0	0	NA	0	0	0	0	1	1	0	1	0	0	0	0	1	0	0	1	1	0	0	0	2	0	NA	0	0	0	NA	NA	1	0	0	0	0	0	1	0	0	1	0	1	1	0	NA	1	1	0	1	0	0	0	0	0	0	0	0	0	0	0	0	0	0	2	0	2	1	NA	0	0	0	0	0	1	0	NA	2	0	0	1	NA	0	0	0	0	1	0	1	1	0	0	1	0	0	0	1	0	0	0	2	NA	1	1	NA	0	NA	0	1	0	0	NA	1	0	0	0	0	0	0	NA	0	1	0	0	0	0	0	0	0	0	0	0	NA	1	0	0	0	2	1	0	0	0	0	0	0	NA	0	NA	0	0	0	1	0	0	0	0	0	0	1	NA	0	0	0	0	0	NA	1	0	1	0	NA	1	0	0	1	NA	0	0	2	2	NA	1	0	1	0	2	2	1	0	0	1	1	0	0	0	0	0	0	0	1	2	1	NA	0	0	0	1	NA	1	NA	2	0	0	1	0	0	0	1	0	0	NA	NA	0	0	0	0	1	NA	0	NA	NA	0	0	0	0	0	NA	0	0	0	0	0	1	NA	0	0	NA	0	0	0	0	0	0	0	1	1	0	0	0	0	0	0	0	0	0	0	0	1	NA	0	0	1	0	0	0	0	0	1	0	1	0	0	0	0	1	0	0	0	0	0	0	0	0	1	NA	1	NA	0	0	0	0	0	1	0	0	0	0	0	0	0	0	NA	NA	1	0	0	0	0	0	1	0	0	0	0	0	0	1	2	0	0	0	0	0	NA	1	0	0	0	0	0	2	0	0	1	1	0	0	0	1	1	1	2	0	1	0	0	0	0	0	NA	0	0	0	0	0	2	1	0	1	1	0	0	NA	0	0	0	0	0	0	NA	0	0	1	0	0	0	0	0	2	0	0	NA	NA	0	1	0	0	0	0	0	1	0	0	0	0	0	0	0	0	0	1	0	1	0	NA	NA	0	0	NA	1	0	2	0	0	0	0	1	0	0	0	0	NA	1	1	NA	0	NA	1	1	0	0	0	2	0	0	NA	0	0	0	0	0	0	0	0	0	0	2	0	0	0	0	0	0	0	0	1	0	0	0	1	NA	0	0	0	0	0	0	0	0	0	0	0	NA	0	1	0	0	0	0	0	1	0	0	0	0	1	1	0	0	0	1	0	0	0	0	1	0	1	NA	0	0	NA	0	0	0	0	1	1	0	0	1	0	0	0	0	1	1	NA	NA	NA	0	NA	0	0	0	0	0	0	NA	0	0	1	1	1	0	0	0	0	0	0	2	NA	1	1	0	0	0	0	1	1	0	1	0	0	0	1	0	1	0	NA	1	0	1	0	NA	NA	1	1	0	0	0	0	0	0	0	0	0	1	0	0	0	0	0	0	1	0	0	0	0	0	1	0	0	0	1	0	0	0	0	2	0	0	0	0	0	1	0	0	0	0	0	0	0	0	1	0	0	0	0	NA	1	NA	0	0	1	0	0	0	0	2	1	0	0	0	1	0	0	1	0	1	0	0	1	0	0	2	0	0	1	0	0	0	0	1	0	0	1	0	2	0	0	0	0	1	1	0	0	0	1	0	0	1	1	0	0	0	0	1	1	1	0	0	1	2	1	0	1	NA	0	0	1	1	1	1	0	1	0	1	0	0	0	0	1	1	0	0	1	0	0	0	0	0	0	0	0	0	1	0	1	NA	1	NA	NA	NA	0	0	2	NA	NA	1	1	NA	NA	0	0	0	1	1	NA	0	1	NA	0	0	NA	1	0	0	NA	0	0	1	0	1	0	NA	0	1	0	1	0	NA	0	0	0	NA	1	1	1	0	0	0	1	0	0	0	NA	1	1	1	1	0	0	0	0	0	0	0	0	0	0	0	0	0	NA	0	0	0	1	0	0	0	2	0	2	0	2	1	1	0	0	2	2	0	0	2	0	0	0	0	0	1	1	1	0	1	0	0	0	NA	1	0	NA	0	0	0	1	0	0	0	1	1	1	NA	0	1	0	0	0	0	0	0	0	0	1	1	0	2	0	0	0	0	0	0	0	0	0	1	0	0	0	1	1	0	NA	0	1	1	0	0	0	1	0	0	0	0	0	1	NA	1	0	0	0	0	0	0	1	NA	1	0	0	0	0	0	0	0	0	0	2	0	1	0	NA	0	0	0	0	0	0	0	1	0	0	NA	0	0	0	0	0	2	1	0	0	1	1	0	0	0	0	0	1	1	0	0	0	0	0	0	0	0	1	0	0	1	1	1	NA	1	NA	0	1	0	0	0	1	1	0	0	1	2	2	NA	1	0	1	0	0	0	0	0	0	0	0	2	0	0	0	0	0	0	0	NA	1	0	0	0	1	0	0	0	0	0	0	0	1	NA	2	NA	NA	0	NA	0	0	0	0	0	0	0	0	2	0	0	0	0	NA	0	1	0	1	0	0	2	1	1	0	2	1	1	NA	0	0	0	0	0	0	0	0	1	0	0	1	1	1	0	1	0	0	0	0	0	0	0	0	0	0	1	0	0	2	1	1	0	0	0	0	0	NA	1	0	0	0	2	0	NA	0	0	0	0	1	0	NA	1	0	NA	1	0	NA	1	0	0	0	0	0	1	0	0	1	1	NA	NA	0	0	0	0	0	0	0	0	0	0	0	0	0	0	NA	0	0	1	0	NA	0	0	1	0	0	NA	0	1	NA	0	0	2	1	1	NA	0	0	0	0	0	0	0	1	0	0	0	0	0	2	0	0	0	2	1	0	0	1	1	0	1	1	1	1	NA	0	NA	1	0	0	0	0	0	NA	0	0	0	0	0	0	0	1	1	1	1	1	1	0	1	NA	0	0	2	1	0	0	0	0	0	0	0	0	0	2	2	NA	0	1	NA	1	0	0	0	1	0	0	0	0	0	0	1	0	0	0	0	0	0	0	1	1	0	0	0	1	0	1	1	0	0	0	0	1	0	0	0	0	NA	1	0	0	0	0	NA	0	0	NA	0	1	1	0	0	1	0	1	0	0	0	0	NA	0	0	1	2	0	NA	0	0	0	1	NA	0	1	0	0	0	0	1	1	0	0	0	0	0	1	0	0	0	NA	NA	1	0	1	1	1	1	NA	NA	0	0	0	0	NA	1	0	NA	0	0	0	0	1	0	0	1	0	0	1	1	1	1	0	0	1	0	0	NA	0	0	0	0	NA	1	0	0	0	0	1	NA	0	0	NA	1	0	0	1	0	0	0	0	0	0	1	1	1	0	NA	0	0	0	1	0	1	0	0	0	1	0	0	0	0	1	0	0	0	0	0	1	1	0	NA	0	0	NA	0	1	NA	1	1	0	NA	1	0	0	0	0	1	0	0	NA	0	2	0	2	0	0	0	0	0	NA	1	0	NA	1	0	0	0	0	0	0	NA	1	NA	0	0	1	0	0	0	0	0	1	1	1	2	0	0	0	0	0	0	0	2	0	NA	0	0	0	0	2	NA	0	0	0	0	0	0	0	1	0	NA	NA	1	0	0	0	0	1	1	0	1	1	0	0	2	0	1	1	1	0	NA	1	0	1	NA	0	0	0	0	0	NA	0	1	1	1	0	1	NA	NA	0	0	1	0	0	1	0	0	1	0	1	0	2	1	1	1	1	0	1	1	0	0	1	0	0	0	0	0	0	0	0	1	1	1	2	0	2	1	2	0	0	0	1	1	1	1	0	0	0	0	0	NA	NA	0	0	2	1	0	0	1	0	0	0	0	0	NA	NA	0	0	0	1	0	NA	1	0	0	1	0	0	0	0	0	1	2	1	0	1	0	0	0	0	1	0	0	0	NA	0	0	0	NA	1	0	NA	0	0	0	NA	0	0	0	0	2	0	0	0	0	0	0	0	NA	NA	NA	NA	0	0	NA	0	0	0	0	0	0	0	0	0	0	1	0	0	0	0	0	1	1	NA	0	1	1	1	0	2	1	0	0	0	1	0	1	0	0	0	0	0	NA	0	1	1	0	0	0	0	0	1	1	0	1	2	NA	0	0	0	1	1	0	1	1	0	1	0	0	1	0	0	0	1	0	0	0	0	0	0	1	NA	1	1	0	0	0	0	2	0	0	0	0	0	0	1	0	1	0	0	0	0	1	1	0	0	1	0	0	1	1	NA	0	0	0	2	0	0	NA	0	0	0	1	NA	0	1	1	0	0	0	1	0	0	0	0	0	1	0	0	NA	0	1	0	0	0	NA	1	0	0	2	NA	2	0	0	0	1	1	2	0	1	0	NA	0	1	1	2	NA	1	0	0	0	0	0	0	0	0	0	1	0	0	1	0	0	0	0	0	1	0	NA	0	2	0	0	0	1	0	0	1	1	1	0	0	0	0	1	0	0	2	0	NA	1	NA	2	0	0	1	1	1	1	0	0	0	0	NA	0	0	0	0	1	0	0	0	0	1	0	0	0	0	0	2	0	0	1	0	1	0	0	0	0	1	1	1	0	1	0	0	2	0	NA	1	0	2	0	0	0	0	0	0	0	0	0	0	0	0	0	1	0	0	0	0	0	0	NA	0	0	1	0	0	0	1	1	0	0	0	1	0	0	1	0	0	1	NA	0	0	1	0	0	NA	0	0	0	0	0	0	0	0	0	0	1	0	0	1	0	1	1	0	0	0	0	1	0	0	0	2	0	0	1	0	0	0	0	0	0	0	0	0	0	0	0	1	NA	0	0	2	0	0	NA	0	2	1	0	0	0	NA	0	NA	0	1	1	0	0	0	0	0	0	0	0	NA	NA	0	0	0	1	1	0	0	0	0	0	0	1	0	0	0	0	NA	0	0	0	NA	1	NA	0	0	0	0	NA	0	0	0	1	0	1	0	0	0	0	0	0	NA	0	0	2	0	0	0	0	0	0	0	0	0	1	0	0	0	0	0	0	NA	1	0	NA	0	0	0	0	0	NA	0	0	2	1	0	NA	1	0	0	1	0	0	0	0	2	0	0	0	NA	NA	NA	1	NA	0	0	0	0	0	0	0	0	1	0	1	0	1	0	0	0	1	0	1	1	0	1	0	1	NA	2	0	1	1	0	0	2	1	2	0	0	0	0	0	1	0	0	0	0	0	1	NA	0	0	0	0	0	1	1	NA	0	0	0	1	0	0	1	1	0	NA	NA	1	0	1	0	0	0	0	0	0	1	NA	0	0	0	NA	0	0	0	0	0	0	0	0	0	0	2	1	0	0	0	0	0	0	1	1	0	2	0	NA	1	1	0	0	0	0	0	0	0	0	2	1	0	0	0	1	0	1	0	NA	0	0	0	0	0	1	0	0	0	0	0	1	0	0	0	0	0	0	0	0	0	0	0	1	1	0	0	1	1	0	0	0	0	0	0	0	0	0	1	0	NA	0	0	1	0	NA	0	0	0	2	2	0	1	1	0	0	0	0	0	1	0	1	0	0	0	0	0	1	NA	0	0	1	0	NA	1	0	0	1	0	0	0	1	1	0	0	0	0	0	1	0	0	0	NA	0	0	0	0	1	1	1	1	0	0	NA	NA	0	0	2	0	1	0	0	0	0	1	0	1	0	0	2	0	0	0	0	0	0	0	0	0	0	0	0	0	0	1	NA	NA	0	1	2	0	0	1	1	0	1	0	0	0	0	1	1	0	1	0	0	0	0	0	2	0	0	0	2	1	1	2	0	0	0	0	0	0	0	0	0	0	0	2	1	0	0	0	1	1	1	0	1	0	0	0	1	0	NA	0	0	0	0	1	0	0	0	0	0	0	0	0	0	1	0	0	0	0	0	1	NA	1	0	0	1	0	0	0	0	0	NA	0	1	0	0	0	1	0	0	0	1	0	1	1	0	0	0	0	0	0	0	0	0	0	0	0	0	0	0	0	0	0	0	0	0	1	1	0	0	0	0	NA	0	2	0	0	0	0	0	0	0	0	0	0	0	0	0	0	0	0	0	0	0	0	1	0	0	0	1	0	0	1	0	0	0	0	0	0	NA	0	1	0	0	0	0	NA	NA	0	1	0	0	0	0	0	1	0	0	0	0	1	0	1	0	0	0	0	NA	1	0	0	0	0	0	0	0	0	0	0	0	NA	0	1	0	0	0	0	0	0	0	0	1	0	0	0	0	0	0	1	0	2	2	0	1	0	0	0	0	NA	0	0	1	0	1	2	0	0	0	NA	1	1	1	NA	2	0	0	1	1	0	0	0	0	1	0	1	2	2	0	NA	0	1	0	NA	1	1	0	0	0	0	0	1	1	0	0	0	1	0	0	0	0	0	0	1	0	0	NA	1	0	0	0	0	2	0	0	0	0	1	NA	1	0	0	0	0	1	0	NA	1	0	0	0	0	NA	2	0	0	2	2	1	0	0	0	0	0	0	0	NA	1	1	0	1	0	0	0	1	0	1	NA	NA	0	0	1	0	NA	0	NA	2	0	0	1	0	0	0	0	0	0	1	0	0	0	1	0	NA	0	0	0	0	0	NA	0	1	0	0	NA	1	2	1	1	0	0	1	0	0	1	0	0	0	0	0	0	NA	1	0	0	0	0	0	1	1	NA	0	2	1	0	1	0	1	NA	1	0	NA	0	0	1	1	0	1	0	NA	0	0	0	0	1	NA	0	1	0	0	2	0	1	NA	NA	NA	2	0	0	0	0	0	0	0	1	0	0	0	0	0	1	NA	2	0	0	0	0	0	0	1	0	0	1	0	0	0	0	NA	2	0	0	0	0	0	0	0	NA	NA	1	NA	NA	0	0	0	0	0	0	0	1	0	0	1	0	NA	0	0	1	0	1	0	0	0	1	0	1	NA	1	0	0	0	0	1	0	0	2	0	2	0	0	0	0	1	0	0	1	0	1	0	0	1	0	1	0	0	0	0	2	0	0	1	0	1	1	0	0	0	1	1	0	0	NA	1	1	0	1	1	0	0	0	NA	1	0	2	NA	1	0	0	0	0	0	0	0	0	0	0	0	0	0	0	0	0	0	0	0	0	0	NA	1	1	2	1	0	0	0	NA	0	0	0	NA	1	0	0	0	0	2	0	0	0	0	0	1	0	NA	1	0	0	0	0	0	0	1	1	0	0	1	0	0	1	0	0	0	0	0	0	0	0	0	0	0	0	0	NA	0	0	1	0	0	0	1	0	1	0	0	0	0	1	0	0	0	0	0	1	0	0	1	1	1	NA	1	1	2	0	NA	0	1	1	NA	NA	0	1	0	1	2	1	0	2	1	1	1	0	0	0	1	0	0	0	0	1	1	0	0	0	0	NA	1	1	0	1	0	0	1	0	0	1	NA	1	0	0	0	0	0	1	0	1	0	1	0	0	1	NA	0	0	0	0	0	0	0	0	0	0	0	0	1	0	1	0	0	NA	0	2	0	0	0	0	0	0	0	0	0	0	0	0	1	NA	0	0	0	0	0	0	0	0	1	0	0	0	0	0	0	0	NA	1	0	1	1	1	1	0	1	1	1	1	NA	2	2	0	0	0	0	0	0	1	0	0	NA	NA	1	NA	0	0	2	0	1	0	1	0	0	1	1	0	0	0	0	0	1	0	1	0	0	0	0	0	1	0	1	1	NA	0	0	0	0	NA	1	0	0	0	1	0	0	0	NA	1	NA	1	0	0	2	1	0	0	0	2	0	0	0	1	0	0	0	0	2	0	1	NA	0	1	0	0	0	1	1	0	1	NA	0	0	1	0	0	0	0	0	0	0	0	0	0	1	0	0	0	0	0	0	0	1	0	0	0	0	0	0	1	NA	1	1	1	0	1	0	1	1	NA	0	1	0	0	1	0	0	1	1	NA	NA	0	1	0	0	0	1	0	NA	0	NA	0	NA	1	0	1	0	NA	0	0	0	0	1	0	NA	0	1	0	0	0	0	0	0	0	0	0	NA	0	0	0	1	2	0	1	0	0	0	0	0	0	0	NA	NA	0	2	0	0	1	NA	0	0	1	0	0	NA	0	0	1	0	0	0	0	0	0	0	0	0	1	1	NA	0	1	0	0	1	2	0	2	0	1	0	2	0	0	0	NA	0	0	0	0	1	0	1	1	0	1	1	1	0	0	0	0	0	0	1	0	1	1	0	NA	0	NA	0	0	1	1	0	1	1	1	1	0	0	0	0	0	1	0	0	0	1	0	0	0	NA	1	0	0	0	0	0	0	0	0	0	0	0	0	0	0	0	0	1	0	0	0	0	1	NA	NA	0	1	0	0	0	0	0	0	0	1	0	0	0	0	0	0	1	0	1	0	NA	NA	0	1	1	1	0	0	NA	2	1	NA	0	0	1	1	0	0	0	1	0	0	0	0	NA	0	0	1	2	0	0	0	0	1	0	0	0	0	0	0	0	1	0	0	0	1	1	0	1	1	0	0	0	0	0	0	0	0	0	0	2	0	2	2	0	0	0	2	0	0	0	0	1	0	0	0	0	2	1	1	1	0	1	2	NA	0	0	0	2	0	NA	1	1	0	0	0	0	1	0	0	0	0	0	0	0	NA	0	1	0	1	NA	0	0	0	0	0	NA	1	1	1	2	0	0	0	0	0	0	2	0	0	0	1	0	0	0	0	2	0	0	0	0	0	0	0	0	0	0	NA	0	0	0	0	0	0	0	1	0	0	0	0	0	2	1	2	0	0	0	0	0	0	0	NA	0	1	NA	0	0	0	1	NA	0	0	0	NA	0	0	0	1	0	0	0	0	NA	0	0	0	1	0	0	0	1	NA	1	1	0	0	0	0	0	0	0	0	0	0	1	2	0	0	0	0	NA	2	0	0	0	0	1	NA	0	1	0	0	0	1	0	0	0	0	0	0	NA	0	1	0	0	NA	1	1	0	0	1	0	0	0	0	0	0	0	0	0	NA	0	0	NA	0	NA	0	NA	0	0	0	2	NA	0	NA	0	0	1	0	1	0	0	0	0	0	0	0	0	NA	1	2	1	NA	1	0	1	NA	0	1	0	NA	0	0	2	0	0	1	0	1	0	1	1	1	0	NA	0	0	0	0	0	0	1	0	2	1	NA	1	0	0	0	1	0	0	0	0	0	1	0	0	0	0	0	0	1	1	1	0	0	0	0	0	0	0	0	NA	0	NA	0	0	0	1	0	0	0	0	0	2	1	1	1	0	0	1	NA	0	1	0	1	1	1	0	2	0	0	0	0	0	0	0	1	0	NA	0	1	1	1	0	2	NA	1	2	0	0	0	0	1	0	1	0	1	0	0	0	0	0	0	0	0	0	1	1	NA	0	NA	0	0	0	1	0	0	0	1	0	0	0	1	1	1	0	0	0	0	0	0	1	0	0	0	2	0	1	0	0	0	0	0	0	0	0	0	0	0	2	0	NA	0	1	1	0	1	NA	0	0	1	1	1	1	NA	0	0	0	0	1	0	0	NA	0	0	0	1	1	1	0	NA	NA	2	2	1	0	0	0	0	0	0	0	NA	1	1	0	NA	1	1	NA	1	1	0	NA	0	1	0	1	0	0	0	0	0	0	NA	2	2	0	0	0	2	2	NA	1	0	0	1	0	1	NA	1	NA	0	0	0	0	0	0	0	0	1	NA	0	0	0	0	0	0	0	0	0	1	0	1	NA	NA	0	1	1	0	0	1	0	0	0	1	0	NA	0	0	1	0	0	NA	NA	0	0	0	0	0	0	0	0	0	2	NA	0	NA	0	1	0	1	0	NA	1	0	2	0	2	1	0	1	0	1	1	2	0	0	0	0	0	1	0	1	1	2	0	0	0	0	0	0	0	1	0	1	0	0	0	0	0	0	0	0	0	1	1	1	0	0	2	2	0	0	0	1	0	0	0	0	1	1	0	NA	0	0	0	2	0	0	NA	0	1	0	0	1	0	1	0	0	0	1	NA	0	1	1	1	NA	1	0	1	0	0	NA	0	0	0	0	0	0	1	1	0	0	0	0	0	0	0	0	0	NA	NA	2	2	0	0	0	0	0	0	0	0	0	0	0	2	0	0	0	2	2	0	0	0	0	0	0	0	0	0	0	0	0	1	1	0	0	0	0	1	0	0	0	NA	0	0	0	1	NA	0	1	0	0	0	0	0	2	0	1	0	0	0	1	NA	NA	0	NA	1	0	0	NA	1	0	NA	0	0	0	0	1	0	0	1	0	0	0	0	0	0	NA	0	0	0	0	0	0	0	0	0	NA	2	0	1	1	0	1	1	0	0	0	0	0	0	0	0	0	0	0	1	1	2	NA	0	0	NA	0	1	0	1	0	2	1	0	NA	0	0	0	0	0	0	0	0	0	1	1	0	0	0	0	0	0	0	0	0	1	NA	0	0	NA	0	NA	0	NA	0	1	1	0	1	0	0	1	0	0	2	1	0	NA	1	0	1	0	0	1	1	1	0	0	NA	0	0	0	0	0	1	0	0	0	NA	2	0	2	0	0	1	0	0	0	0	0	0	0	0	0	0	1	0	0	0	0	0	0	0	0	NA	1	1	0	NA	1	0	0	0	0	0	2	NA	0	0	0	0	0	0	0	0	0	NA	1	2	0	0	0	0	0	0	NA	1	0	1	NA	0	1	0	0	0	0	0	0	0	0	1	0	NA	0	0	0	0	NA	1	0	NA	0	0	0	0	NA	0	1	0	1	2	1	0	NA	0	0	0	1	0	0	0	0	1	2	2	1	NA	1	0	0	0	0	0	0	0	2	0	1	NA	1	NA	0	0	0	0	0	0	0	1	0	0	1	0	0	0	0	NA	NA	0	1	0	1	0	0	NA	0	0	NA	0	0	1	1	0	2	1	0	0	1	0	0	0	0	0	0	0	0	0	0	0	0	0	0	0	0	0	0	0	0	0	0	NA	0	1	0	1	NA	1	NA	0	0	1	NA	0	0	1	1	0	0	0	0	1	1	0	1	1	0	0	1	0	0	0	0	0	0	0	1	1	0	0	0	0	0	0	0	1	0	2	0	0	0	0	0	1	0	1	2	0	NA	1	NA	1	1	0	1	0	0	1	0	0	0	1	0	0	1	0	0	0	2	0	1	NA	1	0	0	NA	0	0	0	NA	NA	0	0	0	2	0	0	2	0	NA	0	0	0	0	0	0	0	0	0	0	1	1	0	0	0	NA	1	0	0	0	0	0	0	1	0	0	0	2	0	0	0	0	0	0	1	0	0	NA	NA	NA	NA	1	0	0	0	NA	0	0	1	0	0	NA	2	1	NA	0	0	0	1	0	0	1	NA	NA	0	0	0	0	NA	1	0	0	0	0	0	0	0	0	0	0	0	0	0	0	0	0	0	0	0	1	0	2	1	0	0	0	0	0	0	0	1	0	0	NA	NA	1	0	1	0	0	0	NA	1	0	NA	1	1	NA	0	0	1	1	0	0	1	0	0	0	0	1	0	1	0	0	1	NA	0	0	0	0	0	1	1	0	1	0	0	0	0	0	0	0	0	NA	0	1	0	0	0	0	0	0	0	0	0	0	0	2	1	0	1	0	0	0	0	1	0	0	NA	NA	1	1	0	1	0	1	NA	0	0	1	1	0	0	0	1	0	1	0	0	0	0	0	0	0	0	0	0	0	1	0	0	1	0	1	0	0	0	0	1	0	0	1	0	0	2	0	0	0	1	0	1	0	0	0	0	0	1	0	0	0	0	0	1	1	1	0	2	1	0	1	1	NA	NA	1	2	0	NA	0	1	1	0	0	NA	0	0	0	0	1	1	0	0	0	1	NA	1	0	NA	0	0	0	0	0	0	0	0	0	0	2	0	0	1	0	0	2	1	NA	2	0	0	0	0	0	0	1	NA	NA	1	0	0	0	NA	1	0	0	1	0	0	0	0	0	0	1	0	0	1	1	1	0	0	0	0	NA	2	0	0	1	0	0	1	0	0	2	0	0	1	1	1	0	0	0	0	1	0	1	0	0	1	1	0	0	1
Carp_Parent15_M	1	0	0	0	0	0	0	0	0	0	0	NA	NA	0	0	0	0	0	0	0	0	0	0	0	0	0	0	0	0	0	0	0	NA	1	0	0	1	0	0	0	0	0	1	1	2	0	1	0	1	0	0	0	0	0	0	2	0	0	0	0	0	0	0	1	1	0	0	1	1	0	0	0	0	2	0	0	0	1	0	1	0	0	2	0	0	0	0	0	1	1	1	1	0	0	0	0	0	0	0	0	2	0	0	0	0	NA	0	0	NA	0	0	0	1	0	NA	0	0	0	0	0	0	0	0	0	1	1	0	0	0	0	1	0	0	0	0	0	0	NA	2	0	0	0	1	0	0	0	1	0	0	0	0	0	0	NA	0	0	0	0	0	0	0	2	2	1	0	0	0	0	0	0	0	1	0	0	0	NA	0	0	1	0	1	0	0	NA	1	0	0	0	0	0	0	1	0	0	0	0	0	0	0	0	0	1	0	0	0	0	0	1	0	1	1	NA	2	0	0	0	0	0	NA	1	0	0	0	0	1	NA	1	NA	0	0	0	0	0	0	NA	0	0	1	0	0	0	NA	0	0	0	1	0	0	0	0	1	0	1	0	0	0	1	0	0	NA	0	1	0	0	0	0	0	0	0	2	0	0	0	2	2	2	0	0	0	1	1	0	0	0	0	0	2	0	2	2	0	0	1	0	0	1	1	1	0	0	2	NA	1	0	0	1	1	NA	0	2	2	0	0	0	0	0	0	0	0	0	0	0	0	0	2	0	0	0	0	0	0	0	1	0	NA	NA	0	1	0	0	0	0	0	1	1	NA	0	NA	0	0	0	0	0	0	2	0	0	0	0	0	0	0	0	0	0	0	0	0	0	0	0	0	0	0	0	0	0	1	0	0	0	0	0	0	2	0	0	0	0	0	0	0	0	0	0	0	0	0	0	0	0	1	0	1	NA	0	1	0	1	NA	0	0	0	0	0	0	NA	0	0	0	1	0	0	0	0	0	1	0	0	1	NA	1	1	0	0	0	0	0	0	0	0	2	0	0	0	0	0	0	0	0	0	1	0	0	0	1	2	0	0	0	2	0	0	2	0	0	0	0	0	0	0	0	1	0	1	0	1	0	0	0	0	2	0	0	0	0	0	NA	0	0	0	0	0	0	0	0	0	0	0	0	0	0	0	0	0	0	0	0	0	0	0	0	0	0	1	0	0	0	0	0	1	0	0	0	1	0	0	0	0	0	0	0	0	0	0	1	0	0	0	1	1	NA	0	0	NA	NA	0	1	1	1	0	0	0	1	0	1	1	NA	0	NA	0	1	0	0	NA	1	1	0	0	1	1	1	0	2	0	0	NA	0	0	0	0	0	0	0	0	1	0	0	0	0	0	0	0	0	0	0	0	0	1	0	0	0	2	0	0	0	2	0	0	0	0	0	0	0	0	1	0	0	0	0	0	0	0	1	0	0	0	0	0	0	0	0	1	1	0	0	0	1	0	2	0	2	2	0	2	0	0	1	0	0	0	1	0	2	0	0	0	0	0	0	0	0	0	0	2	0	0	1	0	0	0	1	1	NA	0	0	0	1	0	0	0	0	NA	0	0	0	0	0	0	0	0	0	0	2	0	0	0	0	0	0	0	0	0	0	0	0	0	0	0	2	0	0	0	0	0	0	0	0	0	0	0	0	0	0	0	0	0	0	0	0	0	0	0	0	2	2	0	2	0	1	0	0	NA	0	NA	1	0	0	0	0	0	0	NA	0	0	0	0	0	0	1	0	0	0	1	0	0	0	0	0	0	2	0	0	0	0	0	0	0	0	1	0	0	0	0	0	1	0	0	0	0	1	0	0	0	1	0	1	0	0	2	0	0	NA	1	1	1	0	0	0	0	0	0	0	NA	0	0	0	0	0	0	0	1	1	0	NA	1	0	0	0	0	0	0	0	1	1	NA	1	1	0	0	0	0	0	0	0	1	1	0	0	0	1	0	0	0	1	1	0	0	0	0	0	1	NA	0	0	1	0	0	0	0	0	0	0	0	1	1	0	0	0	0	1	0	1	0	0	NA	0	0	0	0	0	0	0	0	1	0	0	0	0	0	0	0	0	0	0	0	1	NA	0	2	0	0	1	0	0	0	0	0	0	0	0	0	0	2	0	0	0	0	0	0	0	0	0	0	0	0	1	0	0	0	0	0	1	NA	0	0	1	0	0	0	0	0	0	0	0	2	0	1	0	0	0	0	NA	1	1	0	2	0	0	0	1	0	0	0	0	1	1	NA	0	0	0	0	0	0	0	0	0	0	0	2	0	0	0	0	0	0	0	1	0	NA	0	0	0	0	0	0	0	0	0	0	0	0	0	0	1	0	0	0	0	0	1	1	0	0	0	0	0	0	2	0	0	0	0	0	0	0	0	0	0	0	0	0	0	1	1	0	1	0	0	1	0	0	1	0	0	NA	0	0	1	0	NA	0	0	1	NA	1	0	0	0	1	1	1	NA	1	NA	1	0	0	0	0	0	0	0	0	0	0	0	0	0	0	NA	0	0	0	1	NA	0	0	1	0	0	0	0	0	0	0	1	1	NA	0	0	0	0	1	0	0	0	0	0	0	0	0	0	0	0	0	0	0	0	0	0	0	0	NA	NA	0	0	0	0	0	0	1	0	1	0	0	0	2	1	0	0	0	0	0	0	0	NA	NA	0	0	0	0	0	0	0	1	0	0	0	0	0	0	0	0	0	0	0	0	0	0	0	1	0	1	NA	1	0	0	0	0	0	1	0	0	0	0	0	0	1	0	0	0	0	0	0	0	0	0	0	0	0	1	1	0	0	NA	0	0	0	0	0	0	1	0	0	0	0	0	0	0	0	0	0	1	0	NA	0	0	0	0	0	0	0	0	NA	0	0	0	2	0	0	0	NA	2	0	0	0	0	0	0	0	0	0	0	0	0	0	2	0	0	2	0	0	0	1	0	2	0	0	0	0	1	0	0	0	0	0	0	0	0	0	NA	0	1	0	0	0	0	0	NA	0	0	0	0	0	0	0	0	0	0	0	0	0	1	0	1	0	0	0	0	0	0	0	0	0	NA	0	0	1	0	0	1	1	0	0	2	0	0	0	0	0	0	2	0	1	1	0	0	0	0	0	0	0	0	0	0	0	0	0	0	NA	1	0	0	0	0	0	0	0	2	0	0	0	0	0	0	1	0	1	0	1	0	0	0	0	0	0	0	0	0	0	0	0	0	0	0	0	0	1	0	NA	1	0	0	0	0	0	0	0	1	1	0	0	0	0	0	0	2	0	0	0	0	0	0	0	0	0	0	0	0	1	0	0	0	0	0	0	0	0	0	0	0	0	0	1	0	0	0	0	0	0	0	0	0	0	0	0	0	0	0	0	0	0	0	0	0	0	1	1	0	0	0	0	0	0	0	0	0	0	0	0	0	0	0	0	0	0	1	NA	0	0	0	0	NA	0	0	NA	0	0	2	2	0	0	0	0	0	0	1	0	0	0	0	0	0	0	1	0	0	0	0	0	0	0	NA	0	1	0	0	0	0	0	2	NA	0	0	0	0	0	0	0	0	0	0	0	0	0	0	0	0	0	0	0	0	1	0	0	0	0	0	0	1	0	NA	0	1	0	0	0	0	0	0	0	0	0	0	0	0	NA	0	1	0	0	1	0	0	0	0	0	NA	0	0	0	0	0	0	0	0	0	0	0	NA	0	0	0	0	0	NA	0	0	0	0	0	0	0	0	0	0	0	NA	NA	0	0	2	0	0	NA	NA	0	0	0	1	1	0	0	0	0	0	1	1	0	0	0	0	1	0	NA	0	1	0	0	0	0	0	0	0	0	0	0	0	0	0	0	0	1	0	0	0	0	1	0	0	NA	0	0	0	0	0	0	0	0	0	0	0	0	0	0	1	NA	0	0	0	0	0	0	0	0	0	0	NA	1	0	0	0	0	0	0	0	0	0	1	0	0	0	0	0	2	0	0	0	2	0	0	0	0	0	0	0	0	0	0	0	0	0	0	1	NA	2	0	0	0	0	0	0	0	0	0	0	0	1	0	0	0	0	0	0	0	0	0	0	0	0	0	0	0	0	0	0	0	0	0	2	0	0	0	1	1	2	0	0	0	0	0	0	NA	0	0	0	0	0	0	0	0	0	0	0	0	0	0	0	0	0	0	1	0	0	1	1	0	0	0	0	0	0	NA	2	0	0	0	0	NA	0	0	0	0	0	NA	2	0	0	0	0	0	0	0	0	0	0	0	NA	0	0	0	0	NA	0	1	0	1	0	0	0	0	0	0	0	0	0	0	0	NA	0	0	0	NA	0	0	0	0	0	0	0	0	0	0	1	0	0	0	2	0	0	0	0	0	0	0	0	0	0	0	0	0	0	0	0	1	0	0	1	0	0	0	0	0	0	0	0	NA	0	0	0	0	0	0	0	0	0	0	0	0	0	0	2	0	0	1	1	1	1	0	0	NA	0	2	2	0	NA	1	0	0	2	0	0	0	0	0	0	0	0	0	1	0	0	0	0	0	2	0	0	1	0	2	0	0	0	0	1	0	0	0	1	0	0	0	0	0	0	0	0	0	0	0	0	0	2	0	0	0	0	0	0	NA	0	0	0	0	0	0	2	0	0	0	0	0	0	0	0	0	0	NA	0	NA	0	1	0	0	0	2	2	0	0	NA	0	0	0	0	0	1	0	0	1	0	0	0	0	0	0	0	1	0	0	0	0	0	0	0	0	0	0	0	0	0	0	0	NA	0	0	0	1	0	0	0	0	1	NA	0	0	1	0	0	0	1	0	0	0	0	0	0	0	1	0	0	1	NA	0	NA	1	0	0	0	1	0	0	0	0	0	1	0	NA	0	0	0	0	0	0	0	1	1	1	1	1	1	1	1	0	0	NA	0	0	0	0	0	1	0	0	0	0	0	0	1	0	0	0	0	0	0	0	0	0	0	1	0	0	0	0	0	1	0	NA	0	0	0	0	0	0	0	0	0	0	0	1	0	0	0	0	0	0	1	0	0	NA	0	1	0	0	1	0	0	0	1	1	0	0	1	0	0	0	0	0	1	0	0	0	2	0	0	0	2	0	0	0	0	0	0	0	1	0	0	0	0	0	1	0	0	0	0	0	0	1	0	0	0	0	0	0	1	0	0	0	0	2	0	0	0	0	2	0	0	0	0	0	0	0	2	2	0	0	0	0	0	2	0	1	0	1	0	NA	0	0	0	0	0	0	0	0	0	0	0	1	0	0	0	0	0	0	0	0	2	0	0	0	2	0	0	0	0	2	0	0	0	0	2	0	0	0	0	0	0	0	1	0	0	0	0	1	0	0	0	0	1	1	0	0	0	0	0	0	0	0	0	0	0	NA	1	2	0	1	NA	0	0	0	0	0	0	0	0	0	2	0	0	0	0	0	1	0	0	0	0	0	0	0	0	0	0	2	0	0	0	0	0	0	0	0	NA	0	0	1	NA	1	0	0	2	2	1	0	0	0	0	0	0	0	0	0	0	0	0	0	0	0	1	0	0	2	0	0	0	0	0	0	0	0	0	1	0	0	0	0	NA	0	0	0	0	0	0	0	0	2	0	0	0	0	0	0	1	2	0	0	0	1	2	0	0	0	0	0	0	0	0	0	0	0	0	0	0	0	0	0	0	0	0	NA	0	0	2	NA	NA	0	0	0	0	0	0	0	0	0	0	0	0	0	0	0	1	0	0	0	0	0	0	0	2	0	0	0	1	1	0	0	0	1	1	0	0	0	0	NA	2	0	0	0	0	0	0	0	1	0	0	0	0	0	0	0	0	0	0	1	1	0	0	NA	0	0	0	0	0	1	1	1	0	1	0	1	0	NA	0	0	0	0	0	1	NA	0	0	1	0	2	0	0	0	1	0	0	0	0	0	0	0	0	0	1	0	0	NA	1	0	0	0	1	0	0	0	0	0	1	1	0	0	0	1	0	0	0	2	2	0	0	0	0	0	0	0	1	0	0	0	0	0	NA	0	0	0	0	0	0	0	0	0	0	0	0	1	1	0	0	NA	0	0	0	1	0	0	0	0	0	0	0	0	0	0	0	0	0	0	1	1	0	NA	NA	1	0	1	0	0	1	0	1	NA	0	1	1	0	0	1	0	0	0	0	0	1	NA	0	0	0	0	0	1	0	2	0	0	0	0	0	0	0	0	0	0	NA	0	0	NA	0	0	1	0	1	0	0	0	0	1	0	0	0	0	0	1	0	NA	0	1	0	0	1	0	0	0	0	0	0	0	NA	0	0	0	0	0	0	0	0	0	0	0	0	NA	NA	0	0	0	0	0	0	0	1	1	0	2	NA	NA	0	1	0	0	0	0	0	0	0	0	NA	0	1	0	0	0	1	0	0	0	0	0	0	0	0	0	0	1	0	0	0	0	0	0	0	0	1	0	0	0	0	0	0	0	0	0	0	0	0	NA	0	1	NA	0	0	1	0	0	0	0	2	0	0	0	2	2	2	0	0	0	1	0	NA	0	0	0	0	0	0	0	0	0	0	0	0	0	1	0	1	NA	0	0	0	0	0	0	0	0	0	0	0	0	0	0	0	0	0	0	0	0	0	0	0	0	0	0	1	0	0	0	0	0	0	1	0	0	0	0	0	0	0	0	0	NA	0	0	0	0	0	0	0	0	1	0	0	0	1	0	0	NA	0	0	1	0	0	0	0	0	0	0	0	0	0	0	0	0	0	0	0	0	1	1	0	2	0	0	0	0	0	0	0	1	0	0	0	0	0	1	NA	0	0	0	0	0	0	0	0	NA	1	0	0	0	0	0	0	0	2	1	0	0	0	0	0	0	0	0	0	0	1	0	1	0	0	1	0	0	1	1	0	0	1	0	2	0	0	0	1	0	0	0	0	0	0	0	0	0	0	1	0	0	0	0	0	0	0	0	0	0	0	0	0	0	0	0	1	0	0	0	NA	1	0	0	2	0	NA	0	0	0	0	0	2	0	0	0	0	0	0	0	0	NA	0	0	0	0	0	1	0	NA	0	0	0	1	0	0	0	2	1	0	2	0	0	0	0	0	0	1	0	0	0	0	0	0	0	0	2	0	0	0	0	0	0	0	0	0	0	0	1	0	0	0	0	0	0	0	0	0	1	1	0	0	0	1	NA	0	0	0	0	1	1	0	0	1	0	0	0	0	0	0	0	0	0	0	0	0	0	0	0	0	0	0	0	0	1	2	0	0	0	0	0	0	0	0	0	1	0	0	0	0	0	1	0	0	0	0	NA	0	0	NA	0	0	0	0	0	1	1	0	0	0	1	0	0	0	1	1	0	0	0	NA	0	0	0	1	0	0	0	0	0	0	0	0	0	0	0	0	0	0	0	0	0	0	NA	1	0	0	0	1	0	0	0	0	0	0	0	0	0	2	NA	0	0	0	0	0	0	0	0	0	0	0	2	0	0	0	0	0	0	0	1	0	0	0	1	0	0	0	1	0	0	0	0	0	0	0	NA	0	0	0	0	0	0	0	0	0	0	1	0	0	0	0	0	0	0	1	0	0	1	0	0	0	0	0	1	0	0	0	0	0	0	0	0	0	0	1	1	0	1	NA	0	0	0	0	0	0	0	NA	0	0	0	0	0	0	0	0	0	0	0	0	0	1	1	0	0	1	1	1	0	1	1	0	0	0	0	0	0	0	0	0	0	0	0	0	0	0	NA	0	0	0	0	0	0	0	0	0	0	NA	0	1	0	0	0	0	0	0	0	0	0	0	0	0	1	1	0	0	0	0	0	0	0	0	0	0	0	1	0	0	0	1	0	0	0	0	0	0	0	0	0	0	1	0	0	0	0	0	1	1	0	0	0	0	0	0	0	0	0	0	1	0	0	0	0	0	0	2	2	0	0	0	0	0	0	0	0	0	1	0	0	0	0	0	0	0	0	0	2	1	0	0	0	0	0	0	0	0	0	0	0	0	0	0	0	0	0	0	0	NA	0	0	0	0	0	1	0	0	0	0	0	0	0	0	1	0	0	0	0	0	0	0	0	0	0	0	0	0	0	0	0	0	2	0	0	0	0	0	0	0	0	0	0	0	0	0	1	0	1	1	1	NA	1	0	0	0	0	0	0	0	1	0	0	0	0	0	0	NA	0	0	0	0	0	NA	0	1	1	2	0	0	0	2	0	1	0	0	0	0	0	0	0	2	0	0	0	0	0	0	0	0	0	0	0	0	0	0	0	0	0	1	2	0	0	0	0	0	0	0	0	1	1	0	0	0	0	0	0	0	0	0	0	0	0	0	0	NA	0	0	0	0	0	0	0	0	0	0	0	0	0	0	2	0	0	1	0	0	0	0	0	2	0	1	0	1	0	0	2	0	0	0	0	0	0	0	1	0	0	0	NA	NA	0	0	0	0	0	NA	0	0	0	2	0	0	1	0	0	0	0	0	0	0	0	0	2	1	NA	0	0	0	0	0	0	0	0	NA	0	0	0	0	0	0	1	0	0	0	NA	0	1	0	0	0	0	0	0	NA	0	1	0	1	0	0	0	2	0	0	0	0	0	0	0	0	0	0	2	0	0	0	0	0	0	0	0	0	0	0	0	0	0	0	0	0	0	0	0	0	0	2	0	0	0	0	0	0	0	0	1	0	0	0	0	0	0	1	0	0	0	0	0	0	0	0	0	0	0	0	0	0	0	0	0	0	0	0	0	0	0	0	0	2	0	0	0	0	0	0	0	0	0	NA	0	0	0	1	1	0	0	1	0	NA	0	0	0	NA	0	0	0	0	1	0	0	0	0	0	0	NA	0	0	0	1	0	0	0	0	0	NA	NA	0	0	1	0	0	0	0	0	0	NA	0	0	0	NA	0	0	0	0	0	1	2	0	0	0	0	0	0	0	0	NA	1	0	0	0	0	0	0	0	0	0	0	0	1	0	0	2	0	2	2	0	0	0	0	0	0	0	1	0	1	1	0	0	0	0	0	0	0	0	0	1	2	1	0	1	0	0	NA	0	1	0	0	0	1	0	0	0	0	0	1	NA	0	0	1	1	1	1	0	0	0	0	1	0	0	2	0	0	0	0	0	0	0	0	2	2	0	0	0	0	0	0	0	0	0	0	0	1	1	0	1	0	0	0	0	0	0	0	NA	0	0	0	0	0	NA	0	0	1	0	0	0	0	0	0	2	1	0	0	0	0	0	0	0	0	0	0	0	1	0	0	0	0	0	0	1	0	1	0	0	1	0	1	0	2	0	0	NA	0	0	2	0	0	0	0	NA	0	0	0	0	0	0	1	2	1	0	NA	0	0	0	0	0	0	0	0	1	0	0	0	0	0	0	NA	NA	0	0	0	0	0	0	0	0	0	0	0	0	0	1	NA	0	0	0	0	0	0	0	1	1	0	1	0	0	1	0	0	0	0	0	NA	0	0	0	0	1	0	0	0	0	0	1	0	0	0	0	0	0	0	0	0	0	0	0	0	0	0	0	0	0	0	0	0	0	1	0	NA	0	2	0	0	1	1	0	0	0	0	0	0	0	0	0	0	0	0	0	0	0	0	0	0	0	0	0	0	1	1	0	0	0	0	0	1	0	NA	1	0	0	0	0	0	2	1	0	0	0	0	0	NA	0	0	NA	0	0	0	1	0	0	0	0	0	0	0	0	0	0	NA	0	0	0	0	0	0	0	0	0	0	0	0	0	0	0	0	0	0	0	0	0	0	0	0	0	0	NA	NA	NA	0	0	1	NA	NA	0	0	0	0	0	0	NA	1	0	0	0	0	0	NA	0	1	0	0	0	0	0	1	0	0	1	1	0	1	0	0	0	NA	0	0	0	NA	0	0	0	NA	0	0	0	0	0	0	0	0	0	0	0	0	0	0	0	0	0	0	0	0	0	0	0	0	0	0	NA	0	1	0	0	1	0	0	0	0	0	2	0	0	0	0	0	1	0	0	0	0	1	1	0	NA	0	0	0	1	NA	0	0	0	2	0	NA	0	0	0	0	0	0	0	0	0	0	0	0	0	0	1	0	0	0	0	0	0	0	2	0	0	0	NA	2	0	0	0	0	2	0	NA	1	0	0	0	1	0	0	0	0	0	0	0	NA	0	0	0	0	0	0	0	0	0	0	0	0	0	0	0	0	1	0	0	0	0	0	0	1	NA	0	0	0	0	0	0	0	0	0	0	0	0	0	0	0	0	0	0	0	1	1	0	0	1	0	2	0	0	0	0	0	1	0	0	NA	NA	0	0	0	1	1	0	0	0	0	0	0	1	0	1	0	2	0	0	0	0	0	0	0	0	1	0	0	0	0	0	0	NA	0	0	0	0	0	0	1	0	0	1	0	0	1	1	0	1	0	0	0	0	0	0	0	0	0	1	1	0	2	0	1	0	0	0	0	0	0	0	0	0	0	0	0	0	NA	0	1	0	0	0	0	0	0	NA	1	1	0	0	0	0	0	0	0	0	0	0	0	0	2	0	0	0	2	0	0	0	0	0	1	1	0	0	0	0	2	0	0	0	0	0	0	1	0	0	0	0	0	0	0	NA	1	1	0	0	0	0	0	1	0	0	0	0	0	0	0	0	0	0	0	1	0	0	0	0	2	0	0	2	2	0	0	1	0	1	0	0	0	1	0	0	0	0	0	0	0	1	NA	0	0	0	0	0	0	0	0	0	0	0	0	0	0	0	0	0	0	2	2	0	0	1	0	0	0	0	0	0	0	2	0	0	0	0	0	1	0	0	0	0	0	0	0	0	0	0	NA	0	NA	0	0	0	0	0	0	0	0	0	0	0	0	0	2	0	0	0	1	1	0	0	2	0	0	0	0	2	0	0	0	2	0	2	1	2	2	0	0	0	0	0	0	1	0	NA	0	0	0	0	0	0	0	0	0	0	0	0	0	0	0	0	0	1	0	0	1	1	1	1	0	1	0	1	0	0	0	0	0	0	0	NA	0	0	0	0	0	0	0	0	0	0	1	0	2	NA	0	0	0	0	0	0	0	0	0	0	0	0	0	1	0	0	0	NA	0	0	0	0	0	0	0	0	0	0	0	1	0	0	0	0	0	0	0	0	0	0	0	0	0	0	0	0	NA	0	0	0	0	0	0	NA	0	0	0	0	0	0	1	0	0	0	NA	0	0	0	0	0	0	0	0	0	0	0	0	1	0	0	0	0	0	0	0	0	0	0	2	0	0	0	0	0	0	0	0	0	0	2	NA	0	0	0	0	1	0	0	0	0	0	0	0	0	0	0	0	0	1	0	0	0	0	0	0	0	0	0	0	0	0	0	2	0	0	0	0	1	0	0	0	0	0	0	0	0	0	0	0	0	0	2	0	0	0	0	0	0	0	0	0	2	0	0	0	0	0	0	0	0	0	0	2	0	1	0	0	0	NA	1	0	0	0	0	0	0	0	2	0	0	0	0	0	0	0	0	0	1	0	NA	0	0	0	0	0	1	0	0	0	0	0	1	0	0	0	0	0	0	0	0	0	0	0	2	0	0	0	0	2	0	0	0	0	0	0	0	1	0	0	0	0	0	0	0	0	0	0	0	0	0	1	0	0	0	2	0	1	0	0	0	0	1	0	0	0	0	0	0	0	0	0	1	0	0	0	0	0	0	0	0	0	1	0	0	0	2	0	0	0	1	0	0	0	1	0	NA	0	0	0	NA	0	0	0	0	0	0	0	0	0	0	0	0	0	0	0	NA	0	0	1	0	0	0	0	0	0	0	0	0	0	0	0	0	0	0	0	0	0	0	0	0	0	0	0	0	0	0	0	0	0	0	0	0	0	1	0	0	0	0	0	0	0	0	0	0	0	0	0	2	0	0	0	0	0	2	0	0	0	0	0	0	2	0	0	0	NA	NA	0	0	0	0	0	0	NA	0	0	NA	0	2	0	0	1	0	0	0	0	0	0	0	0	0	0	0	0	0	0	2	0	0	0	1	0	0	0	0	0	2	0	0	0	0	0	1	0	0	1	0	0	0	0	0	0	0	0	0	0	1	0	0	0	0	0	1	1	1	0	0	NA	0	0	0	NA	2	0	0	0	0	1	0	0	0	0	0	0	0	0	0	0	0	0	0	0	0	0	0	0	0	0	0	NA	0	0	0	0	0	1	1	0	0	0	0	0	0	0	0	0	0	0	0	0	0	0	0	0	0	0	0	0	0	1	2	0	0	0	0	0	0	0	0	0	NA	NA	0	1	0	0	0	1	1	0	0	0	0	2	0	0	0	0	0	2	0	0	0	1	0	0	0	1	2	0	1	0	0	0	0	2	0	0	0	0	0	NA	1	1	0	0	0	0	0	0	0	0	0	0	0	0	0	0	1	0	0	0	0	2	2	0	0	0	0	0	NA	0	0	0	0	0	0	0	0	0	0	1	0	0	0	0	0	0	0	0	0	0	0	0	0	0	NA	0	0	0	0	0	0	0	0	0	0	0	0	0	0	0	0	0	0	0	2	0	0	0	0	0	1	0	0	0	0	0	0	0	0	0	0	0	0	NA	0	0	0	0	0	0	0	0	1	0	0	0	0	0	0	0	0	0	0	NA	0	0	0	0	0	0	0	0	0	0	0	0	0	0	1	0	0	0	0	0	0	0	1	1	1	1	0	NA	1	0	0	2	NA	NA	2	1	0	0	1	0	1	1	1	1	1	0	1	0	1	0	0	0	0	0	1	0	0	0	0	0	1	0	0	0	0	0	0	1	1	0	0	0	0	1	1	0	0	0	1	0	1	0	0	0	0	0	0	0	0	1	0	0	NA	1	1	0	0	0	0	1	0	0	0	0	0	0	0	1	1	0	1	2	0	0	1	0	0	1	0	1	0	0	0	0	0	1	0	0	0	0	0	1	0	1	0	0	0	0	0	0	NA	0	0	0	1	0	0	1	0	0	0	0	1	1	0	0	0	0	0	0	NA	1	1	0	0	0	0	0	0	0	0	0	1	1	0	NA	0	0	0	0	0	0	0	0	0	1	1	0	2	2	1	1	1	0	0	0	0	NA	0	1	0	1	1	1	0	0	0	0	NA	0	0	0	1	0	0	0	0	NA	0	0	1	0	0	0	0	0	0	2	0	0	2	0	0	NA	NA	0	0	0	0	0	2	0	0	0	1	0	0	0	0	1	1	0	0	0	0	0	0	2	0	0	0	NA	0	2	0	0	0	0	1	1	0	0	2	0	0	1	0	1	0	0	0	0	0	0	0	0	0	0	0	0	0	0	0	0	0	0	0	0	0	0	0	0	0	0	0	0	0	0	0	0	2	1	0	0	0	0	0	1	0	0	0	1	0	0	2	0	0	0	0	0	0	1	0	0	0	0	1	0	0	NA	0	0	0	0	0	0	0	0	0	0	0	0	0	1	0	1	0	0	0	2	0	0	0	0	NA	1	0	0	0	0	0	0	0	0	0	2	1	NA	0	0	NA	0	0	2	1	0	0	1	1	2	0	1	0	NA	1	0	0	0	0	0	0	0	0	0	0	0	1	0	0	0	2	0	0	0	0	NA	1	0	0	2	0	0	0	0	0	0	0	1	1	0	0	0	1	0	0	0	NA	0	0	0	0	0	0	0	0	2	0	0	0	0	0	0	1	0	0	0	2	0	0	0	0	0	0	0	0	0	0	0	0	0	0	2	0	0	0	0	0	0	0	1	1	0	0	0	0	0	NA	1	1	0	1	0	0	0	0	0	1	0	NA	2	NA	0	0	1	0	0	0	0	0	0	0	1	0	0	1	0	0	0	0	0	0	0	0	0	1	1	1	1	0	0	0	0	0	1	1	0	2	0	0	0	1	0	1	1	0	0	0	NA	0	0	0	1	0	0	1	0	0	0	2	NA	0	NA	0	0	0	0	0	0	1	0	2	0	0	0	0	0	0	0	0	0	0	0	0	1	0	0	0	0	0	0	1	2	0	0	0	0	0	0	0	0	1	0	0	0	0	0	0	0	0	0	1	2	0	1	0	NA	0	0	0	0	1	1	1	0	0	0	0	0	NA	0	0	0	0	0	0	0	0	NA	0	0	0	1	0	0	0	0	0	0	0	0	2	0	0	NA	0	1	NA	0	0	0	0	0	0	0	0	0	0	0	0	0	0	0	0	0	0	0	0	0	0	0	0	0	0	0	1	1	0	0	1	2	0	0	0	0	NA	0	0	0	0	0	0	0	0	0	0	0	0	0	0	0	1	NA	0	0	1	0	0	0	0	0	0	0	0	0	0	0	0	0	0	0	0	0	0	0	1	0	0	0	0	0	0	0	0	0	0	0	0	0	0	0	0	0	0	0	0	0	0	0	1	0	0	0	0	0	0	0	1	0	1	1	0	0	0	0	0	0	0	0	0	0	NA	2	0	0	0	0	0	0	0	0	0	0	0	0	0	0	0	0	0	0	0	0	0	0	0	1	0	0	0	0	0	0	0	1	1	0	0	0	0	0	1	0	0	0	0	0	0	0	0	1	0	0	0	0	0	0	0	1	1	0	0	0	0	2	0	0	0	2	0	0	0	0	0	0	0	0	0	0	0	2	1	0	0	0	0	0	0	0	0	0	0	2	0	0	0	0	0	0	0	1	1	0	NA	0	0	0	0	0	0	0	0	0	0	0	0	0	0	0	0	0	0	0	0	2	0	0	0	0	0	1	0	0	1	0	0	0	0	0	0	0	0	0	0	0	0	1	NA	1	1	0	0	0	0	0	0	1	0	0	0	0	0	0	0	NA	0	0	0	0	1	1	0	NA	0	NA	0	0	0	0	0	0	0	0	0	0	0	0	0	0	0	1	0	0	0	0	0	0	0	0	0	0	1	0	0	0	0	0	0	0	0	0	0	0	0	0	0	0	0	1	0	0	0	0	0	0	0	0	0	0	0	0	0	0	0	0	0	0	0	0	1	0	1	0	0	0	1	0	1	0	0	0	0	0	1	1	1	NA	0	0	0	0	2	0	0	0	0	0	0	0	0	0	0	0	1	1	1	0	0	0	0	0	0	0	0	0	0	0	0	0	0	0	0	0	0	0	0	0	1	0	0	0	0	0	1	NA	0	1	0	0	0	0	0	0	0	1	0	0	0	0	0	1	0	0	0	0	0	1	0	0	0	0	0	0	0	0	0	1	0	0	2	0	0	0	0	0	0	0	0	0	2	0	1	0	0	0	0	0	NA	1	NA	0	0	1	0	1	NA	0	0	0	0	0	1	0	0	0	2	0	0	0	0	0	0	0	0	0	NA	1	0	0	0	1	0	0	0	0	1	1	0	0	0	2	0	0	0	NA	0	0	0	0	0	0	0	0	0	NA	0	0	0	0	1	0	0	0	0	0	0	1	1	0	0	0	0	1	0	1	0	0	0	0	0	0	1	0	0	0	0	0	0	0	0	0	0	0	0	0	1	0	0	0	0	2	1	NA	NA	0	0	1	0	2	0	0	0	0	0	0	2	0	0	2	0	0	0	0	0	0	0	NA	0	0	0	0	0	NA	NA	NA	1	0	1	1	0	0	0	0	0	0	0	0	0	0	0	1	1	0	1	0	0	0	0	0	0	0	0	0	0	0	0	0	0	0	0	0	0	0	1	1	0	1	1	0	0	0	0	0	0	0	0	1	1	0	0	1	NA	1	1	0	0	0	1	0	0	2	1	0	0	1	0	0	1	0	0	1	NA	0	2	0	0	0	0	0	0	0	1	1	0	0	0	NA	0	0	0	0	0	1	2	0	NA	2	0	1	0	0	0	0	0	0	1	1	0	0	0	0	0	0	0	0	1	NA	1	0	0	0	0	0	0	0	0	0	0	1	1	0	1	0	0	0	2	0	NA	0	0	1	0	0	0	0	0	0	0	0	0	0	1	1	0	0	0	0	0	0	0	0	NA	0	0	0	0	0	0	0	0	0	2	0	0	0	0	0	0	0	0	2	NA	0	0	0	0	0	2	0	0	0	0	0	0	0	NA	0	0	0	0	0	0	0	0	0	0	1	0	1	0	0	0	0	0	0	0	0	1	0	0	0	0	1	0	0	0	1	0	0	NA	0	1	0	0	NA	0	0	0	2	0	0	0	0	0	0	0	0	0	0	0	0	1	0	0	0	2	0	0	0	1	0	0	0	0	1	1	1	1	1	1	0	0	0	1	1	0	1	0	0	0	0	0	0	NA	0	1	0	0	0	0	1	NA	0	0	0	0	0	0	0	0	0	0	0	0	0	NA	NA	0	0	0	0	0	1	0	0	0	0	0	0	0	0	0	0	0	0	0	0	2	0	0	0	0	1	0	0	0	1	1	NA	0	0	0	0	0	1	0	0	NA	1	0	0	0	2	0	0	1	0	2	0	0	0	0	0	0	0	0	0	0	0	1	0	2	1	NA	1	1	1	0	2	0	0	0	0	0	0	0	NA	0	0	0	0	0	0	0	0	0	0	0	0	1	0	0	0	0	NA	1	1	0	1	1	0	1	1	NA	0	0	0	0	0	0	0	2	0	0	0	0	1	0	0	0	0	0	0	0	NA	0	0	0	0	0	0	0	0	0	1	0	0	0	0	NA	0	0	2	0	0	1	0	0	0	1	1	0	0	0	0	0	1	0	0	1	NA	0	0	0	0	0	0	1	0	0	0	0	0	0	0	NA	0	0	0	0	0	0	0	0	0	0	0	0	1	0	0	0	0	0	0	0	0	1	0	0	0	0	0	0	2	2	2	0	0	0	0	0	1	0	0	0	0	1	0	0	0	0	NA	0	0	0	0	0	0	0	0	0	1	0	0	0	0	0	0	0	0	0	0	0	0	0	0	0	0	0	0	0	0	0	0	1	0	0	0	0	0	0	0	1	1	0	0	0	0	0	1	0	0	0	NA	0	0	0	0	0	0	0	0	0	0	0	0	0	0	1	1	0	0	1	0	0	0	0	0	0	0	0	2	0	0	0	0	0	NA	1	0	0	0	1	1	0	0	0	0	0	0	0	0	1	2	0	1	1	0	0	0	0	0	0	0	0	0	0	NA	0	0	1	0	0	0	0	0	0	0	0	0	1	0	1	0	1	1	0	0	0	0	2	2	1	0	0	0	0	0	0	NA	0	0	1	0	0	0	0	NA	0	2	0	0	0	0	0	0	0	1	0	0	0	0	0	0	0	0	1	0	0	0	0	0	1	0	0	0	NA	1	0	1	0	0	0	1	1	0	0	0	0	0	0	0	0	0	0	0	0	0	0	0	0	0	2	0	0	2	2	2	1	NA	0	0	0	0	0	0	0	0	0	0	0	2	0	1	0	1	1	1	1	0	1	0	2	0	1	NA	1	0	0	0	0	0	0	0	0	1	1	0	1	0	0	0	0	0	0	0	0	0	1	1	NA	0	2	0	1	NA	0	2	0	0	0	0	0	0	0	0	1	1	0	1	2	0	0	0	0	0	0	0	0	1	0	0	0	0	0	0	0	1	0	0	NA	0	1	NA	0	0	1	0	0	0	0	0	0	NA	0	0	0	1	0	0	0	0	0	0	0	0	1	0	0	0	1	0	0	NA	0	0	0	1	NA	0	NA	1	0	0	1	0	NA	0	1	0	0	0	0	1	0	0	1	NA	0	0	0	0	0	0	0	0	0	0	0	NA	2	0	2	0	2	NA	0	0	0	0	0	0	0	0	0	1	0	0	2	0	0	0	0	0	0	0	0	1	0	1	0	0	2	2	NA	1	0	2	0	NA	0	0	0	0	NA	0	1	0	1	0	0	0	0	0	0	0	1	0	0	0	0	0	0	0	0	0	0	1	0	1	0	0	0	0	0	0	0	0	0	0	0	0	0	1	1	0	0	0	0	1	0	0	0	0	NA	0	0	0	0	0	0	0	0	0	0	0	0	0	0	0	0	0	0	2	0	2	0	0	1	NA	0	0	0	0	0	0	0	0	1	0	1	0	0	0	0	0	0	0	0	0	1	0	NA	0	1	0	0	0	0	0	0	1	0	1	2	0	0	0	0	0	0	0	0	0	0	0	0	0	0	0	NA	0	0	1	0	2	1	1	0	1	0	0	1	1	0	0	0	0	0	0	0	0	0	0	1	0	1	0	NA	0	0	0	0	0	0	0	1	1	0	0	0	0	0	0	0	0	0	0	0	0	1	0	0	0	0	0	0	0	0	0	0	0	0	0	0	0	1	0	0	0	2	0	0	0	0	0	0	0	0	0	0	0	0	0	0	1	0	NA	1	0	0	1	0	0	2	0	0	0	0	0	0	0	0	2	0	0	0	0	0	0	0	0	0	1	0	0	0	0	0	0	0	2	0	0	0	2	0	0	0	0	0	0	0	0	2	0	0	NA	1	0	0	0	0	0	0	0	NA	0	0	0	0	1	1	0	0	0	1	1	NA	1	0	0	0	0	0	0	0	0	NA	NA	0	0	0	0	0	NA	0	0	NA	0	0	0	0	0	0	0	2	0	1	0	0	0	0	0	2	0	0	0	0	0	0	1	0	0	0	0	0	1	1	NA	0	0	1	0	0	2	0	0	0	1	0	0	0	NA	0	1	1	0	0	NA	1	NA	0	0	0	0	0	0	0	NA	0	0	0	0	0	0	0	2	0	0	0	1	0	0	1	0	0	0	NA	0	0	1	0	0	0	0	0	0	0	NA	0	0	0	0	2	0	0	0	0	0	0	0	NA	1	0	0	0	0	0	0	0	0	0	0	0	1	0	0	0	0	0	1	0	0	0	1	0	0	1	1	1	1	0	0	NA	0	0	0	0	0	1	0	0	0	0	0	1	0	0	1	0	1	0	1	1	0	0	0	0	0	0	NA	0	0	2	0	0	0	0	0	0	0	0	0	0	0	NA	1	0	0	0	0	1	0	0	0	0	0	0	0	0	0	0	0	0	0	0	0	0	0	0	0	0	0	0	0	0	0	1	0	0	0	0	0	0	0	0	0	1	0	2	0	0	0	0	0	1	1	0	2	0	0	0	2	0	0	0	0	1	0	0	0	0	0	0	1	1	0	0	0	0	0	0	0	1	0	0	1	0	0	0	2	2	0	0	0	0	0	1	0	0	0	0	1	1	0	0	0	0	0	0	0	0	0	0	1	1	0	0	0	0	0	0	1	2	0	0	0	0	0	0	0	NA	1	0	0	1	1	0	0	0	0	0	0	0	0	0	0	0	1	0	0	0	2	0	0	0	NA	0	0	NA	0	0	0	0	0	0	0	0	0	1	0	1	1	0	0	0	0	0	0	0	0	0	0	0	0	0	0	0	0	0	0	0	1	0	0	0	0	0	1	0	0	NA	0	0	0	0	0	0	NA	0	0	0	1	0	NA	1	0	0	0	0	0	0	0	0	0	0	0	0	NA	2	0	0	0	0	0	2	0	0	0	NA	NA	0	0	0	0	0	0	0	0	0	1	0	0	0	0	0	0	0	0	0	2	0	0	NA	0	0	0	0	2	1	NA	0	0	0	0	0	0	0	0	0	0	0	0	0	0	0	0	0	0	1	1	0	0	0	0	0	0	0	0	0	1	1	0	0	0	0	0	0	0	0	0	0	0	0	2	0	0	0	1	0	0	0	0	2	0	0	0	0	0	0	0	0	1	1	0	0	0	0	2	0	0	0	0	0	0	0	0	0	2	0	0	0	0	0	1	1	0	0	1	0	0	1	0	0	2	0	0	1	0	1	0	0	0	1	NA	0	1	1	0	0	0	NA	2	0	0	0	1	0	0	1	1	0	0	0	0	0	0	0	0	0	0	2	0	0	0	0	0	0	0	0	0	0	0	0	0	0	0	0	1	0	1	0	1	0	0	0	0	0	0	0	0	0	0	0	0	0	0	0	0	0	2	0	0	0	0	1	0	0	0	0	0	0	0	0	0	0	0	0	1	0	0	0	0	0	0	0	1	0	0	0	0	0	0	0	0	0	0	0	0	0	0	1	0	1	0	1	0	1	0	0	0	NA	0	NA	1	1	0	0	0	1	1	0	0	0	0	0	0	0	0	0	0	0	0	0	0	1	0	1	0	0	0	0	1	0	0	0	0	0	2	2	0	0	0	2	0	0	0	0	2	1	0	0	0	0	0	0	0	0	0	2	0	0	0	0	2	0	0	0	0	0	0	0	1	0	0	NA	NA	2	0	0	0	0	0	NA	0	0	0	0	0	0	0	NA	NA	0	0	1	0	0	0	0	0	0	0	0	0	NA	0	2	2	0	0	0	0	0	0	1	0	1	1	0	2	2	0	0	0	0	0	0	NA	0	2	0	0	0	0	0	0	1	1	0	0	0	2	0	0	0	2	0	0	0	0	0	1	0	0	0	0	0	0	NA	0	0	0	0	2	0	0	0	1	0	0	0	0	0	0	0	0	1	0	0	1	0	0	0	0	0	0	0	0	0	0	0	0	0	0	0	0	0	0	0	0	0	0	0	NA	0	0	0	1	NA	NA	0	0	0	0	0	0	0	0	1	0	0	1	0	0	0	0	0	1	0	0	1	1	0	1	0	1	0	0	0	0	0	0	0	2	0	0	0	0	0	0	0	0	0	0	0	0	0	0	0	0	0	0	0	0	0	0	0	0	0	0	0	0	0	0	NA	0	0	1	2	0	0	0	0	0	0	NA	0	0	0	0	0	0	0	NA	0	0	0	0	0	0	0	0	0	0	0	0	0	0	0	0	0	0	0	0	0	0	0	0	0	0	0	0	0	0	NA	0	0	1	1	0	0	0	0	0	0	0	0	0	0	1	0	0	0	0	1	1	0	1	1	0	0	2	1	1	0	0	0	0	0	0	0	0	0	0	0	0	0	0	0	0	0	1	0	1	0	0	0	1	1	0	1	0	0	0	0	0	0	0	0	0	1	0	0	0	0	0	0	0	0	0	0	0	NA	0	1	0	0	0	2	0	0	0	0	0	0	0	0	0	0	0	0	0	1	0	0	2	0	0	0	0	NA	0	0	0	0	0	1	1	0	0	NA	0	1	1	1	0	1	1	0	0	0	0	0	0	0	NA	1	0	0	0	0	0	0	0	0	0	0	0	0	0	NA	0	0	NA	NA	0	0	0	0	0	0	0	0	1	NA	NA	0	1	NA	0	0	0	0	2	0	0	0	0	0	0	0	0	0	0	1	0	0	1	0	0	0	0	0	0	0	0	0	0	0	0	0	0	0	0	0	1	0	0	0	0	0	0	0	0	0	0	0	0	0	0	0	0	0	0	0	0	0	0	NA	0	0	0	0	0	0	0	0	0	1	0	0	0	0	1	0	0	0	0	0	NA	NA	NA	NA	0	0	0	0	0	0	0	0	0	0	0	0	0	0	0	0	0	0	NA	1	0	0	0	1	0	0	0	0	2	0	0	0	0	0	0	2	0	0	0	0	0	1	1	1	0	0	0	2	1	0	0	0	0	0	0	0	0	0	0	0	0	0	0	0	1	0	0	0	0	0	1	0	0	0	1	1	0	0	0	0	0	0	0	0	0	0	0	0	0	0	2	1	1	0	0	1	0	0	0	NA	0	0	0	0	0	0	0	0	0	0	0	1	0	2	0	0	0	0	0	0	0	0	0	0	0	0	0	0	0	0	0	1	0	0	0	0	0	0	0	0	0	1	0	0	0	0	0	0	0	1	1	1	0	0	0	0	0	1	0	0	1	0	0	0	0	0	0	0	0	0	0	0	NA	0	0	0	0	1	0	0	0	0	2	1	0	0	0	0	1	0	0	0	0	NA	0	0	1	0	0	0	0	0	0	0	0	1	NA	0	0	0	1	0	0	0	0	0	0	0	0	0	0	0	0	0	NA	0	0	0	0	0	2	2	0	0	0	0	0	0	0	0	0	0	0	0	0	NA	0	0	1	0	0	0	0	0	NA	2	NA	0	NA	1	1	0	0	0	0	NA	0	0	NA	1	0	0	0	0	0	0	1	0	1	0	0	0	0	0	0	0	0	0	0	1	0	0	0	0	0	0	0	0	NA	1	0	0	0	0	0	0	0	0	0	2	0	0	0	0	1	0	0	0	0	0	0	0	1	0	0	0	0	0	0	0	0	NA	0	0	0	0	0	0	1	1	0	0	0	0	0	1	0	0	1	1	0	0	0	0	0	0	0	0	0	0	0	0	0	1	0	0	0	0	0	0	1	1	0	0	2	0	0	0	0	0	1	1	0	0	0	0	0	0	0	0	0	NA	0	0	0	0	0	0	1	0	0	0	0	0	0	1	0	0	0	1	NA	1	0	2	0	0	0	0	NA	1	0	1	0	0	0	0	0	0	0	0	1	0	0	0	0	1	0	0	1	0	0	0	0	NA	2	0	2	0	0	1	0	0	0	0	0	0	0	0	0	0	0	0	0	0	1	1	0	NA	1	0	0	0	0	0	0	0	0	0	0	0	0	NA	1	0	0	0	0	0	0	0	0	0	1	0	0	0	0	0	0	0	0	0	0	0	0	0	NA	0	0	0	0	0	0	0	0	1	0	0	0	NA	0	0	0	0	0	0	0	0	0	0	NA	0	0	1	1	0	NA	0	0	0	0	0	0	2	0	0	0	0	0	0	0	0	0	1	NA	0	0	0	0	0	1	0	0	0	0	0	0	0	0	0	0	0	0	0	0	0	0	0	1	1	2	0	0	0	0	0	0	0	0	0	0	0	0	2	1	NA	0	0	0	1	0	0	0	NA	0	0	0	0	0	0	0	0	0	0	0	0	0	NA	1	0	0	0	0	1	1	0	0	0	0	0	0	0	0	0	1	0	0	0	0	1	0	0	0	1	1	0	0	0	0	0	0	0	0	0	1	0	0	0	0	0	0	0	2	2	0	0	0	0	0	0	0	0	0	0	0	NA	0	0	0	0	0	0	0	0	0	0	0	0	0	0	0	0	0	0	0	1	1	0	0	0	0	1	2	0	1	2	0	0	0	0	0	0	0	0	0	1	0	2	0	2	2	0	0	0	0	0	0	NA	1	0	0	0	1	0	0	1	0	2	NA	0	0	0	0	0	NA	0	0	0	0	1	0	0	NA	0	0	0	1	1	0	0	0	0	0	0	0	0	0	0	0	0	0	2	0	2	0	0	2	0	0	0	0	0	0	1	0	0	0	0	0	0	0	0	0	1	0	0	0	0	0	0	0	0	0	0	0	0	0	0	0	NA	0	2	0	0	0	0	0	0	0	0	0	0	2	0	0	0	0	0	0	0	0	0	0	0	0	0	1	0	0	0	0	0	0	1	0	1	1	0	0	0	0	0	2	1	0	NA	0	0	0	NA	0	0	0	0	1	0	0	2	0	2	0	2	0	0	1	0	0	1	0	0	0	0	0	0	0	0	0	0	0	0	0	0	0	0	0	0	0	1	1	0	0	0	0	0	0	0	0	0	0	0	1	0	0	0	0	1	0	0	0	0	0	NA	0	NA	0	0	NA	0	0	0	0	0	0	0	0	2	2	1	0	0	0	0	0	0	0	2	0	0	0	1	0	0	0	0	0	0	0	0	0	0	0	0	0	NA	0	0	2	0	0	0	0	0	0	0	0	0	0	0	0	0	0	0	0	0	0	0	0	0	1	0	0	0	1	0	0	0	0	0	0	0	0	0	0	0	1	0	0	0	0	0	0	0	NA	0	1	1	NA	0	0	0	0	0	0	0	2	0	0	0	0	0	0	0	0	0	0	0	0	NA	1	0	2	0	0	0	0	0	0	0	0	2	0	0	0	1	1	0	0	0	0	0	2	0	0	0	0	1	NA	0	0	0	0	0	0	0	0	NA	0	0	1	1	NA	0	0	0	0	0	0	2	0	0	0	0	0	0	NA	0	0	0	0	0	0	0	0	1	1	0	0	0	0	NA	NA	0	2	0	0	NA	0	1	0	0	0	0	0	0	0	0	0	0	0	1	NA	0	0	1	0	0	0	0	0	0	1	2	2	0	2	0	0	0	0	0	0	0	0	0	0	0	0	0	0	1	NA	0	0	0	0	NA	0	0	0	0	NA	0	0	0	0	2	0	0	0	0	0	0	0	NA	0	0	0	0	0	0	0	0	0	0	0	0	0	0	1	0	NA	0	0	0	0	0	0	NA	0	0	0	0	0	0	0	0	1	1	1	0	0	0	0	0	0	0	0	0	0	1	1	1	0	0	0	0	0	0	0	0	0	1	0	0	0	NA	0	0	0	0	0	0	0	0	0	0	0	0	0	0	0	0	0	0	0	0	0	0	0	0	1	0	NA	0	0	0	0	0	0	NA	NA	0	1	0	0	NA	0	0	0	0	0	0	NA	2	0	0	0	NA	0	NA	0	0	0	1	1	1	0	0	0	0	0	0	0	0	1	1	0	1	0	0	0	0	0	0	0	0	0	0	0	0	0	0	0	0	0	1	NA	1	0	0	1	0	0	0	0	1	0	0	NA	0	0	2	1	0	0	0	0	0	0	0	0	0	0	0	0	0	0	2	0	1	0	1	0	NA	0	0	0	1	0	0	0	0	0	0	0	0	0	0	0	0	0	0	0	0	0	0	NA	NA	NA	NA	0	0	0	0	0	0	0	0	0	0	0	0	1	0	0	0	0	0	1	1	1	0	0	1	0	0	0	0	0	0	0	0	2	0	0	0	0	0	0	0	NA	0	0	0	0	0	0	0	0	1	1	0	0	0	0	0	0	1	1	1	2	2	0	0	0	0	0	0	0	NA	0	0	0	1	1	0	0	0	0	0	0	1	0	1	0	1	1	0	NA	0	0	0	0	0	0	0	0	0	0	0	0	0	0	0	0	0	0	0	1	0	0	0	0	0	NA	0	0	0	0	0	0	0	2	0	0	0	1	1	0	0	1	0	0	0	0	0	NA	NA	0	1	1	1	0	0	0	0	0	0	0	0	0	0	0	0	2	0	0	0	NA	NA	1	0	0	0	0	2	0	0	0	0	0	0	0	0	NA	0	0	0	0	0	0	1	1	0	0	0	0	0	0	0	0	0	0	0	0	0	1	1	NA	0	0	NA	0	0	NA	0	0	NA	0	0	0	0	0	0	0	0	1	NA	NA	NA	0	0	0	1	0	0	0	0	0	0	0	0	0	0	0	0	NA	0	0	0	0	0	0	0	0	0	0	0	0	0	0	0	0	0	0	0	0	0	0	0	0	0	0	0	0	0	0	0	NA	0	NA	1	1	0	0	0	0	0	0	0	0	0	0	0	0	0	1	0	0	0	0	0	0	0	0	0	0	0	NA	1	NA	1	0	0	0	1	0	0	0	0	0	NA	0	0	0	1	0	0	0	0	0	0	0	1	0	0	0	0	1	0	0	0	2	1	0	0	0	0	0	0	0	0	0	0	0	0	0	0	0	0	0	0	0	0	0	0	0	0	0	0	0	0	0	0	1	1	0	0	0	0	2	0	1	0	0	2	0	1	1	0	0	0	1	0	0	0	0	1	1	0	0	0	0	0	0	0	0	0	0	0	0	0	0	0	0	NA	0	0	0	1	0	0	0	0	0	0	0	0	0	0	0	0	1	1	NA	0	0	0	0	0	0	0	0	0	0	0	0	0	0	0	0	0	0	0	0	0	0	0	0	1	NA	2	2	1	0	0	0	0	0	0	0	0	2	0	0	0	0	0	0	0	0	1	1	1	0	0	0	0	0	0	0	0	0	0	0	0	0	0	0	0	0	0	0	0	0	0	0	0	0	0	1	1	0	1	0	0	0	NA	0	0	0	0	0	NA	0	0	0	0	0	0	1	1	NA	0	0	0	0	NA	0	0	0	0	0	0	0	0	0	0	0	0	0	0	0	0	NA	0	0	0	0	0	0	0	0	0	0	0	0	0	0	0	0	0	NA	0	0	0	0	0	0	0	0	0	0	0	0	0	0	0	0	0	1	0	0	0	0	0	0	0	1	0	0	1	0	0	0	0	1	0	1	1	0	0	0	0	0	2	2	0	0	0	NA	0	0	1	NA	0	0	0	0	0	1	NA	0	0	0	0	0	0	0	0	0	0	0	0	NA	0	0	0	0	0	0	0	NA	0	0	0	0	0	0	0	0	0	0	0	0	0	0	0	0	1	0	0	0	0	0	0	NA	NA	0	0	0	0	0	0	0	1	0	0	0	0	1	NA	0	0	2	0	0	1	NA	0	0	0	1	0	0	0	0	0	0	0	2	0	1	0	0	1	0	0	0	0	0	0	0	1	1	0	1	0	0	0	0	0	0	0	0	0	0	0	0	0	0	0	0	2	0	0	0	0	0	0	0	0	0	0	0	0	0	0	1	0	2	0	0	0	2	NA	0	2	0	1	0	0	0	0	0	1	NA	0	0	1	0	2	0	0	0	0	0	1	0	0	0	0	0	0	0	1	0	0	0	0	0	0	0	2	0	0	2	2	0	2	0	0	0	0	0	0	0	0	1	NA	1	0	0	0	0	0	0	0	0	0	0	1	0	0	0	0	0	0	2	0	0	0	0	0	0	0	0	0	0	0	0	0	0	0	0	0	0	0	0	0	0	1	0	0	0	0	0	0	1	2	0	1	0	NA	0	0	0	0	0	0	0	0	0	0	NA	0	NA	0	1	NA	1	0	0	0	0	0	0	NA	0	1	0	0	1	0	0	2	0	0	0	0	0	0	0	0	0	1	1	1	0	0	0	0	0	0	0	0	0	0	0	0	1	0	0	0	0	0	2	0	0	0	0	0	0	0	0	1	0	0	0	0	0	0	0	1	0	0	0	0	0	0	NA	0	0	0	0	0	0	0	0	0	0	2	0	0	0	0	0	0	0	0	0	0	0	1	NA	1	0	0	0	NA	0	NA	0	NA	0	0	0	0	0	0	1	0	0	0	0	0	2	2	0	2	0	0	0	0	0	0	2	0	0	0	0	0	1	1	0	2	0	NA	0	0	0	0	0	0	0	0	0	0	0	0	0	0	0	0	0	2	1	2	0	0	0	2	0	0	NA	0	0	0	0	0	1	0	0	0	0	0	1	1	1	0	NA	0	0	2	1	1	1	1	0	0	0	1	0	0	0	0	1	0	0	0	0	0	0	0	0	0	NA	0	0	0	0	2	NA	0	0	1	0	0	1	0	0	0	0	1	0	0	0	0	0	0	0	1	2	0	0	0	0	0	0	0	1	1	0	0	0	1	1	0	0	0	0	0	0	0	2	0	0	0	0	NA	NA	1	2	0	0	0	0	0	0	0	0	1	0	0	0	NA	0	0	0	0	0	0	0	0	0	0	NA	1	0	0	0	0	0	NA	0	0	2	1	0	0	0	0	0	0	0	0	0	0	0	0	0	0	0	0	NA	0	0	0	2	0	0	0	0	0	1	0	0	0	0	0	2	0	0	0	0	0	0	0	0	0	1	1	0	NA	0	0	0	0	0	0	0	0	0	0	0	1	0	1	1	2	0	1	0	0	0	1	0	0	0	0	0	0	0	0	NA	0	0	0	0	0	0	0	0	0	0	0	0	1	0	0	2	NA	NA	0	0	0	1	2	1	1	NA	0	0	0	0	2	2	2	NA	1	0	0	0	0	1	0	0	0	0	0	0	0	0	0	2	0	1	0	0	1	0	0	2	0	0	0	0	0	0	0	0	0	0	0	0	0	NA	0	0	0	1	0	NA	0	0	0	0	0	1	0	0	0	1	0	0	0	0	2	0	0	0	0	0	0	1	0	1	0	2	0	NA	2	0	0	0	0	0	0	0	0	0	0	0	0	0	0	0	0	1	0	0	2	0	0	0	0	0	0	0	0	0	0	NA	2	0	0	0	0	0	0	0	0	NA	1	0	2	0	1	0	0	0	2	0	0	0	0	0	0	0	0	0	0	0	1	1	0	0	0	0	0	0	0	0	2	0	0	0	0	0	0	0	0	0	0	0	1	0	0	NA	0	0	1	1	0	0	0	0	0	0	0	0	0	0	0	0	0	NA	1	1	0	0	0	0	0	1	0	2	0	0	0	0	0	2	0	0	0	0	0	0	0	0	0	0	0	0	1	1	0	1	0	0	0	1	1	0	0	0	0	0	0	0	0	1	1	0	1	0	0	0	1	0	0	0	1	0	0	0	0	0	0	0	0	0	0	0	0	0	0	0	NA	0	0	0	0	0	0	0	0	1	0	0	1	0	0	0	0	0	0	0	0	0	0	0	0	0	0	0	NA	0	1	0	0	0	0	0	0	0	0	1	0	0	0	0	NA	1	0	0	0	0	0	2	1	0	0	0	0	2	0	1	0	0	0	0	0	2	0	0	0	1	1	0	0	0	1	0	0	0	1	0	1	1	0	0	0	1	2	0	0	0	0	0	0	1	0	0	0	0	0	0	1	0	0	0	1	0	0	1	0	NA	0	0	0	0	NA	NA	NA	0	0	0	NA	0	0	0	0	0	0	0	0	0	0	0	0	2	1	1	0	0	0	0	1	NA	0	0	0	0	0	1	0	0	0	0	0	0	0	0	0	0	1	0	0	0	0	0	0	0	0	0	0	0	1	0	0	0	0	0	0	1	1	0	0	1	1	NA	1	0	0	0	1	0	0	0	0	0	0	1	NA	0	0	0	0	0	0	0	0	0	1	0	0	1	0	0	0	0	0	0	0	2	0	0	1	1	1	0	1	0	0	1	0	1	0	0	NA	0	0	0	0	0	0	0	NA	NA	1	0	0	0	0	2	0	0	0	0	2	0	0	0	2	0	NA	0	0	0	2	0	1	0	0	0	0	0	0	0	0	0	0	0	0	0	0	0	1	0	0	0	0	0	0	0	0	0	0	0	0	0	0	0	0	0	0	0	0	0	0	0	0	1	0	0	0	0	1	2	0	2	0	0	0	0	0	1	0	0	NA	0	0	0	0	1	0	NA	0	0	0	0	0	0	0	0	0	0	0	0	0	0	1	0	0	0	0	0	0	2	1	0	NA	0	0	1	0	0	0	0	0	0	0	0	0	0	0	0	1	NA	0	0	0	0	0	0	0	0	0	2	0	0	0	0	NA	0	NA	0	0	0	0	0	1	1	0	0	0	0	0	2	NA	2	0	2	0	0	1	0	1	0	0	0	1	0	0	0	0	0	1	0	0	0	0	0	0	0	0	0	0	0	0	0	0	0	0	0	0	0	1	0	0	0	0	0	0	0	1	NA	0	0	0	0	0	0	0	0	0	0	0	NA	0	0	0	0	0	0	0	0	0	1	0	0	0	0	0	0	0	0	0	NA	0	0	0	0	0	0	0	0	0	0	0	0	0	0	1	0	0	0	0	0	0	0	1	0	0	2	0	0	1	0	0	0	0	1	0	0	0	0	0	0	0	0	0	0	0	0	0	0	0	1	1	0	1	0	0	0	0	0	0	0	0	0	0	0	0	0	NA	0	0	1	1	1	2	0	0	0	0	0	0	0	0	0	0	0	NA	2	2	2	0	0	0	0	0	0	0	0	0	0	0	0	0	0	1	0	1	0	2	0	0	0	0	1	1	1	NA	1	0	0	0	0	0	0	0	0	0	0	1	1	0	0	0	0	0	0	0	0	0	0	0	0	0	0	0	0	0	0	0	0	0	0	0	0	0	0	0	0	1	0	0	2	1	0	0	NA	0	0	0	0	0	0	NA	0	0	0	0	0	0	0	0	0	0	0	0	0	0	0	0	0	0	0	NA	0	0	0	0	0	0	0	0	0	0	0	1	1	0	0	0	0	0	0	0	1	0	0	0	0	0	0	1	0	0	0	0	0	0	1	0	0	0	2	0	0	0	0	0	0	1	0	0	0	0	0	0	2	0	0	0	0	0	NA	0	0	0	0	0	1	0	0	0	1	0	0	0	0	NA	0	0	1	0	0	0	0	0	0	0	0	0	1	0	0	0	0	0	0	0	0	0	0	NA	0	0	0	0	0	0	0	0	0	0	0	0	0	0	1	1	0	2	0	0	2	0	0	0	0	0	1	0	0	0	0	0	0	0	0	0	0	0	0	1	0	NA	0	0	1	0	0	0	0	0	0	0	0	0	0	0	0	0	0	0	1	0	0	0	0	0	0	0	0	2	0	0	0	NA	0	0	1	0	0	0	0	0	0	0	0	0	0	0	0	0	0	0	0	0	0	0	0	0	0	0	NA	0	0	0	0	0	1	0	1	0	0	0	0	0	0	0	0	1	0	0	0	0	0	0	0	0	0	0	0	0	0	0	0	0	0	2	0	0	0	0	0	1	0	0	0	0	2	0	0	1	0	0	0	0	0	0	0	0	0	0	0	0	0	0	0	0	0	0	0	0	0	0	0	0	1	0	0	0	0	0	0	0	0	0	0	0	0	0	0	0	0	1	0	0	1	0	0	0	0	0	NA	NA	0	0	0	0	0	0	0	0	0	0	0	0	0	0	0	1	0	0	0	2	0	0	1	1	1	0	0	0	0	0	0	0	1	0	0	0	0	0	NA	0	0	0	0	0	0	NA	0	0	2	0	0	0	0	0	0	0	1	0	1	0	0	0	0	0	0	0	0	1	0	0	0	0	0	0	0	0	0	0	0	0	0	0	0	0	NA	0	0	0	0	0	1	1	0	1	0	0	0	0	0	0	0	0	0	0	0	1	NA	0	2	0	0	0	0	1	0	0	1	0	NA	0	0	0	0	0	0	0	0	0	0	0	0	2	0	1	0	NA	1	0	0	0	0	0	0	0	1	0	0	0	0	0	0	0	0	0	0	1	1	0	0	0	1	1	0	0	0	0	1	0	1	0	0	0	0	0	1	0	0	0	0	0	0	0	0	0	0	0	0	0	0	0	0	0	1	1	1	0	0	0	0	0	0	0	0	0	0	1	0	0	0	0	0	NA	0	0	0	1	1	1	0	NA	0	NA	NA	0	1	0	0	1	1	0	0	0	0	0	0	1	0	NA	0	NA	0	0	0	0	0	0	0	2	0	0	0	0	2	0	0	0	0	0	0	1	0	0	0	0	0	0	0	0	2	0	2	0	0	0	0	0	1	0	1	0	0	0	0	0	0	0	0	0	0	0	0	0	0	0	0	0	0	0	0	1	0	0	0	1	0	0	NA	1	0	0	0	0	0	0	0	0	1	0	0	0	1	0	2	0	0	0	0	0	0	0	1	NA	0	0	0	0	0	1	0	0	0	0	0	0	0	0	0	0	1	0	0	0	NA	0	1	1	0	1	0	0	0	0	0	0	NA	1	NA	0	0	0	0	0	0	0	0	0	2	1	0	0	2	2	NA	0	1	1	1	1	0	0	0	NA	0	0	0	0	0	0	0	0	0	0	0	0	0	0	0	0	0	1	0	0	0	0	0	0	0	0	0	0	2	0	NA	0	1	0	0	0	1	0	NA	0	0	0	0	0	0	0	0	1	0	0	1	0	0	0	0	0	0	0	0	0	0	0	1	0	0	0	0	0	0	0	1	0	0	0	0	0	0	0	0	0	0	NA	0	0	0	0	0	0	0	0	0	1	2	0	2	0	1	0	0	0	0	0	0	0	0	0	0	2	2	0	0	1	1	1	0	NA	0	0	0	0	0	0	0	1	1	0	0	NA	0	0	0	0	0	2	0	0	0	1	0	NA	0	1	0	0	0	0	0	0	0	2	0	0	0	0	1	2	0	0	0	1	0	0	0	0	0	1	NA	1	0	0	0	0	1	1	0	0	0	0	0	0	0	0	0	0	0	0	0	0	0	0	0	0	0	0	0	1	NA	0	NA	0	0	0	0	0	0	0	0	0	1	NA	1	0	0	0	0	0	0	0	0	1	1	0	0	0	0	NA	0	0	0	0	1	0	0	0	0	0	1	0	0	0	0	0	0	0	0	0	0	0	0	0	0	0	NA	0	0	0	0	0	0	0	0	2	0	0	0	NA	1	1	0	0	0	0	0	0	0	0	0	0	0	0	NA	0	0	0	1	NA	0	NA	1	1	0	0	0	2	0	0	0	0	0	2	0	0	0	0	0	2	0	0	0	0	0	1	0	0	0	0	0	0	0	0	0	0	1	0	0	0	0	0	0	0	0	0	0	0	0	0	NA	NA	1	0	1	1	NA	0	0	0	0	0	0	0	0	0	0	1	NA	0	1	0	0	0	1	0	0	0	0	1	0	0	0	0	1	0	0	0	0	0	1	0	1	0	0	0	0	0	0	0	0	0	0	0	0	0	0	NA	0	0	NA	0	0	2	1	0	0	0	0	0	0	0	2	0	2	0	0	0	0	0	0	NA	0	1	0	0	1	1	0	0	0	0	0	0	0	NA	0	1	1	0	2	0	1	0	1	0	0	0	1	0	1	0	NA	0	1	0	0	0	0	0	0	0	0	1	0	0	0	0	1	0	NA	0	1	0	0	0	0	0	0	0	0	1	0	2	0	0	1	1	1	0	0	0	0	2	0	0	0	1	NA	0	0	0	0	0	0	0	0	0	0	0	0	0	0	NA	0	0	0	0	0	0	0	0	0	1	0	0	0	0	0	0	0	0	0	1	0	0	NA	0	0	0	0	2	1	NA	0	0	0	0	1	0	0	0	1	1	0	1	1	0	0	0	0	1	1	0	0	0	0	0	0	NA	0	0	1	0	0	0	0	1	0	0	0	0	0	0	0	0	0	0	0	0	1	0	NA	1	1	0	0	1	0	0	0	2	NA	0	NA	NA	0	0	0	0	0	2	2	0	2	0	0	0	0	0	2	0	0	0	0	2	1	1	0	0	0	0	0	0	2	0	0	0	0	0	0	2	0	NA	1	0	0	0	0	0	0	0	0	0	0	0	0	0	0	0	0	0	0	2	0	0	0	0	0	0	1	1	0	1	0	0	0	0	0	0	0	0	0	0	1	0	0	0	1	1	0	0	1	NA	0	2	0	0	0	0	0	0	0	0	0	1	1	0	0	0	0	0	0	NA	1	1	NA	0	0	2	0	0	1	0	2	NA	1	1	0	0	0	0	2	1	1	NA	0	0	0	0	0	0	0	0	0	0	0	0	0	0	0	0	0	0	0	0	0	0	0	0	0	0	0	0	1	0	2	NA	0	0	0	0	0	0	2	0	1	0	0	1	1	0	0	0	1	0	0	0	0	0	0	0	0	NA	1	1	0	0	0	0	0	0	1	2	0	0	0	1	0	0	1	NA	0	0	0	0	0	0	0	0	1	0	0	0	0	0	0	1	0	0	2	0	2	0	0	0	0	0	NA	0	0	0	0	0	0	0	0	0	0	1	0	0	0	0	0	0	1	0	0	0	0	0	0	0	0	0	0	NA	0	0	1	0	0	0	0	0	0	0	0	0	0	0	0	1	0	0	0	0	1	0	0	1	0	0	0	0	0	1	0	0	NA	0	0	0	1	NA	0	0	0	0	0	0	0	0	0	0	0	NA	1	0	0	0	0	0	0	0	0	0	0	0	0	0	0	0	0	0	1	0	0	0	0	0	0	1	NA	0	0	1	1	0	1	0	0	0	0	0	0	0	0	0	0	0	0	1	1	0	0	1	1	0	0	0	1	0	0	0	0	0	0	0	0	0	0	0	NA	NA	0	0	0	1	0	0	0	0	0	0	0	0	0	0	0	1	0	0	2	0	2	0	0	0	0	0	0	0	1	0	0	0	0	1	0	0	0	0	0	NA	0	0	0	0	0	0	NA	0	0	0	0	0	0	NA	1	0	0	1	0	0	2	0	1	NA	0	0	1	0	0	0	0	0	0	0	0	0	0	NA	0	0	2	0	1	NA	NA	1	0	0	1	0	0	0	0	0	NA	1	1	0	0	0	0	0	0	0	0	0	0	0	0	0	0	0	0	0	0	0	0	0	0	1	0	0	0	0	0	0	0	0	1	1	0	0	0	0	0	0	0	1	NA	0	1	NA	0	0	NA	0	0	NA	0	0	0	0	0	0	NA	0	0	0	0	0	0	0	1	0	0	0	0	0	0	0	0	0	0	0	0	0	1	0	1	0	2	1	0	0	0	0	0	0	0	0	0	0	0	0	0	0	0	0	0	0	0	0	0	0	2	1	0	0	0	NA	1	NA	0	NA	1	0	0	0	0	1	0	0	0	0	0	0	0	1	0	0	0	0	0	0	0	0	0	0	1	1	0	2	NA	0	NA	0	0	0	0	NA	0	1	NA	0	0	1	0	0	0	0	0	0	0	2	0	0	NA	0	2	1	0	0	0	0	0	1	NA	0	0	0	1	1	0	0	0	0	0	0	0	0	0	0	0	0	0	0	0	0	0	0	2	NA	NA	0	0	0	0	0	1	1	0	0	0	0	0	0	0	2	0	0	0	0	0	0	0	0	0	1	0	0	0	0	0	0	0	0	0	0	0	1	1	1	0	0	0	0	0	1	1	0	0	0	0	2	NA	0	1	1	0	0	0	0	0	0	NA	0	NA	0	0	0	NA	0	1	1	0	2	NA	0	0	2	0	0	0	0	0	0	0	0	0	0	0	0	0	1	1	0	0	0	0	0	0	0	0	1	NA	2	0	NA	0	0	0	0	0	1	0	0	0	0	0	0	0	0	1	0	0	0	1	NA	1	1	0	0	0	0	1	0	0	0	0	2	0	NA	1	0	0	1	0	0	0	0	0	0	0	0	0	2	NA	NA	0	0	1	0	NA	0	0	NA	0	0	0	0	0	0	0	0	0	1	0	0	0	1	0	0	0	0	0	0	0	0	0	1	0	0	0	0	0	NA	0	0	0	0	0	0	0	0	1	1	0	1	1	0	0	2	0	0	NA	2	0	0	0	0	0	0	0	0	0	0	0	0	0	0	0	0	0	0	0	0	1	1	1	0	1	1	1	0	0	1	0	0	0	0	0	0	0	0	0	1	1	1	0	0	0	0	0	1	0	1	0	0	0	0	0	0	NA	0	0	0	2	0	0	0	0	0	0	0	NA	0	0	0	0	0	0	0	1	0	0	0	2	0	2	0	0	0	0	0	0	0	0	0	0	0	0	0	0	0	0	0	0	0	0	0	0	0	0	0	0	0	1	0	0	0	0	1	0	1	0	0	0	0	0	0	0	0	0	0	2	NA	0	0	0	0	0	0	0	0	0	0	0	0	0	0	0	0	0	2	0	0	0	0	0	0	0	0	0	0	0	NA	0	0	0	0	1	0	1	1	0	0	0	0	0	0	0	0	0	0	1	0	NA	0	0	0	0	0	0	0	0	0	0	1	1	0	0	0	0	0	0	0	0	0	0	0	0	0	2	2	0	0	0	0	0	0	0	0	0	0	0	0	0	NA	0	0	0	0	0	0	0	0	0	NA	NA	0	0	1	1	0	0	0	0	0	0	0	0	0	0	0	NA	0	0	0	0	0	0	0	0	0	1	0	0	NA	0	0	0	0	0	1	0	0	0	0	0	0	0	0	0	0	0	0	0	0	0	0	0	0	1	0	0	0	0	0	0	0	0	0	0	1	0	0	0	0	0	0	0	0	0	0	NA	0	NA	1	0	2	0	0	0	0	0	0	0	0	0	0	0	0	0	0	0	0	0	1	0	2	2	0	0	0	0	0	0	0	2	0	0	NA	0	0	0	0	0	0	NA	2	1	1	2	1	0	1	0	0	0	0	0	0	0	NA	1	0	0	1	1	0	0	0	0	NA	0	0	0	0	0	0	0	0	0	0	0	0	0	1	0	0	0	0	0	0	0	0	0	0	1	0	1	1	NA	0	0	NA	1	0	0	0	0	0	0	NA	1	0	NA	0	0	1	0	0	0	0	0	0	2	0	0	0	0	0	0	0	0	0	0	0	0	NA	0	0	NA	0	0	0	2	0	0	2	0	0	0	0	0	0	0	NA	0	0	0	0	1	1	0	0	2	0	2	0	0	0	0	0	1	0	0	1	0	0	0	1	0	0	2	0	NA	0	0	0	1	0	1	0	0	1	NA	1	0	0	0	0	0	0	0	0	0	2	0	0	0	0	0	0	0	1	0	0	0	0	0	0	0	0	0	0	0	0	1	0	0	1	1	0	0	0	1	0	0	2	2	2	0	0	0	0	0	0	1	0	0	0	0	0	0	0	0	0	0	1	0	0	0	0	0	0	0	0	0	0	0	NA	0	0	0	0	0	1	0	1	0	0	0	0	0	0	0	0	0	0	0	0	NA	0	0	0	0	NA	0
Carp_Parent16_M	0	2	2	2	2	NA	1	0	NA	2	0	0	0	0	0	0	0	1	1	0	NA	0	0	0	0	1	0	1	0	0	NA	0	0	0	0	1	0	1	1	0	1	0	0	0	1	NA	0	2	NA	1	0	0	0	1	0	0	0	NA	0	2	1	0	0	2	0	1	0	0	NA	0	0	0	1	0	NA	1	0	0	0	0	2	0	1	1	1	0	1	0	0	2	0	1	2	1	0	0	0	0	0	0	2	0	0	0	0	0	NA	0	0	2	0	0	1	0	0	0	0	0	0	1	1	0	0	0	0	0	1	1	1	0	1	1	1	0	0	0	0	1	1	0	0	1	1	1	0	0	1	0	2	1	1	NA	0	0	0	0	2	1	0	0	0	0	0	NA	0	0	0	1	NA	NA	0	2	0	1	2	0	0	0	0	0	0	0	0	0	0	2	NA	0	NA	0	0	0	0	0	0	2	2	2	1	1	1	1	1	0	2	0	NA	1	1	NA	0	NA	0	0	2	1	1	1	0	0	0	0	0	0	0	0	0	0	0	1	0	1	1	1	NA	0	0	1	1	1	1	0	2	NA	2	0	1	1	1	0	1	1	0	0	1	1	0	0	1	2	0	2	0	1	0	0	0	0	0	0	1	0	0	0	0	0	NA	0	1	0	0	0	NA	2	NA	2	0	0	1	1	1	0	0	1	1	0	0	0	0	0	0	0	0	0	0	0	0	1	2	0	0	2	0	1	1	0	0	0	2	0	0	NA	NA	0	0	1	0	0	0	0	0	1	0	0	0	0	0	2	0	1	1	NA	0	0	0	0	0	1	0	0	1	1	0	1	NA	2	0	0	2	1	0	0	2	2	0	NA	2	1	1	2	2	2	1	1	1	2	2	0	0	2	1	0	2	NA	0	0	2	0	1	2	0	0	2	0	1	NA	0	0	NA	1	1	0	2	2	0	1	0	0	0	0	0	0	0	0	0	0	0	1	0	0	1	0	1	2	0	2	0	0	2	0	0	NA	0	0	0	0	0	0	0	2	2	2	0	2	2	0	0	NA	0	0	0	0	0	2	0	1	0	1	2	0	0	0	0	1	0	NA	0	0	0	0	0	1	2	1	0	0	0	1	0	0	0	1	1	1	2	1	1	1	0	1	0	0	0	0	0	0	0	1	1	0	1	0	NA	1	1	0	1	0	0	0	2	1	2	2	0	0	0	0	0	1	1	0	0	1	0	0	0	2	0	0	1	1	1	0	1	0	0	1	0	2	0	1	2	0	2	0	1	0	2	0	0	1	2	2	0	1	0	0	0	2	0	0	0	NA	0	1	1	0	0	0	1	1	1	1	0	0	1	0	0	0	0	1	NA	NA	0	0	0	0	1	0	NA	2	0	0	0	0	0	0	0	1	0	0	0	1	0	0	0	0	0	0	0	0	0	1	2	0	1	1	0	0	NA	0	0	NA	0	1	0	0	1	1	0	0	0	2	0	0	0	0	2	1	0	1	1	0	2	0	1	1	0	0	NA	0	0	0	2	1	1	NA	0	NA	0	1	1	0	0	1	0	0	0	2	2	2	0	0	0	0	0	0	0	0	1	0	2	1	0	1	1	1	0	0	0	1	1	2	1	1	1	0	0	0	0	1	0	0	0	0	0	0	0	0	0	0	0	0	0	0	1	0	0	0	0	0	0	0	0	0	0	0	0	1	0	1	0	0	0	1	0	1	1	0	0	0	0	0	0	0	1	0	0	0	0	0	1	0	0	0	2	0	0	2	0	0	1	1	0	0	0	0	0	0	NA	0	0	1	0	0	0	0	0	0	0	1	1	NA	0	1	1	0	0	0	1	0	1	0	2	1	0	0	2	0	NA	2	0	1	2	0	1	0	2	2	0	0	0	0	0	0	NA	NA	0	0	0	0	0	0	NA	0	1	0	0	0	NA	1	0	0	0	0	0	0	0	2	1	0	1	0	0	0	0	0	1	0	0	0	1	2	1	1	0	0	2	1	0	0	0	0	0	0	2	0	1	1	NA	1	0	1	2	NA	0	0	0	0	0	1	0	0	NA	0	1	0	0	1	1	0	1	0	0	0	1	1	0	0	0	0	1	1	1	2	0	0	NA	0	0	NA	0	0	0	1	0	0	0	1	0	1	0	0	0	0	0	0	0	0	0	0	0	0	0	0	0	0	0	0	1	1	2	2	0	0	1	0	0	0	0	0	2	2	0	2	0	0	0	NA	0	0	0	0	0	2	0	NA	NA	0	0	1	0	1	2	0	0	2	0	NA	2	1	1	1	1	2	2	0	1	2	0	2	0	2	0	0	0	0	0	1	1	1	0	0	0	1	2	0	0	2	1	1	1	NA	1	0	1	1	0	1	0	0	0	0	0	1	1	1	1	0	NA	2	1	1	1	2	0	2	1	0	1	0	NA	2	0	0	1	0	1	0	0	0	1	0	NA	NA	0	0	1	0	1	NA	0	1	2	2	0	0	1	1	0	0	0	0	NA	0	NA	0	2	0	NA	0	0	0	0	0	1	1	1	1	0	0	0	0	0	0	0	2	0	0	0	0	0	0	0	0	0	0	0	2	0	0	0	0	0	0	1	0	1	NA	1	1	0	NA	1	NA	0	0	0	0	1	0	1	2	0	0	0	1	0	0	0	0	0	2	1	1	0	0	0	0	NA	1	1	1	2	1	0	1	1	1	0	1	0	0	0	0	0	0	1	0	1	NA	0	2	2	1	1	0	0	0	1	NA	0	0	0	0	NA	0	0	0	0	0	1	0	0	NA	0	0	0	0	1	NA	1	0	1	0	0	0	NA	2	0	0	0	1	1	0	0	2	0	NA	2	2	2	1	0	2	0	0	0	1	1	0	1	NA	0	0	2	1	2	1	NA	0	NA	0	0	0	0	0	0	0	1	2	0	0	0	1	1	1	0	1	0	0	0	NA	0	2	0	0	2	1	NA	1	0	0	0	1	0	1	0	2	0	0	0	2	0	0	0	0	0	NA	0	2	1	2	2	0	1	1	0	0	0	NA	0	NA	NA	1	0	0	0	0	0	1	NA	0	0	1	0	0	0	0	0	2	1	2	1	0	1	1	0	0	2	0	1	0	0	0	1	0	0	0	1	0	0	1	0	1	0	NA	0	1	0	1	0	1	0	1	1	1	1	0	1	0	0	NA	2	1	0	0	0	0	2	2	2	1	NA	0	0	NA	0	1	1	0	0	0	0	0	NA	0	0	1	1	0	1	1	0	0	0	1	0	1	0	1	1	1	1	1	0	0	0	0	0	0	1	1	0	0	0	1	1	1	NA	1	2	2	1	0	1	0	0	0	0	2	NA	0	1	1	1	0	NA	0	0	0	0	0	0	0	0	0	0	0	1	1	1	0	1	1	NA	1	1	1	0	0	2	0	0	1	NA	0	0	0	0	0	0	1	0	0	0	0	0	0	0	1	0	0	1	1	NA	0	1	0	0	1	0	1	0	1	2	2	2	0	0	0	0	0	0	1	0	0	0	0	0	0	0	0	0	0	NA	NA	0	0	0	0	0	0	0	0	1	1	0	0	0	0	1	0	0	0	0	0	0	0	0	0	0	0	1	1	0	0	2	1	0	1	0	0	0	1	NA	1	0	0	0	1	0	0	0	1	NA	NA	0	1	0	0	0	0	0	0	1	0	0	1	0	2	0	0	0	0	0	2	0	0	0	0	0	0	0	0	0	NA	0	1	0	1	2	2	1	0	0	0	0	1	0	1	0	0	2	0	2	0	NA	0	0	0	2	0	0	2	0	0	0	0	0	1	0	0	0	0	1	0	0	1	0	1	0	0	0	1	1	0	1	1	1	0	0	0	1	0	1	0	0	0	0	0	0	0	0	0	1	0	1	0	2	0	0	0	1	1	1	1	0	0	0	NA	0	0	0	0	1	1	0	1	1	0	1	0	1	0	0	0	2	1	1	1	0	0	1	1	0	0	0	NA	0	0	0	1	0	0	1	1	1	1	1	0	NA	0	0	0	0	2	1	1	NA	0	0	0	0	0	0	1	0	0	0	0	0	0	0	0	0	0	1	0	1	2	1	0	0	0	0	0	0	0	1	0	0	0	0	0	0	0	0	0	2	0	0	0	0	0	0	2	1	1	0	0	1	0	0	0	0	0	0	0	0	0	0	0	0	1	1	0	0	0	0	NA	NA	0	0	0	0	1	NA	1	0	0	1	2	1	0	0	1	0	0	0	1	1	0	0	0	0	0	0	NA	0	0	0	0	2	0	0	0	1	0	0	0	0	0	NA	NA	1	1	0	0	0	1	2	0	0	0	0	0	0	0	0	0	0	1	0	0	0	1	0	0	0	0	1	1	0	0	0	NA	1	0	0	0	1	0	0	0	0	1	0	1	1	0	0	0	1	0	0	1	1	0	0	0	0	1	1	NA	0	0	1	0	0	0	0	0	0	0	0	0	0	0	1	1	0	0	0	0	NA	0	2	0	0	0	NA	1	1	1	0	0	0	1	0	0	1	1	1	1	0	0	0	0	0	0	0	0	1	0	1	0	0	1	2	0	0	0	0	0	0	0	0	0	1	NA	1	1	0	0	0	0	0	0	0	1	1	0	2	NA	2	0	0	0	0	0	0	0	1	0	2	2	1	1	0	NA	0	0	0	1	1	2	2	2	0	2	0	0	0	0	2	0	1	1	1	0	1	0	0	1	0	0	0	0	0	1	0	NA	0	0	NA	1	0	1	1	1	1	1	0	1	2	0	0	1	NA	NA	0	0	0	2	2	1	0	0	1	1	0	0	0	0	0	NA	1	1	1	0	0	NA	2	1	NA	NA	1	0	NA	NA	0	0	0	0	0	1	0	0	0	NA	0	1	0	0	0	0	0	0	2	0	0	0	0	0	0	0	0	0	0	0	0	0	0	0	0	0	1	1	NA	0	1	0	0	0	1	1	1	1	0	1	0	0	0	0	NA	0	0	0	NA	0	NA	1	0	0	1	0	0	0	0	0	NA	0	0	0	0	0	0	0	NA	0	0	0	0	0	0	0	0	0	0	0	0	0	0	1	1	1	0	0	0	0	0	0	0	0	0	0	0	0	0	0	0	0	0	0	0	2	2	0	0	2	0	0	0	0	0	1	1	0	0	0	0	0	1	0	1	1	1	1	0	0	0	0	0	2	0	0	0	0	1	0	1	0	1	0	0	0	0	0	0	0	0	0	0	1	0	0	1	0	2	0	1	0	1	1	0	0	0	1	0	2	0	1	0	0	0	0	1	0	0	0	0	0	0	0	0	NA	0	0	0	0	1	0	2	0	2	1	0	0	1	0	0	0	0	0	1	2	0	0	0	0	0	0	0	0	0	0	0	1	2	0	0	0	0	0	0	2	0	0	0	0	0	1	0	0	1	0	0	0	0	0	0	0	0	0	0	2	0	0	1	0	NA	0	1	0	0	0	0	0	0	0	0	0	2	0	0	0	0	0	1	1	NA	0	0	0	0	1	1	2	0	1	1	2	NA	0	2	0	0	0	0	0	0	2	2	0	0	0	1	0	0	0	1	2	2	0	0	0	0	2	0	0	2	0	0	0	NA	1	0	0	0	0	0	1	1	0	0	2	0	0	1	1	0	1	1	0	0	1	0	0	NA	NA	1	1	0	1	NA	0	0	0	0	0	0	NA	1	0	0	0	0	0	0	0	0	0	0	2	0	0	0	0	0	0	0	1	1	0	0	0	1	0	0	1	0	0	0	0	0	0	1	1	1	0	0	0	0	NA	0	0	2	0	0	0	0	NA	1	0	0	0	0	0	0	0	0	0	NA	1	0	0	0	1	0	0	0	0	0	0	0	0	0	0	NA	0	0	1	1	0	NA	0	1	0	2	0	0	1	0	0	NA	0	1	NA	1	0	0	0	NA	0	0	0	0	0	0	0	0	0	0	0	1	0	0	0	0	0	0	0	0	0	0	0	0	0	0	1	0	0	0	0	0	0	0	1	NA	0	0	1	0	0	0	0	0	NA	0	0	0	0	1	NA	1	0	0	0	0	0	0	0	0	0	0	1	0	0	1	1	NA	0	0	0	0	2	0	0	0	0	0	0	1	0	0	0	0	0	0	0	0	0	0	0	0	0	0	0	0	0	0	0	0	0	0	0	0	0	0	0	0	0	0	0	0	0	0	1	0	0	0	1	0	0	0	0	0	0	0	0	2	0	0	0	0	1	0	0	0	0	0	0	0	1	2	NA	2	0	0	0	0	0	0	1	2	0	0	0	0	0	0	0	1	0	0	0	0	0	0	2	0	0	0	0	0	0	0	0	NA	0	0	0	0	0	1	2	0	0	0	NA	0	0	0	0	0	0	0	0	0	0	0	0	0	0	0	0	0	0	0	0	0	0	0	1	0	0	1	0	NA	1	0	0	0	0	0	0	0	0	0	0	0	0	0	0	2	0	0	0	0	0	0	1	0	1	0	0	0	0	2	0	1	0	1	NA	1	0	2	1	NA	1	2	1	0	0	0	0	0	0	0	0	0	1	0	0	0	0	0	0	0	0	0	1	0	1	0	0	0	0	2	0	0	0	0	0	0	0	0	0	NA	1	0	0	0	0	0	0	0	NA	0	0	0	0	0	0	0	0	0	0	0	1	0	0	0	1	2	0	1	1	0	0	0	0	2	0	1	0	0	0	0	1	0	0	1	NA	0	0	1	0	0	0	0	0	0	0	0	0	0	0	1	1	0	0	0	0	0	0	0	0	0	0	2	0	0	0	0	0	0	0	2	0	0	0	0	0	0	0	0	0	0	0	0	0	0	0	NA	0	0	NA	0	0	0	1	1	1	0	1	0	0	0	0	0	0	0	0	1	0	0	0	0	1	NA	NA	2	0	0	0	0	1	0	0	1	0	0	1	1	0	0	0	0	1	0	0	0	0	1	0	0	2	0	1	0	0	0	0	0	0	0	1	1	0	0	0	0	0	0	0	0	0	0	1	0	2	1	0	0	0	0	0	0	0	0	0	0	0	2	0	1	0	0	0	0	0	0	0	0	0	0	0	0	0	0	1	0	1	0	0	1	0	0	0	0	0	0	0	0	1	0	0	0	0	0	1	0	0	0	0	NA	0	0	0	0	0	2	1	0	0	0	0	1	0	0	2	0	0	0	0	0	0	2	2	0	0	0	0	0	1	0	0	0	0	0	0	0	0	0	0	1	1	0	0	0	0	1	0	0	1	1	2	2	0	0	0	1	0	0	0	NA	0	0	0	0	0	0	1	0	0	0	0	0	NA	0	0	0	0	0	0	0	0	0	NA	NA	1	2	0	0	1	NA	2	2	0	1	0	0	1	0	NA	1	1	0	0	0	0	0	0	2	1	0	0	1	0	0	0	0	0	0	0	0	NA	0	1	NA	1	0	0	0	0	2	0	1	2	0	1	0	0	0	1	0	0	1	NA	1	0	0	0	0	0	0	0	1	NA	0	0	0	0	0	2	0	0	0	0	0	2	1	1	0	0	0	0	NA	1	0	0	0	0	0	0	0	1	1	1	0	1	0	1	1	1	0	0	0	0	0	0	0	0	0	NA	1	2	0	0	0	0	1	0	1	0	0	0	0	0	NA	0	2	0	0	2	0	0	0	0	0	0	0	0	0	0	0	0	1	0	0	1	1	1	1	1	NA	0	0	0	NA	NA	0	2	0	0	NA	2	0	NA	1	NA	0	1	1	1	1	1	0	NA	2	0	0	0	0	1	0	0	0	0	2	0	0	0	1	2	2	0	NA	0	0	0	0	0	1	1	1	0	0	0	0	0	NA	0	1	1	0	1	2	1	2	2	0	0	1	1	0	0	0	0	1	1	1	1	0	0	0	2	1	0	0	0	0	0	0	0	NA	0	0	0	0	0	0	0	0	0	0	1	0	2	0	0	1	0	0	2	0	0	0	0	0	1	0	0	1	NA	NA	2	0	1	0	1	0	0	1	0	0	0	0	0	1	1	0	0	0	1	0	0	0	1	2	2	0	1	0	0	0	NA	0	NA	0	0	1	0	0	0	1	0	2	0	NA	0	1	0	0	1	1	0	0	0	NA	1	1	0	0	0	0	0	1	1	1	0	0	0	0	0	0	0	1	0	0	0	0	0	2	1	0	1	1	1	1	0	0	1	1	0	0	0	0	0	NA	1	0	0	NA	1	NA	NA	2	0	0	NA	1	0	1	0	NA	0	1	0	0	1	0	NA	NA	1	NA	0	NA	0	0	0	0	0	0	0	0	0	0	0	1	1	0	0	0	1	NA	0	0	0	0	1	0	1	0	1	1	1	0	1	0	0	0	0	0	0	0	0	0	0	0	0	1	0	0	0	0	0	0	0	1	1	0	0	1	0	2	0	0	0	2	0	0	0	0	0	2	1	0	0	0	1	0	0	0	0	1	1	2	NA	0	0	0	0	0	0	0	0	NA	2	0	1	0	1	NA	0	0	NA	0	0	0	1	1	0	0	0	0	0	0	0	0	0	1	NA	0	NA	0	1	0	1	NA	0	0	0	0	0	1	0	0	0	1	0	0	1	0	0	1	0	0	0	0	0	2	1	0	1	1	0	NA	0	1	1	1	0	0	0	2	0	1	1	0	0	0	1	0	0	0	0	0	0	0	0	0	1	NA	1	0	1	0	0	NA	1	0	0	0	0	1	NA	0	1	0	0	2	0	0	1	0	1	0	1	0	1	0	0	0	0	0	0	0	0	1	0	1	0	NA	1	1	0	0	0	1	2	0	0	0	0	0	1	0	0	0	0	1	0	0	0	1	0	0	0	0	0	0	0	1	NA	0	0	0	0	0	1	1	1	0	1	0	0	0	0	0	0	0	0	0	0	0	NA	0	0	1	0	0	0	0	1	1	1	1	0	0	0	0	1	1	1	0	0	0	0	0	0	0	0	0	1	2	0	0	0	0	0	0	0	1	0	0	2	0	1	0	NA	1	1	0	0	0	0	0	0	1	0	2	0	2	0	0	1	1	0	0	0	0	0	0	NA	1	0	NA	1	1	0	1	0	NA	0	NA	1	0	0	1	2	0	NA	0	0	1	1	0	0	0	0	1	2	0	0	1	1	0	1	1	0	NA	1	0	1	0	NA	1	0	NA	0	2	2	0	0	0	0	0	1	0	1	1	1	2	0	0	1	1	1	1	1	1	0	0	0	0	1	NA	0	0	NA	0	1	0	1	0	NA	2	0	0	1	0	0	0	0	0	0	0	0	0	1	0	0	0	0	0	0	0	0	0	1	0	0	0	0	1	0	0	0	1	0	0	2	0	0	0	0	1	1	0	0	1	0	0	0	1	0	0	0	0	0	0	0	0	0	0	0	0	0	0	0	0	0	0	2	2	2	0	0	0	0	NA	1	0	0	NA	0	0	0	2	1	0	1	0	1	0	0	1	1	1	0	1	0	0	0	0	0	0	1	0	0	0	0	0	0	1	0	0	0	0	0	1	0	0	0	0	0	2	0	0	0	0	1	NA	0	0	0	0	0	2	0	0	1	1	1	0	0	0	0	0	0	0	1	0	0	0	0	0	1	0	0	0	0	0	0	0	0	0	0	0	0	0	0	0	0	0	0	0	0	0	0	0	0	0	0	0	0	0	0	0	2	0	2	0	0	0	0	1	0	0	0	0	0	0	0	0	0	1	0	0	0	0	0	0	1	0	2	2	0	0	0	1	0	1	NA	1	0	NA	1	1	0	0	0	0	0	0	0	0	0	0	0	1	1	2	2	0	0	0	0	0	1	0	0	0	0	0	0	0	0	0	0	2	1	2	0	2	0	0	0	0	0	0	2	0	NA	0	0	1	2	2	2	0	0	0	0	0	0	2	1	0	1	1	0	0	0	0	1	0	NA	0	0	NA	0	1	0	0	1	0	2	0	0	0	NA	1	2	1	0	0	NA	0	0	0	NA	1	2	0	0	0	0	1	0	0	0	0	0	1	0	0	0	0	2	0	0	0	0	0	0	0	1	0	1	1	0	1	0	0	0	0	0	0	0	2	0	0	0	2	0	0	0	2	0	2	0	NA	0	0	2	0	0	0	0	1	1	1	0	0	0	2	NA	NA	0	0	2	0	0	0	1	0	0	0	0	NA	NA	NA	0	NA	0	0	NA	0	0	0	NA	0	0	1	0	1	0	0	1	1	1	1	1	NA	2	0	1	1	0	0	0	1	0	0	0	0	0	0	0	NA	1	1	0	0	0	0	0	0	0	0	0	0	1	0	0	0	0	0	0	0	0	0	0	0	0	NA	0	1	0	0	0	2	1	1	0	0	0	0	0	1	0	0	0	0	0	1	0	0	0	0	0	0	0	0	0	1	2	1	0	0	1	0	0	2	2	1	0	0	1	1	0	0	0	0	0	0	0	2	0	0	2	0	0	0	1	NA	0	2	2	2	0	0	0	2	0	NA	2	2	0	0	0	0	0	1	NA	0	0	1	1	2	2	0	0	0	2	0	0	0	0	0	1	2	0	1	0	0	0	0	1	0	1	0	2	0	0	0	0	0	0	0	0	NA	1	2	0	0	2	NA	0	0	0	0	0	1	0	0	0	0	0	2	0	0	2	0	0	0	2	2	1	0	0	0	0	0	0	1	0	0	0	0	0	0	0	2	0	0	1	0	0	0	1	0	0	1	0	0	1	1	0	1	1	1	NA	1	0	0	0	0	0	0	0	1	0	0	0	NA	0	1	1	0	0	0	1	1	0	0	1	1	1	1	1	0	0	0	0	1	0	2	0	1	1	0	1	0	0	1	1	1	0	1	1	1	1	1	1	0	0	0	NA	0	0	1	0	0	1	1	0	NA	NA	0	0	0	0	1	0	1	NA	1	1	1	0	0	1	0	NA	0	0	NA	0	1	0	NA	NA	NA	2	2	1	0	0	0	0	0	1	NA	1	1	0	1	2	2	0	NA	2	0	1	1	0	0	0	0	0	0	0	1	1	0	0	0	0	0	1	0	NA	1	1	NA	1	0	0	1	1	0	0	0	1	1	0	0	0	0	NA	0	0	0	0	0	0	0	NA	NA	NA	1	NA	1	0	NA	2	0	NA	1	0	1	1	1	0	1	NA	NA	0	1	0	0	0	1	1	0	1	0	0	0	1	1	0	0	0	1	1	1	1	1	1	NA	0	1	1	0	0	0	0	0	NA	0	0	0	0	0	0	0	0	1	1	1	0	0	0	0	0	0	1	NA	0	0	0	1	0	NA	0	1	0	0	1	1	0	1	0	0	0	0	0	1	1	1	NA	1	1	0	1	1	1	1	0	1	1	1	0	1	0	0	0	0	1	1	1	1	1	0	2	0	1	0	0	0	0	0	0	0	0	1	NA	0	NA	NA	0	0	1	0	1	0	1	1	0	0	0	1	NA	1	2	1	1	0	NA	1	0	1	1	1	0	NA	0	0	0	NA	0	1	0	0	0	0	1	0	1	1	0	0	0	0	0	0	1	0	1	0	2	0	0	0	0	1	1	1	0	1	0	0	1	0	1	0	0	0	0	1	NA	0	2	1	0	0	0	0	1	0	0	0	0	0	1	1	2	0	0	0	1	2	0	1	0	0	0	0	0	0	1	NA	0	1	1	1	0	0	0	1	0	0	0	0	1	NA	0	0	NA	0	1	1	0	0	1	1	0	0	0	0	0	0	1	0	2	0	1	0	1	1	0	NA	1	0	0	0	0	0	0	0	1	NA	0	0	0	2	0	1	NA	1	0	0	1	1	0	0	0	0	0	1	0	NA	0	0	0	0	0	0	0	0	0	NA	0	0	0	0	1	NA	1	0	0	0	0	2	2	0	2	2	0	NA	1	NA	0	2	0	1	1	NA	1	0	0	1	0	1	0	1	1	0	0	1	NA	1	1	0	0	0	2	0	0	0	0	0	0	2	0	0	0	NA	1	0	0	0	0	0	0	0	0	0	0	0	NA	NA	0	1	NA	0	0	NA	1	1	0	1	1	0	0	1	1	NA	1	0	0	1	0	0	0	0	0	0	0	0	0	0	1	1	0	0	0	1	0	0	1	0	0	0	0	1	0	0	NA	0	0	0	0	NA	1	0	0	0	1	NA	1	0	0	NA	0	1	1	0	0	0	NA	2	1	1	0	0	0	2	0	0	1	0	0	0	1	2	0	0	NA	NA	0	1	1	NA	1	0	NA	1	0	NA	0	1	0	0	0	0	1	1	1	NA	1	0	NA	2	2	1	1	0	NA	0	0	0	0	1	1	0	0	0	0	0	0	NA	1	0	1	1	0	0	1	1	0	0	0	1	0	NA	1	1	2	1	0	0	0	0	0	0	1	1	0	0	NA	NA	0	0	2	1	1	1	NA	0	0	0	1	0	NA	0	1	0	0	1	1	1	0	1	0	0	0	0	0	0	2	1	1	1	NA	0	0	2	0	2	1	0	NA	0	0	0	0	0	0	0	0	NA	2	0	1	1	0	1	0	2	2	1	0	1	NA	0	0	0	0	0	0	1	NA	0	0	0	0	1	0	0	0	1	0	0	0	0	0	0	1	0	2	NA	1	0	0	0	0	0	0	0	1	0	0	1	1	1	0	1	0	0	0	0	NA	1	1	0	0	0	0	0	0	0	0	0	0	0	1	1	0	0	0	0	0	0	0	0	0	0	0	NA	0	0	1	0	1	1	1	0	0	0	0	0	0	1	0	0	0	0	1	0	0	0	NA	0	0	0	0	0	0	0	0	0	0	0	0	0	0	2	0	0	0	0	0	0	0	1	0	0	1	0	NA	1	NA	0	0	0	0	0	0	0	0	0	0	0	0	1	0	0	NA	1	1	0	0	0	0	0	NA	1	NA	0	1	NA	1	0	1	0	0	0	0	NA	0	0	0	0	0	1	1	0	1	NA	0	0	1	0	1	2	0	1	0	2	0	2	NA	0	0	1	0	2	0	2	0	2	0	1	1	1	1	1	1	1	0	0	0	NA	1	1	0	0	0	0	1	1	0	0	0	0	0	0	1	NA	0	0	0	0	0	0	NA	0	0	0	1	NA	NA	NA	0	1	NA	0	0	1	0	NA	1	1	0	1	0	0	0	1	1	NA	2	0	0	1	0	1	0	1	NA	1	0	1	1	0	1	0	0	0	0	0	0	0	0	1	0	0	1	1	1	0	0	0	0	0	NA	0	0	1	0	1	0	0	1	0	0	0	1	0	1	0	1	0	1	0	0	1	1	NA	NA	0	1	1	1	0	0	0	0	1	1	0	0	0	0	0	0	0	0	0	1	0	0	NA	0	1	0	2	0	0	0	0	1	0	0	0	0	0	NA	0	0	0	0	0	0	0	0	0	0	0	0	0	NA	0	2	0	0	0	2	NA	0	0	0	0	0	0	0	0	0	0	0	0	0	0	0	0	0	0	0	1	0	0	0	0	0	0	0	1	0	0	0	0	0	0	0	1	0	0	0	0	1	0	1	0	0	0	1	1	1	0	0	0	1	1	0	0	0	0	0	0	0	0	0	1	1	1	0	0	1	1	2	0	1	1	0	0	2	0	0	0	1	1	0	0	1	0	0	1	1	NA	2	2	0	0	0	0	0	0	1	0	1	1	1	0	1	2	0	0	0	0	0	0	1	0	0	0	0	1	1	0	0	1	2	1	0	1	2	0	0	0	1	2	0	0	0	0	1	1	0	0	1	1	0	0	2	0	2	NA	0	0	0	0	0	0	0	0	2	0	0	NA	0	1	0	2	0	0	0	0	0	0	0	0	1	1	0	2	0	0	0	NA	0	0	0	0	0	1	0	0	1	0	0	1	0	0	0	0	0	0	0	0	1	0	1	1	0	NA	0	0	0	0	0	0	0	0	0	0	1	1	0	0	0	0	0	0	0	0	1	1	0	0	0	0	0	0	0	0	0	0	0	1	0	0	0	1	0	0	0	2	0	2	1	1	2	0	2	0	0	0	1	0	0	1	1	0	0	0	0	0	1	0	1	1	0	0	0	0	0	1	1	2	0	0	0	0	0	0	0	0	0	0	0	1	0	0	0	1	1	0	0	0	0	0	0	0	0	0	0	0	2	1	0	1	0	0	0	0	0	2	0	1	0	0	0	0	0	1	0	0	0	1	0	0	0	0	0	0	0	0	0	1	0	0	0	1	1	1	0	0	0	0	0	0	0	1	0	0	0	0	0	0	0	0	0	2	1	0	0	0	0	0	0	0	2	0	0	NA	1	NA	0	0	1	0	2	0	0	0	0	0	0	0	0	0	0	0	2	0	0	2	0	NA	0	1	0	2	0	0	0	2	2	0	0	0	NA	0	1	0	0	0	1	1	0	0	NA	0	NA	0	0	2	0	0	0	0	0	0	0	0	0	0	1	0	0	0	0	NA	1	0	0	0	0	0	0	0	NA	NA	1	0	2	2	0	0	0	0	0	1	1	1	0	0	0	0	1	1	1	0	0	1	1	0	0	0	0	0	0	0	1	1	0	0	0	NA	0	0	0	1	0	0	0	0	0	NA	1	0	0	1	0	0	0	0	0	0	0	0	2	0	0	0	0	0	1	0	NA	0	0	0	NA	0	0	0	0	0	0	NA	0	1	0	2	0	0	0	0	1	0	1	1	0	0	0	1	1	1	0	0	0	0	0	0	0	0	0	0	0	NA	0	2	0	1	1	0	0	0	0	0	0	0	0	0	0	0	0	1	0	0	0	0	0	0	0	0	0	0	0	2	0	1	1	0	1	0	0	2	1	NA	0	0	1	1	2	1	0	1	2	0	2	0	0	0	0	1	0	0	0	0	0	0	0	1	NA	0	0	1	0	0	1	1	0	0	1	0	0	2	0	1	0	0	1	1	0	NA	0	2	0	0	1	1	0	0	0	NA	0	0	0	0	NA	1	0	0	0	0	0	0	0	0	0	0	0	0	0	0	1	0	0	0	0	0	1	0	0	0	0	0	0	NA	0	NA	2	1	0	0	0	0	0	0	1	0	0	0	0	1	0	0	1	NA	1	NA	0	0	0	0	0	0	0	0	0	0	0	0	0	0	0	0	0	1	0	0	0	0	0	0	0	0	1	1	1	0	0	0	0	0	0	1	1	1	0	0	0	0	0	1	NA	0	0	0	1	0	1	0	0	0	0	0	0	0	0	0	0	0	1	1	1	1	1	0	0	0	0	0	0	0	1	1	0	1	NA	1	0	0	0	1	1	0	0	0	1	0	1	0	2	0	0	0	1	0	0	0	0	1	0	1	0	0	0	1	0	0	2	0	0	0	2	0	0	0	0	0	0	0	0	0	0	0	0	0	NA	0	0	0	0	2	0	NA	0	0	0	1	0	0	1	0	0	1	1	0	2	0	0	1	0	0	0	0	0	0	1	1	0	0	0	0	0	0	0	1	0	1	0	0	0	0	NA	0	0	0	NA	1	1	0	0	0	0	1	0	2	0	0	0	0	0	0	0	0	0	0	1	0	NA	1	0	0	0	0	0	0	0	0	0	0	0	0	0	0	0	0	0	0	NA	0	0	2	1	0	2	0	0	1	0	1	0	0	0	0	0	0	0	0	0	0	1	1	0	0	0	0	0	0	0	0	2	0	0	0	0	NA	0	0	0	0	0	0	0	1	0	NA	0	1	1	0	1	NA	1	0	0	0	0	1	0	0	0	0	1	1	0	0	1	0	0	0	0	0	0	0	0	1	0	0	NA	0	NA	NA	NA	1	2	0	0	2	0	0	0	0	0	0	1	1	2	0	0	0	1	2	2	0	1	1	0	0	1	1	0	1	0	0	0	0	0	NA	1	0	0	0	0	0	0	0	0	0	2	NA	1	0	2	1	0	0	0	0	0	0	NA	0	0	2	0	2	0	0	0	1	1	NA	0	0	1	0	0	0	0	0	2	1	2	NA	1	0	NA	1	NA	2	0	1	NA	0	0	0	0	0	0	1	1	1	1	1	1	1	0	0	0	0	0	0	0	0	1	1	0	0	0	0	1	2	1	2	0	0	1	0	0	NA	1	0	0	0	0	1	0	0	1	0	0	0	0	0	0	0	0	0	NA	0	1	NA	0	1	NA	2	0	0	NA	2	2	1	0	0	0	1	1	0	0	0	1	NA	NA	2	NA	0	1	0	1	0	1	0	0	0	0	2	1	1	1	NA	0	NA	0	0	0	0	1	0	0	NA	1	NA	0	1	0	0	0	0	1	0	NA	0	0	1	0	0	0	0	0	1	NA	0	0	0	0	0	0	1	1	2	0	0	0	0	1	1	1	2	NA	NA	1	0	0	0	0	0	0	1	1	1	NA	0	0	0	0	1	0	0	0	0	0	0	0	1	0	0	1	1	1	1	NA	0	0	0	0	1	0	NA	0	0	2	0	0	0	1	2	1	2	1	0	NA	0	0	1	0	0	1	0	0	0	0	0	0	0	1	1	NA	0	1	1	1	NA	2	1	0	0	0	NA	0	0	0	0	NA	NA	0	0	0	0	0	1	0	0	0	0	0	0	NA	0	0	0	0	0	1	1	0	0	0	0	0	1	0	NA	NA	0	1	1	0	1	0	1	0	2	0	2	0	0	NA	1	1	0	0	0	2	0	0	0	0	0	0	1	2	0	0	0	0	2	0	0	0	0	0	0	0	NA	2	2	1	1	0	1	1	1	1	0	1	0	2	NA	NA	2	0	0	0	0	NA	0	0	0	1	0	NA	1	2	0	0	0	1	0	1	0	0	0	0	1	0	0	2	0	1	1	1	0	1	0	0	0	2	0	1	NA	1	0	1	0	0	1	1	1	1	0	0	0	1	NA	0	2	1	1	0	0	1	0	0	0	1	0	0	0	0	0	0	0	0	0	2	1	0	0	0	0	1	NA	NA	0	0	0	0	1	0	0	1	1	0	1	1	1	1	1	1	2	NA	0	0	1	1	0	0	0	0	0	2	0	0	0	NA	2	0	0	0	0	0	NA	2	1	NA	2	0	0	2	0	1	1	1	1	0	1	1	1	1	0	1	0	NA	2	0	1	0	0	0	1	1	1	1	NA	0	0	0	0	0	1	0	0	1	0	1	2	1	2	1	0	0	1	0	0	0	0	1	NA	1	0	NA	1	1	2	2	0	0	1	1	0	2	0	2	2	0	0	0	1	0	NA	NA	2	NA	NA	0	1	0	0	0	0	1	0	1	1	2	0	0	1	0	0	0	0	1	0	0	0	1	0	NA	0	NA	0	0	0	1	1	0	0	0	1	0	NA	0	0	0	1	0	0	0	1	NA	1	1	1	1	0	0	0	0	NA	2	0	NA	2	0	0	2	0	0	2	0	0	1	1	0	1	0	NA	NA	0	0	0	0	0	0	0	0	1	1	1	1	1	1	0	2	1	0	0	0	0	1	0	0	0	0	NA	0	NA	1	1	0	0	1	NA	0	1	NA	0	0	0	NA	1	0	0	0	0	1	0	0	0	0	0	0	0	1	0	0	1	0	1	0	0	0	0	1	0	1	1	NA	2	0	1	NA	0	NA	1	NA	0	1	0	0	NA	1	1	0	2	1	0	0	0	0	0	1	2	2	0	0	0	0	1	1	0	0	0	0	2	2	0	0	0	0	0	1	0	0	0	0	0	2	0	0	0	1	0	1	0	0	0	0	2	0	0	1	1	1	0	0	0	1	1	0	0	0	0	0	0	0	0	0	0	0	0	0	0	0	2	0	0	0	1	0	0	1	1	1	0	0	NA	0	2	1	1	0	0	0	1	0	0	NA	NA	NA	1	0	0	0	0	0	0	0	0	0	0	0	0	0	0	0	0	NA	0	NA	0	0	0	0	0	0	0	1	0	1	0	1	1	0	0	0	0	1	0	0	1	0	1	1	0	1	0	1	1	1	1	1	0	0	1	0	1	0	0	0	1	0	1	0	0	0	0	NA	1	0	2	0	0	0	1	1	0	0	0	2	1	0	0	2	0	0	1	2	0	1	0	0	1	1	1	0	0	0	NA	NA	0	NA	1	NA	0	1	1	1	0	2	2	1	1	1	1	0	2	0	0	0	0	0	1	NA	0	2	0	0	1	NA	0	1	0	0	0	0	0	0	0	1	1	NA	0	0	0	0	0	0	0	0	0	NA	NA	0	1	0	NA	0	0	0	0	0	0	NA	1	0	1	1	0	1	1	0	1	1	1	2	0	0	0	0	0	0	0	1	0	0	0	1	0	1	1	0	0	0	1	0	0	1	0	NA	1	2	0	1	0	0	NA	1	1	0	NA	NA	0	1	0	1	1	NA	0	0	0	2	2	2	0	NA	1	0	2	1	2	0	0	0	2	0	0	1	0	1	1	0	0	0	0	0	1	NA	1	2	0	0	2	0	0	0	0	2	0	0	0	0	2	0	0	0	2	0	0	0	0	0	0	0	1	1	0	1	1	1	0	0	2	0	0	0	0	1	1	1	0	0	NA	0	2	0	0	2	0	0	0	0	1	0	0	0	1	0	0	2	0	1	1	1	0	2	0	0	0	0	NA	0	0	0	0	1	0	0	0	0	1	NA	NA	0	0	0	0	1	1	1	0	0	0	0	0	0	0	NA	0	0	1	NA	0	0	0	0	0	1	2	1	0	0	2	0	0	0	0	0	1	1	1	0	0	0	0	0	NA	1	0	0	1	0	0	0	1	0	0	0	0	0	0	0	0	1	0	0	1	0	2	2	1	0	0	1	1	0	NA	0	1	1	0	0	0	0	0	0	2	0	0	0	2	1	1	0	0	0	0	0	0	0	NA	0	NA	1	1	NA	0	0	2	0	0	0	0	NA	1	1	1	0	0	1	0	0	0	0	0	1	2	2	0	0	0	1	0	1	0	0	1	0	NA	0	1	0	0	0	0	0	0	0	0	2	1	0	2	2	0	0	1	0	1	1	0	0	0	NA	0	0	1	1	0	0	0	1	0	0	0	2	0	0	1	0	1	0	NA	1	0	0	1	0	0	0	0	0	0	1	0	1	0	0	0	0	0	0	0	0	0	0	2	NA	1	1	NA	0	1	0	1	0	0	1	1	2	0	0	1	0	2	NA	0	0	0	0	0	1	1	0	0	0	0	0	0	0	0	NA	0	0	0	0	2	0	NA	1	0	0	0	1	0	1	0	0	1	1	NA	1	0	0	0	0	0	0	0	0	NA	0	0	0	1	0	2	0	0	2	0	0	0	0	0	0	0	1	2	0	1	2	NA	0	0	0	0	2	0	1	1	0	0	1	0	2	2	0	0	0	NA	NA	0	0	2	0	0	0	0	1	0	0	2	0	NA	0	NA	1	1	0	0	0	NA	0	0	0	1	0	NA	0	1	0	1	0	0	0	0	1	0	0	0	0	0	NA	0	0	0	0	0	0	0	0	0	2	2	0	0	0	0	0	NA	0	0	0	NA	2	0	0	0	0	1	NA	0	1	0	0	0	0	0	NA	NA	0	0	1	0	NA	0	0	0	0	0	0	0	NA	1	0	0	0	0	0	0	0	NA	0	0	0	NA	0	0	0	0	0	0	1	1	0	0	0	0	0	1	NA	1	1	1	0	NA	1	0	1	1	0	0	1	0	1	0	0	0	0	0	0	1	NA	0	1	1	1	0	0	0	NA	NA	0	0	0	0	0	0	1	0	0	1	1	0	0	0	0	0	0	0	0	0	1	1	0	NA	1	0	0	0	0	NA	0	0	0	1	0	0	1	1	1	0	2	0	1	0	1	1	NA	0	0	0	0	1	1	2	0	1	1	0	0	0	2	2	0	0	2	0	0	1	0	0	0	0	0	0	0	0	1	0	NA	1	0	0	0	0	1	0	0	1	0	1	0	0	0	0	2	0	1	0	1	0	1	0	0	0	0	0	0	NA	0	NA	0	1	0	1	1	1	NA	0	0	0	2	0	0	1	0	0	0	0	1	1	NA	1	0	0	0	0	0	2	0	0	0	1	1	0	0	0	1	0	0	0	1	0	0	0	0	0	0	0	0	0	2	2	1	0	0	1	0	0	0	1	0	0	0	0	0	0	2	2	2	NA	NA	NA	0	0	0	2	0	0	0	1	0	0	0	0	1	1	0	0	1	0	2	1	0	0	0	0	0	0	0	0	0	NA	1	0	0	0	0	0	1	0	0	0	0	2	0	2	0	NA	NA	0	0	1	0	0	0	0	1	0	NA	1	0	0	0	0	0	0	0	1	1	1	0	0	2	1	1	NA	0	1	0	1	0	0	NA	1	2	0	0	0	0	1	1	0	0	0	0	0	0	0	0	0	0	0	0	0	1	1	1	0	0	NA	0	1	0	0	0	0	NA	0	1	1	0	1	0	0	1	0	0	NA	0	0	2	NA	1	0	0	1	2	NA	1	0	1	2	1	0	0	0	2	0	0	2	2	1	0	0	0	1	NA	0	0	0	1	0	0	0	1	0	1	1	1	0	0	0	1	0	NA	1	0	0	0	0	0	1	1	0	0	NA	0	1	2	NA	NA	0	0	1	1	0	0	0	0	NA	0	0	1	0	0	0	0	0	0	1	0	0	1	NA	1	0	0	0	0	0	2	2	1	0	0	0	1	0	0	1	1	1	1	0	0	0	2	1	NA	0	0	1	1	2	0	2	0	0	1	0	1	0	0	0	0	2	0	0	0	0	0	0	0	0	0	0	0	0	0	0	2	1	0	0	0	0	1	0	0	2	NA	0	0	0	0	0	0	0	1	0	0	1	NA	1	1	0	0	0	0	0	0	1	0	1	0	0	NA	0	0	0	1	1	1	0	0	1	1	1	0	0	0	0	0	0	1	0	0	0	0	0	0	2	2	NA	0	0	1	0	NA	1	0	1	1	NA	0	0	0	0	2	2	0	0	0	0	0	NA	0	1	2	0	0	0	1	0	0	0	0	1	1	1	0	0	0	0	0	0	0	0	0	0	NA	0	0	0	0	0	0	0	NA	0	0	0	0	0	NA	0	1	NA	NA	1	0	1	1	2	0	NA	NA	0	0	0	1	0	0	0	1	0	1	0	0	0	0	2	NA	NA	NA	1	NA	0	0	0	0	NA	1	0	1	0	0	0	NA	0	0	0	0	NA	0	0	0	1	1	2	0	0	0	0	0	NA	NA	1	0	0	1	1	0	0	0	2	0	0	0	1	0	0	1	0	NA	0	0	0	2	0	2	0	0	2	2	1	1	0	2	2	0	0	0	0	0	2	0	1	1	0	0	1	1	1	1	NA	1	0	1	0	0	0	1	0	0	0	0	0	0	1	0	0	0	0	2	2	2	NA	1	2	1	0	0	0	0	0	0	2	0	0	0	0	1	0	0	1	0	0	0	1	0	0	2	1	NA	0	0	0	0	0	0	0	0	0	0	0	1	1	0	2	0	0	0	0	1	0	0	0	1	0	1	0	1	0	1	1	1	0	1	0	0	NA	0	1	0	1	1	NA	0	0	0	0	0	0	0	1	0	1	0	2	2	0	0	0	0	1	0	1	0	0	0	0	2	0	0	1	0	0	0	NA	0	1	NA	0	0	0	0	0	1	1	0	0	0	0	0	NA	1	1	1	0	2	0	0	0	0	0	0	0	0	1	1	1	0	1	0	1	0	0	0	0	1	0	NA	0	0	NA	1	0	1	1	0	0	0	0	0	0	0	1	1	1	2	1	1	0	1	1	1	0	1	0	0	0	NA	0	0	2	2	2	0	1	0	0	0	0	0	0	0	1	NA	0	1	1	1	0	2	0	1	1	NA	1	1	0	NA	0	0	0	1	0	0	0	0	0	0	0	0	0	0	1	1	NA	2	0	NA	0	0	0	1	1	1	0	0	0	0	0	1	NA	0	0	1	0	1	0	0	1	NA	NA	2	0	0	0	1	1	0	0	0	1	1	NA	NA	0	NA	0	0	0	1	NA	NA	NA	1	1	0	0	2	0	0	0	0	1	1	1	0	0	0	1	NA	0	0	NA	0	0	1	1	0	0	1	1	0	2	1	0	0	1	1	2	0	0	0	0	0	1	1	1	1	0	NA	NA	0	0	0	NA	0	0	0	NA	1	2	2	1	0	0	0	0	2	0	0	0	0	0	0	NA	0	NA	0	NA	1	0	0	0	0	0	1	0	NA	0	0	1	0	NA	0	0	NA	0	0	0	1	0	0	0	0	0	1	0	0	1	1	0	0	0	0	0	0	1	NA	0	0	1	1	0	0	NA	1	NA	0	0	0	0	1	0	1	0	0	0	0	1	1	0	0	0	1	1	0	NA	1	0	0	1	1	1	0	NA	1	1	1	0	0	1	0	0	0	0	0	0	1	1	0	0	0	0	0	2	1	0	0	1	1	1	1	NA	1	1	1	0	0	0	NA	1	0	0	0	0	1	1	0	1	1	NA	0	0	0	0	0	0	1	1	0	0	0	0	0	1	1	0	2	2	0	0	0	0	0	0	1	1	0	1	0	0	0	0	0	0	0	0	0	2	1	0	0	0	1	0	0	0	0	0	2	0	0	NA	0	0	1	0	2	2	0	0	0	0	1	0	0	0	0	0	0	0	0	NA	0	1	0	0	0	0	0	0	0	1	0	0	0	0	1	NA	1	1	NA	2	0	0	1	2	1	NA	2	0	0	0	0	1	1	0	0	2	2	0	1	1	1	0	0	0	0	1	1	1	2	0	1	NA	1	1	0	0	0	1	0	0	0	2	0	1	0	2	0	1	1	0	0	1	1	1	0	0	0	1	0	0	0	0	0	2	2	0	0	NA	0	2	NA	NA	0	0	0	0	0	0	0	0	0	0	1	NA	1	0	0	0	0	0	0	0	0	1	1	0	0	0	1	0	0	2	2	2	0	0	0	1	0	0	NA	0	0	1	1	2	0	0	0	0	0	0	0	1	1	0	1	0	1	2	0	NA	1	1	1	0	0	0	2	0	NA	2	2	2	NA	0	1	NA	0	0	0	1	0	0	0	1	1	1	0	0	NA	0	0	0	NA	NA	NA	1	1	0	1	NA	0	NA	0	1	0	1	2	NA	1	1	0	2	0	0	0	0	0	0	0	0	1	0	0	0	0	0	0	0	0	0	0	2	1	2	2	NA	1	0	0	0	1	NA	0	1	0	1	NA	0	1	0	1	0	0	0	0	0	0	0	NA	0	0	1	0	1	1	1	1	NA	0	0	1	2	0	0	0	2	0	NA	1	0	0	2	1	0	0	0	0	0	1	0	0	0	1	1	0	1	0	0	NA	0	NA	0	0	0	0	0	0	0	1	1	0	0	1	0	2	0	0	0	1	0	0	0	0	0	0	1	0	1	1	0	1	0	0	0	0	0	2	0	0	0	0	1	0	0	0	0	0	0	0	0	0	0	0	0	1	0	0	0	0	0	2	0	0	0	0	0	0	0	0	0	0	1	0	1	1	NA	1	1	0	1	0	0	0	0	0	NA	1	0	1	0	0	0	0	1	0	0	0	0	0	0	2	2	0	1	0	0	0	0	0	0	2	0	1	0	2	0	0	2	0	0	0	0	2	1	0	2	0	1	0	0	0	0	0	NA	NA	1	1	0	0	2	0	1	NA	2	0	0	1	0	0	0	2	0	1	1	0	1	NA	1	0	0	0	0	0	0	0	0	0	0	0	2	0	0	2	0	0	2	1	0	2	2	2	0	0	1	0	0	0	1	0	2	0	0	0	1	0	1	1	1	0	0	0	NA	1	NA	0	0	NA	0	0	1	0	0	1	0	0	NA	0	0	0	0	0	1	0	NA	0	1	0	0	1	0	1	1	0	1	1	0	NA	0	1	1	1	1	0	0	0	0	0	0	0	0	0	0	0	0	1	0	2	NA	0	0	2	0	0	0	1	1	2	2	0	0	0	0	0	0	0	0	0	0	0	1	0	0	NA	1	NA	0	0	1	0	0	0	0	0	0	1	0	NA	2	0	0	0	0	0	2	0	0	2	2	NA	1	1	1	0	0	0	0	NA	0	0	0	0	0	0	0	1	0	0	0	0	1	0	1	1	0	0	1	0	0	0	0	1	1	0	0	1	1	NA	0	1	NA	0	0	0	0	0	0	2	0	0	0	1	0	0	1	1	NA	0	0	0	1	1	0	0	0	1	2	0	0	1	0	0	0	0	0	2	1	2	0	0	1	0	0	0	0	0	NA	2	1	NA	0	1	0	0	0	0	0	1	1	0	1	0	0	0	0	0	2	0	0	1	0	2	0	1	1	0	NA	2	0	NA	1	0	1	0	1	2	NA	0	0	0	0	0	1	0	NA	0	0	0	0	1	0	1	1	0	0	1	1	0	0	0	1	0	1	0	0	0	1	0	1	0	0	0	1	1	1	1	0	0	2	0	0	1	1	NA	1	0	1	1	1	0	0	0	1	0	0	1	0	2	0	NA	0	0	0	0	0	0	0	0	0	0	0	0	1	0	2	0	1	1	0	1	1	1	0	1	0	0	0	0	0	0	1	0	0	0	2	1	0	0	1	0	0	0	NA	0	0	1	NA	1	1	1	0	0	0	0	0	0	0	0	1	1	0	1	0	0	0	0	0	NA	0	0	1	1	0	NA	1	1	0	0	0	0	0	1	NA	0	0	0	0	0	2	0	0	1	0	0	0	NA	2	1	0	2	0	0	0	0	1	1	0	1	1	0	0	0	0	2	0	1	0	0	0	0	0	0	NA	0	0	1	0	0	0	0	0	0	NA	2	1	NA	0	0	0	0	0	NA	0	0	0	0	0	0	0	1	0	0	0	0	1	0	1	1	0	0	1	NA	0	0	NA	0	0	1	1	0	1	1	NA	NA	1	0	1	1	0	0	0	0	0	0	0	0	0	1	0	NA	0	0	0	1	NA	0	NA	0	0	0	0	2	1	0	0	0	1	0	0	0	0	0	0	0	0	NA	1	1	1	0	1	1	0	1	0	0	0	0	0	1	1	0	1	2	0	0	0	0	0	0	NA	0	0	0	1	0	0	0	0	0	0	0	0	0	1	0	0	0	1	1	1	1	2	0	1	1	1	0	0	1	1	NA	0	1	1	1	1	1	0	2	0	0	2	0	0	0	0	0	0	0	0	0	2	0	1	0	2	0	1	0	0	0	1	0	0	0	0	0	0	1	0	2	1	0	0	0	0	2	2	0	1	0	1	0	0	1	NA	0	2	NA	1	0	2	0	1	0	0	0	0	NA	0	0	1	0	0	0	0	0	0	1	NA	0	NA	0	0	0	0	0	0	0	1	0	2	0	0	1	1	0	0	1	0	2	0	0	0	0	0	0	1	NA	0	0	0	0	0	2	1	0	1	1	0	0	0	0	0	0	0	1	1	0	1	NA	1	0	2	NA	0	1	2	0	2	2	2	1	NA	1	1	0	0	0	0	0	0	0	0	0	0	0	0	1	0	0	2	0	0	0	0	0	0	1	0	0	NA	0	0	0	1	0	0	0	0	0	2	0	0	1	0	1	1	1	0	1	NA	0	0	0	0	2	0	0	2	0	2	0	0	0	0	0	0	0	0	0	1	1	0	0	0	0	0	0	1	1	0	0	0	1	1	NA	1	0	1	1	0	0	0	NA	1	2	2	0	0	0	1	0	0	0	0	0	0	1	2	0	1	1	0	0	0	0	0	0	NA	0	0	0	1	1	0	0	1	0	0	NA	1	1	0	1	0	0	1	1	1	1	1	1	1	1	0	0	1	1	0	0	0	NA	1	0	0	0	1	1	1	0	0	0	0	NA	NA	1	0	0	NA	0	0	0	0	0	0	1	0	NA	1	1	0	0	2	NA	0	1	0	NA	2	0	0	0	0	0	0	0	0	0	0	0	0	0	0	1	1	0	0	0	0	1	1	0	0	NA	0	1	0	0	NA	NA	0	0	0	0	0	1	2	1	0	1	1	1	0	0	0	1	0	0	0	0	0	1	0	0	0	0	0	0	1	1	1	NA	1	2	0	1	1	1	1	0	0	NA	0	0	0	0	0	0	0	0	0	0	0	0	0	0	1	0	0	1	0	0	1	0	1	1	0	0	2	0	2	0	0	0	0	NA	2	0	0	0	NA	0	1	1	0	1	2	NA	1	2	1	0	0	0	NA	0	0	0	0	1	0	0	0	0	0	1	NA	0	2	0	2	0	0	0	1	1	0	0	0	1	0	2	NA	1	1	0	0	0	0	0	0	1	2	2	0	0	1	0	0	2	0	1	0	0	0	0	2	0	0	2	0	0	0	0	NA	2	0	0	0	0	0	0	2	0	0	1	0	0	0	0	1	0	1	0	NA	1	0	1	0	1	NA	0	2	1	0	0	0	1	1	0	0	1	2	NA	0	1	0	0	0	0	0	0	0	0	0	2	0	0	0	1	NA	0	1	0	1	0	0	0	NA	0	1	0	0	0	0	0	1	1	1	NA	0	0	0	NA	0	0	0	0	0	0	0	0	1	1	0	1	0	1	0	0	0	0	0	0	1	0	0	NA	0	0	1	0	1	0	0	0	0	0	NA	NA	NA	2	0	0	0	0	0	2	1	0	0	NA	1	0	0	2	0	NA	1	0	1	2	2	0	0	1	2	0	0	0	0	NA	2	2	0	NA	NA	0	0	0	0	0	0	0	1	0	1	2	0	1	1	0	1	0	0	NA	0	NA	0	0	0	0	0	0	0	0	0	NA	0	1	0	0	0	1	0	0	0	0	0	0	0	0	1	0	0	0	0	0	0	0	0	0	0	1	1	0	2	2	2	0	0	0	0	0	1	0	1	1	0	0	1	NA	NA	1	0	0	0	0	0	NA	0	0	0	0	0	1	NA	0	0	0	0	0	0	0	0	1	2	0	0	0	1	0	NA	0	0	1	0	0	0	0	0	0	0	0	NA	0	0	0	0	1	0	0	0	0	0	0	0	NA	NA	0	1	0	0	1	0	2	0	0	0	NA	1	2	0	0	0	1	1	0	0	0	0	0	0	0	0	0	0	0	0	0	0	0	0	2	0	0	1	0	1	0	1	1	0	0	1	1	0	0	1	1	0	1	0	1	1	2	0	0	0	0	1	1	0	0	0	2	0	1	0	0	0	1	0	0	0	0	1	2	2	0	0	1	0	0	0	0	1	1	1	1	NA	0	0	NA	0	0	2	0	0	0	0	1	0	2	1	0	NA	2	0	NA	NA	0	0	2	2	0	0	0	1	0	0	0	NA	1	0	1	0	0	0	0	0	0	0	0	0	2	0	0	0	0	0	0	0	0	0	0	0	0	0	1	1	0	1	1	1	2	NA	0	0	1	NA	0	1	NA	1	0	0	NA	0	0	2	2	NA	0	1	0	0	0	0	1	1	0	1	1	0	2	2	1	1	0	0	0	0	2	1	0	1	NA	2	0	0	0	2	1	0	0	2	0	1	NA	0	0	0	0	0	1	0	0	1	0	1	0	1	2	1	2	1	1	0	NA	2	1	0	0	NA	0	1	1	0	0	0	1	0	2	1	0	0	0	1	0	NA	0	0	1	1	0	1	0	1	0	0	0	0	NA	NA	0	1	0	NA	1	0	0	0	1	1	1	0	1	2	NA	2	0	0	0	0	0	0	0	0	0	NA	1	0	0	NA	NA	0	0	0	0	0	0	0	NA	0	0	0	0	2	1	0	0	0	0	1	1	0	0	2	0	0	0	2	2	2	1	1	1	0	1	0	0	0	0	2	0	0	0	0	0	0	0	2	2	NA	NA	0	0	0	1	0	0	0	0	0	2	1	0	0	1	0	2	0	0	1	1	2	0	0	1	0	0	1	0	0	0	0	1	0	NA	1	2	0	0	2	0	0	0	0	0	NA	0	2	0	0	1	0	0	0	2	2	0	2	0	1	0	0	0	0	0	1	0	0	0	1	1	1	1	NA	1	0	1	1	0	2	0	2	0	1	0	0	1	1	1	0	0	0	0	0	0	NA	0	2	NA	0	1	1	0	0	1	0	NA	NA	0	0	0	1	0	0	0	0	0	0	0	0	2	0	0	0	0	0	0	0	0	0	0	0	0	0	1	1	NA	0	1	0	0	0	0	0	0	0	0	0	1	2	1	0	2	NA	1	0	0	0	0	0	0	0	0	0	0	0	NA	0	0	0	0	0	0	0	0	1	0	0	0	0	0	0	0	0	0	0	0	0	0	0	0	0	0	0	0	0	0	0	0	0	0	0	0	1	0	1	0	0	0	0	1	0	0	0	1	1	0	1	0	1	0	1	0	NA	0	0	0	0	0	0	1	1	NA	0	1	0	1	1	1	1	1	1	1	0	NA	1	0	1	1	0	NA	NA	0	0	NA	1	1	0	0	0	0	0	0	0	0	0	NA	1	0	0	2	2	NA	0	2	0	1	NA	0	0	0	0	NA	1	0	0	1	1	0	0	1	0	0	1	0	0	2	0	0	0	0	0	1	1	0	0	0	0	0	0	0	0	0	0	0	0	NA	1	1	0	0	1	0	2	0	0	0	0	0	0	0	2	0	0	0	0	0	0	0	1	0	0	0	1	1	0	1	0	1	1	2	NA	1	0	1	NA	0	NA	0	0	0	1	1	0	0	0	0	0	0	0	1	NA	0	0	0	NA	0	1	0	0	2	0	2	NA	0	0	0	0	NA	NA	1	0	1	1	0	0	1	1	1	1	0	0	0	0	NA	1	0	2	0	0	0	0	1	1	2	0	0	0	NA	0	0	0	0	0	0	0	0	1	NA	1	0	0	2	2	2	0	0	1	1	1	0	0	0	NA	1	0	0	NA	1	0	1	0	0	0	NA	0	0	0	1	0	0	1	0	1	0	0	0	0	0	NA	0	0	0	0	0	NA	0	0	0	0	1	0	0	2	1	0	0	1	2	0	1	0	0	1	0	0	2	0	0	0	0	1	2	1	1	0	1	NA	0	0	1	1	0	0	1	0	0	0	0	0	0	0	1	NA	0	0	2	1	0	2	NA	0	0	0	0	0	0	0	NA	NA	0	0	0	0	0	2	NA	0	0	0	1	0	0	0	0	0	0	0	0	0	0	0	1	0	1	0	0	2	0	1	1	1	0	0	1	0	NA	0	0	0	1	0	0	0	1	1	0	0	0	0	0	1	0	1	1	1	0	0	0	1	0	0	0	0	0	0	0	0	1	0	NA	0	2	NA	0	0	0	1	NA	0	1	0	0	NA	0	0	1	2	1	1	0	NA	0	2	0	0	1	1	NA	0	0	NA	0	1	1	1	1	0	1	1	0	0	1	1	1	0	1	0	0	0	1	0	0	2	0	0	0	0	0	1	2	1	1	0	0	NA	1	1	0	0	0	1	0	0	1	0	0	0	0	0	0	0	1	0	0	0	NA	0	2	2	1	0	1	0	1	0	0	1	0	NA	0	0	0	0	0	0	NA	0	0	0	0	1	0	0	0	1	0	1	NA	0	1	NA	0	0	1	0	1	0	0	0	NA	0	0	0	0	1	2	NA	0	0	0	0	2	1	0	0	2	0	0	0	1	1	NA	0	0	0	0	0	0	0	1	0	0	2	0	0	0	0	0	0	0	0	0	0	0	NA	0	0	0	0	0	1	0	NA	0	1	1	0	1	0	1	1	NA	0	NA	0	0	0	0	0	0	0	0	0	0	0	2	1	2	0	0	0	0	0	0	2	0	0	0	0	1	0	1	1	1	NA	0	0	2	0	0	0	0	0	0	1	1	1	0	0	1	0	1	0	0	0	0	1	0	0	0	0	0	0	0	0	0	1	0	0	0	0	0	0	0	0	0	0	0	0	0	0	0	1	1	0	0	1	0	2	0	0	0	1	0	2	2	0	1	0	0	0	0	0	0	0	0	0	1	0	1	0	0	0	NA	0	0	NA	0	1	0	1	1	NA	0	1	2	0	0	0	2	0	0	0	0	0	0	0	0	1	0	0	0	0	0	0	0	1	1	0	0	1	NA	0	0	0	0	0	2	NA	0	0	0	0	0	0	0	NA	2	1	1	0	0	2	0	1	0	0	0	0	0	0	0	0	1	0	0	1	0	0	1	2	0	0	0	0	0	0	0	0	0	0	1	0	0	0	0	0	0	0	1	2	2	0	0	0	1	1	2	0	NA	0	0	0	0	2	0	0	0	0	0	0	1	0	NA	0	0	0	1	2	1	NA	1	1	1	1	1	0	0	NA	0	0	1	0	0	0	0	1	1	1	1	2	0	0	0	0	0	NA	0	1	1	NA	0	0	1	1	1	0	NA	0	0	1	1	1	1	0	0	0	0	0	NA	NA	0	0	0	0	0	2	0	0	1	0	0	0	NA	2	0	0	0	2	0	1	0	0	0	0	0	0	2	2	2	0	0	0	0	0	0	0	0	0	0	0	0	0	0	0	0	0	0	0	0	0	0	0	0	1	2	1	0	NA	0	0	1	1	0	0	0	1	1	NA	0	0	0	1	0	0	NA	0	1	1	0	0	0	2	1	0	0	1	0	0	0	0	1	0	2	0	0	0	0	0	0	0	NA	1	0	0	0	1	0	0	NA	NA	1	NA	0	1	0	0	0	0	1	0	2	1	1	NA	0	0	0	0	0	0	0	0	NA	0	0	0	1	1	NA	0	0	1	0	NA	0	2	0	0	1	1	0	1	0	1	0	0	1	NA	0	1	2	2	0	0	0	0	NA	0	0	2	2	1	2	0	0	0	0	0	0	0	2	0	NA	0	1	1	1	1	0	0	1	0	0	NA	0	0	2	0	0	0	0	0	0	2	0	1	0	0	0	0	0	0	0	NA	0	0	0	0	0	1	0	0	0	1	NA	NA	0	0	0	0	0	2	1	0	0	0	1	NA	0	0	NA	0	0	NA	1	0	0	0	1	0	0	1	0	0	0	1	0	0	0	0	2	1	1	0	0	0	1	0	1	0	0	0	0	0	1	NA	1	0	1	0	1	0	0	0	0	0	1	1	1	1	0	1	0	0	0	0	0	0	0	0	0	0	0	0	NA	0	0	1	0	2	0	1	2	1	NA	0	1	0	1	0	0	2	1	1	0	0	1	NA	0	1	1	0	1	0	0	NA	0	0	0	1	1	1	0	NA	1	0	0	NA	2	0	0	1	1	0	0	0	0	2	0	1	1	0	0	NA	1	0	1	1	2	2	NA	0	0	0	0	0	0	2	0	0	0	0	0	1	0	0	1	NA	NA	0	0	0	1	0	1	1	0	1	0	0	1	0	2	1	1	1	0	0	0	0	0	0	0	0	0	0	1	0	1	0	1	1	1	2	0	0	0	0	0	0	1	0	0	0	1	0	0	0	2	1	1	0	0	1	NA	0	NA	2	0	0	0	0	1	1	NA	1	0	0	0	0	0	0	0	2	0	0	0	0	0	1	1	0	1	NA	0	2	0	1	NA	0	0	0	NA	1	0	1	0	0	0	0	0	0	0	NA	0	1	0	0	0	NA	0	0	0	0	1	1	0	0	1	0	0	2	2	0	0	2	2	0	0	0	0	0	0	0	0	1	1	1	1	0	0	1	1	0	NA	0	0	0	NA	0	0	0	1	0	1	0	0	0	0	0	0	0	0	1	0	1	1	0	2	1	0	0	0	1	1	2	0	NA	2	1	0	1	1	0	1	1	2	0	0	0	1	2	NA	0	0	0	0	2	0	1	1	1	0	0	1	1	0	NA	1	2	0	1	0	1	1	1	0	0	2	0	0	2	NA	0	0	0	0	0	1	0	NA	0	0	NA	0	0	0	0	0	0	1	2	0	0	2	0	2	NA	1	0	0	0	NA	0	0	0	0	0	0	0	0	0	0	0	0	1	0	0	0	1	1	2	2	0	0	0	2	0	0	0	0	2	0	0	0	0	1	0	0	0	2	0	0	0	0	0	0	1	NA	0	NA	NA	0	0	NA	0	NA	1	0	1	1	2	NA	0	0	1	0	NA	0	0	0	0	1	NA	1	0	2	0	0	0	2	0	0	1	NA	2	0	1	0	1	0	2	0	2	1	1	0	0	1	0	0	0	0	0	1	0	0	0	1	1	0	0	1	0	0	0	0	1	0	0	0	1	NA	0	0	0	1	0	0	0	0	0	0	2	0	0	0	1	NA	2	0	0	0	0	0	0	NA	1	0	2	NA	0	1	1	0	0	0	2	0	0	1	1	1	0	0	0	0	0	0	NA	0	0	0	1	0	0	NA	0	0	1	1	0	2	1	0	0	0	1	0	2	0	1	1	0	1	0	1	0	1	0	2	0	0	0	2	0	0	0	2	0	1	0	0	0	0	0	0	0	1	0	0	0	1	0	1	1	0	NA	1	0	0	0	2	0	1	0	NA	0	2	0	0	0	0	0	NA	0	0	1	0	0	0	0	0	1	2	2	1	0	0	1	0	0	2	0	0	0	0	0	1	2	0	0	0	1	0	0	NA	0	0	0	0	2	0	NA	1	1	NA	0	NA	0	1	0	1	0	1	1	0	1	2	1	0	2	0	1	0	1	1	1	0	NA	0	1	1	0	1	0	0	NA	0	0	1	1	NA	0	1	2	0	2	1	1	0	0	0	0	0	0	2	1	0	0	NA	NA	0	0	0	0	0	0	0	2	0	0	0	0	0	1	2	0	0	2	0	1	0	0	1	NA	NA	0	0	0	0	1	0	0	NA	0	0	0	0	1	0	0	1	0	1	NA	0	1	1	0	1	0	0	2	2	0	0	1	0	NA	1	1	NA	0	0	NA	NA	0	1	0	1	2	0	0	0	0	0	0	1	0	1	0	0	0	0	0	0	0	1	0	1	1	0	0	0	0	1	0	0	0	0	0	0	NA	0	1	1	NA	0	0	1	2	0	0	1	1	0	1	0	0	1	2	0	0	0	0	1	0	0	0	0	0	0	0	0	2	0	1	0	NA	0	NA	1	0	2	0	1	1	0	0	1	2	0	0	0	0	1	2	0	0	0	0	0	1	0	1	0	0	2	0	2	2	1	0	0	1	0	1	1	1	1	0	0	0	0	1	0	0	0	0	0	1	0	0	0	0	0	1	1	1	0	1	0	0	2	0	0	2	2	2	0	NA	0	2	1	0	0	0	0	0	2	2	2	0	1	0	0	0	2	0	0	0	0	0	1	0	0	0	0	1	0	1	2	0	2	0	0	0	0	0	2	1	0	NA	0	0	0	0	0	0	0	0	1	1	1	1	1	1	0	NA	0	1	1	1	0	0	0	0	0	0	0	0	1	0	0	0	0	0	1	1	0	0	0	0	0	0	0	0	0	0	0	0	0	0	0	0	0	NA	0	1	1	0	0	NA	1	0	1	0	0	0	0	2	1	0	0	0	0	0	1	1	0	0	1	1	0	2	NA	1	0	0	0	1	0	0	0	0	0	0	1	0	0	0	1	0	0	1	0	0	1	0	0	0	0	0	0	0	0	1	0	1	1	0	NA	0	0	1	0	0	0	0	0	0	1	0	0	1	0	1	1	1	0	2	0	NA	0	1	NA	2	2	0	0	NA	1	0	NA	0	0	0	1	0	0	1	1	0	1	0	1	NA	1	0	2	0	1	1	0	1	0	1	0	0	0	2	1	1	0	0	0	1	0	0	0	1	0	0	1	0	1	0	0	0	0	0	0	0	0	0	0	0	0	1	0	0	1	1	0	0	1	1	0	0	0	NA	0	NA	0	0	NA	2	0	0	0	0	0	0	0	0	0	0	0	0	NA	1	1	1	0	1	0	0	1	0	0	0	0	1	0	NA	0	0	0	NA	0	0	1	0	2	1	NA	1	1	0	NA	0	NA	NA	0	0	0	0	2	0	2	0	1	0	1	0	0	0	0	0	0	1	0	0	2	1	1	0	1	0	1	1	NA	1	1	1	0	0	0	1	1	1	0	0	0	0	0	0	0	0	0	0	0	NA	0	0	0	NA	0	0	1	0	1	0	0	0	0	0	1	1	0	0	0	0	2	2	0	0	0	0	0	0	1	0	0	2	1	1	NA	0	1	0	0	0	0	2	0	0	0	0	0	0	NA	1	1	1	0	0	0	0	1	0	NA	1	0	2	1	1	0	1	0	1	1	0	1	0	0	0	0	0	1	1	0	0	0	1	0	0	0	0	0	0	0	0	NA	0	2	1	1	0	0	0	1	0	0	0	0	0	0	0	0	0	0	1	1	0	1	0	0	NA	0	1	0	0	0	0	1	1	0	2	1	1	NA	2	0	1	0	0	0	0	0	0	0	0	0	2	0	2	0	0	0	0	0	0	0	0	0	1	0	NA	0	0	1	0	1	1	1	0	0	1	2	2	2	0	0	0	NA	0	0	0	0	0	0	0	0	0	0	0	2	2	1	1	NA	0	0	1	0	0	1	NA	0	0	0	0	1	0	0	0	0	0	0	NA	NA	NA	0	0	0	1	0	1	0	0	1	1	0	0	2	0	0	0	0	0	1	0	0	1	1	0	0	0	0	0	0	2	1	2	1	0	0	0	0	0	2	0	0	0	0	0	0	0	1	0	0	0	0	1	0	0	0	1	1	2	1	0	0	NA	0	1	0	2	2	0	NA	0	0	0	0	1	0	1	0	0	1	1	0	0	0	0	0	1	1	0	0	0	0	0	1	1	0	1	0	0	0	2	0	1	0	1	NA	1	1	1	0	0	0	0	0	1	1	0	0	NA	1	0	0	1	1	0	0	0	0	0	0	NA	1	0	1	0	0	1	1	0	0	0	0	0	0	1	0	0	0	0	0	0	0	0	0	0	0	0	0	0	2	NA	0	1	2	0	2	0	0	1	1	1	0	0	1	1	0	0	0	0	0	1	0	0	1	0	1	0	0	2	0	0	0	2	0	0	1	0	1	0	0	2	0	0	2	0	0	0	0	NA	0	0	0	0	2	1	0	1	1	0	0	0	1	0	0	0	0	0	0	0	0	0	0	0	0	NA	1	1	1	1	2	1	0	0	0	0	1	1	0	0	0	0	1	0	NA	1	1	0	0	0	0	1	0	0	0	0	2	1	0	0	0	0	2	0	0	2	0	0	0	1	0	0	0	0	0	0	0	0	0	0	0	0	0	0	0	0	0	0	0	0	0	0	1	0	0	2	0	0	0	NA	2	0	0	NA	0	0	2	NA	1	0	0	0	0	0	0	0	0	0	0	2	0	0	NA	0	0	1	1	0	0	0	0	0	0	0	0	1	1	0	0	0	0	0	2	0	1	0	2	1	0	0	0	1	0	0	0	0	2	1	0	0	0	0	0	0	0	0	0	0	1	2	0	0	0	1	0	0	1	0	0	0	1	0	1	0	0	0	0	0	0	1	2	1	0	0	0	1	2	0	0	1	0	1	0	1	1	NA	NA	0	0	1	0	1	0	0	0	0	0	0	1	0	0	0	0	0	0	2	1	0	0	2	0	0	0	NA	0	0	NA	0	0	0	0	0	0	0	1	1	0	1	0	1	2	0	0	NA	1	1	0	0	0	NA	0	0	1	0	0	0	0	2	0	0	0	0	NA	0	1	0	0	0	1	2	0	0	1	0	2	NA	NA	0	0	0	0	0	0	0	0	0	0	0	0	0	1	1	0	0	NA	0	0	0	NA	0	0	1	0	0	0	0	NA	0	0	2	1	1	1	1	1	0	0	1	1	0	0	0	0	0	0	NA	0	0	0	1	0	0	1	2	0	0	1	2	NA	1	1	0	0	1	0	1	0	0	1	0	NA	0	2	0	0	0	1	0	0	NA	1	1	0	0	0	0	1	0	1	1	0	0	1	NA	0	0	1	NA	0	0	0	0	1	1	1	0	2	1	2	2	0	0	2	2	0	0	0	0	0	NA	NA	1	0	1	0	1	0	2	0	0	0	0	0	0	0	1	0	0	0	0	NA	0	0	0	0	0	1	0	0	1	0	0	0	0	1	1	2	2	0	1	1	0	0	0	0	1	1	0	0	0	0	0	0	0	0	0	1	0	0	0	0	0	0	0	0	1	0	0	1	0	1	1	0	1	NA	1	0	NA	1	0	0	1	0	0	0	0	1	2	0	0	0	0	0	1	0	0	0	NA	0	NA	0	0	0	0	0	1	0	NA	0	0	0	0	0	0	0	0	2	0	0	0	0	2	0	0	0	0	0	0	2	1	0	NA	0	NA	0	1	0	1	0	NA	1	NA	2	2	0	NA	0	0	0	NA	0	NA	1	0	0	0	0	0	0	0	0	1	0	0	0	0	0	1	1	0	0	1	1	2	0	1	NA	0	0	0	0	0	0	0	1	0	0	1	0	0	1	1	2	0	0	NA	1	1	0	0	0	2	0	0	0	NA	1	NA	0	0	0	0	0	0	NA	0	0	1	2	1	0	0	0	0	1	0	2	NA	0	0	1	0	0	0	0	1	0	1	0	1	1	0	NA	0	2	0	0	1	NA	0	0	0	0	0	0	0	NA	0
[truncated: 43,106,730 more chars]
